# Supplementary material for: The trait-specific timing of accelerated genomic change in the human lineage
Source: Cell Genom. 2025 Jan 8;5(1):100740. doi: 10.1016/j.xgen.2024.100740 (PMC11770217; doi:10.1016/j.xgen.2024.100740)
Supplement: Table S1. GWAS Phenotypes, related to Figure 1 [file mmc2.xlsx]

## Sheet: GWAS Information
Table S1 - GWAS Phenotypes, related to Figure 1
Phenotypes	Category	Type	Name	Source	Reference Number	Study Sample Size	Analysis Featured
0805	Cortical Phenotypes	cortical area	Area of V1 in the right hemisphere	Alagoz et al., PNAS, 2022	26	31435	Both
1108	Cortical Phenotypes	cortical thickness	Mean thickness of BA6 in the right hemisphere	Alagoz et al., PNAS, 2022	26	31435	Both
1391	Cortical Phenotypes	cortical grey-white contrast	Grey-white contrast in precuneus in the left hemisphere	Alagoz et al., PNAS, 2022	26	31435	Both
0343	Regional Phenotypes	regional and tissue volume	Whole Brainstem Volume	Alagoz et al., PNAS, 2022	26	31435	Both
1357	Regional Phenotypes	regional and tissue intensity	Mean intensity of Thalamus-Proper in the right hemisphere	Alagoz et al., PNAS, 2022	26	31435	Both
1443	Regional Phenotypes	regional T2*	Median T2star in right putamen	Alagoz et al., PNAS, 2022	26	31435	Both
3919	rfMRI connectivity	rfMRI connectivity	rfMRI connectivity ICA-features 6	Alagoz et al., PNAS, 2022	26	31435	Both
2155	rfMRI node amplitude	rfMRI node amplitude	rfMRI amplitudes (ICA25 node 13)	Alagoz et al., PNAS, 2022	26	31435	S-LDSC only
2136	tfMRI activation	tfMRI activation	90th percentile of the BOLD effect for faces-shapes contrast	Alagoz et al., PNAS, 2022	26	31435	S-LDSC only
1437	White Matter Associated Traits	white matter hyperintensity volume	Total volume of white matter hyperintensities	Alagoz et al., PNAS, 2022	26	31435	Both
1474	White Matter Associated Traits	WM tract FA	Mean FA in anterior corona radiata (right)	Alagoz et al., PNAS, 2022	26	31435	Both
1545	White Matter Associated Traits	WM tract MO	Mean MO in posterior limb of internal capsule (right)	Alagoz et al., PNAS, 2022	26	31435	Both
1768	White Matter Associated Traits	WM tract diffusivity	Mean L3 in anterior corona radiata (right)	Alagoz et al., PNAS, 2022	26	31435	Both
1904	White Matter Associated Traits	WM tract ICVF	Mean ICVF in genu of corpus callosum	Alagoz et al., PNAS, 2022	26	31435	Both
1995	White Matter Associated Traits	WM tract OD	Mean OD in posterior limb of internal capsule (right)	Alagoz et al., PNAS, 2022	26	31435	Both
2121	White Matter Associated Traits	WM tract ISOVF	Weighted-mean ISOVF in tract left superior longitudinal fasciculus	Alagoz et al., PNAS, 2022	26	31435	Both
PASS_AgeFirstBirth	Reproductive	Disease/Trait	Age at First Birth	Barban et al., Nat Genet, 2016	35	222037	Both
PASS_NumberChildrenEverBorn	Reproductive	Disease/Trait	Number of Children Ever Born	Barban et al., Nat Genet, 2016	35	318863	S-LDSC only
PASS_Anorexia	Psychiatric	Disease/Trait	Anorexia	Boraska et al., Mol Psych, 2014	37	32143	S-LDSC only
PASS_bipolar1	Psychiatric	Disease/Trait	Bipolar Disorder	Mühleisen et al., Nat Comms, 2014	36	24025	Both
PASS_Crohns_Disease	Gastrointestinal	Disease/Trait	Crohns Disease	Jostins et al., Nature, 2012	38	20883	Both
PASS_Ulcerative_Colitis	Gastrointestinal	Disease/Trait	Ulcerative Colitis	Jostins et al., Nature, 2012	38	27432	Both
Arms.Calculated_Height	Skeletal	HPE	Arms:Height	Kun et al., Science, 2023	11	31221	Both
Arms.Legs	Skeletal	HPE	Arms:Legs	Kun et al., Science, 2023	11	31221	Both
Hip_Width.Calculated_Height	Skeletal	HPE	Hip Width:Height	Kun et al., Science, 2023	11	31221	Both
Hip_Width.Legs	Skeletal	HPE	Hip Width:Legs	Kun et al., Science, 2023	11	31221	Both
Legs.Calculated_Height	Skeletal	HPE	Legs:Height	Kun et al., Science, 2023	11	31221	Both
Tibia.Femur	Skeletal	HPE	Tibia:Femur	Kun et al., Science, 2023	11	31221	Both
PASS_Rheumatoid_Arthritis	Immunological	Disease/Trait	Rheumatoid Arthritis	Okada et al., Nature, 2014	39	37681	Both
PASS_DS	Psychiatric	Disease/Trait	Depressive Symptoms	Okbay et al., Nat Genet, 2016	42	161460	S-LDSC only
UKB_460K.bp_SYSTOLICadjMEDz	Cardiovascular	Disease/Trait	Systolic Blood Pressure	Pan-UKB team, 2020	10	422771	Both
UKB_460K.body_BALDING1	Dermatological	Disease/Trait	Balding Type I	Pan-UKB team, 2020	10	208336	Both
UKB_460K.disease_ALLERGY_ECZEMA_DIAGNOSED	Dermatological	Disease/Trait	Eczema	Pan-UKB team, 2020	10	458699	Both
UKB_460K.disease_DERMATOLOGY	Dermatological	Disease/Trait	Dermatological Diseases	Pan-UKB team, 2020	10	459324	Both
UKB_460K.pigment_HAIR	Dermatological	Disease/Trait	Hair Pigmentation	Pan-UKB team, 2020	10	452720	Both
UKB_460K.pigment_SKIN	Dermatological	Disease/Trait	Skin Pigmentation	Pan-UKB team, 2020	10	453609	Both
UKB_460K.pigment_SUNBURN	Dermatological	Disease/Trait	Sunburn Occasion	Pan-UKB team, 2020	10	344229	Both
UKB_460K.pigment_TANNING	Dermatological	Disease/Trait	Tanning	Pan-UKB team, 2020	10	449984	Both
UKB_460K.disease_HYPOTHYROIDISM_SELF_REP	Endocrine	Disease/Trait	Hypothyroidism	Pan-UKB team, 2020	10	459324	Both
UKB_460K.disease_T2D	Endocrine	Disease/Trait	Type 2 Diabetes	Pan-UKB team, 2020	10	459324	Both
UKB_460K.blood_EOSINOPHIL_COUNT	Immunological	Disease/Trait	Eosinophil Count	Pan-UKB team, 2020	10	439938	Both
UKB_460K.blood_PLATELET_COUNT	Immunological	Disease/Trait	Platelet Count	Pan-UKB team, 2020	10	444382	Both
UKB_460K.blood_RBC_DISTRIB_WIDTH	Immunological	Disease/Trait	Red Blood Cell Distribution Width	Pan-UKB team, 2020	10	442700	Both
UKB_460K.blood_RED_COUNT	Immunological	Disease/Trait	Red Blood Cell Count	Pan-UKB team, 2020	10	445174	Both
UKB_460K.blood_WHITE_COUNT	Immunological	Disease/Trait	White Blood Cell Count	Pan-UKB team, 2020	10	444502	Both
UKB_460K.disease_AID_SURE	Immunological	Disease/Trait	Auto-immune Diseases	Pan-UKB team, 2020	10	459324	S-LDSC only
UKB_460K.body_BMIz	Metabolic	Disease/Trait	Body Mass Index	Pan-UKB team, 2020	10	457824	Both
UKB_460K.body_WHRadjBMIz	Metabolic	Disease/Trait	Waist-hip Ratio	Pan-UKB team, 2020	10	458417	Both
UKB_460K.disease_HI_CHOL_SELF_REP	Metabolic	Disease/Trait	High Cholesterol	Pan-UKB team, 2020	10	459324	Both
UKB_460K.cov_SMOKING_STATUS	Psychiatric	Disease/Trait	Smoking Status	Pan-UKB team, 2020	10	457683	Both
UKB_460K.mental_NEUROTICISM	Psychiatric	Disease/Trait	Neuroticism	Pan-UKB team, 2020	10	372066	Both
UKB_460K.other_MORNINGPERSON	Psychiatric	Disease/Trait	Morning Person	Pan-UKB team, 2020	10	410520	Both
UKB_460K.repro_MENARCHE_AGE	Reproductive	Disease/Trait	Menarche Age	Pan-UKB team, 2020	10	242278	Both
UKB_460K.repro_MENOPAUSE_AGE	Reproductive	Disease/Trait	Menopause Age	Pan-UKB team, 2020	10	143025	Both
UKB_460K.disease_RESPIRATORY_ENT	Respiratory	Disease/Trait	Respiratory and Ear Nose Throat Diseases	Pan-UKB team, 2020	10	459324	Both
UKB_460K.lung_FEV1FVCzSMOKE	Respiratory	Disease/Trait	FEV1-FVC Ratio	Pan-UKB team, 2020	10	371949	Both
UKB_460K.lung_FVCzSMOKE	Respiratory	Disease/Trait	Forced Vital Capacity	Pan-UKB team, 2020	10	371949	Both
UKB_460K.bmd_HEEL_TSCOREz	Skeletal	Disease/Trait	Heel Bone Mineral Density	Pan-UKB team, 2020	10	445921	Both
UKB_460K.body_HEIGHTz	Skeletal	Disease/Trait	Height	Pan-UKB team, 2020	10	458303	Both
PASS_Autism	Psychiatric	Disease/Trait	Autism	Smoller et al., Lancet, 2013	40	10263	S-LDSC only
rafac	Right heart MRI	Right heart MRI	Right atrium fractional area change	Pirruccello et al., Nat Genetics, 2022	9	41135	S-LDSC only
ramax_area	Right heart MRI	Right heart MRI	Maximum right atrial area	Pirruccello et al., Nat Genetics, 2022	9	41135	Both
RVEDV	Right heart MRI	Right heart MRI	Right ventricular end diastolic volume	Pirruccello et al., Nat Genetics, 2022	9	41135	Both
RVEF	Right heart MRI	Right heart MRI	Right ventricular ejection fraction	Pirruccello et al., Nat Genetics, 2022	9	41135	Both
short_axis_cm_pa	Right heart MRI	Right heart MRI	Proximal pulmonary artery systole diameter	Pirruccello et al., Nat Genetics, 2022	9	41135	Both
short_axis_cm_root	Right heart MRI	Right heart MRI	Pulmonary root diameter	Pirruccello et al., Nat Genetics, 2022	9	41135	Both
PASS_Coronary_Artery_Disease	Cardiovascular	Disease/Trait	Coronary Artery Disease	Schunkert et al., Nat Genet, 2011	41	77210	S-LDSC only
PASS_Schizophrenia	Psychiatric	Disease/Trait	Schizophrenia	Ripke et al., Nature, 2014	44	70100	Both
PASS_HDL	Metabolic	Disease/Trait	HDL	Teslovich et al., Nature, 2010	43	97749	Both
PASS_LDL	Metabolic	Disease/Trait	LDL	Teslovich et al., Nature, 2010	43	93354	Both
