# Supplementary material for: The trait-specific timing of accelerated genomic change in the human lineage
Source: Cell Genom. 2025 Jan 8;5(1):100740. doi: 10.1016/j.xgen.2024.100740 (PMC11770217; doi:10.1016/j.xgen.2024.100740)
Supplement: Table S2. GWAS Genetic Correlations, related to Figure 1 [file mmc3.xlsx]

## Sheet: GWAS Genetic Correlations
Table S2 – GWAS Genetic Correlations, related to Figure 1
p1	p2	rg	se	z	p	h2_obs	h2_obs_se	h2_int	h2_int_se	gcov_int	gcov_int_se
0343	0805	-0.0523	0.043	-1.217	0.2236	0.3643	0.034	1.0162	0.0094	0.0052	0.0053
0343	1108	-0.0606	0.0563	-1.0764	0.2818	0.2337	0.0232	1.0094	0.0082	0.0149	0.0058
0343	1357	0.2954	0.0463	6.3793	1.7792e-10	0.2853	0.0238	0.9917	0.0071	0.2028	0.0056
0343	1391	0.1585	0.0518	3.0625	0.0022	0.4194	0.0382	0.9955	0.0107	0.0698	0.0069
0343	1437	-0.0123	0.0581	-0.2121	0.832	0.2685	0.0327	1.0181	0.0094	-7.7233e-06	0.0058
0343	1443	0.1022	0.0461	2.2167	0.0266	0.2974	0.037	1.0112	0.0102	0.093	0.0053
0343	1474	-0.0093	0.0441	-0.2111	0.8328	0.3361	0.0256	1.0096	0.0083	0.021	0.005
0343	1545	-0.5054	0.0346	-14.6073	2.5231e-48	0.3661	0.0253	1.0056	0.0079	-0.4226	0.0065
0343	1768	-0.0332	0.0446	-0.7432	0.4573	0.35	0.0307	1.011	0.0083	-0.0495	0.0056
0343	1904	-0.0616	0.0447	-1.3771	0.1685	0.41	0.0426	1.012	0.01	-0.0264	0.0058
0343	1995	0.3584	0.0449	7.9823	1.4363e-15	0.3554	0.0255	1.0015	0.0083	0.2849	0.0064
0343	2121	0.0053	0.0491	0.1073	0.9146	0.2741	0.0287	1.017	0.0096	0.0167	0.0055
0343	2136	-0.0167	0.0797	-0.2092	0.8343	0.0777	0.0149	0.9925	0.0058	0.0229	0.0051
0343	2155	-0.0016	0.0566	-0.029	0.9768	0.1696	0.0199	0.9885	0.0075	0.0322	0.0048
0343	3919	0.0052	0.0383	0.1368	0.8912	0.3538	0.0237	1	0.0078	-0.0063	0.0053
0343	Arms.Legs	-0.0072	0.0404	-0.1792	0.8578	0.4115	0.0326	1.0182	0.0109	-0.0019	0.0056
0343	Arms.Calculated_Height	0.021	0.0417	0.5036	0.6146	0.4318	0.0319	1.0107	0.0095	0.002	0.0054
0343	Legs.Calculated_Height	0.0347	0.0404	0.8594	0.3901	0.4311	0.0289	1.0347	0.0091	0.0043	0.0061
0343	Tibia.Femur	0.0556	0.0366	1.5184	0.1289	0.3972	0.0256	1.0187	0.0091	0.0169	0.0055
0343	Hip_Width.Legs	-0.0427	0.0511	-0.8368	0.4027	0.3668	0.0314	1.0424	0.0105	0.0053	0.0067
0343	Hip_Width.Calculated_Height	-0.0353	0.0526	-0.6703	0.5027	0.3205	0.031	1.035	0.0094	0.0096	0.0065
0343	PASS_AgeFirstBirth	-0.0207	0.0355	-0.5829	0.5599	0.0623	0.0035	0.9528	0.0078	0.0007	0.005
0343	PASS_Anorexia	-0.0009	0.0458	-0.0197	0.9842	0.2145	0.0175	0.9303	0.0083	0.0008	0.0058
PASS_AgeFirstBirth	PASS_Autism	0.1507	0.0508	2.969	0.003	0.4702	0.0485	0.9622	0.0068	0.0005	0.0043
0343	PASS_bipolar1	0.0779	0.0424	1.8357	0.0664	0.3523	0.0201	1.0311	0.0114	-0.0075	0.008
0343	PASS_Coronary_Artery_Disease	-0.0193	0.0518	-0.3731	0.7091	0.073	0.0094	1.0254	0.0089	1.6147e-05	0.0059
0343	PASS_Crohns_Disease	0.0169	0.0473	0.3564	0.7215	0.5037	0.0654	1.0184	0.0149	0.0024	0.0071
0343	PASS_DS	0.0164	0.0481	0.3409	0.7332	0.0471	0.0037	1.0006	0.007	-0.0009	0.006
0343	PASS_HDL	0.0037	0.0439	0.0845	0.9327	0.1105	0.0202	0.9292	0.0435	-0.0056	0.0058
0343	PASS_LDL	0.0977	0.046	2.1246	0.0336	0.0941	0.0259	0.9586	0.0441	-0.0055	0.0057
0343	PASS_NumberChildrenEverBorn	0.088	0.0426	2.0676	0.0387	0.0256	0.0018	0.9698	0.0071	0.0002	0.005
0343	PASS_Rheumatoid_Arthritis	0.0218	0.0464	0.4703	0.6381	0.178	0.0312	1.02	0.0112	-0.0018	0.0058
0343	PASS_Schizophrenia	0.0667	0.035	1.9051	0.0568	0.4613	0.0198	1.0274	0.0132	-0.0061	0.0079
0343	PASS_Ulcerative_Colitis	0.0042	0.064	0.0659	0.9474	0.2392	0.0336	1.0555	0.0123	-0.0004	0.0076
0343	rafac	-0.0299	0.0621	-0.4818	0.63	0.1242	0.0157	0.9929	0.0071	-0.0208	0.005
0343	ramax_area	0.0581	0.0473	1.2287	0.2192	0.2007	0.0145	1.0126	0.0063	-0.0248	0.0054
0343	RVEDV	0.0256	0.0487	0.526	0.5989	0.253	0.0203	1.0012	0.0077	-0.0276	0.0055
0343	RVEF	0.0392	0.064	0.6128	0.54	0.1551	0.029	0.9955	0.011	-0.0162	0.0061
0343	short_axis_cm_pa	-0.0079	0.0513	-0.154	0.8776	0.2295	0.0192	1.007	0.0091	-0.0176	0.006
0343	short_axis_cm_root	0.0104	0.0435	0.2378	0.812	0.2522	0.0197	1.0095	0.0082	-0.0134	0.0052
0343	UKB_460K.blood_EOSINOPHIL_COUNT	-0.0098	0.023	-0.4269	0.6695	0.2098	0.0211	1.1973	0.0611	0.0037	0.007
0343	UKB_460K.blood_PLATELET_COUNT	-0.0023	0.0245	-0.0926	0.9262	0.3533	0.0293	1.3635	0.0792	0.0036	0.0088
0343	UKB_460K.blood_RBC_DISTRIB_WIDTH	0.0428	0.0253	1.69	0.091	0.234	0.023	1.1718	0.0707	-0.0048	0.007
0343	UKB_460K.blood_RED_COUNT	0.0148	0.0249	0.5946	0.5521	0.2481	0.0244	1.2911	0.0705	-0.0072	0.0077
0343	UKB_460K.blood_WHITE_COUNT	0.0441	0.0286	1.5446	0.1224	0.2017	0.0147	1.1938	0.0413	-0.0047	0.0075
0343	UKB_460K.bmd_HEEL_TSCOREz	0.0264	0.0221	1.1934	0.2327	0.3915	0.0402	1.2541	0.0759	0.011	0.0073
0343	UKB_460K.body_BALDING1	0.0445	0.0357	1.2485	0.2118	0.2297	0.0265	1.1341	0.0382	-0.0066	0.0074
0343	UKB_460K.body_BMIz	0.0019	0.0231	0.0832	0.9337	0.2748	0.0088	1.0829	0.0224	0.0033	0.0079
0343	UKB_460K.body_HEIGHTz	0.0159	0.0246	0.6457	0.5185	0.6686	0.0336	1.4511	0.0998	-0.0129	0.0118
0343	UKB_460K.body_WHRadjBMIz	0.0057	0.0314	0.1823	0.8554	0.1488	0.0084	1.1468	0.0347	0.0022	0.0072
0343	UKB_460K.bp_SYSTOLICadjMEDz	-0.0662	0.0231	-2.8615	0.0042	0.2075	0.0085	1.15	0.0264	0.0063	0.0066
0343	UKB_460K.cov_SMOKING_STATUS	0.0256	0.0229	1.1168	0.2641	0.1003	0.0035	1.0296	0.0103	0.0065	0.0061
0343	UKB_460K.disease_AID_SURE	-0.0887	0.0755	-1.175	0.24	0.0067	0.0013	1.0094	0.0068	0.0061	0.0055
0343	UKB_460K.disease_ALLERGY_ECZEMA_DIAGNOSED	-0.0088	0.027	-0.3254	0.7449	0.0726	0.005	1.0592	0.0167	-0.0073	0.006
0343	UKB_460K.disease_DERMATOLOGY	-0.0928	0.0547	-1.6965	0.0898	0.0091	0.0013	1.028	0.0071	0.0073	0.0045
0343	UKB_460K.disease_HI_CHOL_SELF_REP	0.0008	0.0341	0.0249	0.9802	0.0412	0.0066	1.0916	0.0493	0.0116	0.0059
0343	UKB_460K.disease_HYPOTHYROIDISM_SELF_REP	0.0244	0.0329	0.7397	0.4595	0.0491	0.0049	1.0464	0.0175	0.0033	0.0063
0343	UKB_460K.disease_RESPIRATORY_ENT	0.0496	0.0306	1.6182	0.1056	0.0516	0.0045	1.0328	0.0147	-0.0053	0.0062
0343	UKB_460K.disease_T2D	0.024	0.0323	0.7416	0.4584	0.0429	0.0026	1.0441	0.0125	0.0133	0.0055
0343	UKB_460K.lung_FEV1FVCzSMOKE	-0.0097	0.0222	-0.4398	0.6601	0.2569	0.0152	1.1333	0.0284	-0.0101	0.0074
0343	UKB_460K.lung_FVCzSMOKE	-0.0336	0.0262	-1.2814	0.2001	0.222	0.0077	1.0949	0.0174	-0.0074	0.0068
0343	UKB_460K.mental_NEUROTICISM	0.047	0.0261	1.8003	0.0718	0.114	0.0039	1.0357	0.0114	-0.0113	0.0061
0343	UKB_460K.other_MORNINGPERSON	-0.0052	0.0273	-0.1922	0.8476	0.102	0.0037	1.0344	0.0129	0.0003	0.0062
0343	UKB_460K.pigment_HAIR	-0.0102	0.0425	-0.2405	0.81	0.3886	0.1618	1.4649	0.4393	0.0034	0.0101
0343	UKB_460K.pigment_SKIN	0.0433	0.0422	1.0272	0.3043	0.175	0.0598	1.1711	0.1754	-0.008	0.0096
0343	UKB_460K.pigment_SUNBURN	0.0484	0.0436	1.1107	0.2667	0.0876	0.0218	1.0814	0.0764	-0.0062	0.0075
0343	UKB_460K.pigment_TANNING	-0.0547	0.056	-0.9761	0.329	0.1563	0.0723	1.1593	0.233	0.0188	0.0101
0343	UKB_460K.repro_MENARCHE_AGE	0.0628	0.028	2.2426	0.0249	0.2642	0.0131	1.0024	0.0175	-0.0102	0.0069
0343	UKB_460K.repro_MENOPAUSE_AGE	-0.0135	0.0344	-0.3934	0.694	0.1242	0.0106	1.0119	0.0175	-0.0039	0.0056
0805	1108	-0.1342	0.0453	-2.9621	0.0031	0.2337	0.0232	1.0094	0.0082	-0.0754	0.005
0805	1357	0.0181	0.0454	0.3994	0.6896	0.2853	0.0238	0.9917	0.0071	0.0337	0.005
0805	1391	-0.0543	0.0402	-1.3503	0.1769	0.4194	0.0382	0.9955	0.0107	-0.0455	0.0053
0805	1437	-0.0323	0.0448	-0.7206	0.4711	0.2685	0.0327	1.0181	0.0094	-0.0362	0.0047
0805	1443	0.0286	0.0434	0.6597	0.5095	0.2974	0.037	1.0112	0.0102	-0.0096	0.0052
0805	1474	0.1076	0.0378	2.8466	0.0044	0.3361	0.0256	1.0096	0.0083	0.0988	0.0049
0805	1545	0.0529	0.0403	1.3139	0.1889	0.3661	0.0253	1.0056	0.0079	-0.0261	0.0049
0805	1768	-0.0864	0.0398	-2.1705	0.03	0.35	0.0307	1.011	0.0083	-0.0671	0.0048
0805	1904	0.0864	0.0394	2.1941	0.0282	0.41	0.0426	1.012	0.01	0.0384	0.0047
0805	1995	-0.0091	0.0419	-0.2177	0.8277	0.3554	0.0255	1.0015	0.0083	0.0217	0.0047
0805	2121	0.0055	0.0437	0.1262	0.8996	0.2741	0.0287	1.017	0.0096	-0.0057	0.0049
0805	2136	-0.0467	0.0747	-0.6251	0.5319	0.0777	0.0149	0.9925	0.0058	0.0173	0.0045
0805	2155	0.1166	0.0591	1.9721	0.0486	0.1696	0.0199	0.9885	0.0075	-0.0072	0.0051
0805	3919	0.1768	0.0398	4.438	9.0801e-06	0.3538	0.0237	1	0.0078	0.0996	0.0055
0805	Arms.Legs	-0.0206	0.0409	-0.5045	0.6139	0.4115	0.0326	1.0182	0.0109	-0.0194	0.0055
0805	Arms.Calculated_Height	-0.0054	0.0423	-0.1269	0.899	0.4318	0.0319	1.0107	0.0095	-0.0083	0.0053
0805	Legs.Calculated_Height	0.0128	0.0405	0.3151	0.7527	0.4311	0.0289	1.0347	0.0091	0.0104	0.0054
0805	Tibia.Femur	-0.0093	0.0396	-0.235	0.8142	0.3972	0.0256	1.0187	0.0091	0.0107	0.0059
0805	Hip_Width.Legs	0.021	0.0421	0.4971	0.6191	0.3668	0.0314	1.0424	0.0105	-0.0088	0.0055
0805	Hip_Width.Calculated_Height	0.0359	0.0451	0.7961	0.426	0.3205	0.031	1.035	0.0094	-0.0048	0.0058
0805	PASS_AgeFirstBirth	0.0191	0.0363	0.5262	0.5987	0.0623	0.0035	0.9528	0.0078	4.0235e-05	0.0048
0805	PASS_Anorexia	0.098	0.0443	2.214	0.0268	0.2145	0.0175	0.9303	0.0083	-0.0102	0.0056
2136	PASS_Autism	0.1495	0.1147	1.3032	0.1925	0.458	0.0525	0.9643	0.0068	-0.0094	0.0042
0805	PASS_bipolar1	-0.0231	0.0413	-0.5591	0.5761	0.3523	0.0201	1.0311	0.0114	0.0086	0.0073
0805	PASS_Coronary_Artery_Disease	-0.0148	0.0571	-0.2599	0.795	0.073	0.0094	1.0254	0.0089	0.0075	0.0064
0805	PASS_Crohns_Disease	-0.054	0.0477	-1.133	0.2572	0.5037	0.0654	1.0184	0.0149	0.0065	0.0066
0805	PASS_DS	-0.0069	0.0504	-0.1366	0.8913	0.0471	0.0037	1.0006	0.007	0.0055	0.0055
0805	PASS_HDL	0.0206	0.0394	0.5231	0.6009	0.1105	0.0202	0.9292	0.0435	-0.0026	0.0054
0805	PASS_LDL	0.0008	0.0489	0.017	0.9865	0.0941	0.0259	0.9586	0.0441	0.0015	0.0055
0805	PASS_NumberChildrenEverBorn	-0.0375	0.048	-0.7821	0.4342	0.0256	0.0018	0.9698	0.0071	0.0003	0.005
0805	PASS_Rheumatoid_Arthritis	0.091	0.0548	1.6617	0.0966	0.178	0.0312	1.02	0.0112	-0.0042	0.0059
0805	PASS_Schizophrenia	-0.0108	0.0317	-0.3408	0.7332	0.4613	0.0198	1.0274	0.0132	0.0105	0.007
0805	PASS_Ulcerative_Colitis	0.0083	0.0532	0.1556	0.8763	0.2392	0.0336	1.0555	0.0123	-0.0006	0.0059
0805	rafac	-0.0286	0.0671	-0.4267	0.6696	0.1242	0.0157	0.9929	0.0071	0.0095	0.0052
0805	ramax_area	-0.004	0.0448	-0.0891	0.929	0.2007	0.0145	1.0126	0.0063	0.006	0.0053
0805	RVEDV	0.0091	0.046	0.1977	0.8433	0.253	0.0203	1.0012	0.0077	-0.002	0.0052
0805	RVEF	0.0081	0.0502	0.1623	0.8711	0.1551	0.029	0.9955	0.011	0.0033	0.0045
0805	short_axis_cm_pa	0.0808	0.0482	1.6768	0.0936	0.2295	0.0192	1.007	0.0091	-0.0102	0.0052
0805	short_axis_cm_root	-0.0135	0.0472	-0.286	0.7749	0.2522	0.0197	1.0095	0.0082	-0.0024	0.0053
0805	UKB_460K.blood_EOSINOPHIL_COUNT	0.0236	0.027	0.8768	0.3806	0.2098	0.0211	1.1973	0.0611	0.0019	0.0071
0805	UKB_460K.blood_PLATELET_COUNT	0.0059	0.0232	0.2528	0.8004	0.3533	0.0293	1.3635	0.0792	-0.0043	0.0088
0805	UKB_460K.blood_RBC_DISTRIB_WIDTH	-0.0166	0.024	-0.6926	0.4885	0.234	0.023	1.1718	0.0707	0.0081	0.0068
0805	UKB_460K.blood_RED_COUNT	-0.0289	0.028	-1.0295	0.3032	0.2481	0.0244	1.2911	0.0705	0.0056	0.0077
0805	UKB_460K.blood_WHITE_COUNT	-0.0024	0.0278	-0.0879	0.9299	0.2017	0.0147	1.1938	0.0413	0.007	0.0076
0805	UKB_460K.bmd_HEEL_TSCOREz	-0.0209	0.0253	-0.828	0.4077	0.3915	0.0402	1.2541	0.0759	0.0053	0.0085
0805	UKB_460K.body_BALDING1	0.0232	0.0371	0.6242	0.5325	0.2297	0.0265	1.1341	0.0382	-0.0021	0.0073
0805	UKB_460K.body_BMIz	0.0114	0.0231	0.4925	0.6224	0.2748	0.0088	1.0829	0.0224	0.0023	0.0071
0805	UKB_460K.body_HEIGHTz	0.0362	0.0238	1.521	0.1283	0.6686	0.0336	1.4511	0.0998	0.0069	0.0092
0805	UKB_460K.body_WHRadjBMIz	-0.0271	0.0294	-0.9217	0.3567	0.1488	0.0084	1.1468	0.0347	0.0118	0.0071
0805	UKB_460K.bp_SYSTOLICadjMEDz	-0.0277	0.0245	-1.1298	0.2586	0.2075	0.0085	1.15	0.0264	0.0101	0.0075
0805	UKB_460K.cov_SMOKING_STATUS	0.0167	0.03	0.5575	0.5772	0.1003	0.0035	1.0296	0.0103	0.0074	0.0064
0805	UKB_460K.disease_AID_SURE	-0.0004	0.0708	-0.0054	0.9957	0.0067	0.0013	1.0094	0.0068	0.0004	0.0048
0805	UKB_460K.disease_ALLERGY_ECZEMA_DIAGNOSED	-0.0298	0.0288	-1.0338	0.3012	0.0726	0.005	1.0592	0.0167	-0.0036	0.0052
0805	UKB_460K.disease_DERMATOLOGY	0.026	0.0623	0.4178	0.6761	0.0091	0.0013	1.028	0.0071	-0.0006	0.0051
0805	UKB_460K.disease_HI_CHOL_SELF_REP	0.0053	0.0357	0.1487	0.8818	0.0412	0.0066	1.0916	0.0493	0.0036	0.0054
0805	UKB_460K.disease_HYPOTHYROIDISM_SELF_REP	0.1014	0.0339	2.9944	0.0027	0.0491	0.0049	1.0464	0.0175	-0.0093	0.0052
0805	UKB_460K.disease_RESPIRATORY_ENT	-0.0359	0.0307	-1.1716	0.2414	0.0516	0.0045	1.0328	0.0147	0.0043	0.0056
0805	UKB_460K.disease_T2D	-0.0312	0.031	-1.0083	0.3133	0.0429	0.0026	1.0441	0.0125	0.0089	0.0051
0805	UKB_460K.lung_FEV1FVCzSMOKE	0.0755	0.028	2.6952	0.007	0.2569	0.0152	1.1333	0.0284	-0.0078	0.0072
0805	UKB_460K.lung_FVCzSMOKE	0.0028	0.0267	0.1064	0.9152	0.222	0.0077	1.0949	0.0174	0.0002	0.0069
0805	UKB_460K.mental_NEUROTICISM	0.0072	0.0263	0.2726	0.7852	0.114	0.0039	1.0357	0.0114	0.0061	0.006
0805	UKB_460K.other_MORNINGPERSON	-0.0143	0.0254	-0.5615	0.5744	0.102	0.0037	1.0344	0.0129	-0.0027	0.0056
0805	UKB_460K.pigment_HAIR	-0.0423	0.019	-2.2299	0.0258	0.3886	0.1618	1.4649	0.4393	0.0127	0.0079
0805	UKB_460K.pigment_SKIN	-0.0281	0.0221	-1.2761	0.2019	0.175	0.0598	1.1711	0.1754	0.009	0.0064
0805	UKB_460K.pigment_SUNBURN	0.0059	0.0338	0.1744	0.8615	0.0876	0.0218	1.0814	0.0764	-0.0007	0.0056
0805	UKB_460K.pigment_TANNING	0.011	0.0279	0.3924	0.6948	0.1563	0.0723	1.1593	0.233	-0.0053	0.0072
0805	UKB_460K.repro_MENARCHE_AGE	0.0106	0.0268	0.3947	0.6931	0.2642	0.0131	1.0024	0.0175	0.0091	0.006
0805	UKB_460K.repro_MENOPAUSE_AGE	-0.0683	0.0374	-1.8246	0.0681	0.1242	0.0106	1.0119	0.0175	0.0026	0.0053
1108	1357	0.0329	0.0675	0.4865	0.6266	0.2853	0.0238	0.9917	0.0071	-0.0097	0.0057
1108	1391	0.2573	0.0756	3.404	0.0007	0.4194	0.0382	0.9955	0.0107	0.1921	0.0064
1108	1437	0.0072	0.0959	0.0754	0.9399	0.2685	0.0327	1.0181	0.0094	-0.0562	0.0072
1108	1443	-0.0951	0.0642	-1.4823	0.1383	0.2974	0.037	1.0112	0.0102	-0.0229	0.0059
1108	1474	0.177	0.0482	3.6684	0.0002	0.3361	0.0256	1.0096	0.0083	0.1276	0.0053
1108	1545	-0.0792	0.0458	-1.7308	0.0835	0.3661	0.0253	1.0056	0.0079	-0.0245	0.005
1108	1768	-0.1917	0.0477	-4.0219	5.7724e-05	0.35	0.0307	1.011	0.0083	-0.1469	0.0054
1108	1904	0.1758	0.046	3.8219	0.0001	0.41	0.0426	1.012	0.01	0.1231	0.005
1108	1995	0.085	0.0527	1.6122	0.1069	0.3554	0.0255	1.0015	0.0083	0.0469	0.0054
1108	2121	-0.0758	0.0633	-1.1963	0.2316	0.2741	0.0287	1.017	0.0096	-0.1079	0.0056
1108	2136	0.0606	0.1053	0.5757	0.5648	0.0777	0.0149	0.9925	0.0058	0.0277	0.0054
1108	2155	0.0762	0.0899	0.8479	0.3965	0.1696	0.0199	0.9885	0.0075	0.023	0.0058
1108	3919	-0.0434	0.0442	-0.9827	0.3258	0.3538	0.0237	1	0.0078	0.0124	0.0049
1108	Arms.Legs	0.0052	0.0566	0.0917	0.927	0.4115	0.0326	1.0182	0.0109	0.0082	0.0062
1108	Arms.Calculated_Height	0.0186	0.0481	0.3861	0.6994	0.4318	0.0319	1.0107	0.0095	0.0128	0.0061
1108	Legs.Calculated_Height	0.0162	0.0504	0.3216	0.7478	0.4311	0.0289	1.0347	0.0091	0.0073	0.0056
1108	Tibia.Femur	0.0842	0.0467	1.8028	0.0714	0.3972	0.0256	1.0187	0.0091	-0.0084	0.0053
1108	Hip_Width.Legs	0.0233	0.0512	0.4561	0.6483	0.3668	0.0314	1.0424	0.0105	-0.0165	0.0059
1108	Hip_Width.Calculated_Height	0.0463	0.0499	0.9282	0.3533	0.3205	0.031	1.035	0.0094	-0.0164	0.0056
1108	PASS_AgeFirstBirth	-0.035	0.0442	-0.7914	0.4287	0.0623	0.0035	0.9528	0.0078	-0.0019	0.0054
1108	PASS_Anorexia	-0.0331	0.0575	-0.5762	0.5645	0.2145	0.0175	0.9303	0.0083	0.004	0.0054
1357	PASS_Autism	0.1106	0.0641	1.7265	0.0843	0.458	0.0525	0.9643	0.0068	0.0045	0.0051
1108	PASS_bipolar1	-0.0454	0.0512	-0.8872	0.375	0.3523	0.0201	1.0311	0.0114	0.0094	0.0072
1108	PASS_Coronary_Artery_Disease	0.1681	0.0719	2.3385	0.0194	0.073	0.0094	1.0254	0.0089	-0.0092	0.0058
1108	PASS_Crohns_Disease	-0.0476	0.0632	-0.7521	0.452	0.5037	0.0654	1.0184	0.0149	0.0083	0.0069
1108	PASS_DS	-0.0289	0.0658	-0.4387	0.6609	0.0471	0.0037	1.0006	0.007	0.0009	0.006
1108	PASS_HDL	0.0027	0.0489	0.0553	0.9559	0.1105	0.0202	0.9292	0.0435	0.0041	0.0052
1108	PASS_LDL	0.0378	0.0537	0.7036	0.4817	0.0941	0.0259	0.9586	0.0441	-0.0067	0.0048
1108	PASS_NumberChildrenEverBorn	-0.0176	0.0501	-0.3524	0.7245	0.0256	0.0018	0.9698	0.0071	0.0004	0.005
1108	PASS_Rheumatoid_Arthritis	0.0447	0.0608	0.7357	0.4619	0.178	0.0312	1.02	0.0112	-0.0007	0.0056
1108	PASS_Schizophrenia	-0.0679	0.0404	-1.6815	0.0927	0.4613	0.0198	1.0274	0.0132	0.0075	0.0071
1108	PASS_Ulcerative_Colitis	-0.0458	0.0866	-0.5295	0.5965	0.2392	0.0336	1.0555	0.0123	0.0132	0.0072
1108	rafac	-0.109	0.0927	-1.1763	0.2395	0.1242	0.0157	0.9929	0.0071	0.0075	0.0064
1108	ramax_area	0.0451	0.0536	0.8414	0.4001	0.2007	0.0145	1.0126	0.0063	-0.0074	0.0053
1108	RVEDV	0.0491	0.0503	0.9763	0.3289	0.253	0.0203	1.0012	0.0077	-0.0132	0.0054
1108	RVEF	-0.1101	0.1133	-0.9723	0.3309	0.1551	0.029	0.9955	0.011	0.0144	0.0072
1108	short_axis_cm_pa	0.0323	0.0779	0.4144	0.6786	0.2295	0.0192	1.007	0.0091	-0.003	0.0065
1108	short_axis_cm_root	0.1452	0.0581	2.499	0.0125	0.2522	0.0197	1.0095	0.0082	-0.0155	0.0051
1108	UKB_460K.blood_EOSINOPHIL_COUNT	0.05	0.034	1.4689	0.1419	0.2098	0.0211	1.1973	0.0611	-0.0183	0.0076
1108	UKB_460K.blood_PLATELET_COUNT	0.048	0.0296	1.6188	0.1055	0.3533	0.0293	1.3635	0.0792	-0.0129	0.0084
1108	UKB_460K.blood_RBC_DISTRIB_WIDTH	-0.0593	0.0284	-2.0916	0.0365	0.234	0.023	1.1718	0.0707	0.0157	0.0076
1108	UKB_460K.blood_RED_COUNT	-0.0551	0.0239	-2.3047	0.0212	0.2481	0.0244	1.2911	0.0705	-0.0045	0.0061
1108	UKB_460K.blood_WHITE_COUNT	0.0467	0.0294	1.5878	0.1123	0.2017	0.0147	1.1938	0.0413	-0.0117	0.007
1108	UKB_460K.bmd_HEEL_TSCOREz	-0.0057	0.0264	-0.2164	0.8286	0.3915	0.0402	1.2541	0.0759	0.0043	0.0079
1108	UKB_460K.body_BALDING1	-0.013	0.0299	-0.4359	0.6629	0.2297	0.0265	1.1341	0.0382	5.0078e-05	0.006
1108	UKB_460K.body_BMIz	-0.0543	0.0245	-2.2136	0.0269	0.2748	0.0088	1.0829	0.0224	-0.0095	0.007
1108	UKB_460K.body_HEIGHTz	0.0163	0.0246	0.6644	0.5064	0.6686	0.0336	1.4511	0.0998	-0.0163	0.0095
1108	UKB_460K.body_WHRadjBMIz	0.0108	0.0304	0.3557	0.7221	0.1488	0.0084	1.1468	0.0347	0.0131	0.0062
1108	UKB_460K.bp_SYSTOLICadjMEDz	0.0562	0.0273	2.0581	0.0396	0.2075	0.0085	1.15	0.0264	0.0035	0.006
1108	UKB_460K.cov_SMOKING_STATUS	0.0167	0.033	0.5044	0.614	0.1003	0.0035	1.0296	0.0103	0.0063	0.0059
1108	UKB_460K.disease_AID_SURE	0.0758	0.0789	0.9612	0.3365	0.0067	0.0013	1.0094	0.0068	-0.0069	0.0045
1108	UKB_460K.disease_ALLERGY_ECZEMA_DIAGNOSED	-0.0102	0.0349	-0.2909	0.7711	0.0726	0.005	1.0592	0.0167	0.0023	0.0055
1108	UKB_460K.disease_DERMATOLOGY	0.0452	0.0651	0.6948	0.4872	0.0091	0.0013	1.028	0.0071	-0.0026	0.0043
1108	UKB_460K.disease_HI_CHOL_SELF_REP	0.0431	0.0445	0.9688	0.3326	0.0412	0.0066	1.0916	0.0493	-0.001	0.0054
1108	UKB_460K.disease_HYPOTHYROIDISM_SELF_REP	-0.0184	0.0371	-0.4952	0.6205	0.0491	0.0049	1.0464	0.0175	-0.0052	0.005
1108	UKB_460K.disease_RESPIRATORY_ENT	0.0012	0.0384	0.0309	0.9753	0.0516	0.0045	1.0328	0.0147	0.0033	0.0055
1108	UKB_460K.disease_T2D	0.0073	0.0411	0.1772	0.8594	0.0429	0.0026	1.0441	0.0125	0.0114	0.0052
1108	UKB_460K.lung_FEV1FVCzSMOKE	-0.0521	0.0292	-1.786	0.0741	0.2569	0.0152	1.1333	0.0284	-0.0008	0.0069
1108	UKB_460K.lung_FVCzSMOKE	0.0067	0.0276	0.2414	0.8093	0.222	0.0077	1.0949	0.0174	0.001	0.0063
1108	UKB_460K.mental_NEUROTICISM	-0.0349	0.0298	-1.1708	0.2417	0.114	0.0039	1.0357	0.0114	-0.0012	0.0053
1108	UKB_460K.other_MORNINGPERSON	-0.033	0.0316	-1.0443	0.2964	0.102	0.0037	1.0344	0.0129	-0.001	0.0056
1108	UKB_460K.pigment_HAIR	-0.0383	0.0297	-1.2895	0.1972	0.3886	0.1618	1.4649	0.4393	0.0119	0.0082
1108	UKB_460K.pigment_SKIN	-0.0514	0.0314	-1.6355	0.102	0.175	0.0598	1.1711	0.1754	0.0059	0.0058
1108	UKB_460K.pigment_SUNBURN	-0.1134	0.0374	-3.0318	0.0024	0.0876	0.0218	1.0814	0.0764	0.008	0.0057
1108	UKB_460K.pigment_TANNING	0.0583	0.0328	1.7785	0.0753	0.1563	0.0723	1.1593	0.233	-0.0022	0.0067
1108	UKB_460K.repro_MENARCHE_AGE	0.0575	0.0293	1.9664	0.0493	0.2642	0.0131	1.0024	0.0175	-0.0074	0.0056
1108	UKB_460K.repro_MENOPAUSE_AGE	0.0161	0.047	0.3429	0.7316	0.1242	0.0106	1.0119	0.0175	-0.002	0.0055
1357	1391	0.0929	0.06	1.5481	0.1216	0.4194	0.0382	0.9955	0.0107	0.0581	0.0063
1357	1437	0.0096	0.0677	0.1425	0.8867	0.2685	0.0327	1.0181	0.0094	-0.0496	0.0059
1357	1443	0.0815	0.0471	1.7307	0.0835	0.2974	0.037	1.0112	0.0102	-0.0564	0.0053
1357	1474	0.0251	0.0517	0.485	0.6277	0.3361	0.0256	1.0096	0.0083	0.0873	0.0053
1357	1545	-0.1384	0.0485	-2.8545	0.0043	0.3661	0.0253	1.0056	0.0079	-0.0633	0.0054
1357	1768	-0.1094	0.0482	-2.2696	0.0232	0.35	0.0307	1.011	0.0083	-0.1384	0.0051
1357	1904	0.0876	0.0478	1.832	0.067	0.41	0.0426	1.012	0.01	0.1015	0.0051
1357	1995	0.1191	0.0528	2.2544	0.0242	0.3554	0.0255	1.0015	0.0083	0.0562	0.0057
1357	2121	-0.1196	0.0499	-2.3974	0.0165	0.2741	0.0287	1.017	0.0096	-0.0866	0.0053
1357	2136	-0.0034	0.0847	-0.0405	0.9677	0.0777	0.0149	0.9925	0.0058	-0.0021	0.0046
1357	2155	0.0536	0.0819	0.6546	0.5127	0.1696	0.0199	0.9885	0.0075	-0.0207	0.0056
1357	3919	0.0652	0.047	1.3871	0.1654	0.3538	0.0237	1	0.0078	-0.0104	0.005
1357	Arms.Legs	-0.0197	0.046	-0.4284	0.6684	0.4115	0.0326	1.0182	0.0109	-0.007	0.006
1357	Arms.Calculated_Height	-0.0099	0.0473	-0.2086	0.8347	0.4318	0.0319	1.0107	0.0095	-0.0184	0.0061
1357	Legs.Calculated_Height	0.0083	0.0451	0.1837	0.8543	0.4311	0.0289	1.0347	0.0091	-0.0158	0.0056
1357	Tibia.Femur	-0.0144	0.0442	-0.3254	0.7449	0.3972	0.0256	1.0187	0.0091	0.0045	0.0058
1357	Hip_Width.Legs	0.0584	0.056	1.0427	0.2971	0.3668	0.0314	1.0424	0.0105	0.0142	0.0061
1357	Hip_Width.Calculated_Height	0.083	0.06	1.382	0.167	0.3205	0.031	1.035	0.0094	0.0082	0.0062
1357	PASS_AgeFirstBirth	0.0312	0.044	0.7076	0.4792	0.0623	0.0035	0.9528	0.0078	-0.0086	0.0051
1357	PASS_Anorexia	0.0463	0.055	0.8416	0.4	0.2145	0.0175	0.9303	0.0083	-0.001	0.0059
2121	PASS_Autism	0.0999	0.0707	1.4129	0.1577	0.458	0.0525	0.9643	0.0068	0.0006	0.0051
1357	PASS_bipolar1	0.0346	0.0475	0.7291	0.466	0.3523	0.0201	1.0311	0.0114	0.0067	0.0071
1357	PASS_Coronary_Artery_Disease	-0.0024	0.0618	-0.0396	0.9684	0.073	0.0094	1.0254	0.0089	0.0067	0.0063
1357	PASS_Crohns_Disease	0.0023	0.0541	0.043	0.9657	0.5037	0.0654	1.0184	0.0149	-0.0046	0.0063
1357	PASS_DS	0.0459	0.054	0.8495	0.3956	0.0471	0.0037	1.0006	0.007	0.001	0.0053
1357	PASS_HDL	0.0699	0.0466	1.4985	0.134	0.1105	0.0202	0.9292	0.0435	-0.0059	0.0052
1357	PASS_LDL	0.0998	0.0547	1.8246	0.0681	0.0941	0.0259	0.9586	0.0441	-0.0096	0.0053
1357	PASS_NumberChildrenEverBorn	0.0415	0.0526	0.7887	0.4303	0.0256	0.0018	0.9698	0.0071	0.0037	0.0048
1357	PASS_Rheumatoid_Arthritis	0.0096	0.0616	0.1562	0.8758	0.178	0.0312	1.02	0.0112	0.0025	0.0058
1357	PASS_Schizophrenia	-0.0173	0.0347	-0.4996	0.6174	0.4613	0.0198	1.0274	0.0132	-0.0064	0.0072
1357	PASS_Ulcerative_Colitis	0.0072	0.0601	0.1201	0.9044	0.2392	0.0336	1.0555	0.0123	-0.0008	0.0065
1357	rafac	-0.0543	0.0743	-0.7305	0.4651	0.1242	0.0157	0.9929	0.0071	0.0053	0.0055
1357	ramax_area	-0.0175	0.0536	-0.3262	0.7443	0.2007	0.0145	1.0126	0.0063	-0.019	0.0051
1357	RVEDV	0.0074	0.0496	0.1483	0.8821	0.253	0.0203	1.0012	0.0077	-0.015	0.0053
1357	RVEF	-0.0602	0.0817	-0.7371	0.4611	0.1551	0.029	0.9955	0.011	0.0176	0.0061
1357	short_axis_cm_pa	-0.0326	0.0602	-0.5411	0.5885	0.2295	0.0192	1.007	0.0091	-0.0052	0.0057
1357	short_axis_cm_root	0.0764	0.0559	1.3669	0.1716	0.2522	0.0197	1.0095	0.0082	-0.0227	0.0056
1357	UKB_460K.blood_EOSINOPHIL_COUNT	0.0319	0.0293	1.0884	0.2764	0.2098	0.0211	1.1973	0.0611	0.0116	0.0073
1357	UKB_460K.blood_PLATELET_COUNT	0.0046	0.024	0.1898	0.8495	0.3533	0.0293	1.3635	0.0792	-0.0008	0.0077
1357	UKB_460K.blood_RBC_DISTRIB_WIDTH	-0.0015	0.0262	-0.0559	0.9555	0.234	0.023	1.1718	0.0707	0.0084	0.0064
1357	UKB_460K.blood_RED_COUNT	0.0475	0.0308	1.5429	0.1228	0.2481	0.0244	1.2911	0.0705	-0.0115	0.008
1357	UKB_460K.blood_WHITE_COUNT	-0.0158	0.0259	-0.6093	0.5424	0.2017	0.0147	1.1938	0.0413	0.0033	0.0061
1357	UKB_460K.bmd_HEEL_TSCOREz	0.0359	0.0228	1.578	0.1146	0.3915	0.0402	1.2541	0.0759	0.0036	0.0076
1357	UKB_460K.body_BALDING1	0.0109	0.031	0.3525	0.7245	0.2297	0.0265	1.1341	0.0382	-0.0025	0.0062
1357	UKB_460K.body_BMIz	0.0253	0.0242	1.0489	0.2942	0.2748	0.0088	1.0829	0.0224	-0.0013	0.0074
1357	UKB_460K.body_HEIGHTz	-0.1288	0.0251	-5.1299	2.8994e-07	0.6686	0.0336	1.4511	0.0998	-0.0092	0.0107
1357	UKB_460K.body_WHRadjBMIz	-0.0369	0.0328	-1.1253	0.2605	0.1488	0.0084	1.1468	0.0347	-7.1487e-05	0.0073
1357	UKB_460K.bp_SYSTOLICadjMEDz	0.0552	0.029	1.9034	0.057	0.2075	0.0085	1.15	0.0264	0.0104	0.0069
1357	UKB_460K.cov_SMOKING_STATUS	-0.0145	0.0297	-0.4885	0.6252	0.1003	0.0035	1.0296	0.0103	0.0003	0.0058
1357	UKB_460K.disease_AID_SURE	0.1323	0.0716	1.8476	0.0647	0.0067	0.0013	1.0094	0.0068	-0.0021	0.0047
1357	UKB_460K.disease_ALLERGY_ECZEMA_DIAGNOSED	0.0521	0.033	1.5794	0.1142	0.0726	0.005	1.0592	0.0167	-0.0015	0.0052
1357	UKB_460K.disease_DERMATOLOGY	0.0644	0.0699	0.9224	0.3563	0.0091	0.0013	1.028	0.0071	-0.0031	0.005
1357	UKB_460K.disease_HI_CHOL_SELF_REP	0.0558	0.0368	1.5167	0.1293	0.0412	0.0066	1.0916	0.0493	-0.0024	0.005
1357	UKB_460K.disease_HYPOTHYROIDISM_SELF_REP	0.0792	0.0341	2.3254	0.0201	0.0491	0.0049	1.0464	0.0175	-0.0091	0.0054
1357	UKB_460K.disease_RESPIRATORY_ENT	0.0789	0.0342	2.3094	0.0209	0.0516	0.0045	1.0328	0.0147	0.0054	0.0054
1357	UKB_460K.disease_T2D	0.0096	0.0381	0.2516	0.8013	0.0429	0.0026	1.0441	0.0125	0.0024	0.0052
1357	UKB_460K.lung_FEV1FVCzSMOKE	-0.0479	0.0281	-1.705	0.0882	0.2569	0.0152	1.1333	0.0284	0.0018	0.0069
1357	UKB_460K.lung_FVCzSMOKE	0.011	0.0284	0.3867	0.699	0.222	0.0077	1.0949	0.0174	6.6937e-05	0.0066
1357	UKB_460K.mental_NEUROTICISM	0.0332	0.0308	1.0773	0.2813	0.114	0.0039	1.0357	0.0114	-0.003	0.0057
1357	UKB_460K.other_MORNINGPERSON	0.0141	0.0237	0.5941	0.5524	0.102	0.0037	1.0344	0.0129	-0.0098	0.0053
1357	UKB_460K.pigment_HAIR	0.0084	0.0213	0.3922	0.6949	0.3886	0.1618	1.4649	0.4393	-0.0029	0.0076
1357	UKB_460K.pigment_SKIN	0.0028	0.0241	0.1152	0.9083	0.175	0.0598	1.1711	0.1754	-0.0024	0.0059
1357	UKB_460K.pigment_SUNBURN	-0.0061	0.034	-0.1781	0.8586	0.0876	0.0218	1.0814	0.0764	0.0047	0.0053
1357	UKB_460K.pigment_TANNING	0.0069	0.0328	0.2116	0.8324	0.1563	0.0723	1.1593	0.233	0.0034	0.0069
1357	UKB_460K.repro_MENARCHE_AGE	0.0264	0.0274	0.9644	0.3348	0.2642	0.0131	1.0024	0.0175	-0.0064	0.0062
1357	UKB_460K.repro_MENOPAUSE_AGE	-0.0387	0.0375	-1.0318	0.3022	0.1242	0.0106	1.0119	0.0175	0.0057	0.0054
1391	1437	-0.1534	0.0655	-2.3399	0.0193	0.2685	0.0327	1.0181	0.0094	-0.071	0.0064
1391	1443	-0.0011	0.0474	-0.0241	0.9808	0.2974	0.037	1.0112	0.0102	0.0021	0.0049
1391	1474	0.1349	0.0425	3.176	0.0015	0.3361	0.0256	1.0096	0.0083	0.0703	0.0051
1391	1545	-0.1951	0.0496	-3.9294	8.5163e-05	0.3661	0.0253	1.0056	0.0079	-0.0058	0.0064
1391	1768	-0.2285	0.0462	-4.9478	7.5054e-07	0.35	0.0307	1.011	0.0083	-0.1507	0.0059
1391	1904	0.2013	0.052	3.8711	0.0001	0.41	0.0426	1.012	0.01	0.1398	0.0066
1391	1995	0.1765	0.0551	3.2037	0.0014	0.3554	0.0255	1.0015	0.0083	0.04	0.0063
1391	2121	-0.2269	0.0511	-4.4405	8.9741e-06	0.2741	0.0287	1.017	0.0096	-0.1363	0.0059
1391	2136	0.0632	0.085	0.7435	0.4572	0.0777	0.0149	0.9925	0.0058	0.0183	0.0052
1391	2155	0.0356	0.0779	0.4572	0.6475	0.1696	0.0199	0.9885	0.0075	0.0424	0.0059
1391	3919	0.0443	0.0374	1.183	0.2368	0.3538	0.0237	1	0.0078	-0.0109	0.0049
1391	Arms.Legs	0.0804	0.0393	2.0456	0.0408	0.4115	0.0326	1.0182	0.0109	0.004	0.0057
1391	Arms.Calculated_Height	0.0669	0.0354	1.8919	0.0585	0.4318	0.0319	1.0107	0.0095	-0.0103	0.0053
1391	Legs.Calculated_Height	-0.0009	0.0439	-0.02	0.984	0.4311	0.0289	1.0347	0.0091	-0.017	0.006
1391	Tibia.Femur	-0.0437	0.0387	-1.1296	0.2587	0.3972	0.0256	1.0187	0.0091	0.0049	0.0059
1391	Hip_Width.Legs	0.0134	0.0473	0.2834	0.7769	0.3668	0.0314	1.0424	0.0105	0.0169	0.0059
1391	Hip_Width.Calculated_Height	0.0156	0.0489	0.3187	0.75	0.3205	0.031	1.035	0.0094	0.0108	0.0058
1391	PASS_AgeFirstBirth	-0.0766	0.0382	-2.0048	0.045	0.0623	0.0035	0.9528	0.0078	0.0052	0.0056
1391	PASS_Anorexia	-0.0658	0.0472	-1.3947	0.1631	0.2145	0.0175	0.9303	0.0083	0.0092	0.0057
1995	PASS_Autism	0.0928	0.0603	1.5387	0.1239	0.458	0.0525	0.9643	0.0068	-0.0115	0.0047
1391	PASS_bipolar1	0.0417	0.0388	1.0755	0.2822	0.3523	0.0201	1.0311	0.0114	-0.0023	0.007
1391	PASS_Coronary_Artery_Disease	0.0009	0.0571	0.0151	0.9879	0.073	0.0094	1.0254	0.0089	0.0061	0.0064
1391	PASS_Crohns_Disease	-0.0365	0.0423	-0.8636	0.3878	0.5037	0.0654	1.0184	0.0149	0.0025	0.0066
1391	PASS_DS	-0.0418	0.0519	-0.8046	0.4211	0.0471	0.0037	1.0006	0.007	0.0087	0.0059
1391	PASS_HDL	-0.0192	0.0476	-0.4029	0.687	0.1105	0.0202	0.9292	0.0435	0.0057	0.006
1391	PASS_LDL	0.1123	0.0469	2.3921	0.0168	0.0941	0.0259	0.9586	0.0441	-0.0102	0.0063
1391	PASS_NumberChildrenEverBorn	0.0404	0.0439	0.9196	0.3578	0.0256	0.0018	0.9698	0.0071	-0.0086	0.005
1391	PASS_Rheumatoid_Arthritis	0.0293	0.054	0.5435	0.5868	0.178	0.0312	1.02	0.0112	0.0027	0.0065
1391	PASS_Schizophrenia	-0.0258	0.0334	-0.7726	0.4398	0.4613	0.0198	1.0274	0.0132	0.0049	0.007
1391	PASS_Ulcerative_Colitis	-0.0484	0.0597	-0.8109	0.4174	0.2392	0.0336	1.0555	0.0123	0.0024	0.0069
1391	rafac	0.0684	0.0727	0.9408	0.3468	0.1242	0.0157	0.9929	0.0071	-0.0028	0.0064
1391	ramax_area	0.0104	0.0429	0.2425	0.8084	0.2007	0.0145	1.0126	0.0063	-0.0067	0.0049
1391	RVEDV	-0.0561	0.0417	-1.3462	0.1782	0.253	0.0203	1.0012	0.0077	-0.0071	0.005
1391	RVEF	0.1226	0.088	1.3932	0.1636	0.1551	0.029	0.9955	0.011	-0.0001	0.0079
1391	short_axis_cm_pa	-0.0211	0.0572	-0.369	0.7121	0.2295	0.0192	1.007	0.0091	-0.001	0.0065
1391	short_axis_cm_root	-0.0417	0.0453	-0.9203	0.3574	0.2522	0.0197	1.0095	0.0082	-0.0016	0.0054
1391	UKB_460K.blood_EOSINOPHIL_COUNT	-0.0042	0.0268	-0.155	0.8768	0.2098	0.0211	1.1973	0.0611	-0.0148	0.0066
1391	UKB_460K.blood_PLATELET_COUNT	0.0096	0.0222	0.4311	0.6664	0.3533	0.0293	1.3635	0.0792	0.0053	0.0082
1391	UKB_460K.blood_RBC_DISTRIB_WIDTH	0.0419	0.0253	1.655	0.0979	0.234	0.023	1.1718	0.0707	-0.0094	0.008
1391	UKB_460K.blood_RED_COUNT	0.0386	0.0272	1.4173	0.1564	0.2481	0.0244	1.2911	0.0705	0.0047	0.0081
1391	UKB_460K.blood_WHITE_COUNT	0.0557	0.0217	2.5691	0.0102	0.2017	0.0147	1.1938	0.0413	0.0005	0.0067
1391	UKB_460K.bmd_HEEL_TSCOREz	-0.0127	0.0199	-0.6349	0.5255	0.3915	0.0402	1.2541	0.0759	0.0168	0.0073
1391	UKB_460K.body_BALDING1	0.0402	0.0288	1.3936	0.1634	0.2297	0.0265	1.1341	0.0382	0.0027	0.006
1391	UKB_460K.body_BMIz	0.0193	0.0225	0.8578	0.391	0.2748	0.0088	1.0829	0.0224	0.0066	0.0074
1391	UKB_460K.body_HEIGHTz	-0.0292	0.0242	-1.207	0.2274	0.6686	0.0336	1.4511	0.0998	-0.0109	0.0109
1391	UKB_460K.body_WHRadjBMIz	0.0207	0.025	0.8302	0.4065	0.1488	0.0084	1.1468	0.0347	-0.0015	0.006
1391	UKB_460K.bp_SYSTOLICadjMEDz	0.0096	0.026	0.3677	0.7131	0.2075	0.0085	1.15	0.0264	0.013	0.0072
1391	UKB_460K.cov_SMOKING_STATUS	-0.0172	0.0281	-0.6135	0.5396	0.1003	0.0035	1.0296	0.0103	-0.0012	0.0062
1391	UKB_460K.disease_AID_SURE	-0.0173	0.0648	-0.2666	0.7898	0.0067	0.0013	1.0094	0.0068	-0.0017	0.0047
1391	UKB_460K.disease_ALLERGY_ECZEMA_DIAGNOSED	-0.0243	0.0363	-0.669	0.5035	0.0726	0.005	1.0592	0.0167	-0.0003	0.0066
1391	UKB_460K.disease_DERMATOLOGY	-0.0463	0.0539	-0.8587	0.3905	0.0091	0.0013	1.028	0.0071	0.0014	0.0046
1391	UKB_460K.disease_HI_CHOL_SELF_REP	0.0473	0.0345	1.3702	0.1706	0.0412	0.0066	1.0916	0.0493	-0.0012	0.006
1391	UKB_460K.disease_HYPOTHYROIDISM_SELF_REP	-0.0142	0.033	-0.43	0.6672	0.0491	0.0049	1.0464	0.0175	0.0035	0.0053
1391	UKB_460K.disease_RESPIRATORY_ENT	-0.0184	0.0342	-0.5384	0.5903	0.0516	0.0045	1.0328	0.0147	0.0036	0.006
1391	UKB_460K.disease_T2D	0.0683	0.0337	2.0273	0.0426	0.0429	0.0026	1.0441	0.0125	-0.0014	0.0059
1391	UKB_460K.lung_FEV1FVCzSMOKE	-0.029	0.0219	-1.3264	0.1847	0.2569	0.0152	1.1333	0.0284	0.0089	0.0069
1391	UKB_460K.lung_FVCzSMOKE	-0.0164	0.0246	-0.668	0.5041	0.222	0.0077	1.0949	0.0174	-0.0051	0.0066
1391	UKB_460K.mental_NEUROTICISM	0.0205	0.0227	0.9027	0.3667	0.114	0.0039	1.0357	0.0114	0.0019	0.0051
1391	UKB_460K.other_MORNINGPERSON	0.0268	0.0261	1.0283	0.3038	0.102	0.0037	1.0344	0.0129	-0.0053	0.0056
1391	UKB_460K.pigment_HAIR	0.0187	0.0403	0.4633	0.6432	0.3886	0.1618	1.4649	0.4393	0.0017	0.0107
1391	UKB_460K.pigment_SKIN	0.0431	0.0483	0.8912	0.3728	0.175	0.0598	1.1711	0.1754	-0.0121	0.0101
1391	UKB_460K.pigment_SUNBURN	-0.014	0.0535	-0.2607	0.7943	0.0876	0.0218	1.0814	0.0764	-0.0017	0.0077
1391	UKB_460K.pigment_TANNING	-0.0413	0.0635	-0.6504	0.5155	0.1563	0.0723	1.1593	0.233	0.0037	0.0116
1391	UKB_460K.repro_MENARCHE_AGE	0.013	0.0234	0.5545	0.5793	0.2642	0.0131	1.0024	0.0175	0.0024	0.0059
1391	UKB_460K.repro_MENOPAUSE_AGE	-0.0567	0.0396	-1.4307	0.1525	0.1242	0.0106	1.0119	0.0175	0.0087	0.0053
1437	1443	-0.0611	0.0523	-1.1677	0.2429	0.2974	0.037	1.0112	0.0102	0.0107	0.0049
1437	1474	-0.452	0.0486	-9.302	1.3788e-20	0.3361	0.0256	1.0096	0.0083	-0.3817	0.0055
1437	1545	0.098	0.0449	2.1812	0.0292	0.3661	0.0253	1.0056	0.0079	0.0547	0.005
1437	1768	0.5106	0.0473	10.7932	3.7058e-27	0.35	0.0307	1.011	0.0083	0.4617	0.006
1437	1904	-0.2782	0.0623	-4.4675	7.9155e-06	0.41	0.0426	1.012	0.01	-0.2658	0.0064
1437	1995	-0.0901	0.0619	-1.4562	0.1453	0.3554	0.0255	1.0015	0.0083	-0.077	0.0055
1437	2121	0.1936	0.0648	2.9895	0.0028	0.2741	0.0287	1.017	0.0096	0.188	0.006
1437	2136	-0.0447	0.1054	-0.4243	0.6714	0.0777	0.0149	0.9925	0.0058	-0.0097	0.0054
1437	2155	0.148	0.0955	1.5494	0.1213	0.1696	0.0199	0.9885	0.0075	-0.0262	0.0066
1437	3919	0.0301	0.0466	0.6457	0.5185	0.3538	0.0237	1	0.0078	0.0153	0.0054
1437	Arms.Legs	-0.0353	0.0534	-0.6598	0.5094	0.4115	0.0326	1.0182	0.0109	-0.0063	0.0059
1437	Arms.Calculated_Height	-0.0244	0.0408	-0.5992	0.5491	0.4318	0.0319	1.0107	0.0095	0.0196	0.0051
1437	Legs.Calculated_Height	0.0058	0.0494	0.117	0.9068	0.4311	0.0289	1.0347	0.0091	0.0311	0.0059
1437	Tibia.Femur	0.0377	0.0498	0.7582	0.4483	0.3972	0.0256	1.0187	0.0091	0.0186	0.006
1437	Hip_Width.Legs	-0.0377	0.0524	-0.7202	0.4714	0.3668	0.0314	1.0424	0.0105	-0.0243	0.006
1437	Hip_Width.Calculated_Height	-0.0434	0.0522	-0.8309	0.406	0.3205	0.031	1.035	0.0094	-0.0124	0.0059
1437	PASS_AgeFirstBirth	0.1351	0.0422	3.2057	0.0013	0.0623	0.0035	0.9528	0.0078	-0.0044	0.0053
1437	PASS_Anorexia	0.083	0.058	1.4305	0.1526	0.2145	0.0175	0.9303	0.0083	-0.0075	0.0063
1437	PASS_Autism	0.088	0.0898	0.9793	0.3274	0.458	0.0525	0.9643	0.0068	0.0009	0.0062
1437	PASS_bipolar1	-0.0705	0.0489	-1.4421	0.1493	0.3523	0.0201	1.0311	0.0114	0.0058	0.0068
1437	PASS_Coronary_Artery_Disease	-0.0916	0.0673	-1.3623	0.1731	0.073	0.0094	1.0254	0.0089	-0.0118	0.006
1437	PASS_Crohns_Disease	-0.0804	0.0534	-1.5048	0.1324	0.5037	0.0654	1.0184	0.0149	0.0069	0.0065
1437	PASS_DS	0.0172	0.07	0.2449	0.8065	0.0471	0.0037	1.0006	0.007	-0.0057	0.0061
1437	PASS_HDL	0.044	0.0454	0.9695	0.3323	0.1105	0.0202	0.9292	0.0435	0.0031	0.0052
1437	PASS_LDL	-0.0624	0.0529	-1.1786	0.2385	0.0941	0.0259	0.9586	0.0441	-0.0036	0.0058
1437	PASS_NumberChildrenEverBorn	0.0249	0.0487	0.5118	0.6088	0.0256	0.0018	0.9698	0.0071	-0.0039	0.0052
1437	PASS_Rheumatoid_Arthritis	-0.107	0.057	-1.8776	0.0604	0.178	0.0312	1.02	0.0112	0.0051	0.0056
1437	PASS_Schizophrenia	-0.0361	0.0417	-0.8656	0.3867	0.4613	0.0198	1.0274	0.0132	0.0024	0.0073
1437	PASS_Ulcerative_Colitis	0.0616	0.0739	0.8346	0.404	0.2392	0.0336	1.0555	0.0123	-0.0065	0.0072
1437	rafac	0.0126	0.1127	0.1118	0.911	0.1242	0.0157	0.9929	0.0071	-0.0062	0.0067
1437	ramax_area	0.0241	0.0545	0.4418	0.6586	0.2007	0.0145	1.0126	0.0063	0.0306	0.0052
1437	RVEDV	-0.003	0.0479	-0.0629	0.9499	0.253	0.0203	1.0012	0.0077	0.0312	0.0052
1437	RVEF	-0.0761	0.1418	-0.5371	0.5912	0.1551	0.029	0.9955	0.011	0.002	0.0092
1437	short_axis_cm_pa	-0.1249	0.0786	-1.5897	0.1119	0.2295	0.0192	1.007	0.0091	0.0183	0.0071
1437	short_axis_cm_root	-0.0171	0.0585	-0.2917	0.7705	0.2522	0.0197	1.0095	0.0082	0.0164	0.0058
1437	UKB_460K.blood_EOSINOPHIL_COUNT	-0.0113	0.0269	-0.419	0.6752	0.2098	0.0211	1.1973	0.0611	0.0044	0.007
1437	UKB_460K.blood_PLATELET_COUNT	-0.0543	0.0275	-1.9749	0.0483	0.3533	0.0293	1.3635	0.0792	0.001	0.0073
1437	UKB_460K.blood_RBC_DISTRIB_WIDTH	0.0172	0.0295	0.5823	0.5603	0.234	0.023	1.1718	0.0707	-0.0055	0.0074
1437	UKB_460K.blood_RED_COUNT	0.0333	0.0308	1.0817	0.2794	0.2481	0.0244	1.2911	0.0705	0.0053	0.0079
1437	UKB_460K.blood_WHITE_COUNT	-0.0766	0.0283	-2.7067	0.0068	0.2017	0.0147	1.1938	0.0413	0.0103	0.0062
1437	UKB_460K.bmd_HEEL_TSCOREz	0.026	0.0249	1.0468	0.2952	0.3915	0.0402	1.2541	0.0759	0.0152	0.007
1437	UKB_460K.body_BALDING1	0.0071	0.0384	0.1841	0.854	0.2297	0.0265	1.1341	0.0382	0.0105	0.0063
1437	UKB_460K.body_BMIz	-0.0315	0.0243	-1.2975	0.1945	0.2748	0.0088	1.0829	0.0224	0.007	0.0068
1437	UKB_460K.body_HEIGHTz	0.0945	0.0255	3.7086	0.0002	0.6686	0.0336	1.4511	0.0998	0.0179	0.0097
1437	UKB_460K.body_WHRadjBMIz	-0.0379	0.0286	-1.3245	0.1853	0.1488	0.0084	1.1468	0.0347	-0.0049	0.0066
1437	UKB_460K.bp_SYSTOLICadjMEDz	-0.145	0.0288	-5.0413	4.6232e-07	0.2075	0.0085	1.15	0.0264	-0.0308	0.0067
1437	UKB_460K.cov_SMOKING_STATUS	-0.0857	0.0297	-2.8894	0.0039	0.1003	0.0035	1.0296	0.0103	-0.009	0.0054
1437	UKB_460K.disease_AID_SURE	0.004	0.0728	0.0547	0.9564	0.0067	0.0013	1.0094	0.0068	-0.018	0.0045
1437	UKB_460K.disease_ALLERGY_ECZEMA_DIAGNOSED	0.027	0.0317	0.8536	0.3933	0.0726	0.005	1.0592	0.0167	-0.0022	0.0053
1437	UKB_460K.disease_DERMATOLOGY	0.1042	0.0663	1.573	0.1157	0.0091	0.0013	1.028	0.0071	-0.0094	0.0048
1437	UKB_460K.disease_HI_CHOL_SELF_REP	-0.1959	0.0418	-4.69	2.7315e-06	0.0412	0.0066	1.0916	0.0493	-0.0026	0.0063
1437	UKB_460K.disease_HYPOTHYROIDISM_SELF_REP	-0.0871	0.034	-2.5586	0.0105	0.0491	0.0049	1.0464	0.0175	0.0102	0.0048
1437	UKB_460K.disease_RESPIRATORY_ENT	-0.0453	0.0363	-1.2486	0.2118	0.0516	0.0045	1.0328	0.0147	0.0082	0.0053
1437	UKB_460K.disease_T2D	-0.0849	0.0378	-2.2455	0.0247	0.0429	0.0026	1.0441	0.0125	0.001	0.0048
1437	UKB_460K.lung_FEV1FVCzSMOKE	-0.0164	0.0259	-0.6346	0.5257	0.2569	0.0152	1.1333	0.0284	-0.0062	0.0068
1437	UKB_460K.lung_FVCzSMOKE	0.0416	0.0302	1.3778	0.1683	0.222	0.0077	1.0949	0.0174	0.0096	0.0067
1437	UKB_460K.mental_NEUROTICISM	-0.0411	0.0309	-1.331	0.1832	0.114	0.0039	1.0357	0.0114	-0.0032	0.0058
1437	UKB_460K.other_MORNINGPERSON	0.0013	0.0305	0.0417	0.9667	0.102	0.0037	1.0344	0.0129	0.002	0.0055
1437	UKB_460K.pigment_HAIR	-0.0007	0.0234	-0.0312	0.9751	0.3886	0.1618	1.4649	0.4393	-0.004	0.0084
1437	UKB_460K.pigment_SKIN	0.0097	0.0287	0.3364	0.7366	0.175	0.0598	1.1711	0.1754	-0.0022	0.0069
1437	UKB_460K.pigment_SUNBURN	0.0424	0.0377	1.1253	0.2605	0.0876	0.0218	1.0814	0.0764	-0.0041	0.0062
1437	UKB_460K.pigment_TANNING	-0.0273	0.0322	-0.8471	0.3969	0.1563	0.0723	1.1593	0.233	0.0046	0.0074
1437	UKB_460K.repro_MENARCHE_AGE	-0.0496	0.0319	-1.5561	0.1197	0.2642	0.0131	1.0024	0.0175	0.0048	0.0061
1437	UKB_460K.repro_MENOPAUSE_AGE	0.0514	0.0424	1.2104	0.2261	0.1242	0.0106	1.0119	0.0175	-0.0045	0.0056
1443	1474	-0.0807	0.0447	-1.8041	0.0712	0.3361	0.0256	1.0096	0.0083	-0.0386	0.0049
1443	1545	-0.1312	0.0536	-2.4472	0.0144	0.3661	0.0253	1.0056	0.0079	-0.0759	0.0053
1443	1768	0.0578	0.0478	1.2098	0.2263	0.35	0.0307	1.011	0.0083	0.0622	0.0051
1443	1904	-0.1165	0.0467	-2.4947	0.0126	0.41	0.0426	1.012	0.01	-0.0804	0.005
1443	1995	0.0716	0.0547	1.3095	0.1904	0.3554	0.0255	1.0015	0.0083	0.0106	0.0053
1443	2121	-0.053	0.0554	-0.9562	0.339	0.2741	0.0287	1.017	0.0096	-0.0022	0.0057
1443	2136	-0.1204	0.081	-1.4869	0.137	0.0777	0.0149	0.9925	0.0058	0.0003	0.005
1443	2155	-0.0062	0.0554	-0.1114	0.9113	0.1696	0.0199	0.9885	0.0075	-0.0183	0.0049
1443	3919	-0.0902	0.0396	-2.2765	0.0228	0.3538	0.0237	1	0.0078	-0.0036	0.0049
1443	Arms.Legs	-0.0467	0.0395	-1.1823	0.2371	0.4115	0.0326	1.0182	0.0109	-0.0053	0.0052
1443	Arms.Calculated_Height	-0.0071	0.0455	-0.1552	0.8766	0.4318	0.0319	1.0107	0.0095	0.0034	0.0057
1443	Legs.Calculated_Height	0.0429	0.0503	0.8541	0.3931	0.4311	0.0289	1.0347	0.0091	0.0092	0.0056
1443	Tibia.Femur	0.0595	0.0432	1.3776	0.1683	0.3972	0.0256	1.0187	0.0091	0.0125	0.0058
1443	Hip_Width.Legs	-0.0234	0.059	-0.3957	0.6924	0.3668	0.0314	1.0424	0.0105	-0.0069	0.0062
1443	Hip_Width.Calculated_Height	-0.0037	0.0563	-0.066	0.9473	0.3205	0.031	1.035	0.0094	-0.0035	0.006
1443	PASS_AgeFirstBirth	-0.0388	0.0364	-1.0646	0.2871	0.0623	0.0035	0.9528	0.0078	0.0067	0.0047
1443	PASS_Anorexia	-0.0259	0.0573	-0.4509	0.652	0.2145	0.0175	0.9303	0.0083	0.0027	0.0059
1443	PASS_Autism	0.0836	0.0557	1.4999	0.1336	0.458	0.0525	0.9643	0.0068	-0.0046	0.0047
1443	PASS_bipolar1	0.029	0.0436	0.6662	0.5053	0.3523	0.0201	1.0311	0.0114	-0.0042	0.0074
1443	PASS_Coronary_Artery_Disease	-0.0078	0.0665	-0.1173	0.9066	0.073	0.0094	1.0254	0.0089	0.0009	0.006
1443	PASS_Crohns_Disease	-0.0814	0.0511	-1.5921	0.1114	0.5037	0.0654	1.0184	0.0149	0.0062	0.0067
1443	PASS_DS	-0.007	0.0458	-0.1524	0.8789	0.0471	0.0037	1.0006	0.007	0.0019	0.0049
1443	PASS_HDL	-0.1407	0.0535	-2.6302	0.0085	0.1105	0.0202	0.9292	0.0435	0.0046	0.0059
1443	PASS_LDL	-0.0039	0.0528	-0.0733	0.9416	0.0941	0.0259	0.9586	0.0441	-0.0024	0.0051
1443	PASS_NumberChildrenEverBorn	0.0445	0.0446	0.998	0.3183	0.0256	0.0018	0.9698	0.0071	-0.0024	0.0047
1443	PASS_Rheumatoid_Arthritis	-0.0039	0.0584	-0.0666	0.9469	0.178	0.0312	1.02	0.0112	0.0018	0.0057
1443	PASS_Schizophrenia	0.0803	0.0339	2.367	0.0179	0.4613	0.0198	1.0274	0.0132	-0.0117	0.0072
1443	PASS_Ulcerative_Colitis	-0.0272	0.0644	-0.4223	0.6728	0.2392	0.0336	1.0555	0.0123	-0.001	0.0065
1443	rafac	0.0877	0.0601	1.4597	0.1444	0.1242	0.0157	0.9929	0.0071	-0.0169	0.0046
1443	ramax_area	-0.034	0.0474	-0.7173	0.4732	0.2007	0.0145	1.0126	0.0063	0.0006	0.0049
1443	RVEDV	0.009	0.0497	0.181	0.8563	0.253	0.0203	1.0012	0.0077	0.0022	0.0049
1443	RVEF	-0.0468	0.0531	-0.8829	0.3773	0.1551	0.029	0.9955	0.011	-0.0008	0.0049
1443	short_axis_cm_pa	-0.0007	0.0505	-0.0142	0.9887	0.2295	0.0192	1.007	0.0091	0.0035	0.0047
1443	short_axis_cm_root	0.0164	0.0493	0.3318	0.74	0.2522	0.0197	1.0095	0.0082	0.012	0.005
1443	UKB_460K.blood_EOSINOPHIL_COUNT	0.0202	0.027	0.7467	0.4552	0.2098	0.0211	1.1973	0.0611	-0.0052	0.007
1443	UKB_460K.blood_PLATELET_COUNT	-0.0309	0.025	-1.235	0.2168	0.3533	0.0293	1.3635	0.0792	-0.0055	0.0081
1443	UKB_460K.blood_RBC_DISTRIB_WIDTH	-0.0558	0.0288	-1.938	0.0526	0.234	0.023	1.1718	0.0707	-0.021	0.0098
1443	UKB_460K.blood_RED_COUNT	-0.0519	0.0311	-1.6648	0.096	0.2481	0.0244	1.2911	0.0705	-0.0053	0.0088
1443	UKB_460K.blood_WHITE_COUNT	0.0667	0.0331	2.0161	0.0438	0.2017	0.0147	1.1938	0.0413	0.0061	0.0087
1443	UKB_460K.bmd_HEEL_TSCOREz	0.0083	0.0236	0.3523	0.7246	0.3915	0.0402	1.2541	0.0759	-0.0002	0.008
1443	UKB_460K.body_BALDING1	-0.0059	0.0377	-0.1577	0.8747	0.2297	0.0265	1.1341	0.0382	0.0093	0.0068
1443	UKB_460K.body_BMIz	0.053	0.024	2.2113	0.027	0.2748	0.0088	1.0829	0.0224	0.0052	0.0072
1443	UKB_460K.body_HEIGHTz	0.0375	0.0264	1.4209	0.1553	0.6686	0.0336	1.4511	0.0998	-0.0043	0.0114
1443	UKB_460K.body_WHRadjBMIz	0.0252	0.0302	0.8354	0.4035	0.1488	0.0084	1.1468	0.0347	0.0034	0.0068
1443	UKB_460K.bp_SYSTOLICadjMEDz	-0.037	0.0289	-1.28	0.2005	0.2075	0.0085	1.15	0.0264	0.001	0.0069
1443	UKB_460K.cov_SMOKING_STATUS	0.0598	0.0256	2.3336	0.0196	0.1003	0.0035	1.0296	0.0103	0.0217	0.0057
1443	UKB_460K.disease_AID_SURE	0.0415	0.0725	0.572	0.5673	0.0067	0.0013	1.0094	0.0068	9.4793e-05	0.0046
1443	UKB_460K.disease_ALLERGY_ECZEMA_DIAGNOSED	0.0078	0.0356	0.2182	0.8273	0.0726	0.005	1.0592	0.0167	0.0002	0.0062
1443	UKB_460K.disease_DERMATOLOGY	-0.1105	0.066	-1.6747	0.094	0.0091	0.0013	1.028	0.0071	-0.001	0.0049
1443	UKB_460K.disease_HI_CHOL_SELF_REP	0.0371	0.0383	0.9707	0.3317	0.0412	0.0066	1.0916	0.0493	-0.001	0.0055
1443	UKB_460K.disease_HYPOTHYROIDISM_SELF_REP	0.0007	0.0385	0.018	0.9856	0.0491	0.0049	1.0464	0.0175	-0.0033	0.0055
1443	UKB_460K.disease_RESPIRATORY_ENT	-0.0067	0.0348	-0.1925	0.8474	0.0516	0.0045	1.0328	0.0147	0.0018	0.0058
1443	UKB_460K.disease_T2D	0.0558	0.0361	1.5475	0.1218	0.0429	0.0026	1.0441	0.0125	0.0026	0.005
1443	UKB_460K.lung_FEV1FVCzSMOKE	-0.0206	0.0276	-0.7481	0.4544	0.2569	0.0152	1.1333	0.0284	0.0027	0.0067
1443	UKB_460K.lung_FVCzSMOKE	-0.0077	0.0293	-0.2612	0.7939	0.222	0.0077	1.0949	0.0174	0.0066	0.0069
1443	UKB_460K.mental_NEUROTICISM	-0.0095	0.0297	-0.3197	0.7492	0.114	0.0039	1.0357	0.0114	0.0038	0.006
1443	UKB_460K.other_MORNINGPERSON	0.0586	0.026	2.2572	0.024	0.102	0.0037	1.0344	0.0129	-0.0078	0.0055
1443	UKB_460K.pigment_HAIR	-0.0306	0.0352	-0.8698	0.3844	0.3886	0.1618	1.4649	0.4393	0.0026	0.0095
1443	UKB_460K.pigment_SKIN	-0.0082	0.0461	-0.1785	0.8584	0.175	0.0598	1.1711	0.1754	-0.0021	0.0084
1443	UKB_460K.pigment_SUNBURN	0.007	0.0508	0.1372	0.8909	0.0876	0.0218	1.0814	0.0764	-0.007	0.0064
1443	UKB_460K.pigment_TANNING	0.0235	0.0548	0.4288	0.6681	0.1563	0.0723	1.1593	0.233	-0.0029	0.0091
1443	UKB_460K.repro_MENARCHE_AGE	0.0274	0.0283	0.9669	0.3336	0.2642	0.0131	1.0024	0.0175	-0.0111	0.0062
1443	UKB_460K.repro_MENOPAUSE_AGE	-0.019	0.04	-0.4749	0.6349	0.1242	0.0106	1.0119	0.0175	-0.0051	0.0058
1474	1545	-0.0489	0.039	-1.2523	0.2105	0.3661	0.0253	1.0056	0.0079	-0.0393	0.0048
1474	1768	-0.8811	0.0112	-78.4114	0	0.35	0.0307	1.011	0.0083	-0.8498	0.0075
1474	1904	0.7199	0.0247	29.133	1.371e-186	0.41	0.0426	1.012	0.01	0.6322	0.0071
1474	1995	0.0866	0.0383	2.2621	0.0237	0.3554	0.0255	1.0015	0.0083	0.0539	0.0047
1474	2121	0.0266	0.0522	0.5096	0.6104	0.2741	0.0287	1.017	0.0096	-0.0855	0.0051
1474	2136	0.0199	0.0761	0.2614	0.7938	0.0777	0.0149	0.9925	0.0058	0.0215	0.0047
1474	2155	0.04	0.0569	0.7034	0.4818	0.1696	0.0199	0.9885	0.0075	0.036	0.0048
1474	3919	0.0346	0.046	0.7526	0.4517	0.3538	0.0237	1	0.0078	0.0112	0.0053
1474	Arms.Legs	0.0146	0.0412	0.3556	0.7222	0.4115	0.0326	1.0182	0.0109	0.0027	0.0056
1474	Arms.Calculated_Height	0.0407	0.0397	1.0259	0.305	0.4318	0.0319	1.0107	0.0095	0.0191	0.0055
1474	Legs.Calculated_Height	0.0345	0.041	0.8412	0.4002	0.4311	0.0289	1.0347	0.0091	0.0208	0.0052
1474	Tibia.Femur	-0.0559	0.046	-1.2138	0.2248	0.3972	0.0256	1.0187	0.0091	-0.0003	0.0057
1474	Hip_Width.Legs	0.0571	0.0461	1.2383	0.2156	0.3668	0.0314	1.0424	0.0105	-0.0213	0.0058
1474	Hip_Width.Calculated_Height	0.0984	0.0489	2.012	0.0442	0.3205	0.031	1.035	0.0094	-0.0149	0.0061
1474	PASS_AgeFirstBirth	-0.0452	0.0369	-1.2234	0.2212	0.0623	0.0035	0.9528	0.0078	0.0028	0.005
1474	PASS_Anorexia	0.0858	0.0551	1.5572	0.1194	0.2145	0.0175	0.9303	0.0083	-0.0035	0.0061
Legs.Calculated_Height	PASS_Autism	0.0664	0.0609	1.0897	0.2759	0.4611	0.0485	0.9625	0.0067	-0.0048	0.0057
1474	PASS_bipolar1	0.0061	0.0388	0.1586	0.874	0.3523	0.0201	1.0311	0.0114	0.0077	0.007
1474	PASS_Coronary_Artery_Disease	0.0786	0.0657	1.1963	0.2316	0.073	0.0094	1.0254	0.0089	0.0034	0.0063
1474	PASS_Crohns_Disease	0.0659	0.0491	1.3418	0.1797	0.5037	0.0654	1.0184	0.0149	-2.3924e-05	0.0068
1474	PASS_DS	0.0749	0.0458	1.6362	0.1018	0.0471	0.0037	1.0006	0.007	-0.0008	0.0052
1474	PASS_HDL	0.0481	0.0442	1.0873	0.2769	0.1105	0.0202	0.9292	0.0435	-0.0051	0.0053
1474	PASS_LDL	-0.0751	0.0533	-1.4085	0.159	0.0941	0.0259	0.9586	0.0441	0.0109	0.0056
1474	PASS_NumberChildrenEverBorn	-0.0387	0.0509	-0.7609	0.4467	0.0256	0.0018	0.9698	0.0071	0.0033	0.0055
1474	PASS_Rheumatoid_Arthritis	0.039	0.0515	0.7568	0.4492	0.178	0.0312	1.02	0.0112	-0.0071	0.0055
1474	PASS_Schizophrenia	0.093	0.0339	2.7397	0.0062	0.4613	0.0198	1.0274	0.0132	-0.0116	0.0069
1474	PASS_Ulcerative_Colitis	0.0126	0.0517	0.2444	0.8069	0.2392	0.0336	1.0555	0.0123	-0.0012	0.0059
1474	rafac	-0.0418	0.0525	-0.7965	0.4258	0.1242	0.0157	0.9929	0.0071	0.0084	0.0047
1474	ramax_area	-0.0206	0.0508	-0.4057	0.685	0.2007	0.0145	1.0126	0.0063	-0.0103	0.0056
1474	RVEDV	-0.0162	0.0471	-0.3434	0.7313	0.253	0.0203	1.0012	0.0077	-0.0169	0.0055
1474	RVEF	-0.0264	0.0546	-0.4828	0.6292	0.1551	0.029	0.9955	0.011	-0.0074	0.005
1474	short_axis_cm_pa	0.0253	0.0479	0.5292	0.5967	0.2295	0.0192	1.007	0.0091	0.0063	0.0051
1474	short_axis_cm_root	-0.0019	0.0494	-0.038	0.9697	0.2522	0.0197	1.0095	0.0082	0.0029	0.0053
1474	UKB_460K.blood_EOSINOPHIL_COUNT	0.0536	0.034	1.5774	0.1147	0.2098	0.0211	1.1973	0.0611	-0.0079	0.0076
1474	UKB_460K.blood_PLATELET_COUNT	0.0277	0.0266	1.0416	0.2976	0.3533	0.0293	1.3635	0.0792	0.0163	0.008
1474	UKB_460K.blood_RBC_DISTRIB_WIDTH	0.0255	0.0281	0.9065	0.3647	0.234	0.023	1.1718	0.0707	0.0045	0.0074
1474	UKB_460K.blood_RED_COUNT	0.0229	0.0291	0.7876	0.4309	0.2481	0.0244	1.2911	0.0705	-0.0232	0.0084
1474	UKB_460K.blood_WHITE_COUNT	0.0392	0.0288	1.3605	0.1737	0.2017	0.0147	1.1938	0.0413	-0.0028	0.0072
1474	UKB_460K.bmd_HEEL_TSCOREz	-0.0036	0.025	-0.145	0.8847	0.3915	0.0402	1.2541	0.0759	-0.0141	0.0077
1474	UKB_460K.body_BALDING1	0.0288	0.0347	0.8286	0.4074	0.2297	0.0265	1.1341	0.0382	0.0009	0.0066
1474	UKB_460K.body_BMIz	0.0077	0.0228	0.3378	0.7355	0.2748	0.0088	1.0829	0.0224	-0.0022	0.0065
1474	UKB_460K.body_HEIGHTz	-0.081	0.0224	-3.6134	0.0003	0.6686	0.0336	1.4511	0.0998	-0.0236	0.0104
1474	UKB_460K.body_WHRadjBMIz	0.0406	0.0259	1.5683	0.1168	0.1488	0.0084	1.1468	0.0347	0.0023	0.0069
1474	UKB_460K.bp_SYSTOLICadjMEDz	0.0853	0.0279	3.0614	0.0022	0.2075	0.0085	1.15	0.0264	0.0257	0.0071
1474	UKB_460K.cov_SMOKING_STATUS	0.0004	0.0298	0.0147	0.9882	0.1003	0.0035	1.0296	0.0103	0.0061	0.0059
1474	UKB_460K.disease_AID_SURE	0.06	0.0647	0.9273	0.3538	0.0067	0.0013	1.0094	0.0068	0.0009	0.0048
1474	UKB_460K.disease_ALLERGY_ECZEMA_DIAGNOSED	0.009	0.0309	0.2917	0.7705	0.0726	0.005	1.0592	0.0167	0.0024	0.006
1474	UKB_460K.disease_DERMATOLOGY	-0.006	0.0627	-0.0962	0.9234	0.0091	0.0013	1.028	0.0071	-0.0024	0.0048
1474	UKB_460K.disease_HI_CHOL_SELF_REP	0.0785	0.0383	2.0516	0.0402	0.0412	0.0066	1.0916	0.0493	0.0061	0.0058
1474	UKB_460K.disease_HYPOTHYROIDISM_SELF_REP	0.0324	0.0351	0.9232	0.3559	0.0491	0.0049	1.0464	0.0175	-0.002	0.0054
1474	UKB_460K.disease_RESPIRATORY_ENT	0.0693	0.0371	1.8668	0.0619	0.0516	0.0045	1.0328	0.0147	-0.006	0.0059
1474	UKB_460K.disease_T2D	0.0256	0.0328	0.7807	0.435	0.0429	0.0026	1.0441	0.0125	0.0053	0.0049
1474	UKB_460K.lung_FEV1FVCzSMOKE	0.0201	0.0273	0.7361	0.4616	0.2569	0.0152	1.1333	0.0284	0.0025	0.0079
1474	UKB_460K.lung_FVCzSMOKE	0.0377	0.0264	1.4275	0.1534	0.222	0.0077	1.0949	0.0174	-0.0273	0.0064
1474	UKB_460K.mental_NEUROTICISM	0.0427	0.0271	1.5721	0.1159	0.114	0.0039	1.0357	0.0114	-0.0043	0.006
1474	UKB_460K.other_MORNINGPERSON	-0.0165	0.0293	-0.5632	0.5733	0.102	0.0037	1.0344	0.0129	-0.0086	0.0063
1474	UKB_460K.pigment_HAIR	0.0239	0.0223	1.0725	0.2835	0.3886	0.1618	1.4649	0.4393	-0.0097	0.0069
1474	UKB_460K.pigment_SKIN	0.0139	0.023	0.6047	0.5454	0.175	0.0598	1.1711	0.1754	-0.0095	0.0064
1474	UKB_460K.pigment_SUNBURN	0.0537	0.0309	1.7354	0.0827	0.0876	0.0218	1.0814	0.0764	-0.0029	0.0057
1474	UKB_460K.pigment_TANNING	0.0003	0.0216	0.0145	0.9884	0.1563	0.0723	1.1593	0.233	0.0019	0.0064
1474	UKB_460K.repro_MENARCHE_AGE	-0.0331	0.0266	-1.246	0.2128	0.2642	0.0131	1.0024	0.0175	0.0014	0.0064
1474	UKB_460K.repro_MENOPAUSE_AGE	-0.0333	0.0334	-0.9962	0.3191	0.1242	0.0106	1.0119	0.0175	0.0029	0.0054
1545	1768	0.0666	0.0393	1.6941	0.0903	0.35	0.0307	1.011	0.0083	0.0441	0.0051
1545	1904	0.0557	0.0434	1.2822	0.1998	0.41	0.0426	1.012	0.01	0.0397	0.0054
1545	1995	-0.8725	0.013	-67.263	0	0.3554	0.0255	1.0015	0.0083	-0.8304	0.0075
1545	2121	0.0173	0.0511	0.3385	0.735	0.2741	0.0287	1.017	0.0096	-0.0284	0.0051
1545	2136	0.0155	0.0714	0.2176	0.8277	0.0777	0.0149	0.9925	0.0058	-0.0124	0.0046
1545	2155	-0.099	0.0525	-1.8872	0.0591	0.1696	0.0199	0.9885	0.0075	-0.0046	0.0047
1545	3919	0.004	0.0415	0.0963	0.9233	0.3538	0.0237	1	0.0078	0.0112	0.0053
1545	Arms.Legs	-0.0293	0.0417	-0.7041	0.4814	0.4115	0.0326	1.0182	0.0109	0.0188	0.0055
1545	Arms.Calculated_Height	-0.0709	0.0411	-1.7258	0.0844	0.4318	0.0319	1.0107	0.0095	0.0088	0.0053
1545	Legs.Calculated_Height	-0.0596	0.0387	-1.5425	0.1229	0.4311	0.0289	1.0347	0.0091	-0.008	0.0053
1545	Tibia.Femur	0.0236	0.0387	0.6104	0.5416	0.3972	0.0256	1.0187	0.0091	0.001	0.0055
1545	Hip_Width.Legs	0.0503	0.0453	1.111	0.2666	0.3668	0.0314	1.0424	0.0105	0.0115	0.0061
1545	Hip_Width.Calculated_Height	0.0278	0.051	0.5448	0.5859	0.3205	0.031	1.035	0.0094	0.0093	0.0062
1545	PASS_AgeFirstBirth	-0.0249	0.0378	-0.658	0.5105	0.0623	0.0035	0.9528	0.0078	0.0042	0.005
1545	PASS_Anorexia	0.0112	0.044	0.2534	0.8	0.2145	0.0175	0.9303	0.0083	0.0048	0.0056
1904	PASS_Autism	0.0518	0.054	0.9599	0.3371	0.458	0.0525	0.9643	0.0068	-0.0034	0.0045
1545	PASS_bipolar1	-0.0683	0.0488	-1.3987	0.1619	0.3523	0.0201	1.0311	0.0114	0.0031	0.0085
1545	PASS_Coronary_Artery_Disease	0.0437	0.056	0.7812	0.4347	0.073	0.0094	1.0254	0.0089	-0.0068	0.0061
1545	PASS_Crohns_Disease	-0.0161	0.0481	-0.3343	0.7382	0.5037	0.0654	1.0184	0.0149	0.0039	0.0065
1545	PASS_DS	-0.0465	0.0484	-0.9611	0.3365	0.0471	0.0037	1.0006	0.007	0.0024	0.0055
1545	PASS_HDL	0.032	0.0423	0.7555	0.45	0.1105	0.0202	0.9292	0.0435	0.0002	0.006
1545	PASS_LDL	-0.0172	0.0509	-0.3368	0.7363	0.0941	0.0259	0.9586	0.0441	-0.0058	0.0057
1545	PASS_NumberChildrenEverBorn	0.0362	0.0462	0.7844	0.4328	0.0256	0.0018	0.9698	0.0071	-0.0117	0.0048
1545	PASS_Rheumatoid_Arthritis	-0.0703	0.0567	-1.2407	0.2147	0.178	0.0312	1.02	0.0112	0.01	0.0059
1545	PASS_Schizophrenia	-0.0501	0.0343	-1.458	0.1448	0.4613	0.0198	1.0274	0.0132	0.0016	0.0072
1545	PASS_Ulcerative_Colitis	-0.062	0.0625	-0.9924	0.321	0.2392	0.0336	1.0555	0.0123	0.0023	0.0062
1545	rafac	0.0239	0.0575	0.4158	0.6776	0.1242	0.0157	0.9929	0.0071	0.0097	0.005
1545	ramax_area	-0.032	0.0421	-0.7606	0.4469	0.2007	0.0145	1.0126	0.0063	0.028	0.0047
1545	RVEDV	0.0954	0.041	2.3239	0.0201	0.253	0.0203	1.0012	0.0077	0.0293	0.0053
1545	RVEF	-0.0268	0.0541	-0.4954	0.6203	0.1551	0.029	0.9955	0.011	0.0017	0.0047
1545	short_axis_cm_pa	0.0897	0.0443	2.024	0.043	0.2295	0.0192	1.007	0.0091	0.0262	0.0052
1545	short_axis_cm_root	0.0612	0.0437	1.4006	0.1613	0.2522	0.0197	1.0095	0.0082	0.0187	0.0052
1545	UKB_460K.blood_EOSINOPHIL_COUNT	0.008	0.0243	0.3275	0.7433	0.2098	0.0211	1.1973	0.0611	0.0009	0.0068
1545	UKB_460K.blood_PLATELET_COUNT	0.0031	0.0245	0.1251	0.9005	0.3533	0.0293	1.3635	0.0792	-0.0029	0.0082
1545	UKB_460K.blood_RBC_DISTRIB_WIDTH	-0.007	0.0266	-0.2616	0.7936	0.234	0.023	1.1718	0.0707	0.0039	0.0082
1545	UKB_460K.blood_RED_COUNT	-0.0543	0.0238	-2.2758	0.0229	0.2481	0.0244	1.2911	0.0705	0.0083	0.0066
1545	UKB_460K.blood_WHITE_COUNT	-0.0359	0.025	-1.4347	0.1514	0.2017	0.0147	1.1938	0.0413	-0.0009	0.0071
1545	UKB_460K.bmd_HEEL_TSCOREz	-0.0119	0.0215	-0.5531	0.5802	0.3915	0.0402	1.2541	0.0759	-0.0027	0.0079
1545	UKB_460K.body_BALDING1	-0.0165	0.0344	-0.4796	0.6315	0.2297	0.0265	1.1341	0.0382	-0.0038	0.0069
1545	UKB_460K.body_BMIz	0.0296	0.02	1.4809	0.1386	0.2748	0.0088	1.0829	0.0224	0.002	0.0069
1545	UKB_460K.body_HEIGHTz	0.0154	0.0255	0.6054	0.5449	0.6686	0.0336	1.4511	0.0998	-0.0002	0.0107
1545	UKB_460K.body_WHRadjBMIz	-0.0334	0.0296	-1.1274	0.2596	0.1488	0.0084	1.1468	0.0347	-0.0039	0.007
1545	UKB_460K.bp_SYSTOLICadjMEDz	0.0314	0.025	1.2551	0.2094	0.2075	0.0085	1.15	0.0264	-0.0081	0.0064
1545	UKB_460K.cov_SMOKING_STATUS	0.0029	0.0285	0.1014	0.9192	0.1003	0.0035	1.0296	0.0103	-0.0067	0.0055
1545	UKB_460K.disease_AID_SURE	0.0239	0.0687	0.3485	0.7274	0.0067	0.0013	1.0094	0.0068	-0.0015	0.005
1545	UKB_460K.disease_ALLERGY_ECZEMA_DIAGNOSED	-0.0264	0.0273	-0.9654	0.3343	0.0726	0.005	1.0592	0.0167	0.0037	0.0054
1545	UKB_460K.disease_DERMATOLOGY	0.0891	0.0604	1.4754	0.1401	0.0091	0.0013	1.028	0.0071	-0.0143	0.0046
1545	UKB_460K.disease_HI_CHOL_SELF_REP	-0.0037	0.0397	-0.0942	0.925	0.0412	0.0066	1.0916	0.0493	-0.0062	0.0065
1545	UKB_460K.disease_HYPOTHYROIDISM_SELF_REP	-0.0029	0.0334	-0.0856	0.9318	0.0491	0.0049	1.0464	0.0175	-0.0021	0.0056
1545	UKB_460K.disease_RESPIRATORY_ENT	-0.0427	0.0305	-1.4023	0.1608	0.0516	0.0045	1.0328	0.0147	0.0095	0.006
1545	UKB_460K.disease_T2D	-0.0132	0.0327	-0.404	0.6862	0.0429	0.0026	1.0441	0.0125	-0.005	0.0055
1545	UKB_460K.lung_FEV1FVCzSMOKE	0.0015	0.0263	0.0569	0.9546	0.2569	0.0152	1.1333	0.0284	0.0035	0.0076
1545	UKB_460K.lung_FVCzSMOKE	-0.0013	0.0278	-0.0453	0.9638	0.222	0.0077	1.0949	0.0174	0.0069	0.0064
1545	UKB_460K.mental_NEUROTICISM	-0.0143	0.0294	-0.4853	0.6274	0.114	0.0039	1.0357	0.0114	0.0089	0.0061
1545	UKB_460K.other_MORNINGPERSON	0.0244	0.0252	0.965	0.3345	0.102	0.0037	1.0344	0.0129	0.0058	0.0054
1545	UKB_460K.pigment_HAIR	0.0209	0.0484	0.432	0.6658	0.3886	0.1618	1.4649	0.4393	-0.0016	0.0082
1545	UKB_460K.pigment_SKIN	-0.0187	0.0375	-0.498	0.6185	0.175	0.0598	1.1711	0.1754	0.0095	0.0067
1545	UKB_460K.pigment_SUNBURN	-0.0631	0.0399	-1.5793	0.1143	0.0876	0.0218	1.0814	0.0764	0.0139	0.006
1545	UKB_460K.pigment_TANNING	0.0101	0.0532	0.1892	0.85	0.1563	0.0723	1.1593	0.233	-0.0073	0.0063
1545	UKB_460K.repro_MENARCHE_AGE	-0.0169	0.0251	-0.6748	0.4998	0.2642	0.0131	1.0024	0.0175	-0.0023	0.0058
1545	UKB_460K.repro_MENOPAUSE_AGE	0.0321	0.0362	0.8886	0.3742	0.1242	0.0106	1.0119	0.0175	-0.0012	0.0057
1768	1904	-0.8042	0.0205	-39.2123	0	0.41	0.0426	1.012	0.01	-0.765	0.0081
1768	1995	-0.1101	0.0377	-2.9177	0.0035	0.3554	0.0255	1.0015	0.0083	-0.0747	0.0048
1768	2121	0.0688	0.0532	1.293	0.196	0.2741	0.0287	1.017	0.0096	0.1595	0.0055
1768	2136	-0.0779	0.0767	-1.0155	0.3099	0.0777	0.0149	0.9925	0.0058	-0.0319	0.0047
1768	2155	-0.043	0.0542	-0.7934	0.4275	0.1696	0.0199	0.9885	0.0075	-0.0472	0.0047
1768	3919	-0.0327	0.0462	-0.7081	0.4789	0.3538	0.0237	1	0.0078	-0.0146	0.0052
1768	Arms.Legs	-0.0098	0.0421	-0.2329	0.8159	0.4115	0.0326	1.0182	0.0109	-0.0012	0.0057
1768	Arms.Calculated_Height	-0.0426	0.0394	-1.0811	0.2796	0.4318	0.0319	1.0107	0.0095	-0.0055	0.0057
1768	Legs.Calculated_Height	-0.0438	0.0388	-1.1291	0.2588	0.4311	0.0289	1.0347	0.0091	-0.0054	0.0053
1768	Tibia.Femur	0.087	0.0463	1.8773	0.0605	0.3972	0.0256	1.0187	0.0091	-0.0069	0.0057
1768	Hip_Width.Legs	-0.0733	0.0451	-1.6254	0.1041	0.3668	0.0314	1.0424	0.0105	0.0098	0.0057
1768	Hip_Width.Calculated_Height	-0.1247	0.0506	-2.4643	0.0137	0.3205	0.031	1.035	0.0094	0.0094	0.0062
1768	PASS_AgeFirstBirth	0.0432	0.036	1.2007	0.2299	0.0623	0.0035	0.9528	0.0078	-0.0016	0.0045
1768	PASS_Anorexia	-0.0717	0.0533	-1.3459	0.1783	0.2145	0.0175	0.9303	0.0083	0.0059	0.0061
1474	PASS_Autism	0.0516	0.0525	0.9821	0.326	0.458	0.0525	0.9643	0.0068	-0.0031	0.0042
1768	PASS_bipolar1	-0.0358	0.0411	-0.8722	0.3831	0.3523	0.0201	1.0311	0.0114	-0.0069	0.0072
1768	PASS_Coronary_Artery_Disease	-0.0552	0.0673	-0.821	0.4116	0.073	0.0094	1.0254	0.0089	-0.0079	0.0066
1768	PASS_Crohns_Disease	-0.0457	0.0449	-1.0189	0.3082	0.5037	0.0654	1.0184	0.0149	0.0022	0.0064
1768	PASS_DS	-0.029	0.0457	-0.6342	0.5259	0.0471	0.0037	1.0006	0.007	-0.0045	0.0055
1768	PASS_HDL	-0.0301	0.0448	-0.6718	0.5017	0.1105	0.0202	0.9292	0.0435	0.0034	0.0053
1768	PASS_LDL	0.0389	0.0497	0.7825	0.4339	0.0941	0.0259	0.9586	0.0441	-0.0092	0.0056
1768	PASS_NumberChildrenEverBorn	0.0525	0.0522	1.0057	0.3146	0.0256	0.0018	0.9698	0.0071	-0.007	0.0054
1768	PASS_Rheumatoid_Arthritis	-0.0549	0.0497	-1.1055	0.2689	0.178	0.0312	1.02	0.0112	0.0072	0.0053
1768	PASS_Schizophrenia	-0.0864	0.0359	-2.4107	0.0159	0.4613	0.0198	1.0274	0.0132	0.0117	0.0068
1768	PASS_Ulcerative_Colitis	-0.0082	0.0538	-0.1526	0.8788	0.2392	0.0336	1.0555	0.0123	0.0032	0.0059
1768	rafac	0.0414	0.0537	0.7707	0.4409	0.1242	0.0157	0.9929	0.0071	-0.0065	0.0047
1768	ramax_area	-0.0135	0.0494	-0.2736	0.7844	0.2007	0.0145	1.0126	0.0063	0.0112	0.0052
1768	RVEDV	-0.0453	0.0459	-0.9879	0.3232	0.253	0.0203	1.0012	0.0077	0.0115	0.0055
1768	RVEF	0.0419	0.0514	0.8166	0.4142	0.1551	0.029	0.9955	0.011	0.0073	0.0048
1768	short_axis_cm_pa	-0.0384	0.0443	-0.8665	0.3862	0.2295	0.0192	1.007	0.0091	-0.0133	0.005
1768	short_axis_cm_root	-0.0365	0.0496	-0.7364	0.4615	0.2522	0.0197	1.0095	0.0082	-0.0044	0.0056
1768	UKB_460K.blood_EOSINOPHIL_COUNT	-0.0456	0.0307	-1.485	0.1375	0.2098	0.0211	1.1973	0.0611	0.0066	0.0072
1768	UKB_460K.blood_PLATELET_COUNT	-0.0334	0.0266	-1.2551	0.2095	0.3533	0.0293	1.3635	0.0792	-0.0123	0.008
1768	UKB_460K.blood_RBC_DISTRIB_WIDTH	-0.0432	0.0282	-1.532	0.1255	0.234	0.023	1.1718	0.0707	0.0043	0.0076
1768	UKB_460K.blood_RED_COUNT	0.0018	0.0285	0.063	0.9497	0.2481	0.0244	1.2911	0.0705	0.024	0.0093
1768	UKB_460K.blood_WHITE_COUNT	-0.0303	0.0276	-1.0981	0.2722	0.2017	0.0147	1.1938	0.0413	-0.003	0.0069
1768	UKB_460K.bmd_HEEL_TSCOREz	0.0032	0.0234	0.1355	0.8922	0.3915	0.0402	1.2541	0.0759	0.0122	0.0076
1768	UKB_460K.body_BALDING1	-0.0455	0.0361	-1.2602	0.2076	0.2297	0.0265	1.1341	0.0382	-0.0035	0.0065
1768	UKB_460K.body_BMIz	-0.0085	0.0212	-0.4008	0.6885	0.2748	0.0088	1.0829	0.0224	-0.0022	0.0068
1768	UKB_460K.body_HEIGHTz	0.0506	0.0206	2.4586	0.0139	0.6686	0.0336	1.4511	0.0998	0.0249	0.0093
1768	UKB_460K.body_WHRadjBMIz	-0.0065	0.028	-0.2324	0.8163	0.1488	0.0084	1.1468	0.0347	-0.0102	0.0074
1768	UKB_460K.bp_SYSTOLICadjMEDz	-0.0845	0.0259	-3.2644	0.0011	0.2075	0.0085	1.15	0.0264	-0.0355	0.0069
1768	UKB_460K.cov_SMOKING_STATUS	-0.0124	0.0289	-0.4282	0.6685	0.1003	0.0035	1.0296	0.0103	-0.0126	0.006
1768	UKB_460K.disease_AID_SURE	0.0101	0.0671	0.1499	0.8809	0.0067	0.0013	1.0094	0.0068	-0.0062	0.0047
1768	UKB_460K.disease_ALLERGY_ECZEMA_DIAGNOSED	-0.0118	0.0307	-0.3844	0.7007	0.0726	0.005	1.0592	0.0167	0.0036	0.0057
1768	UKB_460K.disease_DERMATOLOGY	0.008	0.0563	0.1427	0.8865	0.0091	0.0013	1.028	0.0071	0.0026	0.0043
1768	UKB_460K.disease_HI_CHOL_SELF_REP	-0.0577	0.0363	-1.5881	0.1123	0.0412	0.0066	1.0916	0.0493	-0.0135	0.0063
1768	UKB_460K.disease_HYPOTHYROIDISM_SELF_REP	-0.0669	0.0323	-2.0745	0.038	0.0491	0.0049	1.0464	0.0175	0.0064	0.0054
1768	UKB_460K.disease_RESPIRATORY_ENT	-0.0586	0.0377	-1.5515	0.1208	0.0516	0.0045	1.0328	0.0147	0.0026	0.006
1768	UKB_460K.disease_T2D	-0.0171	0.0315	-0.5417	0.5881	0.0429	0.0026	1.0441	0.0125	-0.0074	0.0049
1768	UKB_460K.lung_FEV1FVCzSMOKE	0.0127	0.0266	0.4766	0.6336	0.2569	0.0152	1.1333	0.0284	-0.0048	0.0072
1768	UKB_460K.lung_FVCzSMOKE	-0.0516	0.0273	-1.8927	0.0584	0.222	0.0077	1.0949	0.0174	0.0256	0.0062
1768	UKB_460K.mental_NEUROTICISM	-0.0356	0.0289	-1.2293	0.219	0.114	0.0039	1.0357	0.0114	0.0053	0.0061
1768	UKB_460K.other_MORNINGPERSON	0.028	0.026	1.0756	0.2821	0.102	0.0037	1.0344	0.0129	0.0066	0.0058
1768	UKB_460K.pigment_HAIR	-0.0299	0.0221	-1.3546	0.1755	0.3886	0.1618	1.4649	0.4393	0.0092	0.007
1768	UKB_460K.pigment_SKIN	-0.013	0.0231	-0.5616	0.5744	0.175	0.0598	1.1711	0.1754	0.0085	0.0065
1768	UKB_460K.pigment_SUNBURN	-0.0193	0.0327	-0.5888	0.556	0.0876	0.0218	1.0814	0.0764	-0.0004	0.0059
1768	UKB_460K.pigment_TANNING	0.0053	0.0213	0.2507	0.802	0.1563	0.0723	1.1593	0.233	-0.0061	0.0059
1768	UKB_460K.repro_MENARCHE_AGE	0.0045	0.0262	0.1711	0.8642	0.2642	0.0131	1.0024	0.0175	0.0027	0.0064
1768	UKB_460K.repro_MENOPAUSE_AGE	0.0243	0.0323	0.7528	0.4516	0.1242	0.0106	1.0119	0.0175	-0.0049	0.0052
1904	1995	0.0363	0.0429	0.8472	0.3969	0.3554	0.0255	1.0015	0.0083	0.0274	0.0051
1904	2121	0.1606	0.0406	3.9581	7.5549e-05	0.2741	0.0287	1.017	0.0096	0.0688	0.0055
1904	2136	0.0516	0.067	0.7698	0.4414	0.0777	0.0149	0.9925	0.0058	0.0274	0.0043
1904	2155	0.081	0.0535	1.5141	0.13	0.1696	0.0199	0.9885	0.0075	0.0423	0.0046
1904	3919	0.0473	0.0426	1.1111	0.2665	0.3538	0.0237	1	0.0078	-0.0012	0.0049
1904	Arms.Legs	0.0056	0.0425	0.1321	0.8949	0.4115	0.0326	1.0182	0.0109	0.0071	0.0059
1904	Arms.Calculated_Height	0.0333	0.041	0.8136	0.4159	0.4318	0.0319	1.0107	0.0095	0.0126	0.0059
1904	Legs.Calculated_Height	0.0366	0.0402	0.9111	0.3623	0.4311	0.0289	1.0347	0.0091	0.0082	0.0056
1904	Tibia.Femur	-0.069	0.0426	-1.6179	0.1057	0.3972	0.0256	1.0187	0.0091	0.0022	0.0053
1904	Hip_Width.Legs	0.0554	0.0484	1.1445	0.2524	0.3668	0.0314	1.0424	0.0105	-0.0241	0.0062
1904	Hip_Width.Calculated_Height	0.096	0.0514	1.8671	0.0619	0.3205	0.031	1.035	0.0094	-0.0251	0.0065
1904	PASS_AgeFirstBirth	-0.0033	0.0367	-0.0905	0.9279	0.0623	0.0035	0.9528	0.0078	0.0004	0.0048
1904	PASS_Anorexia	0.1013	0.0476	2.1301	0.0332	0.2145	0.0175	0.9303	0.0083	-0.0097	0.0058
Tibia.Femur	PASS_Autism	0.0511	0.0516	0.991	0.3217	0.4611	0.0485	0.9625	0.0067	0.0007	0.0047
1904	PASS_bipolar1	0.0394	0.0395	0.9957	0.3194	0.3523	0.0201	1.0311	0.0114	0.0111	0.0073
1904	PASS_Coronary_Artery_Disease	-0.0174	0.0664	-0.2622	0.7932	0.073	0.0094	1.0254	0.0089	0.0081	0.0061
1904	PASS_Crohns_Disease	-0.0094	0.0442	-0.213	0.8313	0.5037	0.0654	1.0184	0.0149	0.0024	0.0067
1904	PASS_DS	0.0325	0.0426	0.7633	0.4453	0.0471	0.0037	1.0006	0.007	0.0015	0.0053
1904	PASS_HDL	0.0593	0.0421	1.4078	0.1592	0.1105	0.0202	0.9292	0.0435	-0.0066	0.0053
1904	PASS_LDL	-0.0485	0.0479	-1.0119	0.3116	0.0941	0.0259	0.9586	0.0441	0.0105	0.0055
1904	PASS_NumberChildrenEverBorn	-0.0246	0.0467	-0.5283	0.5973	0.0256	0.0018	0.9698	0.0071	0.0052	0.0049
1904	PASS_Rheumatoid_Arthritis	0.0256	0.0474	0.5407	0.5887	0.178	0.0312	1.02	0.0112	-0.0066	0.0055
1904	PASS_Schizophrenia	0.1015	0.0321	3.1603	0.0016	0.4613	0.0198	1.0274	0.0132	-0.0118	0.0073
1904	PASS_Ulcerative_Colitis	0.0184	0.0522	0.3514	0.7253	0.2392	0.0336	1.0555	0.0123	-0.0061	0.006
1904	rafac	-0.0416	0.0529	-0.7864	0.4317	0.1242	0.0157	0.9929	0.0071	0.0019	0.0047
1904	ramax_area	0.0122	0.045	0.2717	0.7859	0.2007	0.0145	1.0126	0.0063	-0.0025	0.005
1904	RVEDV	0.0213	0.0453	0.4712	0.6375	0.253	0.0203	1.0012	0.0077	0.0059	0.0051
1904	RVEF	-0.0247	0.0611	-0.4044	0.6859	0.1551	0.029	0.9955	0.011	-0.0073	0.0055
1904	short_axis_cm_pa	-0.0002	0.0466	-0.005	0.996	0.2295	0.0192	1.007	0.0091	0.0242	0.0051
1904	short_axis_cm_root	0.0156	0.0438	0.3563	0.7216	0.2522	0.0197	1.0095	0.0082	0.0171	0.0052
1904	UKB_460K.blood_EOSINOPHIL_COUNT	0.0154	0.0295	0.5226	0.6013	0.2098	0.0211	1.1973	0.0611	-0.0067	0.0079
1904	UKB_460K.blood_PLATELET_COUNT	-0.0021	0.0263	-0.0811	0.9354	0.3533	0.0293	1.3635	0.0792	0.0097	0.0084
1904	UKB_460K.blood_RBC_DISTRIB_WIDTH	0.0543	0.0282	1.9285	0.0538	0.234	0.023	1.1718	0.0707	-0.0123	0.0083
1904	UKB_460K.blood_RED_COUNT	-0.0107	0.0289	-0.3714	0.7104	0.2481	0.0244	1.2911	0.0705	-0.0147	0.0085
1904	UKB_460K.blood_WHITE_COUNT	-0.0285	0.0251	-1.1369	0.2556	0.2017	0.0147	1.1938	0.0413	0.0133	0.007
1904	UKB_460K.bmd_HEEL_TSCOREz	-0.0346	0.0242	-1.43	0.1527	0.3915	0.0402	1.2541	0.0759	0.0009	0.0078
1904	UKB_460K.body_BALDING1	0.0664	0.0346	1.9214	0.0547	0.2297	0.0265	1.1341	0.0382	-0.0011	0.0071
1904	UKB_460K.body_BMIz	-0.027	0.0213	-1.2694	0.2043	0.2748	0.0088	1.0829	0.0224	0.0093	0.0074
1904	UKB_460K.body_HEIGHTz	-0.0022	0.0234	-0.0946	0.9246	0.6686	0.0336	1.4511	0.0998	-0.0053	0.0098
1904	UKB_460K.body_WHRadjBMIz	-0.0067	0.0257	-0.2621	0.7932	0.1488	0.0084	1.1468	0.0347	0.0056	0.007
1904	UKB_460K.bp_SYSTOLICadjMEDz	0.0323	0.0246	1.3124	0.1894	0.2075	0.0085	1.15	0.0264	0.014	0.0067
1904	UKB_460K.cov_SMOKING_STATUS	0.0088	0.0274	0.3211	0.7481	0.1003	0.0035	1.0296	0.0103	0.0086	0.0058
1904	UKB_460K.disease_AID_SURE	0.0019	0.0673	0.0282	0.9775	0.0067	0.0013	1.0094	0.0068	0.0049	0.0048
1904	UKB_460K.disease_ALLERGY_ECZEMA_DIAGNOSED	0.043	0.0281	1.5312	0.1257	0.0726	0.005	1.0592	0.0167	-0.0009	0.0056
1904	UKB_460K.disease_DERMATOLOGY	0.1073	0.0547	1.962	0.0498	0.0091	0.0013	1.028	0.0071	-0.0066	0.0048
1904	UKB_460K.disease_HI_CHOL_SELF_REP	0.0033	0.035	0.0947	0.9246	0.0412	0.0066	1.0916	0.0493	0.0085	0.0061
1904	UKB_460K.disease_HYPOTHYROIDISM_SELF_REP	0.0849	0.0297	2.8566	0.0043	0.0491	0.0049	1.0464	0.0175	-0.0089	0.0054
1904	UKB_460K.disease_RESPIRATORY_ENT	0.0561	0.034	1.6517	0.0986	0.0516	0.0045	1.0328	0.0147	-0.0034	0.0059
1904	UKB_460K.disease_T2D	-0.0111	0.0318	-0.3499	0.7264	0.0429	0.0026	1.0441	0.0125	0.005	0.0049
1904	UKB_460K.lung_FEV1FVCzSMOKE	-0.0089	0.0253	-0.3529	0.7242	0.2569	0.0152	1.1333	0.0284	0.0029	0.0079
1904	UKB_460K.lung_FVCzSMOKE	0.016	0.026	0.6139	0.5393	0.222	0.0077	1.0949	0.0174	-0.0158	0.0062
1904	UKB_460K.mental_NEUROTICISM	0.0574	0.0272	2.1138	0.0345	0.114	0.0039	1.0357	0.0114	-0.0135	0.0056
1904	UKB_460K.other_MORNINGPERSON	-0.0287	0.0239	-1.2014	0.2296	0.102	0.0037	1.0344	0.0129	-0.0039	0.0056
1904	UKB_460K.pigment_HAIR	0.0244	0.0348	0.701	0.4833	0.3886	0.1618	1.4649	0.4393	-0.0153	0.0089
1904	UKB_460K.pigment_SKIN	0.0281	0.034	0.8261	0.4088	0.175	0.0598	1.1711	0.1754	-0.0141	0.0083
1904	UKB_460K.pigment_SUNBURN	0.0215	0.0356	0.6054	0.5449	0.0876	0.0218	1.0814	0.0764	0.0058	0.006
1904	UKB_460K.pigment_TANNING	-0.013	0.0397	-0.3275	0.7433	0.1563	0.0723	1.1593	0.233	0.0077	0.0083
1904	UKB_460K.repro_MENARCHE_AGE	0.0005	0.0244	0.021	0.9832	0.2642	0.0131	1.0024	0.0175	-0.0033	0.0063
1904	UKB_460K.repro_MENOPAUSE_AGE	-0.0263	0.034	-0.7739	0.439	0.1242	0.0106	1.0119	0.0175	0.0041	0.0056
1995	2121	0.0818	0.054	1.5151	0.1298	0.2741	0.0287	1.017	0.0096	0.0504	0.0054
1995	2136	-7.9213e-05	0.0789	-0.001	0.9992	0.0777	0.0149	0.9925	0.0058	0.0206	0.005
1995	2155	0.1054	0.0667	1.5793	0.1143	0.1696	0.0199	0.9885	0.0075	-0.0008	0.0054
1995	3919	-0.0107	0.042	-0.2555	0.7983	0.3538	0.0237	1	0.0078	-0.0248	0.0053
1995	Arms.Legs	0.0283	0.0447	0.6341	0.526	0.4115	0.0326	1.0182	0.0109	-0.0166	0.0058
1995	Arms.Calculated_Height	0.0365	0.0422	0.8639	0.3877	0.4318	0.0319	1.0107	0.0095	-0.0207	0.0055
1995	Legs.Calculated_Height	0.017	0.0389	0.4378	0.6615	0.4311	0.0289	1.0347	0.0091	-0.0089	0.0053
1995	Tibia.Femur	-0.0206	0.0406	-0.508	0.6115	0.3972	0.0256	1.0187	0.0091	-0.008	0.0058
1995	Hip_Width.Legs	-0.024	0.0494	-0.4868	0.6264	0.3668	0.0314	1.0424	0.0105	-0.0063	0.0061
1995	Hip_Width.Calculated_Height	-0.0206	0.0545	-0.3777	0.7056	0.3205	0.031	1.035	0.0094	-0.0124	0.0064
1995	PASS_AgeFirstBirth	0.0346	0.0389	0.8894	0.3738	0.0623	0.0035	0.9528	0.0078	-0.0053	0.0051
1995	PASS_Anorexia	-0.0095	0.0478	-0.1984	0.8427	0.2145	0.0175	0.9303	0.0083	-0.0029	0.0056
1108	PASS_Autism	0.0482	0.0801	0.602	0.5472	0.458	0.0525	0.9643	0.0068	-0.004	0.0054
1995	PASS_bipolar1	0.0792	0.0452	1.7532	0.0796	0.3523	0.0201	1.0311	0.0114	-0.0049	0.0079
1995	PASS_Coronary_Artery_Disease	-0.0469	0.0589	-0.796	0.4261	0.073	0.0094	1.0254	0.0089	0.009	0.0062
1995	PASS_Crohns_Disease	0.008	0.0451	0.177	0.8595	0.5037	0.0654	1.0184	0.0149	-0.0038	0.0063
1995	PASS_DS	0.0855	0.0512	1.6707	0.0948	0.0471	0.0037	1.0006	0.007	-0.0062	0.0057
1995	PASS_HDL	-0.0453	0.0434	-1.0436	0.2967	0.1105	0.0202	0.9292	0.0435	0.0022	0.0059
1995	PASS_LDL	-0.0012	0.0509	-0.0241	0.9808	0.0941	0.0259	0.9586	0.0441	0.007	0.0058
1995	PASS_NumberChildrenEverBorn	-0.0368	0.0434	-0.8483	0.3963	0.0256	0.0018	0.9698	0.0071	0.0109	0.0045
1995	PASS_Rheumatoid_Arthritis	0.0741	0.0536	1.3832	0.1666	0.178	0.0312	1.02	0.0112	-0.0125	0.0057
1995	PASS_Schizophrenia	0.0528	0.0321	1.6438	0.1002	0.4613	0.0198	1.0274	0.0132	-0.0018	0.007
1995	PASS_Ulcerative_Colitis	0.0834	0.0623	1.338	0.1809	0.2392	0.0336	1.0555	0.0123	-0.0055	0.0061
1995	rafac	-0.0172	0.0692	-0.248	0.8042	0.1242	0.0157	0.9929	0.0071	-0.0074	0.0053
1995	ramax_area	0.0103	0.0436	0.2364	0.8131	0.2007	0.0145	1.0126	0.0063	-0.0342	0.0045
1995	RVEDV	-0.1084	0.0396	-2.7377	0.0062	0.253	0.0203	1.0012	0.0077	-0.0317	0.0051
1995	RVEF	0.0046	0.0799	0.058	0.9538	0.1551	0.029	0.9955	0.011	0.0028	0.0061
1995	short_axis_cm_pa	-0.1367	0.0503	-2.7159	0.0066	0.2295	0.0192	1.007	0.0091	-0.0231	0.0055
1995	short_axis_cm_root	-0.0636	0.0452	-1.4055	0.1599	0.2522	0.0197	1.0095	0.0082	-0.0219	0.0054
1995	UKB_460K.blood_EOSINOPHIL_COUNT	-0.0014	0.0254	-0.0552	0.956	0.2098	0.0211	1.1973	0.0611	-0.004	0.0068
1995	UKB_460K.blood_PLATELET_COUNT	-0.0009	0.0253	-0.0339	0.9729	0.3533	0.0293	1.3635	0.0792	0.0013	0.0085
1995	UKB_460K.blood_RBC_DISTRIB_WIDTH	0.0158	0.0265	0.5962	0.5511	0.234	0.023	1.1718	0.0707	-0.0048	0.008
1995	UKB_460K.blood_RED_COUNT	0.077	0.0238	3.2309	0.0012	0.2481	0.0244	1.2911	0.0705	-0.0193	0.007
1995	UKB_460K.blood_WHITE_COUNT	0.0331	0.0263	1.261	0.2073	0.2017	0.0147	1.1938	0.0413	-0.0011	0.0074
1995	UKB_460K.bmd_HEEL_TSCOREz	-0.0089	0.0231	-0.3829	0.7018	0.3915	0.0402	1.2541	0.0759	0.0131	0.0081
1995	UKB_460K.body_BALDING1	0.0465	0.0345	1.346	0.1783	0.2297	0.0265	1.1341	0.0382	-4.5049e-05	0.0065
1995	UKB_460K.body_BMIz	-0.0288	0.0191	-1.5032	0.1328	0.2748	0.0088	1.0829	0.0224	-0.0026	0.0066
1995	UKB_460K.body_HEIGHTz	-0.0254	0.0265	-0.9572	0.3385	0.6686	0.0336	1.4511	0.0998	0.0025	0.0115
1995	UKB_460K.body_WHRadjBMIz	0.0439	0.0294	1.4906	0.1361	0.1488	0.0084	1.1468	0.0347	0.0015	0.0071
1995	UKB_460K.bp_SYSTOLICadjMEDz	-0.0032	0.0263	-0.1216	0.9032	0.2075	0.0085	1.15	0.0264	0.0113	0.007
1995	UKB_460K.cov_SMOKING_STATUS	-0.0287	0.0304	-0.9426	0.3459	0.1003	0.0035	1.0296	0.0103	0.0022	0.006
1995	UKB_460K.disease_AID_SURE	0.0018	0.0643	0.0284	0.9774	0.0067	0.0013	1.0094	0.0068	0.0022	0.0046
1995	UKB_460K.disease_ALLERGY_ECZEMA_DIAGNOSED	0.0265	0.0301	0.8817	0.3779	0.0726	0.005	1.0592	0.0167	0.0024	0.0057
1995	UKB_460K.disease_DERMATOLOGY	-0.0359	0.0582	-0.6161	0.5378	0.0091	0.0013	1.028	0.0071	0.0125	0.0048
1995	UKB_460K.disease_HI_CHOL_SELF_REP	0.0208	0.0375	0.5548	0.579	0.0412	0.0066	1.0916	0.0493	0.0032	0.0063
1995	UKB_460K.disease_HYPOTHYROIDISM_SELF_REP	0.023	0.0304	0.7565	0.4494	0.0491	0.0049	1.0464	0.0175	-0.0013	0.0051
1995	UKB_460K.disease_RESPIRATORY_ENT	-0.0021	0.0331	-0.062	0.9506	0.0516	0.0045	1.0328	0.0147	-0.0044	0.006
1995	UKB_460K.disease_T2D	-0.0056	0.0333	-0.1685	0.8662	0.0429	0.0026	1.0441	0.0125	0.0066	0.0056
1995	UKB_460K.lung_FEV1FVCzSMOKE	0.0015	0.0256	0.0604	0.9519	0.2569	0.0152	1.1333	0.0284	-0.0082	0.0074
1995	UKB_460K.lung_FVCzSMOKE	-0.0014	0.0288	-0.0498	0.9603	0.222	0.0077	1.0949	0.0174	-0.0088	0.0068
1995	UKB_460K.mental_NEUROTICISM	0.0035	0.0288	0.1196	0.9048	0.114	0.0039	1.0357	0.0114	-0.0075	0.0062
1995	UKB_460K.other_MORNINGPERSON	-0.0627	0.0273	-2.2986	0.0215	0.102	0.0037	1.0344	0.0129	8.4651e-05	0.0055
1995	UKB_460K.pigment_HAIR	-0.0042	0.0435	-0.0975	0.9223	0.3886	0.1618	1.4649	0.4393	0.0012	0.009
1995	UKB_460K.pigment_SKIN	0.0284	0.0432	0.6569	0.5112	0.175	0.0598	1.1711	0.1754	-0.0105	0.0077
1995	UKB_460K.pigment_SUNBURN	0.0547	0.0439	1.2473	0.2123	0.0876	0.0218	1.0814	0.0764	-0.0152	0.0063
1995	UKB_460K.pigment_TANNING	-0.0432	0.0606	-0.7132	0.4757	0.1563	0.0723	1.1593	0.233	0.0099	0.0081
1995	UKB_460K.repro_MENARCHE_AGE	-0.0123	0.0224	-0.5485	0.5833	0.2642	0.0131	1.0024	0.0175	0.0038	0.0054
1995	UKB_460K.repro_MENOPAUSE_AGE	-0.0345	0.0369	-0.9364	0.3491	0.1242	0.0106	1.0119	0.0175	0.0016	0.0057
2121	2136	-0.1605	0.0877	-1.8314	0.067	0.0777	0.0149	0.9925	0.0058	-0.0218	0.0049
2121	2155	0.0749	0.0682	1.0976	0.2724	0.1696	0.0199	0.9885	0.0075	-0.009	0.0051
2121	3919	0.0606	0.0469	1.2907	0.1968	0.3538	0.0237	1	0.0078	0.0247	0.0051
2121	Arms.Legs	0.0052	0.0476	0.1095	0.9128	0.4115	0.0326	1.0182	0.0109	-0.0113	0.0057
2121	Arms.Calculated_Height	0.0024	0.0479	0.0505	0.9597	0.4318	0.0319	1.0107	0.0095	-0.0068	0.0056
2121	Legs.Calculated_Height	-0.003	0.0417	-0.071	0.9434	0.4311	0.0289	1.0347	0.0091	0.0034	0.0052
2121	Tibia.Femur	-0.0007	0.0489	-0.0145	0.9884	0.3972	0.0256	1.0187	0.0091	0.0083	0.0053
2121	Hip_Width.Legs	0.0334	0.0468	0.7143	0.4751	0.3668	0.0314	1.0424	0.0105	-0.0109	0.0051
2121	Hip_Width.Calculated_Height	0.04	0.0511	0.7821	0.4341	0.3205	0.031	1.035	0.0094	-0.0103	0.0055
2121	PASS_AgeFirstBirth	0.071	0.0401	1.7733	0.0762	0.0623	0.0035	0.9528	0.0078	-0.001	0.0049
2121	PASS_Anorexia	0.0555	0.0591	0.9395	0.3475	0.2145	0.0175	0.9303	0.0083	-0.0101	0.0061
PASS_Anorexia	PASS_Autism	0.0318	0.0792	0.4016	0.6879	0.4123	0.0581	0.9793	0.0086	0.0008	0.006
2121	PASS_bipolar1	0.034	0.0441	0.7698	0.4414	0.3523	0.0201	1.0311	0.0114	0.0068	0.0071
2121	PASS_Coronary_Artery_Disease	-0.0633	0.0666	-0.95	0.3421	0.073	0.0094	1.0254	0.0089	-0.0034	0.0058
2121	PASS_Crohns_Disease	0.0291	0.0572	0.509	0.6107	0.5037	0.0654	1.0184	0.0149	-0.0019	0.0066
2121	PASS_DS	0.008	0.0578	0.139	0.8895	0.0471	0.0037	1.0006	0.007	0.0023	0.006
2121	PASS_HDL	0.0085	0.0405	0.211	0.8329	0.1105	0.0202	0.9292	0.0435	-0.0025	0.0046
2121	PASS_LDL	0.0302	0.056	0.5398	0.5893	0.0941	0.0259	0.9586	0.0441	-0.0009	0.0059
2121	PASS_NumberChildrenEverBorn	0.0811	0.0505	1.6069	0.1081	0.0256	0.0018	0.9698	0.0071	0.0039	0.0053
2121	PASS_Rheumatoid_Arthritis	0.0284	0.0582	0.489	0.6249	0.178	0.0312	1.02	0.0112	-0.0015	0.0055
2121	PASS_Schizophrenia	0.0688	0.0371	1.8575	0.0632	0.4613	0.0198	1.0274	0.0132	-0.0045	0.0068
2121	PASS_Ulcerative_Colitis	-0.0268	0.0588	-0.4562	0.6482	0.2392	0.0336	1.0555	0.0123	-0.0011	0.0056
2121	rafac	-0.0674	0.0686	-0.9832	0.3255	0.1242	0.0157	0.9929	0.0071	0.0042	0.0049
2121	ramax_area	0.0769	0.052	1.4784	0.1393	0.2007	0.0145	1.0126	0.0063	0.0087	0.0049
2121	RVEDV	-0.0033	0.0447	-0.0745	0.9406	0.253	0.0203	1.0012	0.0077	0.0158	0.0049
2121	RVEF	-0.0092	0.0737	-0.1244	0.901	0.1551	0.029	0.9955	0.011	-0.0079	0.0051
2121	short_axis_cm_pa	0.0377	0.059	0.6395	0.5225	0.2295	0.0192	1.007	0.0091	0.0093	0.0056
2121	short_axis_cm_root	0.0261	0.051	0.5125	0.6083	0.2522	0.0197	1.0095	0.0082	0.0182	0.0056
2121	UKB_460K.blood_EOSINOPHIL_COUNT	-0.0019	0.0341	-0.0554	0.9558	0.2098	0.0211	1.1973	0.0611	0.0074	0.0073
2121	UKB_460K.blood_PLATELET_COUNT	-0.1009	0.0303	-3.3275	0.0009	0.3533	0.0293	1.3635	0.0792	-0.0024	0.0085
2121	UKB_460K.blood_RBC_DISTRIB_WIDTH	0.0147	0.0281	0.5227	0.6012	0.234	0.023	1.1718	0.0707	-0.0019	0.008
2121	UKB_460K.blood_RED_COUNT	0.0155	0.0308	0.5026	0.6152	0.2481	0.0244	1.2911	0.0705	-0.0046	0.0088
2121	UKB_460K.blood_WHITE_COUNT	-0.0741	0.033	-2.2488	0.0245	0.2017	0.0147	1.1938	0.0413	0.0014	0.0069
2121	UKB_460K.bmd_HEEL_TSCOREz	-0.0092	0.0269	-0.3436	0.7312	0.3915	0.0402	1.2541	0.0759	-0.0008	0.0084
2121	UKB_460K.body_BALDING1	0.0788	0.0329	2.3991	0.0164	0.2297	0.0265	1.1341	0.0382	-0.0135	0.0059
2121	UKB_460K.body_BMIz	0.0142	0.0228	0.6215	0.5343	0.2748	0.0088	1.0829	0.0224	0.0092	0.0065
2121	UKB_460K.body_HEIGHTz	0.0627	0.0268	2.3385	0.0194	0.6686	0.0336	1.4511	0.0998	0.0114	0.0114
2121	UKB_460K.body_WHRadjBMIz	-0.0518	0.0281	-1.8407	0.0657	0.1488	0.0084	1.1468	0.0347	-0.0007	0.0063
2121	UKB_460K.bp_SYSTOLICadjMEDz	-0.1457	0.0291	-5.0136	5.3422e-07	0.2075	0.0085	1.15	0.0264	-0.0376	0.0073
2121	UKB_460K.cov_SMOKING_STATUS	-0.0058	0.0312	-0.1867	0.8519	0.1003	0.0035	1.0296	0.0103	0.0039	0.0063
2121	UKB_460K.disease_AID_SURE	-0.061	0.0755	-0.8071	0.4196	0.0067	0.0013	1.0094	0.0068	0.0023	0.0051
2121	UKB_460K.disease_ALLERGY_ECZEMA_DIAGNOSED	-0.007	0.0316	-0.2221	0.8242	0.0726	0.005	1.0592	0.0167	0.0049	0.0055
2121	UKB_460K.disease_DERMATOLOGY	-0.0092	0.0635	-0.1454	0.8844	0.0091	0.0013	1.028	0.0071	0.0026	0.0045
2121	UKB_460K.disease_HI_CHOL_SELF_REP	-0.1211	0.0395	-3.065	0.0022	0.0412	0.0066	1.0916	0.0493	-0.0027	0.0057
2121	UKB_460K.disease_HYPOTHYROIDISM_SELF_REP	0.0057	0.0385	0.1479	0.8824	0.0491	0.0049	1.0464	0.0175	0.011	0.0058
2121	UKB_460K.disease_RESPIRATORY_ENT	-0.0032	0.0375	-0.0849	0.9324	0.0516	0.0045	1.0328	0.0147	-0.007	0.0056
2121	UKB_460K.disease_T2D	0.0011	0.0361	0.0302	0.9759	0.0429	0.0026	1.0441	0.0125	-0.004	0.0052
2121	UKB_460K.lung_FEV1FVCzSMOKE	0.0303	0.0295	1.0255	0.3051	0.2569	0.0152	1.1333	0.0284	-0.0014	0.0068
2121	UKB_460K.lung_FVCzSMOKE	-0.0114	0.027	-0.4204	0.6742	0.222	0.0077	1.0949	0.0174	-0.0037	0.0077
2121	UKB_460K.mental_NEUROTICISM	0.0402	0.0311	1.2928	0.1961	0.114	0.0039	1.0357	0.0114	-0.008	0.0058
2121	UKB_460K.other_MORNINGPERSON	-0.0103	0.0279	-0.3689	0.7122	0.102	0.0037	1.0344	0.0129	0.007	0.0052
2121	UKB_460K.pigment_HAIR	0.0111	0.0232	0.4787	0.6321	0.3886	0.1618	1.4649	0.4393	-0.0075	0.008
2121	UKB_460K.pigment_SKIN	0.0046	0.0228	0.2024	0.8396	0.175	0.0598	1.1711	0.1754	0.0021	0.006
2121	UKB_460K.pigment_SUNBURN	0.0435	0.0332	1.3114	0.1897	0.0876	0.0218	1.0814	0.0764	-0.0035	0.0059
2121	UKB_460K.pigment_TANNING	-0.0029	0.0255	-0.1137	0.9095	0.1563	0.0723	1.1593	0.233	-0.0072	0.0065
2121	UKB_460K.repro_MENARCHE_AGE	-0.0173	0.027	-0.6414	0.5213	0.2642	0.0131	1.0024	0.0175	0.0043	0.0058
2121	UKB_460K.repro_MENOPAUSE_AGE	0.0316	0.0403	0.7849	0.4325	0.1242	0.0106	1.0119	0.0175	-0.0103	0.0049
2136	2155	0.034	0.117	0.2909	0.7711	0.1696	0.0199	0.9885	0.0075	0.0403	0.0044
2136	3919	0.0979	0.0759	1.2896	0.1972	0.3538	0.0237	1	0.0078	-0.0125	0.005
2136	Arms.Legs	-0.042	0.0815	-0.5151	0.6065	0.4115	0.0326	1.0182	0.0109	-0.0046	0.0056
2136	Arms.Calculated_Height	-0.1512	0.0789	-1.9151	0.0555	0.4318	0.0319	1.0107	0.0095	-0.0076	0.0053
2136	Legs.Calculated_Height	-0.143	0.0791	-1.8081	0.0706	0.4311	0.0289	1.0347	0.0091	-0.0046	0.0054
2136	Tibia.Femur	0.1128	0.0707	1.5964	0.1104	0.3972	0.0256	1.0187	0.0091	-0.003	0.0046
2136	Hip_Width.Legs	0.1327	0.0858	1.546	0.1221	0.3668	0.0314	1.0424	0.0105	-0.0096	0.0057
2136	Hip_Width.Calculated_Height	0.0852	0.0849	1.0032	0.3158	0.3205	0.031	1.035	0.0094	-0.0147	0.0053
2136	PASS_AgeFirstBirth	-0.0524	0.069	-0.759	0.4478	0.0623	0.0035	0.9528	0.0078	0.0058	0.0046
2136	PASS_Anorexia	-0.0033	0.0831	-0.0393	0.9686	0.2145	0.0175	0.9303	0.0083	0.0091	0.0055
Arms.Calculated_Height	PASS_Autism	0.0257	0.0596	0.4318	0.6659	0.4611	0.0485	0.9625	0.0067	0.0022	0.0054
2136	PASS_bipolar1	0.0389	0.0741	0.5255	0.5993	0.3523	0.0201	1.0311	0.0114	-0.0085	0.0064
2136	PASS_Coronary_Artery_Disease	0.1304	0.0906	1.4395	0.15	0.073	0.0094	1.0254	0.0089	-0.0034	0.0054
2136	PASS_Crohns_Disease	-0.0473	0.0802	-0.5895	0.5555	0.5037	0.0654	1.0184	0.0149	0.0104	0.0061
2136	PASS_DS	0.0752	0.0884	0.8503	0.3951	0.0471	0.0037	1.0006	0.007	6.5231e-05	0.0048
2136	PASS_HDL	0.038	0.076	0.4994	0.6175	0.1105	0.0202	0.9292	0.0435	-0.0026	0.005
2136	PASS_LDL	-0.1417	0.0883	-1.6047	0.1086	0.0941	0.0259	0.9586	0.0441	0.0109	0.0056
2136	PASS_NumberChildrenEverBorn	0.0635	0.0938	0.677	0.4984	0.0256	0.0018	0.9698	0.0071	-0.0044	0.0048
2136	PASS_Rheumatoid_Arthritis	-0.0114	0.0794	-0.1432	0.8861	0.178	0.0312	1.02	0.0112	0.0028	0.0049
2136	PASS_Schizophrenia	0.0771	0.0578	1.3338	0.1823	0.4613	0.0198	1.0274	0.0132	-0.0111	0.0064
2136	PASS_Ulcerative_Colitis	0.0483	0.1074	0.4501	0.6526	0.2392	0.0336	1.0555	0.0123	-0.0043	0.0059
2136	rafac	-0.0779	0.1109	-0.7021	0.4826	0.1242	0.0157	0.9929	0.0071	0.0095	0.0047
2136	ramax_area	0.094	0.0793	1.1856	0.2358	0.2007	0.0145	1.0126	0.0063	-0.0022	0.0043
2136	RVEDV	0.0207	0.0722	0.2859	0.775	0.253	0.0203	1.0012	0.0077	-0.0066	0.0044
2136	RVEF	-0.0263	0.1253	-0.2095	0.8341	0.1551	0.029	0.9955	0.011	0.0164	0.0051
2136	short_axis_cm_pa	-0.0644	0.0875	-0.7363	0.4615	0.2295	0.0192	1.007	0.0091	-0.0044	0.0051
2136	short_axis_cm_root	-0.0561	0.0837	-0.6703	0.5027	0.2522	0.0197	1.0095	0.0082	0.0007	0.0047
2136	UKB_460K.blood_EOSINOPHIL_COUNT	0.0604	0.042	1.4356	0.1511	0.2098	0.0211	1.1973	0.0611	-0.0132	0.006
2136	UKB_460K.blood_PLATELET_COUNT	0.0134	0.0367	0.3642	0.7157	0.3533	0.0293	1.3635	0.0792	-0.0013	0.0065
2136	UKB_460K.blood_RBC_DISTRIB_WIDTH	-0.0262	0.0417	-0.6279	0.5301	0.234	0.023	1.1718	0.0707	-0.0022	0.0063
2136	UKB_460K.blood_RED_COUNT	-0.0795	0.0456	-1.7412	0.0817	0.2481	0.0244	1.2911	0.0705	-0.0054	0.0065
2136	UKB_460K.blood_WHITE_COUNT	0.1242	0.0441	2.8185	0.0048	0.2017	0.0147	1.1938	0.0413	-0.0162	0.0059
2136	UKB_460K.bmd_HEEL_TSCOREz	0.0425	0.0413	1.0288	0.3036	0.3915	0.0402	1.2541	0.0759	-0.0062	0.0075
2136	UKB_460K.body_BALDING1	-0.0794	0.052	-1.5264	0.1269	0.2297	0.0265	1.1341	0.0382	0.0029	0.0052
2136	UKB_460K.body_BMIz	0.0377	0.0414	0.9116	0.362	0.2748	0.0088	1.0829	0.0224	-0.0053	0.0066
2136	UKB_460K.body_HEIGHTz	-0.1089	0.0394	-2.7617	0.0057	0.6686	0.0336	1.4511	0.0998	-0.0062	0.0088
2136	UKB_460K.body_WHRadjBMIz	-0.0617	0.0427	-1.4468	0.148	0.1488	0.0084	1.1468	0.0347	0.0091	0.0063
2136	UKB_460K.bp_SYSTOLICadjMEDz	-0.0473	0.0481	-0.9843	0.325	0.2075	0.0085	1.15	0.0264	0.0023	0.0067
2136	UKB_460K.cov_SMOKING_STATUS	0.055	0.0464	1.1851	0.236	0.1003	0.0035	1.0296	0.0103	-0.0017	0.0049
2136	UKB_460K.disease_AID_SURE	0.0985	0.1295	0.761	0.4467	0.0067	0.0013	1.0094	0.0068	-0.0022	0.0046
2136	UKB_460K.disease_ALLERGY_ECZEMA_DIAGNOSED	-0.0744	0.0479	-1.5532	0.1204	0.0726	0.005	1.0592	0.0167	0.0017	0.0051
2136	UKB_460K.disease_DERMATOLOGY	-0.1336	0.1073	-1.2453	0.213	0.0091	0.0013	1.028	0.0071	0.0085	0.0044
2136	UKB_460K.disease_HI_CHOL_SELF_REP	-0.0272	0.067	-0.4066	0.6843	0.0412	0.0066	1.0916	0.0493	0.0042	0.0056
2136	UKB_460K.disease_HYPOTHYROIDISM_SELF_REP	0.0729	0.0513	1.4206	0.1554	0.0491	0.0049	1.0464	0.0175	-0.008	0.0041
2136	UKB_460K.disease_RESPIRATORY_ENT	0.052	0.0594	0.8757	0.3812	0.0516	0.0045	1.0328	0.0147	-0.0076	0.0052
2136	UKB_460K.disease_T2D	0.0043	0.0569	0.0755	0.9398	0.0429	0.0026	1.0441	0.0125	0.0047	0.0049
2136	UKB_460K.lung_FEV1FVCzSMOKE	-0.0251	0.0431	-0.5832	0.5597	0.2569	0.0152	1.1333	0.0284	0.0039	0.0064
2136	UKB_460K.lung_FVCzSMOKE	-0.0519	0.0401	-1.2931	0.196	0.222	0.0077	1.0949	0.0174	0.0058	0.006
2136	UKB_460K.mental_NEUROTICISM	0.0186	0.0512	0.3633	0.7164	0.114	0.0039	1.0357	0.0114	0.001	0.0052
2136	UKB_460K.other_MORNINGPERSON	-0.0556	0.0497	-1.1185	0.2633	0.102	0.0037	1.0344	0.0129	0.0103	0.005
2136	UKB_460K.pigment_HAIR	-0.0016	0.0414	-0.0375	0.9701	0.3886	0.1618	1.4649	0.4393	0.0003	0.0068
2136	UKB_460K.pigment_SKIN	-0.0078	0.0453	-0.1716	0.8638	0.175	0.0598	1.1711	0.1754	-0.0037	0.0056
2136	UKB_460K.pigment_SUNBURN	-0.0512	0.0549	-0.9335	0.3505	0.0876	0.0218	1.0814	0.0764	0.0019	0.0054
2136	UKB_460K.pigment_TANNING	0.0557	0.0463	1.2047	0.2283	0.1563	0.0723	1.1593	0.233	-0.0014	0.0058
2136	UKB_460K.repro_MENARCHE_AGE	-0.0346	0.0434	-0.7973	0.4253	0.2642	0.0131	1.0024	0.0175	0.0025	0.0054
2136	UKB_460K.repro_MENOPAUSE_AGE	0.0224	0.064	0.3508	0.7258	0.1242	0.0106	1.0119	0.0175	0.0028	0.0049
2155	3919	0.1276	0.0507	2.5179	0.0118	0.3538	0.0237	1	0.0078	0.0253	0.0046
2155	Arms.Legs	-0.0053	0.0574	-0.092	0.9267	0.4115	0.0326	1.0182	0.0109	-0.0028	0.0054
2155	Arms.Calculated_Height	0.042	0.0481	0.8719	0.3833	0.4318	0.0319	1.0107	0.0095	0.0107	0.0051
2155	Legs.Calculated_Height	0.0576	0.0498	1.1562	0.2476	0.4311	0.0289	1.0347	0.0091	0.0164	0.0053
2155	Tibia.Femur	0.0333	0.0507	0.656	0.5118	0.3972	0.0256	1.0187	0.0091	-0.0116	0.0052
2155	Hip_Width.Legs	-0.0643	0.0563	-1.1426	0.2532	0.3668	0.0314	1.0424	0.0105	0.001	0.0054
2155	Hip_Width.Calculated_Height	-0.0443	0.0602	-0.7351	0.4623	0.3205	0.031	1.035	0.0094	0.0097	0.005
2155	PASS_AgeFirstBirth	0.0012	0.0474	0.0246	0.9804	0.0623	0.0035	0.9528	0.0078	-0.004	0.005
2155	PASS_Anorexia	0.0571	0.0728	0.7845	0.4327	0.2145	0.0175	0.9303	0.0083	-0.0056	0.006
0343	PASS_Autism	0.017	0.0543	0.3131	0.7542	0.458	0.0525	0.9643	0.0068	-0.0046	0.005
2155	PASS_bipolar1	-0.0137	0.0514	-0.2655	0.7906	0.3523	0.0201	1.0311	0.0114	0.0059	0.0064
2155	PASS_Coronary_Artery_Disease	0.122	0.0742	1.6455	0.0999	0.073	0.0094	1.0254	0.0089	0.001	0.0056
2155	PASS_Crohns_Disease	0.0637	0.0694	0.9179	0.3587	0.5037	0.0654	1.0184	0.0149	-0.0053	0.0066
2155	PASS_DS	-0.0119	0.0742	-0.1608	0.8722	0.0471	0.0037	1.0006	0.007	0.0028	0.0059
2155	PASS_HDL	-0.0353	0.0582	-0.6056	0.5448	0.1105	0.0202	0.9292	0.0435	0.003	0.0055
2155	PASS_LDL	0.0246	0.0545	0.4515	0.6517	0.0941	0.0259	0.9586	0.0441	-0.0057	0.0051
2155	PASS_NumberChildrenEverBorn	0.1488	0.057	2.6086	0.0091	0.0256	0.0018	0.9698	0.0071	-0.0005	0.0055
2155	PASS_Rheumatoid_Arthritis	0.0234	0.0609	0.3847	0.7005	0.178	0.0312	1.02	0.0112	0.0011	0.0055
2155	PASS_Schizophrenia	-0.1242	0.0463	-2.6851	0.0073	0.4613	0.0198	1.0274	0.0132	0.0153	0.0069
2155	PASS_Ulcerative_Colitis	0.0709	0.084	0.8447	0.3983	0.2392	0.0336	1.0555	0.0123	-0.0072	0.0065
2155	rafac	-0.1281	0.1096	-1.1689	0.2424	0.1242	0.0157	0.9929	0.0071	0.0035	0.006
2155	ramax_area	0.111	0.0551	2.0161	0.0438	0.2007	0.0145	1.0126	0.0063	0.0147	0.0049
2155	RVEDV	0.0602	0.0572	1.0523	0.2927	0.253	0.0203	1.0012	0.0077	0.0152	0.0049
2155	RVEF	-0.2048	0.1237	-1.6561	0.0977	0.1551	0.029	0.9955	0.011	0.0162	0.0075
2155	short_axis_cm_pa	-0.0593	0.0874	-0.6784	0.4975	0.2295	0.0192	1.007	0.0091	0.0096	0.0059
2155	short_axis_cm_root	0.0561	0.0679	0.8266	0.4085	0.2522	0.0197	1.0095	0.0082	0.0057	0.0052
2155	UKB_460K.blood_EOSINOPHIL_COUNT	-0.0309	0.0406	-0.7616	0.4463	0.2098	0.0211	1.1973	0.0611	0.0019	0.0075
2155	UKB_460K.blood_PLATELET_COUNT	0.0304	0.0328	0.9254	0.3548	0.3533	0.0293	1.3635	0.0792	-0.0096	0.0082
2155	UKB_460K.blood_RBC_DISTRIB_WIDTH	0.0542	0.0267	2.0262	0.0427	0.234	0.023	1.1718	0.0707	0.0008	0.0062
2155	UKB_460K.blood_RED_COUNT	-0.0399	0.0322	-1.2386	0.2155	0.2481	0.0244	1.2911	0.0705	0.0088	0.0074
2155	UKB_460K.blood_WHITE_COUNT	-0.0008	0.0317	-0.0262	0.9791	0.2017	0.0147	1.1938	0.0413	-0.0087	0.0061
2155	UKB_460K.bmd_HEEL_TSCOREz	0.0334	0.0279	1.1982	0.2308	0.3915	0.0402	1.2541	0.0759	-0.0013	0.0065
2155	UKB_460K.body_BALDING1	0.0223	0.0314	0.7092	0.4782	0.2297	0.0265	1.1341	0.0382	-0.0012	0.0058
2155	UKB_460K.body_BMIz	0.0331	0.0293	1.1286	0.2591	0.2748	0.0088	1.0829	0.0224	0.0054	0.0072
2155	UKB_460K.body_HEIGHTz	0.0102	0.0278	0.3662	0.7142	0.6686	0.0336	1.4511	0.0998	0.0025	0.009
2155	UKB_460K.body_WHRadjBMIz	-0.0342	0.0325	-1.0529	0.2924	0.1488	0.0084	1.1468	0.0347	-0.0016	0.0067
2155	UKB_460K.bp_SYSTOLICadjMEDz	-0.0301	0.0311	-0.9664	0.3338	0.2075	0.0085	1.15	0.0264	0.0072	0.006
2155	UKB_460K.cov_SMOKING_STATUS	-0.0007	0.0364	-0.0201	0.984	0.1003	0.0035	1.0296	0.0103	-0.0011	0.0056
2155	UKB_460K.disease_AID_SURE	-0.0587	0.0904	-0.6491	0.5163	0.0067	0.0013	1.0094	0.0068	0.0013	0.0048
2155	UKB_460K.disease_ALLERGY_ECZEMA_DIAGNOSED	-0.0095	0.0383	-0.2491	0.8033	0.0726	0.005	1.0592	0.0167	-0.0125	0.0052
2155	UKB_460K.disease_DERMATOLOGY	-0.0962	0.0672	-1.431	0.1524	0.0091	0.0013	1.028	0.0071	0.0041	0.0039
2155	UKB_460K.disease_HI_CHOL_SELF_REP	-0.042	0.0453	-0.9266	0.3542	0.0412	0.0066	1.0916	0.0493	-0.0023	0.0047
2155	UKB_460K.disease_HYPOTHYROIDISM_SELF_REP	0.0392	0.0422	0.9289	0.353	0.0491	0.0049	1.0464	0.0175	-0.004	0.0056
2155	UKB_460K.disease_RESPIRATORY_ENT	0.0566	0.0469	1.2055	0.228	0.0516	0.0045	1.0328	0.0147	-0.0073	0.0058
2155	UKB_460K.disease_T2D	0.0199	0.0442	0.4499	0.6527	0.0429	0.0026	1.0441	0.0125	-0.0015	0.0048
2155	UKB_460K.lung_FEV1FVCzSMOKE	0.0196	0.0311	0.6301	0.5286	0.2569	0.0152	1.1333	0.0284	0.007	0.0065
2155	UKB_460K.lung_FVCzSMOKE	-0.0612	0.0322	-1.9032	0.057	0.222	0.0077	1.0949	0.0174	-0.0027	0.006
2155	UKB_460K.mental_NEUROTICISM	-0.044	0.0346	-1.2723	0.2033	0.114	0.0039	1.0357	0.0114	-0.0027	0.0048
2155	UKB_460K.other_MORNINGPERSON	-0.003	0.0333	-0.0907	0.9277	0.102	0.0037	1.0344	0.0129	0.0034	0.005
2155	UKB_460K.pigment_HAIR	0.0035	0.0229	0.1543	0.8774	0.3886	0.1618	1.4649	0.4393	0.0023	0.0056
2155	UKB_460K.pigment_SKIN	-0.026	0.0301	-0.866	0.3865	0.175	0.0598	1.1711	0.1754	-0.0103	0.0059
2155	UKB_460K.pigment_SUNBURN	-0.0052	0.0414	-0.1259	0.8998	0.0876	0.0218	1.0814	0.0764	2.117e-05	0.0053
2155	UKB_460K.pigment_TANNING	0.0242	0.0361	0.6699	0.5029	0.1563	0.0723	1.1593	0.233	0.0004	0.0056
2155	UKB_460K.repro_MENARCHE_AGE	-0.035	0.0317	-1.1053	0.269	0.2642	0.0131	1.0024	0.0175	0.0118	0.0055
2155	UKB_460K.repro_MENOPAUSE_AGE	0.0015	0.0519	0.0293	0.9767	0.1242	0.0106	1.0119	0.0175	-0.0028	0.0055
3919	Arms.Legs	-0.0351	0.0416	-0.8432	0.3991	0.4115	0.0326	1.0182	0.0109	0.0104	0.0055
3919	Arms.Calculated_Height	-0.026	0.041	-0.6339	0.5261	0.4318	0.0319	1.0107	0.0095	0.0037	0.006
3919	Legs.Calculated_Height	0.0021	0.0393	0.053	0.9577	0.4311	0.0289	1.0347	0.0091	-0.0064	0.0058
3919	Tibia.Femur	-0.0345	0.0424	-0.8136	0.4159	0.3972	0.0256	1.0187	0.0091	0.0116	0.0059
3919	Hip_Width.Legs	0.0394	0.0465	0.8473	0.3968	0.3668	0.0314	1.0424	0.0105	0.0083	0.0054
3919	Hip_Width.Calculated_Height	0.0556	0.0488	1.1403	0.2542	0.3205	0.031	1.035	0.0094	0.0064	0.0053
3919	PASS_AgeFirstBirth	0.041	0.0394	1.0408	0.298	0.0623	0.0035	0.9528	0.0078	0.0072	0.0048
3919	PASS_Anorexia	0.0575	0.0486	1.1818	0.2373	0.2145	0.0175	0.9303	0.0083	-0.0106	0.0058
2155	PASS_Autism	0.0073	0.0992	0.0732	0.9416	0.458	0.0525	0.9643	0.0068	-0.001	0.0052
3919	PASS_bipolar1	0.0644	0.041	1.5719	0.116	0.3523	0.0201	1.0311	0.0114	-0.0047	0.007
3919	PASS_Coronary_Artery_Disease	-0.0124	0.0563	-0.2198	0.826	0.073	0.0094	1.0254	0.0089	0.0028	0.0063
3919	PASS_Crohns_Disease	-0.017	0.047	-0.3624	0.7171	0.5037	0.0654	1.0184	0.0149	0.004	0.0067
3919	PASS_DS	-0.0141	0.0501	-0.2804	0.7792	0.0471	0.0037	1.0006	0.007	-0.0026	0.0055
3919	PASS_HDL	0.0416	0.0394	1.0552	0.2913	0.1105	0.0202	0.9292	0.0435	0.0078	0.0058
3919	PASS_LDL	0.1315	0.0483	2.7198	0.0065	0.0941	0.0259	0.9586	0.0441	-0.0158	0.0061
3919	PASS_NumberChildrenEverBorn	0.0352	0.0454	0.7762	0.4377	0.0256	0.0018	0.9698	0.0071	-0.0057	0.0044
3919	PASS_Rheumatoid_Arthritis	0.0264	0.0498	0.5298	0.5963	0.178	0.0312	1.02	0.0112	-0.0058	0.0052
3919	PASS_Schizophrenia	-0.0291	0.0334	-0.8691	0.3848	0.4613	0.0198	1.0274	0.0132	0.0038	0.0068
3919	PASS_Ulcerative_Colitis	-0.0764	0.0527	-1.4481	0.1476	0.2392	0.0336	1.0555	0.0123	0.0104	0.0062
3919	rafac	0.0645	0.0572	1.1278	0.2594	0.1242	0.0157	0.9929	0.0071	-0.0067	0.0049
3919	ramax_area	-0.0597	0.0421	-1.4164	0.1566	0.2007	0.0145	1.0126	0.0063	0.0008	0.0046
3919	RVEDV	-0.0314	0.036	-0.8727	0.3828	0.253	0.0203	1.0012	0.0077	-0.0091	0.0046
3919	RVEF	0.0345	0.0449	0.7684	0.4423	0.1551	0.029	0.9955	0.011	0.0086	0.0045
3919	short_axis_cm_pa	-0.0963	0.0414	-2.3271	0.02	0.2295	0.0192	1.007	0.0091	-0.0085	0.0051
3919	short_axis_cm_root	-0.0646	0.0412	-1.5668	0.1172	0.2522	0.0197	1.0095	0.0082	-0.0163	0.005
3919	UKB_460K.blood_EOSINOPHIL_COUNT	-0.0046	0.0272	-0.171	0.8642	0.2098	0.0211	1.1973	0.0611	0.007	0.0082
3919	UKB_460K.blood_PLATELET_COUNT	-0.0209	0.0251	-0.8316	0.4057	0.3533	0.0293	1.3635	0.0792	0.003	0.0086
3919	UKB_460K.blood_RBC_DISTRIB_WIDTH	0.0195	0.0252	0.7747	0.4385	0.234	0.023	1.1718	0.0707	-0.0146	0.0079
3919	UKB_460K.blood_RED_COUNT	-0.0158	0.0283	-0.56	0.5755	0.2481	0.0244	1.2911	0.0705	0.0009	0.008
3919	UKB_460K.blood_WHITE_COUNT	0.0105	0.0212	0.497	0.6192	0.2017	0.0147	1.1938	0.0413	0.0038	0.0066
3919	UKB_460K.bmd_HEEL_TSCOREz	-0.0176	0.0212	-0.8299	0.4066	0.3915	0.0402	1.2541	0.0759	0.0007	0.0075
3919	UKB_460K.body_BALDING1	-0.009	0.0285	-0.316	0.752	0.2297	0.0265	1.1341	0.0382	-0.0071	0.0061
3919	UKB_460K.body_BMIz	-0.0008	0.0223	-0.035	0.9721	0.2748	0.0088	1.0829	0.0224	-0.0053	0.0064
3919	UKB_460K.body_HEIGHTz	-0.0304	0.0224	-1.3547	0.1755	0.6686	0.0336	1.4511	0.0998	0.0086	0.0097
3919	UKB_460K.body_WHRadjBMIz	-0.0129	0.0264	-0.4872	0.6261	0.1488	0.0084	1.1468	0.0347	-0.0046	0.0068
3919	UKB_460K.bp_SYSTOLICadjMEDz	0.0549	0.0238	2.3099	0.0209	0.2075	0.0085	1.15	0.0264	-0.0116	0.0067
3919	UKB_460K.cov_SMOKING_STATUS	0.0249	0.0251	0.9894	0.3225	0.1003	0.0035	1.0296	0.0103	-0.0054	0.0055
3919	UKB_460K.disease_AID_SURE	-0.0517	0.069	-0.7486	0.4541	0.0067	0.0013	1.0094	0.0068	0.0023	0.0046
3919	UKB_460K.disease_ALLERGY_ECZEMA_DIAGNOSED	0.0046	0.0297	0.1543	0.8774	0.0726	0.005	1.0592	0.0167	-0.0045	0.0056
3919	UKB_460K.disease_DERMATOLOGY	-0.0487	0.0585	-0.8326	0.4051	0.0091	0.0013	1.028	0.0071	0.0045	0.0047
3919	UKB_460K.disease_HI_CHOL_SELF_REP	0.0007	0.0363	0.0194	0.9845	0.0412	0.0066	1.0916	0.0493	-0.0045	0.0056
3919	UKB_460K.disease_HYPOTHYROIDISM_SELF_REP	0.0022	0.0335	0.0654	0.9478	0.0491	0.0049	1.0464	0.0175	-0.0046	0.0057
3919	UKB_460K.disease_RESPIRATORY_ENT	0.0072	0.0352	0.2057	0.837	0.0516	0.0045	1.0328	0.0147	0.0024	0.0058
3919	UKB_460K.disease_T2D	0.0078	0.0362	0.2159	0.8291	0.0429	0.0026	1.0441	0.0125	-0.0017	0.0051
3919	UKB_460K.lung_FEV1FVCzSMOKE	0.024	0.0258	0.9317	0.3515	0.2569	0.0152	1.1333	0.0284	0.0034	0.0067
3919	UKB_460K.lung_FVCzSMOKE	-0.0234	0.0256	-0.9171	0.3591	0.222	0.0077	1.0949	0.0174	0.0073	0.0067
3919	UKB_460K.mental_NEUROTICISM	-0.041	0.0289	-1.4172	0.1564	0.114	0.0039	1.0357	0.0114	-0.0074	0.0061
3919	UKB_460K.other_MORNINGPERSON	0.0686	0.0285	2.4098	0.016	0.102	0.0037	1.0344	0.0129	-0.0045	0.0056
3919	UKB_460K.pigment_HAIR	0.0172	0.0215	0.7965	0.4257	0.3886	0.1618	1.4649	0.4393	-0.0101	0.008
3919	UKB_460K.pigment_SKIN	-0.0335	0.0272	-1.2291	0.219	0.175	0.0598	1.1711	0.1754	0.0047	0.0067
3919	UKB_460K.pigment_SUNBURN	-0.0028	0.0291	-0.0969	0.9228	0.0876	0.0218	1.0814	0.0764	0.0083	0.0055
3919	UKB_460K.pigment_TANNING	0.0136	0.0269	0.5079	0.6115	0.1563	0.0723	1.1593	0.233	-0.0044	0.0062
3919	UKB_460K.repro_MENARCHE_AGE	0.0141	0.0242	0.5823	0.5604	0.2642	0.0131	1.0024	0.0175	-0.0056	0.0053
3919	UKB_460K.repro_MENOPAUSE_AGE	-0.0301	0.0401	-0.7499	0.4533	0.1242	0.0106	1.0119	0.0175	0.0073	0.0057
Arms.Legs	Arms.Calculated_Height	0.634	0.0268	23.6986	3.7235e-124	0.432	0.032	1.0106	0.0096	0.6393	0.008
Arms.Legs	Legs.Calculated_Height	-0.2484	0.0392	-6.342	2.2682e-10	0.431	0.0289	1.0347	0.0092	-0.2885	0.007
Arms.Legs	Tibia.Femur	-0.0553	0.0404	-1.3694	0.1709	0.3968	0.0258	1.019	0.0091	-0.0849	0.0056
Arms.Legs	Hip_Width.Legs	0.1929	0.0439	4.3925	1.1205e-05	0.3664	0.0313	1.0427	0.0105	0.2728	0.0072
Arms.Legs	Hip_Width.Calculated_Height	0.0915	0.0483	1.8943	0.0582	0.32	0.0309	1.0353	0.0093	0.1753	0.0066
Arms.Legs	PASS_AgeFirstBirth	0.0296	0.0411	0.722	0.4703	0.0628	0.0036	0.9498	0.0084	-0.0063	0.0057
Arms.Legs	PASS_Anorexia	0.002	0.0551	0.0363	0.9711	0.1906	0.0184	0.9483	0.0093	0.0008	0.0068
1391	PASS_Autism	0.0061	0.0682	0.0895	0.9287	0.458	0.0525	0.9643	0.0068	-0.0001	0.0055
Arms.Legs	PASS_bipolar1	-0.045	0.0425	-1.0587	0.2897	0.35	0.021	1.0322	0.0126	0.0036	0.0075
Arms.Legs	PASS_Coronary_Artery_Disease	0.1021	0.0527	1.9381	0.0526	0.0748	0.01	1.0235	0.0103	-0.0019	0.0064
Arms.Legs	PASS_Crohns_Disease	0.0672	0.0494	1.3596	0.174	0.5126	0.0642	1.0165	0.0148	-0.0118	0.0071
Arms.Legs	PASS_DS	-0.0534	0.0479	-1.1159	0.2645	0.0466	0.004	1.0004	0.008	0.0012	0.0062
Arms.Legs	PASS_HDL	0.0584	0.0394	1.4846	0.1376	0.113	0.0169	0.9246	0.0387	-0.0014	0.0062
Arms.Legs	PASS_LDL	0.0871	0.047	1.8549	0.0636	0.0934	0.0291	0.9665	0.0527	-0.0138	0.006
Arms.Legs	PASS_NumberChildrenEverBorn	-0.023	0.047	-0.49	0.6242	0.025	0.0019	0.9718	0.0073	0.0013	0.0059
Arms.Legs	PASS_Rheumatoid_Arthritis	-0.0623	0.0488	-1.2777	0.2014	0.1863	0.0322	1.0153	0.0119	-0.0018	0.0055
Arms.Legs	PASS_Schizophrenia	-0.0313	0.0333	-0.9384	0.348	0.4637	0.0192	1.022	0.0131	0.0107	0.0078
Arms.Legs	PASS_Ulcerative_Colitis	0.0683	0.0546	1.2509	0.211	0.2476	0.0335	1.05	0.0124	-0.0068	0.0064
Arms.Legs	rafac	0.1786	0.0495	3.6111	0.0003	0.1281	0.0145	0.9877	0.0075	-0.0172	0.0054
Arms.Legs	ramax_area	-0.0797	0.0459	-1.7368	0.0824	0.2016	0.0161	1.0103	0.0072	-0.0432	0.0063
Arms.Legs	RVEDV	-0.1392	0.0406	-3.426	0.0006	0.2576	0.0215	0.9973	0.0089	-0.0635	0.006
Arms.Legs	RVEF	0.1012	0.0601	1.6828	0.0924	0.1546	0.0218	0.9955	0.0094	0.0007	0.0058
Arms.Legs	short_axis_cm_pa	-0.0012	0.0466	-0.0251	0.9799	0.231	0.0193	1.0062	0.0092	-0.0541	0.0059
Arms.Legs	short_axis_cm_root	-0.0569	0.0421	-1.3507	0.1768	0.2554	0.0209	1.0069	0.0085	-0.0489	0.0055
Arms.Legs	UKB_460K.blood_EOSINOPHIL_COUNT	-0.0056	0.0314	-0.1781	0.8587	0.212	0.0211	1.193	0.0603	-0.0048	0.0085
Arms.Legs	UKB_460K.blood_PLATELET_COUNT	0.0235	0.0249	0.9459	0.3442	0.3452	0.029	1.4	0.0909	-0.0013	0.008
Arms.Legs	UKB_460K.blood_RBC_DISTRIB_WIDTH	-0.0603	0.0234	-2.5781	0.0099	0.2351	0.0243	1.181	0.0799	0.0102	0.0067
Arms.Legs	UKB_460K.blood_RED_COUNT	0.0085	0.0232	0.3686	0.7124	0.2444	0.0246	1.3157	0.0713	0.0033	0.0088
Arms.Legs	UKB_460K.blood_WHITE_COUNT	-0.0205	0.0267	-0.7686	0.4421	0.2005	0.0148	1.2029	0.0414	0.0061	0.0074
Arms.Legs	UKB_460K.bmd_HEEL_TSCOREz	0.0471	0.0247	1.9097	0.0562	0.3967	0.0415	1.2248	0.0709	0.0274	0.0094
Arms.Legs	UKB_460K.body_BALDING1	0.1021	0.0408	2.5048	0.0123	0.2313	0.0262	1.124	0.0399	-0.0217	0.0091
Arms.Legs	UKB_460K.body_BMIz	-0.0638	0.0227	-2.809	0.005	0.2746	0.009	1.0809	0.0219	-0.0184	0.0074
Arms.Legs	UKB_460K.body_HEIGHTz	-0.207	0.0258	-8.0118	1.1304e-15	0.6613	0.0338	1.4885	0.1164	-0.0569	0.0149
Arms.Legs	UKB_460K.body_WHRadjBMIz	-0.0923	0.0284	-3.2474	0.0012	0.1466	0.0086	1.1541	0.0341	-0.0153	0.0075
Arms.Legs	UKB_460K.bp_SYSTOLICadjMEDz	0.1084	0.0255	4.2543	2.0967e-05	0.2058	0.0081	1.1535	0.0251	0.0107	0.0074
Arms.Legs	UKB_460K.cov_SMOKING_STATUS	-0.0753	0.0268	-2.8047	0.005	0.0994	0.0038	1.03	0.0116	-0.0098	0.0066
Arms.Legs	UKB_460K.disease_AID_SURE	-0.087	0.0674	-1.291	0.1967	0.0072	0.0013	1.0066	0.0075	0.002	0.0053
Arms.Legs	UKB_460K.disease_ALLERGY_ECZEMA_DIAGNOSED	0.0539	0.0265	2.0319	0.0422	0.0727	0.0056	1.0602	0.0191	-0.0044	0.0057
Arms.Legs	UKB_460K.disease_DERMATOLOGY	-0.0791	0.0572	-1.3825	0.1668	0.0091	0.0015	1.0282	0.0083	0.0019	0.0052
Arms.Legs	UKB_460K.disease_HI_CHOL_SELF_REP	0.0188	0.0367	0.5114	0.6091	0.0402	0.0072	1.1075	0.0587	0.0043	0.0057
Arms.Legs	UKB_460K.disease_HYPOTHYROIDISM_SELF_REP	-0.0098	0.0327	-0.3	0.7642	0.0501	0.0055	1.0398	0.0185	-0.0056	0.0064
Arms.Legs	UKB_460K.disease_RESPIRATORY_ENT	0.0185	0.0328	0.5653	0.5718	0.0522	0.0047	1.0297	0.0153	0.0011	0.0057
Arms.Legs	UKB_460K.disease_T2D	-0.0776	0.0339	-2.2878	0.0221	0.043	0.0025	1.0452	0.0116	0.0041	0.0066
Arms.Legs	UKB_460K.lung_FEV1FVCzSMOKE	-0.0427	0.0268	-1.592	0.1114	0.2568	0.0142	1.1311	0.029	-0.0155	0.0073
Arms.Legs	UKB_460K.lung_FVCzSMOKE	0.1629	0.0271	6.0193	1.7519e-09	0.2199	0.0078	1.0976	0.0174	0.0367	0.0074
Arms.Legs	UKB_460K.mental_NEUROTICISM	-0.0027	0.0276	-0.0972	0.9226	0.1131	0.0039	1.0337	0.012	-0.0013	0.0063
Arms.Legs	UKB_460K.other_MORNINGPERSON	0.0396	0.0271	1.461	0.144	0.1015	0.0037	1.037	0.0132	-0.0118	0.0062
Arms.Legs	UKB_460K.pigment_HAIR	-0.0252	0.0188	-1.3406	0.18	0.3594	0.1528	1.5092	0.4916	-0.0019	0.0092
Arms.Legs	UKB_460K.pigment_SKIN	0.0119	0.0212	0.5647	0.5723	0.1649	0.0582	1.2066	0.2289	-0.0057	0.0063
Arms.Legs	UKB_460K.pigment_SUNBURN	-0.0314	0.0279	-1.1233	0.2613	0.0849	0.0221	1.0824	0.0843	-0.0008	0.0058
Arms.Legs	UKB_460K.pigment_TANNING	-0.0306	0.026	-1.1805	0.2378	0.1482	0.071	1.1646	0.261	0.0093	0.0069
Arms.Legs	UKB_460K.repro_MENARCHE_AGE	-0.0479	0.0236	-2.0336	0.042	0.2647	0.0134	0.9966	0.0169	0.0073	0.0061
Arms.Legs	UKB_460K.repro_MENOPAUSE_AGE	0.0422	0.0341	1.2394	0.2152	0.127	0.0111	1.009	0.0198	-0.0053	0.006
Arms.Calculated_Height	Legs.Calculated_Height	0.5911	0.0289	20.4404	7.3091e-93	0.431	0.0289	1.0347	0.0092	0.5794	0.0074
Arms.Calculated_Height	Tibia.Femur	0.0615	0.0418	1.4712	0.1412	0.3968	0.0258	1.019	0.0091	0.0455	0.006
Arms.Calculated_Height	Hip_Width.Legs	-0.3693	0.0425	-8.6836	3.8349e-18	0.3664	0.0313	1.0427	0.0105	-0.2582	0.0072
Arms.Calculated_Height	Hip_Width.Calculated_Height	-0.1061	0.0487	-2.1801	0.0292	0.32	0.0309	1.0353	0.0093	0.0028	0.0065
Arms.Calculated_Height	PASS_AgeFirstBirth	0.0534	0.0366	1.4591	0.1445	0.0628	0.0036	0.9498	0.0084	0.0034	0.0051
Arms.Calculated_Height	PASS_Anorexia	0.0141	0.0496	0.2845	0.776	0.1906	0.0184	0.9483	0.0093	0.0019	0.0064
0805	PASS_Autism	-0.0022	0.0562	-0.0388	0.969	0.458	0.0525	0.9643	0.0068	-0.0004	0.0049
Arms.Calculated_Height	PASS_bipolar1	-0.0612	0.0393	-1.555	0.1199	0.35	0.021	1.0322	0.0126	0.0053	0.0072
Arms.Calculated_Height	PASS_Coronary_Artery_Disease	-0.0238	0.0531	-0.4488	0.6536	0.0748	0.01	1.0235	0.0103	-0.0083	0.0062
Arms.Calculated_Height	PASS_Crohns_Disease	-0.0191	0.0582	-0.3271	0.7436	0.5126	0.0642	1.0165	0.0148	-0.005	0.0085
Arms.Calculated_Height	PASS_DS	-0.044	0.0486	-0.9065	0.3647	0.0466	0.004	1.0004	0.008	-0.0024	0.0061
Arms.Calculated_Height	PASS_HDL	0.1278	0.0384	3.3256	0.0009	0.113	0.0169	0.9246	0.0387	-0.0024	0.0056
Arms.Calculated_Height	PASS_LDL	0.0428	0.0413	1.0357	0.3003	0.0934	0.0291	0.9665	0.0527	-0.0095	0.0058
Arms.Calculated_Height	PASS_NumberChildrenEverBorn	-0.0323	0.0467	-0.6932	0.4882	0.025	0.0019	0.9718	0.0073	-0.0007	0.0055
Arms.Calculated_Height	PASS_Rheumatoid_Arthritis	-0.0374	0.0477	-0.7842	0.4329	0.1863	0.0322	1.0153	0.0119	0.0054	0.0055
Arms.Calculated_Height	PASS_Schizophrenia	-0.0437	0.0317	-1.3766	0.1686	0.4637	0.0192	1.022	0.0131	0.004	0.0076
Arms.Calculated_Height	PASS_Ulcerative_Colitis	0.0433	0.0516	0.8402	0.4008	0.2476	0.0335	1.05	0.0124	-0.0088	0.0061
Arms.Calculated_Height	rafac	0.1697	0.0484	3.504	0.0005	0.1281	0.0145	0.9877	0.0075	0.0036	0.005
Arms.Calculated_Height	ramax_area	0.0922	0.0479	1.9226	0.0545	0.2016	0.0161	1.0103	0.0072	0.0241	0.0056
Arms.Calculated_Height	RVEDV	0.0093	0.0464	0.2009	0.8408	0.2576	0.0215	0.9973	0.0089	-0.0177	0.0062
Arms.Calculated_Height	RVEF	0.0145	0.0499	0.2905	0.7714	0.1546	0.0218	0.9955	0.0094	0.0025	0.0051
Arms.Calculated_Height	short_axis_cm_pa	0.04	0.0432	0.9259	0.3545	0.231	0.0193	1.0062	0.0092	-0.0287	0.0056
Arms.Calculated_Height	short_axis_cm_root	0.012	0.0436	0.2757	0.7828	0.2554	0.0209	1.0069	0.0085	-0.0292	0.0054
Arms.Calculated_Height	UKB_460K.blood_EOSINOPHIL_COUNT	-0.0317	0.0338	-0.939	0.3477	0.212	0.0211	1.193	0.0603	0.001	0.0097
Arms.Calculated_Height	UKB_460K.blood_PLATELET_COUNT	0.0048	0.0217	0.2206	0.8254	0.3452	0.029	1.4	0.0909	-0.0112	0.0081
Arms.Calculated_Height	UKB_460K.blood_RBC_DISTRIB_WIDTH	-0.0252	0.024	-1.0503	0.2936	0.2351	0.0243	1.181	0.0799	0.0118	0.0076
Arms.Calculated_Height	UKB_460K.blood_RED_COUNT	-0.045	0.0231	-1.9464	0.0516	0.2444	0.0246	1.3157	0.0713	-0.0093	0.0086
Arms.Calculated_Height	UKB_460K.blood_WHITE_COUNT	-0.1045	0.0245	-4.2705	1.9508e-05	0.2005	0.0148	1.2029	0.0414	-0.0131	0.0077
Arms.Calculated_Height	UKB_460K.bmd_HEEL_TSCOREz	-0.039	0.0267	-1.4577	0.1449	0.3967	0.0415	1.2248	0.0709	0.0117	0.0096
Arms.Calculated_Height	UKB_460K.body_BALDING1	0.1075	0.0469	2.2947	0.0218	0.2313	0.0262	1.124	0.0399	-0.0099	0.0099
Arms.Calculated_Height	UKB_460K.body_BMIz	-0.0981	0.0206	-4.7584	1.9516e-06	0.2746	0.009	1.0809	0.0219	-0.0425	0.007
Arms.Calculated_Height	UKB_460K.body_HEIGHTz	0.0569	0.0281	2.0222	0.0432	0.6613	0.0338	1.4885	0.1164	0.0271	0.0126
Arms.Calculated_Height	UKB_460K.body_WHRadjBMIz	0.0861	0.0281	3.06	0.0022	0.1466	0.0086	1.1541	0.0341	0.0239	0.0073
Arms.Calculated_Height	UKB_460K.bp_SYSTOLICadjMEDz	0.0273	0.0265	1.0316	0.3023	0.2058	0.0081	1.1535	0.0251	-0.0021	0.0076
Arms.Calculated_Height	UKB_460K.cov_SMOKING_STATUS	-0.078	0.0263	-2.9617	0.0031	0.0994	0.0038	1.03	0.0116	-0.012	0.0059
Arms.Calculated_Height	UKB_460K.disease_AID_SURE	-0.0481	0.069	-0.6971	0.4858	0.0072	0.0013	1.0066	0.0075	0.005	0.0052
Arms.Calculated_Height	UKB_460K.disease_ALLERGY_ECZEMA_DIAGNOSED	0.0573	0.0286	2.0059	0.0449	0.0727	0.0056	1.0602	0.0191	-0.001	0.0061
Arms.Calculated_Height	UKB_460K.disease_DERMATOLOGY	-0.0936	0.0594	-1.5746	0.1154	0.0091	0.0015	1.0282	0.0083	0.0054	0.0048
Arms.Calculated_Height	UKB_460K.disease_HI_CHOL_SELF_REP	-0.0453	0.0361	-1.2547	0.2096	0.0402	0.0072	1.1075	0.0587	-0.0047	0.0061
Arms.Calculated_Height	UKB_460K.disease_HYPOTHYROIDISM_SELF_REP	-0.0684	0.0303	-2.2543	0.0242	0.0501	0.0055	1.0398	0.0185	0.0033	0.0065
Arms.Calculated_Height	UKB_460K.disease_RESPIRATORY_ENT	0.0351	0.0342	1.0258	0.305	0.0522	0.0047	1.0297	0.0153	-0.0008	0.0064
Arms.Calculated_Height	UKB_460K.disease_T2D	-0.1329	0.0324	-4.1023	4.0902e-05	0.043	0.0025	1.0452	0.0116	-0.0081	0.0056
Arms.Calculated_Height	UKB_460K.lung_FEV1FVCzSMOKE	-0.0101	0.0254	-0.3965	0.6917	0.2568	0.0142	1.1311	0.029	-0.0054	0.0077
Arms.Calculated_Height	UKB_460K.lung_FVCzSMOKE	0.0245	0.0279	0.8804	0.3787	0.2199	0.0078	1.0976	0.0174	0.0147	0.0077
Arms.Calculated_Height	UKB_460K.mental_NEUROTICISM	-0.0226	0.0274	-0.8241	0.4099	0.1131	0.0039	1.0337	0.012	0.0003	0.0066
Arms.Calculated_Height	UKB_460K.other_MORNINGPERSON	0.0527	0.0249	2.1112	0.0348	0.1015	0.0037	1.037	0.0132	-0.0108	0.0064
Arms.Calculated_Height	UKB_460K.pigment_HAIR	0.0281	0.0292	0.9617	0.3362	0.3594	0.1528	1.5092	0.4916	-0.0185	0.0119
Arms.Calculated_Height	UKB_460K.pigment_SKIN	0.0599	0.0343	1.7471	0.0806	0.1649	0.0582	1.2066	0.2289	-0.0115	0.009
Arms.Calculated_Height	UKB_460K.pigment_SUNBURN	-7.9173e-05	0.0423	-0.0019	0.9985	0.0849	0.0221	1.0824	0.0843	-0.0004	0.0079
Arms.Calculated_Height	UKB_460K.pigment_TANNING	-0.0703	0.0386	-1.8224	0.0684	0.1482	0.071	1.1646	0.261	0.0094	0.0106
Arms.Calculated_Height	UKB_460K.repro_MENARCHE_AGE	0.1182	0.0233	5.0754	3.8664e-07	0.2647	0.0134	0.9966	0.0169	0.0238	0.006
Arms.Calculated_Height	UKB_460K.repro_MENOPAUSE_AGE	0.0263	0.0352	0.747	0.4551	0.127	0.0111	1.009	0.0198	-0.0002	0.0059
Legs.Calculated_Height	Tibia.Femur	0.1362	0.0455	2.996	0.0027	0.3968	0.0258	1.019	0.0091	0.1476	0.0062
Legs.Calculated_Height	Hip_Width.Legs	-0.665	0.0292	-22.7871	6.1609e-115	0.3664	0.0313	1.0427	0.0105	-0.6141	0.0087
Legs.Calculated_Height	Hip_Width.Calculated_Height	-0.2293	0.0478	-4.8004	1.5832e-06	0.32	0.0309	1.0353	0.0093	-0.1831	0.0072
Legs.Calculated_Height	PASS_AgeFirstBirth	0.0359	0.0348	1.0298	0.3031	0.0628	0.0036	0.9498	0.0084	0.0109	0.0053
Legs.Calculated_Height	PASS_Anorexia	0.0158	0.0522	0.3035	0.7615	0.1906	0.0184	0.9483	0.0093	0.0015	0.0066
Arms.Legs	PASS_Autism	-0.0316	0.0534	-0.592	0.5538	0.4611	0.0485	0.9625	0.0067	0.0072	0.005
Legs.Calculated_Height	PASS_bipolar1	-0.0311	0.0397	-0.7848	0.4326	0.35	0.021	1.0322	0.0126	0.0034	0.0079
Legs.Calculated_Height	PASS_Coronary_Artery_Disease	-0.1368	0.0585	-2.3394	0.0193	0.0748	0.01	1.0235	0.0103	-0.0084	0.0071
Legs.Calculated_Height	PASS_Crohns_Disease	-0.0935	0.0518	-1.8064	0.0709	0.5126	0.0642	1.0165	0.0148	0.0066	0.0074
Legs.Calculated_Height	PASS_DS	-0.0002	0.0482	-0.005	0.996	0.0466	0.004	1.0004	0.008	-0.0038	0.0058
Legs.Calculated_Height	PASS_HDL	0.0981	0.0388	2.5313	0.0114	0.113	0.0169	0.9246	0.0387	-0.0017	0.0054
Legs.Calculated_Height	PASS_LDL	-0.038	0.0438	-0.8684	0.3852	0.0934	0.0291	0.9665	0.0527	0.0026	0.0054
Legs.Calculated_Height	PASS_NumberChildrenEverBorn	-0.0165	0.0449	-0.3669	0.7137	0.025	0.0019	0.9718	0.0073	-0.0023	0.0054
Legs.Calculated_Height	PASS_Rheumatoid_Arthritis	0.0159	0.0488	0.3267	0.7439	0.1863	0.0322	1.0153	0.0119	0.009	0.006
Legs.Calculated_Height	PASS_Schizophrenia	-0.0222	0.0332	-0.6667	0.505	0.4637	0.0192	1.022	0.0131	-0.006	0.0081
Legs.Calculated_Height	PASS_Ulcerative_Colitis	-0.0179	0.0518	-0.3459	0.7294	0.2476	0.0335	1.05	0.0124	-0.0037	0.0063
Legs.Calculated_Height	rafac	0.0286	0.0533	0.5375	0.5909	0.1281	0.0145	0.9877	0.0075	0.0227	0.0055
Legs.Calculated_Height	ramax_area	0.1958	0.0476	4.1146	3.879e-05	0.2016	0.0161	1.0103	0.0072	0.0762	0.0061
Legs.Calculated_Height	RVEDV	0.1544	0.0461	3.3515	0.0008	0.2576	0.0215	0.9973	0.0089	0.0454	0.0063
Legs.Calculated_Height	RVEF	-0.0802	0.0522	-1.5375	0.1242	0.1546	0.0218	0.9955	0.0094	0.0023	0.0056
Legs.Calculated_Height	short_axis_cm_pa	0.0497	0.0447	1.1113	0.2665	0.231	0.0193	1.0062	0.0092	0.0222	0.0056
Legs.Calculated_Height	short_axis_cm_root	0.0724	0.0465	1.5561	0.1197	0.2554	0.0209	1.0069	0.0085	0.0158	0.0059
Legs.Calculated_Height	UKB_460K.blood_EOSINOPHIL_COUNT	-0.0339	0.0313	-1.0848	0.278	0.212	0.0211	1.193	0.0603	0.0065	0.0091
Legs.Calculated_Height	UKB_460K.blood_PLATELET_COUNT	-0.0201	0.0245	-0.8204	0.412	0.3452	0.029	1.4	0.0909	-0.012	0.0085
Legs.Calculated_Height	UKB_460K.blood_RBC_DISTRIB_WIDTH	0.0304	0.0219	1.3872	0.1654	0.2351	0.0243	1.181	0.0799	0.0039	0.0082
Legs.Calculated_Height	UKB_460K.blood_RED_COUNT	-0.0677	0.0264	-2.5665	0.0103	0.2444	0.0246	1.3157	0.0713	-0.0143	0.0085
Legs.Calculated_Height	UKB_460K.blood_WHITE_COUNT	-0.1097	0.0267	-4.1146	3.8787e-05	0.2005	0.0148	1.2029	0.0414	-0.0224	0.0084
Legs.Calculated_Height	UKB_460K.bmd_HEEL_TSCOREz	-0.1002	0.0236	-4.2441	2.1946e-05	0.3967	0.0415	1.2248	0.0709	-0.0145	0.0085
Legs.Calculated_Height	UKB_460K.body_BALDING1	0.0287	0.032	0.8967	0.3699	0.2313	0.0262	1.124	0.0399	0.0107	0.0076
Legs.Calculated_Height	UKB_460K.body_BMIz	-0.0534	0.0237	-2.2506	0.0244	0.2746	0.009	1.0809	0.0219	-0.0339	0.008
Legs.Calculated_Height	UKB_460K.body_HEIGHTz	0.2871	0.0321	8.9386	3.9404e-19	0.6613	0.0338	1.4885	0.1164	0.0942	0.0164
Legs.Calculated_Height	UKB_460K.body_WHRadjBMIz	0.2036	0.029	7.0282	2.092e-12	0.1466	0.0086	1.1541	0.0341	0.0463	0.0075
Legs.Calculated_Height	UKB_460K.bp_SYSTOLICadjMEDz	-0.0795	0.026	-3.0534	0.0023	0.2058	0.0081	1.1535	0.0251	-0.0141	0.0079
Legs.Calculated_Height	UKB_460K.cov_SMOKING_STATUS	-0.019	0.025	-0.7614	0.4464	0.0994	0.0038	1.03	0.0116	-0.0049	0.0063
Legs.Calculated_Height	UKB_460K.disease_AID_SURE	0.0329	0.0656	0.501	0.6163	0.0072	0.0013	1.0066	0.0075	0.0037	0.0053
Legs.Calculated_Height	UKB_460K.disease_ALLERGY_ECZEMA_DIAGNOSED	0.015	0.0272	0.5535	0.58	0.0727	0.0056	1.0602	0.0191	0.0033	0.0063
Legs.Calculated_Height	UKB_460K.disease_DERMATOLOGY	-0.036	0.0621	-0.5799	0.562	0.0091	0.0015	1.0282	0.0083	0.0048	0.0055
Legs.Calculated_Height	UKB_460K.disease_HI_CHOL_SELF_REP	-0.075	0.0359	-2.0897	0.0366	0.0402	0.0072	1.1075	0.0587	-0.0108	0.0062
Legs.Calculated_Height	UKB_460K.disease_HYPOTHYROIDISM_SELF_REP	-0.0773	0.0333	-2.3184	0.0204	0.0501	0.0055	1.0398	0.0185	0.0102	0.0062
Legs.Calculated_Height	UKB_460K.disease_RESPIRATORY_ENT	0.0251	0.0309	0.8124	0.4166	0.0522	0.0047	1.0297	0.0153	-0.0023	0.0063
Legs.Calculated_Height	UKB_460K.disease_T2D	-0.0842	0.0338	-2.4937	0.0126	0.043	0.0025	1.0452	0.0116	-0.0141	0.0058
Legs.Calculated_Height	UKB_460K.lung_FEV1FVCzSMOKE	0.0315	0.0266	1.1816	0.2374	0.2568	0.0142	1.1311	0.029	0.0097	0.0083
Legs.Calculated_Height	UKB_460K.lung_FVCzSMOKE	-0.1396	0.0322	-4.3365	1.448e-05	0.2199	0.0078	1.0976	0.0174	-0.0206	0.009
Legs.Calculated_Height	UKB_460K.mental_NEUROTICISM	-0.0255	0.0262	-0.9741	0.33	0.1131	0.0039	1.0337	0.012	0.0021	0.0062
Legs.Calculated_Height	UKB_460K.other_MORNINGPERSON	0.0242	0.026	0.9302	0.3523	0.1015	0.0037	1.037	0.0132	-0.0009	0.0064
Legs.Calculated_Height	UKB_460K.pigment_HAIR	0.0605	0.0336	1.804	0.0712	0.3594	0.1528	1.5092	0.4916	-0.0218	0.0113
Legs.Calculated_Height	UKB_460K.pigment_SKIN	0.0614	0.0429	1.4309	0.1525	0.1649	0.0582	1.2066	0.2289	-0.0084	0.0106
Legs.Calculated_Height	UKB_460K.pigment_SUNBURN	0.0289	0.0461	0.6273	0.5305	0.0849	0.0221	1.0824	0.0843	0.0013	0.0083
Legs.Calculated_Height	UKB_460K.pigment_TANNING	-0.0541	0.0488	-1.1087	0.2676	0.1482	0.071	1.1646	0.261	0.0016	0.0122
Legs.Calculated_Height	UKB_460K.repro_MENARCHE_AGE	0.1986	0.028	7.0959	1.2854e-12	0.2647	0.0134	0.9966	0.0169	0.0219	0.0071
Legs.Calculated_Height	UKB_460K.repro_MENOPAUSE_AGE	-0.0113	0.0333	-0.3378	0.7355	0.127	0.0111	1.009	0.0198	0.0054	0.0059
Tibia.Femur	Hip_Width.Legs	-0.1287	0.0464	-2.7733	0.0055	0.3664	0.0313	1.0427	0.0105	-0.1402	0.0059
Tibia.Femur	Hip_Width.Calculated_Height	-0.0809	0.0488	-1.6578	0.0974	0.32	0.0309	1.0353	0.0093	-0.0905	0.0057
Tibia.Femur	PASS_AgeFirstBirth	-0.1196	0.0322	-3.7102	0.0002	0.0628	0.0036	0.9498	0.0084	0.0152	0.0049
Tibia.Femur	PASS_Anorexia	-0.0861	0.0567	-1.5192	0.1287	0.1906	0.0184	0.9483	0.0093	0.0108	0.0073
1545	PASS_Autism	-0.0411	0.0505	-0.8143	0.4155	0.458	0.0525	0.9643	0.0068	0.0097	0.0044
Tibia.Femur	PASS_bipolar1	-0.0717	0.0395	-1.8163	0.0693	0.35	0.021	1.0322	0.0126	0.008	0.0076
Tibia.Femur	PASS_Coronary_Artery_Disease	-0.0167	0.0586	-0.285	0.7757	0.0748	0.01	1.0235	0.0103	-0.0021	0.0065
Tibia.Femur	PASS_Crohns_Disease	-0.0869	0.0517	-1.6819	0.0926	0.5126	0.0642	1.0165	0.0148	0.0062	0.0068
Tibia.Femur	PASS_DS	0.0476	0.0464	1.0259	0.3049	0.0466	0.004	1.0004	0.008	0.0051	0.0058
Tibia.Femur	PASS_HDL	-0.0909	0.0389	-2.3404	0.0193	0.113	0.0169	0.9246	0.0387	0.0093	0.0057
Tibia.Femur	PASS_LDL	-0.0231	0.0525	-0.4404	0.6596	0.0934	0.0291	0.9665	0.0527	-0.0065	0.008
Tibia.Femur	PASS_NumberChildrenEverBorn	0.02	0.0463	0.4325	0.6654	0.025	0.0019	0.9718	0.0073	-0.0015	0.0056
Tibia.Femur	PASS_Rheumatoid_Arthritis	0.0279	0.0433	0.6452	0.5188	0.1863	0.0322	1.0153	0.0119	0.0036	0.0058
Tibia.Femur	PASS_Schizophrenia	-0.0457	0.0322	-1.42	0.1556	0.4637	0.0192	1.022	0.0131	0.0079	0.0073
Tibia.Femur	PASS_Ulcerative_Colitis	-0.0146	0.0556	-0.2618	0.7935	0.2476	0.0335	1.05	0.0124	-0.0055	0.0066
Tibia.Femur	rafac	0.0078	0.0521	0.1491	0.8815	0.1281	0.0145	0.9877	0.0075	0.0104	0.0051
Tibia.Femur	ramax_area	0.1262	0.0464	2.7227	0.0065	0.2016	0.0161	1.0103	0.0072	0.027	0.0057
Tibia.Femur	RVEDV	0.1702	0.0431	3.9518	7.7573e-05	0.2576	0.0215	0.9973	0.0089	0.0382	0.0058
Tibia.Femur	RVEF	-0.0743	0.0525	-1.4158	0.1568	0.1546	0.0218	0.9955	0.0094	-0.009	0.0055
Tibia.Femur	short_axis_cm_pa	0.0845	0.0457	1.8499	0.0643	0.231	0.0193	1.0062	0.0092	0.0184	0.0055
Tibia.Femur	short_axis_cm_root	0.1579	0.0403	3.9181	8.9254e-05	0.2554	0.0209	1.0069	0.0085	0.03	0.0053
Tibia.Femur	UKB_460K.blood_EOSINOPHIL_COUNT	-0.0021	0.0313	-0.0657	0.9476	0.212	0.0211	1.193	0.0603	0.0087	0.0086
Tibia.Femur	UKB_460K.blood_PLATELET_COUNT	-0.0258	0.024	-1.0757	0.2821	0.3452	0.029	1.4	0.0909	-0.0018	0.0091
Tibia.Femur	UKB_460K.blood_RBC_DISTRIB_WIDTH	0.0652	0.0249	2.6225	0.0087	0.2351	0.0243	1.181	0.0799	-0.0051	0.0091
Tibia.Femur	UKB_460K.blood_RED_COUNT	-0.0003	0.0249	-0.0131	0.9895	0.2444	0.0246	1.3157	0.0713	-0.0116	0.0078
Tibia.Femur	UKB_460K.blood_WHITE_COUNT	-0.0299	0.0272	-1.1016	0.2706	0.2005	0.0148	1.2029	0.0414	0.0004	0.0074
Tibia.Femur	UKB_460K.bmd_HEEL_TSCOREz	-0.0269	0.0245	-1.0994	0.2716	0.3967	0.0415	1.2248	0.0709	0.0027	0.0088
Tibia.Femur	UKB_460K.body_BALDING1	0.0226	0.0443	0.5097	0.6102	0.2313	0.0262	1.124	0.0399	0.005	0.0083
Tibia.Femur	UKB_460K.body_BMIz	0.0766	0.0225	3.4088	0.0007	0.2746	0.009	1.0809	0.0219	-0.0107	0.0072
Tibia.Femur	UKB_460K.body_HEIGHTz	0.1846	0.0292	6.3311	2.4342e-10	0.6613	0.0338	1.4885	0.1164	0.0384	0.0133
Tibia.Femur	UKB_460K.body_WHRadjBMIz	0.0363	0.0304	1.1936	0.2326	0.1466	0.0086	1.1541	0.0341	0.0032	0.008
Tibia.Femur	UKB_460K.bp_SYSTOLICadjMEDz	-0.0838	0.0244	-3.4394	0.0006	0.2058	0.0081	1.1535	0.0251	-0.0028	0.008
Tibia.Femur	UKB_460K.cov_SMOKING_STATUS	0.0267	0.0256	1.045	0.296	0.0994	0.0038	1.03	0.0116	0.0059	0.0062
Tibia.Femur	UKB_460K.disease_AID_SURE	-0.0728	0.0697	-1.0447	0.2962	0.0072	0.0013	1.0066	0.0075	0.0068	0.0049
Tibia.Femur	UKB_460K.disease_ALLERGY_ECZEMA_DIAGNOSED	-0.0098	0.0269	-0.3644	0.7156	0.0727	0.0056	1.0602	0.0191	0.0002	0.0059
Tibia.Femur	UKB_460K.disease_DERMATOLOGY	0.0033	0.0567	0.0573	0.9543	0.0091	0.0015	1.0282	0.0083	0.0035	0.0052
Tibia.Femur	UKB_460K.disease_HI_CHOL_SELF_REP	-0.0098	0.0403	-0.2435	0.8076	0.0402	0.0072	1.1075	0.0587	-0.0141	0.0085
Tibia.Femur	UKB_460K.disease_HYPOTHYROIDISM_SELF_REP	-0.0262	0.0332	-0.7888	0.4302	0.0501	0.0055	1.0398	0.0185	0.0024	0.0056
Tibia.Femur	UKB_460K.disease_RESPIRATORY_ENT	0.0355	0.03	1.1812	0.2375	0.0522	0.0047	1.0297	0.0153	0.0004	0.0053
Tibia.Femur	UKB_460K.disease_T2D	0.0183	0.0369	0.4945	0.6209	0.043	0.0025	1.0452	0.0116	-0.0013	0.0061
Tibia.Femur	UKB_460K.lung_FEV1FVCzSMOKE	-0.0348	0.0231	-1.5065	0.1319	0.2568	0.0142	1.1311	0.029	0.0046	0.007
Tibia.Femur	UKB_460K.lung_FVCzSMOKE	-0.0202	0.0252	-0.8003	0.4235	0.2199	0.0078	1.0976	0.0174	0.0008	0.008
Tibia.Femur	UKB_460K.mental_NEUROTICISM	0.0387	0.0267	1.4498	0.1471	0.1131	0.0039	1.0337	0.012	0.0034	0.006
Tibia.Femur	UKB_460K.other_MORNINGPERSON	0.0154	0.0292	0.529	0.5968	0.1015	0.0037	1.037	0.0132	-0.0123	0.006
Tibia.Femur	UKB_460K.pigment_HAIR	0.0345	0.0301	1.1477	0.2511	0.3594	0.1528	1.5092	0.4916	-0.0076	0.0077
Tibia.Femur	UKB_460K.pigment_SKIN	0.0391	0.0323	1.2071	0.2274	0.1649	0.0582	1.2066	0.2289	-0.0093	0.0067
Tibia.Femur	UKB_460K.pigment_SUNBURN	-0.0453	0.0335	-1.3531	0.176	0.0849	0.0221	1.0824	0.0843	0.006	0.0062
Tibia.Femur	UKB_460K.pigment_TANNING	-0.0145	0.0352	-0.4104	0.6815	0.1482	0.071	1.1646	0.261	0.0049	0.0068
Tibia.Femur	UKB_460K.repro_MENARCHE_AGE	-0.075	0.0235	-3.1916	0.0014	0.2647	0.0134	0.9966	0.0169	-0.0141	0.0063
Tibia.Femur	UKB_460K.repro_MENOPAUSE_AGE	-0.0612	0.0359	-1.7064	0.0879	0.127	0.0111	1.009	0.0198	0.0048	0.0057
Hip_Width.Legs	Hip_Width.Calculated_Height	0.8796	0.0118	74.2385	0	0.32	0.0309	1.0353	0.0093	0.9323	0.0094
Hip_Width.Legs	PASS_AgeFirstBirth	-0.047	0.0371	-1.2668	0.2052	0.0628	0.0036	0.9498	0.0084	-0.0042	0.0055
Hip_Width.Legs	PASS_Anorexia	0.1247	0.0558	2.2356	0.0254	0.1906	0.0184	0.9483	0.0093	-0.0068	0.0065
1768	PASS_Autism	-0.0556	0.0508	-1.0947	0.2737	0.458	0.0525	0.9643	0.0068	0.008	0.0041
Hip_Width.Legs	PASS_bipolar1	0.0399	0.0431	0.9267	0.3541	0.35	0.021	1.0322	0.0126	-0.0043	0.008
Hip_Width.Legs	PASS_Coronary_Artery_Disease	0.1028	0.0594	1.7296	0.0837	0.0748	0.01	1.0235	0.0103	0.001	0.0069
Hip_Width.Legs	PASS_Crohns_Disease	0.0299	0.0646	0.4628	0.6435	0.5126	0.0642	1.0165	0.0148	-0.0077	0.0086
Hip_Width.Legs	PASS_DS	-0.0601	0.0456	-1.319	0.1872	0.0466	0.004	1.0004	0.008	0.0052	0.0057
Hip_Width.Legs	PASS_HDL	-0.1022	0.0455	-2.245	0.0248	0.113	0.0169	0.9246	0.0387	0.0088	0.0063
Hip_Width.Legs	PASS_LDL	0.0545	0.0482	1.1299	0.2585	0.0934	0.0291	0.9665	0.0527	-0.004	0.0057
Hip_Width.Legs	PASS_NumberChildrenEverBorn	0.0143	0.0436	0.3292	0.742	0.025	0.0019	0.9718	0.0073	0.0038	0.0051
Hip_Width.Legs	PASS_Rheumatoid_Arthritis	-0.0525	0.0518	-1.0143	0.3105	0.1863	0.0322	1.0153	0.0119	-0.0023	0.0058
Hip_Width.Legs	PASS_Schizophrenia	0.0245	0.0331	0.7384	0.4603	0.4637	0.0192	1.022	0.0131	0.0056	0.0075
Hip_Width.Legs	PASS_Ulcerative_Colitis	0.0085	0.06	0.141	0.8879	0.2476	0.0335	1.05	0.0124	-0.0068	0.0068
Hip_Width.Legs	rafac	-0.0007	0.0552	-0.012	0.9905	0.1281	0.0145	0.9877	0.0075	-0.0134	0.0056
Hip_Width.Legs	ramax_area	-0.0686	0.0521	-1.3158	0.1882	0.2016	0.0161	1.0103	0.0072	-0.0267	0.0061
Hip_Width.Legs	RVEDV	-0.0071	0.0537	-0.1322	0.8948	0.2576	0.0215	0.9973	0.0089	-0.0187	0.0061
Hip_Width.Legs	RVEF	-0.0733	0.0562	-1.3049	0.1919	0.1546	0.0218	0.9955	0.0094	0.0017	0.0054
Hip_Width.Legs	short_axis_cm_pa	0.0794	0.0475	1.6719	0.0945	0.231	0.0193	1.0062	0.0092	-0.013	0.0061
Hip_Width.Legs	short_axis_cm_root	0.0153	0.0492	0.3108	0.7559	0.2554	0.0209	1.0069	0.0085	-0.0028	0.0059
Hip_Width.Legs	UKB_460K.blood_EOSINOPHIL_COUNT	0.0261	0.0374	0.6989	0.4846	0.212	0.0211	1.193	0.0603	-0.0072	0.01
Hip_Width.Legs	UKB_460K.blood_PLATELET_COUNT	0.0247	0.0261	0.9485	0.3429	0.3452	0.029	1.4	0.0909	-0.0036	0.0087
Hip_Width.Legs	UKB_460K.blood_RBC_DISTRIB_WIDTH	-0.0198	0.0212	-0.9336	0.3505	0.2351	0.0243	1.181	0.0799	-0.0061	0.0069
Hip_Width.Legs	UKB_460K.blood_RED_COUNT	0.0179	0.0255	0.7001	0.4839	0.2444	0.0246	1.3157	0.0713	0.017	0.0088
Hip_Width.Legs	UKB_460K.blood_WHITE_COUNT	0.0345	0.0283	1.2178	0.2233	0.2005	0.0148	1.2029	0.0414	0.0101	0.0076
Hip_Width.Legs	UKB_460K.bmd_HEEL_TSCOREz	0.0569	0.0289	1.9655	0.0494	0.3967	0.0415	1.2248	0.0709	-0.0001	0.0096
Hip_Width.Legs	UKB_460K.body_BALDING1	0.0118	0.0324	0.3645	0.7155	0.2313	0.0262	1.124	0.0399	-0.0067	0.0075
Hip_Width.Legs	UKB_460K.body_BMIz	0.0871	0.0252	3.4586	0.0005	0.2746	0.009	1.0809	0.0219	0.0207	0.008
Hip_Width.Legs	UKB_460K.body_HEIGHTz	-0.2828	0.0416	-6.7931	1.0972e-11	0.6613	0.0338	1.4885	0.1164	-0.0912	0.0175
Hip_Width.Legs	UKB_460K.body_WHRadjBMIz	-0.2867	0.0272	-10.5588	4.6241e-26	0.1466	0.0086	1.1541	0.0341	-0.0682	0.008
Hip_Width.Legs	UKB_460K.bp_SYSTOLICadjMEDz	0.0446	0.0266	1.677	0.0935	0.2058	0.0081	1.1535	0.0251	0.0153	0.0075
Hip_Width.Legs	UKB_460K.cov_SMOKING_STATUS	0.0041	0.03	0.1364	0.8915	0.0994	0.0038	1.03	0.0116	0.004	0.0066
Hip_Width.Legs	UKB_460K.disease_AID_SURE	-0.1336	0.0737	-1.812	0.07	0.0072	0.0013	1.0066	0.0075	0.002	0.0056
Hip_Width.Legs	UKB_460K.disease_ALLERGY_ECZEMA_DIAGNOSED	-0.0186	0.0301	-0.6187	0.5361	0.0727	0.0056	1.0602	0.0191	-0.0087	0.0064
Hip_Width.Legs	UKB_460K.disease_DERMATOLOGY	0.0274	0.0632	0.434	0.6643	0.0091	0.0015	1.0282	0.0083	-0.0014	0.0057
Hip_Width.Legs	UKB_460K.disease_HI_CHOL_SELF_REP	0.0458	0.0399	1.1478	0.251	0.0402	0.0072	1.1075	0.0587	0.0032	0.0065
Hip_Width.Legs	UKB_460K.disease_HYPOTHYROIDISM_SELF_REP	0.0308	0.0347	0.8887	0.3742	0.0501	0.0055	1.0398	0.0185	0.0028	0.0057
Hip_Width.Legs	UKB_460K.disease_RESPIRATORY_ENT	-0.0051	0.035	-0.1445	0.8851	0.0522	0.0047	1.0297	0.0153	-0.0005	0.0066
Hip_Width.Legs	UKB_460K.disease_T2D	0.0049	0.0365	0.1329	0.8943	0.043	0.0025	1.0452	0.0116	0.0108	0.0057
Hip_Width.Legs	UKB_460K.lung_FEV1FVCzSMOKE	-0.0277	0.028	-0.9866	0.3238	0.2568	0.0142	1.1311	0.029	-0.0109	0.0077
Hip_Width.Legs	UKB_460K.lung_FVCzSMOKE	0.1343	0.0315	4.2664	1.9868e-05	0.2199	0.0078	1.0976	0.0174	0.0315	0.0086
Hip_Width.Legs	UKB_460K.mental_NEUROTICISM	-0.006	0.0278	-0.2166	0.8285	0.1131	0.0039	1.0337	0.012	-0.0009	0.0061
Hip_Width.Legs	UKB_460K.other_MORNINGPERSON	0.0421	0.0296	1.4258	0.1539	0.1015	0.0037	1.037	0.0132	3.0245e-05	0.0059
Hip_Width.Legs	UKB_460K.pigment_HAIR	-0.047	0.0379	-1.2404	0.2148	0.3594	0.1528	1.5092	0.4916	0.0028	0.0118
Hip_Width.Legs	UKB_460K.pigment_SKIN	-0.0539	0.0517	-1.0425	0.2972	0.1649	0.0582	1.2066	0.2289	0.0029	0.0117
Hip_Width.Legs	UKB_460K.pigment_SUNBURN	-0.0695	0.051	-1.3625	0.1731	0.0849	0.0221	1.0824	0.0843	0.0078	0.0086
Hip_Width.Legs	UKB_460K.pigment_TANNING	0.0732	0.0601	1.2187	0.223	0.1482	0.071	1.1646	0.261	-0.003	0.013
Hip_Width.Legs	UKB_460K.repro_MENARCHE_AGE	-0.1024	0.0301	-3.3992	0.0007	0.2647	0.0134	0.9966	0.0169	-0.0205	0.0067
Hip_Width.Legs	UKB_460K.repro_MENOPAUSE_AGE	0.0272	0.0392	0.6934	0.4881	0.127	0.0111	1.009	0.0198	-0.0106	0.0059
Hip_Width.Calculated_Height	PASS_AgeFirstBirth	-0.0406	0.0376	-1.0819	0.2793	0.0628	0.0036	0.9498	0.0084	0.0012	0.0052
Hip_Width.Calculated_Height	PASS_Anorexia	0.1729	0.0542	3.1908	0.0014	0.1906	0.0184	0.9483	0.0093	-0.0077	0.0063
3919	PASS_Autism	-0.0875	0.0537	-1.6302	0.1031	0.458	0.0525	0.9643	0.0068	0.0118	0.0046
Hip_Width.Calculated_Height	PASS_bipolar1	0.0332	0.0445	0.7466	0.4553	0.35	0.021	1.0322	0.0126	-0.0038	0.0078
Hip_Width.Calculated_Height	PASS_Coronary_Artery_Disease	0.0468	0.0638	0.7336	0.4632	0.0748	0.01	1.0235	0.0103	-0.0036	0.0066
Hip_Width.Calculated_Height	PASS_Crohns_Disease	-0.0195	0.0661	-0.2948	0.7682	0.5126	0.0642	1.0165	0.0148	-0.0061	0.0083
Hip_Width.Calculated_Height	PASS_DS	-0.0805	0.0486	-1.6583	0.0973	0.0466	0.004	1.0004	0.008	0.0043	0.0057
Hip_Width.Calculated_Height	PASS_HDL	-0.0722	0.048	-1.5066	0.1319	0.113	0.0169	0.9246	0.0387	0.0098	0.0064
Hip_Width.Calculated_Height	PASS_LDL	0.0492	0.0519	0.9495	0.3424	0.0934	0.0291	0.9665	0.0527	-0.0037	0.0058
Hip_Width.Calculated_Height	PASS_NumberChildrenEverBorn	0.0082	0.0457	0.1805	0.8568	0.025	0.0019	0.9718	0.0073	0.0036	0.0047
Hip_Width.Calculated_Height	PASS_Rheumatoid_Arthritis	-0.0587	0.0533	-1.1006	0.2711	0.1863	0.0322	1.0153	0.0119	0.0017	0.0058
Hip_Width.Calculated_Height	PASS_Schizophrenia	0.0175	0.0341	0.5134	0.6077	0.4637	0.0192	1.022	0.0131	0.0035	0.0074
Hip_Width.Calculated_Height	PASS_Ulcerative_Colitis	0.0036	0.0658	0.0545	0.9565	0.2476	0.0335	1.05	0.0124	-0.0107	0.0068
Hip_Width.Calculated_Height	rafac	0.0153	0.0558	0.2743	0.7838	0.1281	0.0145	0.9877	0.0075	-0.0039	0.0054
Hip_Width.Calculated_Height	ramax_area	0.0389	0.0524	0.7422	0.458	0.2016	0.0161	1.0103	0.0072	0.0094	0.0058
Hip_Width.Calculated_Height	RVEDV	0.0915	0.0519	1.764	0.0777	0.2576	0.0215	0.9973	0.0089	0.0017	0.0057
Hip_Width.Calculated_Height	RVEF	-0.1493	0.0535	-2.7884	0.0053	0.1546	0.0218	0.9955	0.0094	0.0031	0.0053
Hip_Width.Calculated_Height	short_axis_cm_pa	0.1337	0.0504	2.6547	0.0079	0.231	0.0193	1.0062	0.0092	-0.0036	0.0059
Hip_Width.Calculated_Height	short_axis_cm_root	0.0661	0.0499	1.3238	0.1856	0.2554	0.0209	1.0069	0.0085	0.0054	0.0056
Hip_Width.Calculated_Height	UKB_460K.blood_EOSINOPHIL_COUNT	0.0105	0.0383	0.2728	0.785	0.212	0.0211	1.193	0.0603	-0.0043	0.0098
Hip_Width.Calculated_Height	UKB_460K.blood_PLATELET_COUNT	0.0197	0.026	0.76	0.4472	0.3452	0.029	1.4	0.0909	-0.0109	0.0089
Hip_Width.Calculated_Height	UKB_460K.blood_RBC_DISTRIB_WIDTH	-0.0054	0.022	-0.2446	0.8068	0.2351	0.0243	1.181	0.0799	-0.0055	0.0064
Hip_Width.Calculated_Height	UKB_460K.blood_RED_COUNT	-0.0225	0.0264	-0.8521	0.3942	0.2444	0.0246	1.3157	0.0713	0.0139	0.009
Hip_Width.Calculated_Height	UKB_460K.blood_WHITE_COUNT	-0.0254	0.0297	-0.8554	0.3923	0.2005	0.0148	1.2029	0.0414	0.0004	0.0074
Hip_Width.Calculated_Height	UKB_460K.bmd_HEEL_TSCOREz	0.0127	0.0312	0.4057	0.685	0.3967	0.0415	1.2248	0.0709	-0.0084	0.01
Hip_Width.Calculated_Height	UKB_460K.body_BALDING1	0.0323	0.0304	1.0634	0.2876	0.2313	0.0262	1.124	0.0399	-0.0022	0.0073
Hip_Width.Calculated_Height	UKB_460K.body_BMIz	0.0794	0.0249	3.1938	0.0014	0.2746	0.009	1.0809	0.0219	0.007	0.0076
Hip_Width.Calculated_Height	UKB_460K.body_HEIGHTz	-0.1856	0.0416	-4.464	8.0453e-06	0.6613	0.0338	1.4885	0.1164	-0.059	0.0155
Hip_Width.Calculated_Height	UKB_460K.body_WHRadjBMIz	-0.2442	0.0277	-8.8021	1.3423e-18	0.1466	0.0086	1.1541	0.0341	-0.0581	0.0078
Hip_Width.Calculated_Height	UKB_460K.bp_SYSTOLICadjMEDz	0.0066	0.0277	0.2365	0.813	0.2058	0.0081	1.1535	0.0251	0.0111	0.0075
Hip_Width.Calculated_Height	UKB_460K.cov_SMOKING_STATUS	-0.0052	0.0336	-0.1557	0.8763	0.0994	0.0038	1.03	0.0116	0.0019	0.0066
Hip_Width.Calculated_Height	UKB_460K.disease_AID_SURE	-0.1511	0.0735	-2.0563	0.0397	0.0072	0.0013	1.0066	0.0075	0.004	0.0054
Hip_Width.Calculated_Height	UKB_460K.disease_ALLERGY_ECZEMA_DIAGNOSED	-0.0144	0.0324	-0.4445	0.6567	0.0727	0.0056	1.0602	0.0191	-0.0089	0.0063
Hip_Width.Calculated_Height	UKB_460K.disease_DERMATOLOGY	0.0094	0.0658	0.1431	0.8862	0.0091	0.0015	1.0282	0.0083	0.0008	0.0055
Hip_Width.Calculated_Height	UKB_460K.disease_HI_CHOL_SELF_REP	0.0107	0.0411	0.2596	0.7952	0.0402	0.0072	1.1075	0.0587	-0.002	0.0062
Hip_Width.Calculated_Height	UKB_460K.disease_HYPOTHYROIDISM_SELF_REP	-0.0105	0.0355	-0.2945	0.7684	0.0501	0.0055	1.0398	0.0185	0.0094	0.0056
Hip_Width.Calculated_Height	UKB_460K.disease_RESPIRATORY_ENT	0.0074	0.0374	0.1975	0.8434	0.0522	0.0047	1.0297	0.0153	-0.0018	0.0067
Hip_Width.Calculated_Height	UKB_460K.disease_T2D	-0.0468	0.0377	-1.2409	0.2146	0.043	0.0025	1.0452	0.0116	0.005	0.0055
Hip_Width.Calculated_Height	UKB_460K.lung_FEV1FVCzSMOKE	-0.0155	0.0296	-0.5233	0.6007	0.2568	0.0142	1.1311	0.029	-0.0078	0.0075
Hip_Width.Calculated_Height	UKB_460K.lung_FVCzSMOKE	0.0869	0.0325	2.669	0.0076	0.2199	0.0078	1.0976	0.0174	0.0272	0.0081
Hip_Width.Calculated_Height	UKB_460K.mental_NEUROTICISM	-0.0251	0.0305	-0.8245	0.4096	0.1131	0.0039	1.0337	0.012	-0.0003	0.0064
Hip_Width.Calculated_Height	UKB_460K.other_MORNINGPERSON	0.0696	0.0315	2.2137	0.0269	0.1015	0.0037	1.037	0.0132	-0.0005	0.0059
Hip_Width.Calculated_Height	UKB_460K.pigment_HAIR	-0.0218	0.0328	-0.6654	0.5058	0.3594	0.1528	1.5092	0.4916	-0.0082	0.0117
Hip_Width.Calculated_Height	UKB_460K.pigment_SKIN	-0.0316	0.046	-0.6879	0.4915	0.1649	0.0582	1.2066	0.2289	-0.001	0.0106
Hip_Width.Calculated_Height	UKB_460K.pigment_SUNBURN	-0.074	0.0438	-1.6882	0.0914	0.0849	0.0221	1.0824	0.0843	0.0104	0.0078
Hip_Width.Calculated_Height	UKB_460K.pigment_TANNING	0.0618	0.0525	1.1781	0.2387	0.1482	0.071	1.1646	0.261	-0.0026	0.0115
Hip_Width.Calculated_Height	UKB_460K.repro_MENARCHE_AGE	-0.0084	0.0314	-0.2674	0.7891	0.2647	0.0134	0.9966	0.0169	-0.0125	0.0067
Hip_Width.Calculated_Height	UKB_460K.repro_MENOPAUSE_AGE	0.0299	0.0418	0.7142	0.4751	0.127	0.0111	1.009	0.0198	-0.0101	0.0059
PASS_AgeFirstBirth	PASS_Anorexia	0.1403	0.0455	3.08	0.0021	0.2076	0.0165	0.9383	0.008	-0.0022	0.0058
Hip_Width.Calculated_Height	PASS_Autism	-0.1044	0.0642	-1.6274	0.1036	0.4611	0.0485	0.9625	0.0067	0.0071	0.0055
PASS_AgeFirstBirth	PASS_bipolar1	0.0563	0.0387	1.455	0.1457	0.348	0.0186	1.0305	0.0108	0.0038	0.0082
PASS_AgeFirstBirth	PASS_Coronary_Artery_Disease	-0.2804	0.0573	-4.8919	9.9891e-07	0.0733	0.0091	1.025	0.0086	-0.0113	0.0063
PASS_AgeFirstBirth	PASS_Crohns_Disease	-0.052	0.0447	-1.1629	0.2449	0.4939	0.0643	1.0196	0.0141	-0.0099	0.0061
PASS_AgeFirstBirth	PASS_DS	-0.3371	0.0418	-8.0733	6.8418e-16	0.0492	0.0039	0.9982	0.0074	-0.0325	0.005
PASS_AgeFirstBirth	PASS_HDL	0.2885	0.045	6.4081	1.4738e-10	0.1104	0.0204	0.9293	0.0436	0.0074	0.0061
PASS_AgeFirstBirth	PASS_LDL	-0.1316	0.0467	-2.8186	0.0048	0.0943	0.0261	0.9584	0.0443	-0.0033	0.0057
PASS_AgeFirstBirth	PASS_NumberChildrenEverBorn	-0.6663	0.033	-20.1687	1.8433e-90	0.0256	0.0018	0.9698	0.0071	-0.1913	0.0054
PASS_AgeFirstBirth	PASS_Rheumatoid_Arthritis	-0.2647	0.0516	-5.1257	2.9645e-07	0.1748	0.0284	1.0196	0.0111	-0.011	0.0057
PASS_AgeFirstBirth	PASS_Schizophrenia	-0.0181	0.0323	-0.5601	0.5754	0.4571	0.0195	1.0296	0.0127	-0.0086	0.007
PASS_AgeFirstBirth	PASS_Ulcerative_Colitis	0.0434	0.0539	0.8048	0.421	0.228	0.0331	1.0572	0.0125	-0.006	0.0067
PASS_AgeFirstBirth	rafac	-0.1403	0.0529	-2.6544	0.0079	0.1233	0.014	0.9935	0.0073	0.0073	0.0049
PASS_AgeFirstBirth	ramax_area	0.2033	0.0395	5.1501	2.604e-07	0.2001	0.0157	1.0121	0.0068	0.0034	0.0049
PASS_AgeFirstBirth	RVEDV	0.0275	0.0364	0.7566	0.4493	0.2479	0.0218	1.0021	0.0086	0.0005	0.0052
PASS_AgeFirstBirth	RVEF	0.0281	0.0487	0.5774	0.5637	0.1598	0.0239	0.9915	0.0096	0.0035	0.0051
PASS_AgeFirstBirth	short_axis_cm_pa	0.0113	0.038	0.2981	0.7657	0.2297	0.0182	1.0042	0.0084	-0.0053	0.0048
PASS_AgeFirstBirth	short_axis_cm_root	-0.0142	0.0345	-0.411	0.6811	0.2485	0.0221	1.009	0.009	-0.0043	0.0046
PASS_AgeFirstBirth	UKB_460K.blood_EOSINOPHIL_COUNT	-0.0774	0.0225	-3.4331	0.0006	0.2101	0.0206	1.1683	0.0576	-0.0054	0.0067
PASS_AgeFirstBirth	UKB_460K.blood_PLATELET_COUNT	-0.0599	0.0222	-2.7041	0.0068	0.3449	0.0291	1.3447	0.0741	-0.014	0.008
PASS_AgeFirstBirth	UKB_460K.blood_RBC_DISTRIB_WIDTH	-0.1027	0.0209	-4.9224	8.5501e-07	0.2269	0.0228	1.1502	0.0646	-0.0047	0.0069
PASS_AgeFirstBirth	UKB_460K.blood_RED_COUNT	-0.0728	0.0212	-3.4407	0.0006	0.2418	0.0241	1.2765	0.0711	-0.0025	0.0066
PASS_AgeFirstBirth	UKB_460K.blood_WHITE_COUNT	-0.265	0.023	-11.5221	1.0214e-30	0.1997	0.0143	1.1739	0.0378	-0.0149	0.0077
PASS_AgeFirstBirth	UKB_460K.bmd_HEEL_TSCOREz	0.0367	0.0172	2.1423	0.0322	0.3929	0.0336	1.2332	0.0726	-0.0113	0.007
PASS_AgeFirstBirth	UKB_460K.body_BALDING1	0.0116	0.0267	0.4327	0.6652	0.2284	0.0269	1.1393	0.0412	-0.0083	0.0065
PASS_AgeFirstBirth	UKB_460K.body_BMIz	-0.3819	0.0201	-19.0189	1.1894e-80	0.2739	0.0098	1.08	0.0224	-0.0124	0.0075
PASS_AgeFirstBirth	UKB_460K.body_HEIGHTz	0.168	0.02	8.3914	4.8057e-17	0.6636	0.0313	1.3999	0.0882	0.0277	0.0099
PASS_AgeFirstBirth	UKB_460K.body_WHRadjBMIz	-0.116	0.0233	-4.98	6.359e-07	0.1469	0.0081	1.1443	0.0355	-0.0021	0.0068
PASS_AgeFirstBirth	UKB_460K.bp_SYSTOLICadjMEDz	-0.0685	0.0216	-3.1738	0.0015	0.207	0.0082	1.1376	0.0259	0.0031	0.0067
PASS_AgeFirstBirth	UKB_460K.cov_SMOKING_STATUS	-0.4527	0.0245	-18.4972	2.1742e-76	0.1008	0.0038	1.0284	0.0113	-0.0249	0.0068
PASS_AgeFirstBirth	UKB_460K.disease_AID_SURE	-0.2804	0.0664	-4.2201	2.4415e-05	0.0066	0.0013	1.0091	0.0075	-0.0064	0.0051
PASS_AgeFirstBirth	UKB_460K.disease_ALLERGY_ECZEMA_DIAGNOSED	0.1411	0.027	5.2316	1.6806e-07	0.073	0.0056	1.052	0.0173	-0.0068	0.0055
PASS_AgeFirstBirth	UKB_460K.disease_DERMATOLOGY	0.1078	0.0502	2.1466	0.0318	0.0091	0.0014	1.0262	0.0081	-0.0039	0.0048
PASS_AgeFirstBirth	UKB_460K.disease_HI_CHOL_SELF_REP	-0.2451	0.0351	-6.9869	2.8098e-12	0.0418	0.0061	1.0781	0.0421	-0.0082	0.0055
PASS_AgeFirstBirth	UKB_460K.disease_HYPOTHYROIDISM_SELF_REP	-0.082	0.0275	-2.9818	0.0029	0.0481	0.0052	1.0452	0.0159	-0.0108	0.0059
PASS_AgeFirstBirth	UKB_460K.disease_RESPIRATORY_ENT	-0.2219	0.0315	-7.04	1.9229e-12	0.052	0.0048	1.0261	0.0151	-0.0072	0.0058
PASS_AgeFirstBirth	UKB_460K.disease_T2D	-0.336	0.0345	-9.7465	1.9092e-22	0.0421	0.0025	1.0447	0.0126	-0.0052	0.0055
PASS_AgeFirstBirth	UKB_460K.lung_FEV1FVCzSMOKE	-0.0048	0.0213	-0.2234	0.8232	0.2561	0.0142	1.1262	0.029	-0.0004	0.0062
PASS_AgeFirstBirth	UKB_460K.lung_FVCzSMOKE	0.1015	0.0209	4.8507	1.2305e-06	0.2212	0.0075	1.0867	0.0172	0.002	0.006
PASS_AgeFirstBirth	UKB_460K.mental_NEUROTICISM	-0.1942	0.0253	-7.6841	1.5407e-14	0.1154	0.0039	1.0292	0.0112	-0.0051	0.0061
PASS_AgeFirstBirth	UKB_460K.other_MORNINGPERSON	-0.0647	0.0268	-2.4166	0.0157	0.1018	0.0035	1.0365	0.013	0.0038	0.0063
PASS_AgeFirstBirth	UKB_460K.pigment_HAIR	0.0145	0.0249	0.582	0.5605	0.3433	0.143	1.4797	0.5006	-0.0072	0.0079
PASS_AgeFirstBirth	UKB_460K.pigment_SKIN	0.1247	0.0209	5.9697	2.3771e-09	0.1685	0.0543	1.0965	0.1305	0.0045	0.0067
PASS_AgeFirstBirth	UKB_460K.pigment_SUNBURN	0.2267	0.0306	7.4114	1.2502e-13	0.0846	0.0212	1.0773	0.0821	0.0031	0.0061
PASS_AgeFirstBirth	UKB_460K.pigment_TANNING	-0.1119	0.0189	-5.9153	3.3132e-09	0.145	0.0681	1.1407	0.2579	-0.0108	0.0068
PASS_AgeFirstBirth	UKB_460K.repro_MENARCHE_AGE	0.1291	0.0238	5.4238	5.8353e-08	0.2624	0.0126	1.002	0.0175	0.0112	0.0062
PASS_AgeFirstBirth	UKB_460K.repro_MENOPAUSE_AGE	0.3127	0.0368	8.5065	1.7923e-17	0.1199	0.0103	1.0119	0.018	0.0166	0.0059
Hip_Width.Legs	PASS_Autism	-0.1154	0.0641	-1.8003	0.0718	0.4611	0.0485	0.9625	0.0067	0.0083	0.0057
PASS_Anorexia	PASS_bipolar1	0.2071	0.0512	4.0441	5.2524e-05	0.3561	0.0214	1.0323	0.0124	0.0537	0.0073
PASS_Anorexia	PASS_Coronary_Artery_Disease	-0.0863	0.0807	-1.0699	0.2847	0.0704	0.01	1.0331	0.0101	0.0341	0.0065
PASS_Anorexia	PASS_Crohns_Disease	-0.1609	0.0818	-1.9682	0.049	0.5047	0.0669	1.0242	0.0166	0.0558	0.0078
PASS_Anorexia	PASS_DS	0.0806	0.0554	1.4541	0.1459	0.0492	0.0038	1.0007	0.0081	0.0229	0.0057
PASS_Anorexia	PASS_HDL	0.1139	0.056	2.0353	0.0418	0.103	0.0272	0.9568	0.0619	-0.0043	0.0058
PASS_Anorexia	PASS_LDL	-0.0693	0.0604	-1.1471	0.2513	0.0962	0.0253	0.9646	0.0429	0.0147	0.0058
PASS_Anorexia	PASS_NumberChildrenEverBorn	-0.0161	0.0637	-0.2533	0.8001	0.0248	0.0021	0.9815	0.0091	-0.0059	0.006
PASS_Anorexia	PASS_Rheumatoid_Arthritis	-0.1426	0.0594	-2.4017	0.0163	0.176	0.0329	1.0265	0.014	0.0083	0.006
PASS_Anorexia	PASS_Schizophrenia	0.195	0.0411	4.7483	2.0516e-06	0.464	0.0198	1.0414	0.0152	0.0612	0.0073
PASS_Anorexia	PASS_Ulcerative_Colitis	-0.0762	0.0966	-0.789	0.4301	0.2274	0.0381	1.0693	0.0143	0.0526	0.0073
PASS_Anorexia	rafac	-0.0624	0.0725	-0.8609	0.3893	0.1213	0.017	0.9996	0.0092	-0.0041	0.0056
PASS_Anorexia	ramax_area	0.0656	0.0589	1.1138	0.2654	0.194	0.0173	1.0255	0.0089	-0.0038	0.006
PASS_Anorexia	RVEDV	0.0106	0.0515	0.206	0.8368	0.2533	0.0231	1.012	0.0111	0.0036	0.0062
PASS_Anorexia	RVEF	-0.0357	0.0694	-0.5141	0.6072	0.1591	0.0333	0.9962	0.0153	0.0032	0.0062
PASS_Anorexia	short_axis_cm_pa	-0.0396	0.0578	-0.6851	0.4933	0.2345	0.0219	1.013	0.0112	0.0035	0.0069
PASS_Anorexia	short_axis_cm_root	-0.0408	0.0499	-0.8181	0.4133	0.2518	0.0237	1.0184	0.0113	0.0049	0.0064
PASS_Anorexia	UKB_460K.blood_EOSINOPHIL_COUNT	-0.0352	0.0366	-0.9615	0.3363	0.2102	0.0274	1.2747	0.0987	-0.0035	0.0099
PASS_Anorexia	UKB_460K.blood_PLATELET_COUNT	-0.0151	0.0279	-0.5399	0.5893	0.3491	0.0307	1.5372	0.1261	-0.0051	0.01
PASS_Anorexia	UKB_460K.blood_RBC_DISTRIB_WIDTH	-0.0567	0.0306	-1.8566	0.0634	0.2378	0.0265	1.2404	0.1085	0.0111	0.0094
PASS_Anorexia	UKB_460K.blood_RED_COUNT	-0.1121	0.0315	-3.5585	0.0004	0.2427	0.0277	1.4118	0.1062	0.018	0.0104
PASS_Anorexia	UKB_460K.blood_WHITE_COUNT	-0.1388	0.0368	-3.7758	0.0002	0.1997	0.0186	1.2735	0.0659	0.0059	0.0094
PASS_Anorexia	UKB_460K.bmd_HEEL_TSCOREz	0.0157	0.0305	0.5142	0.6071	0.3904	0.0491	1.3859	0.1482	0.0056	0.0112
PASS_Anorexia	UKB_460K.body_BALDING1	0.0396	0.0327	1.2137	0.2249	0.2245	0.0316	1.192	0.0615	-0.0114	0.0069
PASS_Anorexia	UKB_460K.body_BMIz	-0.192	0.0279	-6.884	5.8202e-12	0.2807	0.0111	1.1304	0.0367	0.0039	0.0087
PASS_Anorexia	UKB_460K.body_HEIGHTz	0.0197	0.0258	0.7635	0.4452	0.6815	0.0383	1.5832	0.1477	0.0016	0.0128
PASS_Anorexia	UKB_460K.body_WHRadjBMIz	-0.1113	0.031	-3.5891	0.0003	0.1452	0.0105	1.2264	0.0596	0.0051	0.0076
PASS_Anorexia	UKB_460K.bp_SYSTOLICadjMEDz	-0.0117	0.0311	-0.377	0.7061	0.2048	0.0097	1.233	0.0406	-0.004	0.0085
PASS_Anorexia	UKB_460K.cov_SMOKING_STATUS	-0.0568	0.0329	-1.725	0.0845	0.1007	0.0041	1.0552	0.0155	0.0064	0.0068
PASS_Anorexia	UKB_460K.disease_AID_SURE	-0.033	0.0842	-0.3925	0.6947	0.0068	0.0014	1.0122	0.0089	-0.0014	0.0054
PASS_Anorexia	UKB_460K.disease_ALLERGY_ECZEMA_DIAGNOSED	-0.0372	0.0367	-1.0117	0.3117	0.0735	0.0063	1.0804	0.0251	-0.0001	0.007
PASS_Anorexia	UKB_460K.disease_DERMATOLOGY	0.0895	0.0771	1.1602	0.246	0.0085	0.0015	1.0406	0.0093	-0.0085	0.0058
PASS_Anorexia	UKB_460K.disease_HI_CHOL_SELF_REP	-0.0906	0.0441	-2.0532	0.0401	0.0423	0.0068	1.104	0.0515	0.0014	0.0066
PASS_Anorexia	UKB_460K.disease_HYPOTHYROIDISM_SELF_REP	-0.0322	0.0389	-0.8283	0.4075	0.048	0.006	1.0738	0.0249	0.0003	0.0065
PASS_Anorexia	UKB_460K.disease_RESPIRATORY_ENT	-0.0619	0.0421	-1.4678	0.1422	0.0534	0.0054	1.0374	0.0205	0.0017	0.0069
PASS_Anorexia	UKB_460K.disease_T2D	-0.1654	0.0427	-3.8742	0.0001	0.0423	0.0028	1.0683	0.019	0.0035	0.0062
PASS_Anorexia	UKB_460K.lung_FEV1FVCzSMOKE	-0.035	0.0302	-1.1592	0.2464	0.2626	0.0184	1.1778	0.0462	0.0084	0.0089
PASS_Anorexia	UKB_460K.lung_FVCzSMOKE	0.1	0.034	2.9384	0.0033	0.227	0.0087	1.1292	0.0259	-0.0006	0.0081
PASS_Anorexia	UKB_460K.mental_NEUROTICISM	0.1592	0.0331	4.8042	1.554e-06	0.1154	0.0043	1.0555	0.0145	0.0074	0.0069
PASS_Anorexia	UKB_460K.other_MORNINGPERSON	-0.0431	0.0333	-1.2923	0.1962	0.103	0.004	1.0537	0.0173	0.0217	0.007
PASS_Anorexia	UKB_460K.pigment_HAIR	-0.0832	0.0334	-2.494	0.0126	0.3623	0.1642	1.4144	0.5139	0.0167	0.0127
PASS_Anorexia	UKB_460K.pigment_SKIN	-0.0775	0.0448	-1.7315	0.0834	0.1708	0.0579	0.9796	0.1342	-0.0096	0.0102
PASS_Anorexia	UKB_460K.pigment_SUNBURN	0.0136	0.0592	0.2306	0.8176	0.0971	0.0241	1.0303	0.0807	0.0032	0.0086
PASS_Anorexia	UKB_460K.pigment_TANNING	0.0902	0.0434	2.0798	0.0375	0.171	0.0805	1.0132	0.2477	-0.0046	0.0117
PASS_Anorexia	UKB_460K.repro_MENARCHE_AGE	-0.0352	0.0324	-1.0873	0.2769	0.2726	0.0153	1.0064	0.0259	0.0022	0.0076
PASS_Anorexia	UKB_460K.repro_MENOPAUSE_AGE	0.0298	0.0437	0.6815	0.4956	0.1285	0.013	1.0135	0.0271	0.0009	0.0062
PASS_Autism	PASS_bipolar1	0.0751	0.0695	1.0801	0.2801	0.3523	0.0194	1.0316	0.0113	0.0072	0.0073
PASS_Autism	PASS_Coronary_Artery_Disease	-0.041	0.0791	-0.5184	0.6042	0.0732	0.0095	1.0252	0.0089	-0.0066	0.0055
PASS_Autism	PASS_Crohns_Disease	-0.031	0.0598	-0.5194	0.6035	0.5036	0.064	1.0183	0.0146	-0.0049	0.0056
PASS_Autism	PASS_DS	0.1124	0.0794	1.4162	0.1567	0.0473	0.0037	1.0004	0.0072	-0.0031	0.0056
PASS_Autism	PASS_HDL	0.0096	0.055	0.174	0.8619	0.1105	0.0201	0.9291	0.0434	0.0027	0.0046
PASS_Autism	PASS_LDL	-0.0226	0.06	-0.3766	0.7064	0.0941	0.0253	0.9587	0.0439	-0.0006	0.005
PASS_Autism	PASS_NumberChildrenEverBorn	-0.0979	0.0605	-1.6166	0.106	0.0257	0.0018	0.9696	0.0071	-0.0019	0.0047
PASS_Autism	PASS_Rheumatoid_Arthritis	-0.0486	0.0693	-0.7014	0.483	0.1777	0.0311	1.0202	0.0114	-0.0065	0.005
PASS_Autism	PASS_Schizophrenia	0.1739	0.0514	3.384	0.0007	0.4615	0.0201	1.027	0.0132	0.0002	0.0068
PASS_Autism	PASS_Ulcerative_Colitis	0.0287	0.0834	0.3446	0.7304	0.2381	0.0336	1.0561	0.0124	-0.0026	0.0065
PASS_Autism	rafac	0.0711	0.1128	0.6306	0.5283	0.1245	0.0157	0.9931	0.007	-0.0024	0.0055
PASS_Autism	ramax_area	-0.1455	0.0645	-2.2561	0.0241	0.1995	0.0144	1.0135	0.0067	0.0109	0.0048
PASS_Autism	RVEDV	-0.0837	0.0551	-1.5176	0.1291	0.2532	0.02	1.0015	0.0078	7.8365e-05	0.0048
PASS_Autism	RVEF	-0.0195	0.131	-0.1493	0.8813	0.1567	0.0291	0.9945	0.0112	0.0022	0.0068
PASS_Autism	short_axis_cm_pa	-0.0874	0.0779	-1.1217	0.262	0.228	0.0192	1.0083	0.009	0.0021	0.0057
PASS_Autism	short_axis_cm_root	0.006	0.065	0.0919	0.9268	0.2517	0.0206	1.0097	0.0084	-0.0038	0.0052
PASS_Autism	UKB_460K.blood_EOSINOPHIL_COUNT	0.0113	0.0314	0.3586	0.7199	0.2092	0.0215	1.2038	0.0624	0.0009	0.0064
PASS_Autism	UKB_460K.blood_PLATELET_COUNT	0.0012	0.0285	0.041	0.9673	0.3522	0.0293	1.3766	0.0809	-0.0043	0.0072
PASS_Autism	UKB_460K.blood_RBC_DISTRIB_WIDTH	-0.0181	0.0293	-0.6198	0.5354	0.2336	0.0231	1.1775	0.0725	0.0048	0.0063
PASS_Autism	UKB_460K.blood_RED_COUNT	0.0393	0.0332	1.1849	0.2361	0.2442	0.0247	1.3163	0.075	-0.0095	0.0072
PASS_Autism	UKB_460K.blood_WHITE_COUNT	-0.0406	0.0336	-1.2061	0.2278	0.2013	0.0148	1.1998	0.042	-0.0023	0.0066
PASS_Autism	UKB_460K.bmd_HEEL_TSCOREz	-0.0045	0.0259	-0.175	0.8611	0.3901	0.0405	1.266	0.0774	0.0049	0.0073
PASS_Autism	UKB_460K.body_BALDING1	0.0217	0.0392	0.554	0.5796	0.2294	0.0267	1.1362	0.0386	-0.0047	0.0057
PASS_Autism	UKB_460K.body_BMIz	-0.0365	0.0277	-1.3187	0.1873	0.2745	0.0089	1.0883	0.0228	0.0064	0.0056
PASS_Autism	UKB_460K.body_HEIGHTz	-0.0136	0.0291	-0.4676	0.64	0.6675	0.0338	1.465	0.1017	0.019	0.0091
PASS_Autism	UKB_460K.body_WHRadjBMIz	0.0628	0.0343	1.8321	0.0669	0.1486	0.0083	1.1502	0.0352	-0.0072	0.0061
PASS_Autism	UKB_460K.bp_SYSTOLICadjMEDz	-0.0909	0.0322	-2.8263	0.0047	0.2072	0.0086	1.1542	0.0274	-0.0025	0.0058
PASS_Autism	UKB_460K.cov_SMOKING_STATUS	-0.0003	0.0352	-0.0098	0.9922	0.1002	0.0035	1.0314	0.0104	-0.0029	0.0055
PASS_Autism	UKB_460K.disease_AID_SURE	-0.0329	0.0866	-0.3803	0.7038	0.0067	0.0013	1.01	0.0069	0.0022	0.0042
PASS_Autism	UKB_460K.disease_ALLERGY_ECZEMA_DIAGNOSED	0.0673	0.0355	1.8988	0.0576	0.0724	0.0052	1.0619	0.0174	-0.0035	0.005
PASS_Autism	UKB_460K.disease_DERMATOLOGY	0.1925	0.0747	2.5764	0.01	0.0091	0.0014	1.0282	0.0071	-0.0049	0.0045
PASS_Autism	UKB_460K.disease_HI_CHOL_SELF_REP	-0.0409	0.046	-0.8891	0.374	0.0411	0.0067	1.0932	0.05	-0.0071	0.0052
PASS_Autism	UKB_460K.disease_HYPOTHYROIDISM_SELF_REP	-0.0247	0.0426	-0.5797	0.5621	0.049	0.0051	1.0483	0.0181	-0.0069	0.0048
PASS_Autism	UKB_460K.disease_RESPIRATORY_ENT	0.0047	0.0402	0.1165	0.9073	0.0513	0.0046	1.0364	0.015	0.0042	0.0049
PASS_Autism	UKB_460K.disease_T2D	-0.0688	0.0422	-1.6314	0.1028	0.0428	0.0026	1.0462	0.0124	0.0025	0.0047
PASS_Autism	UKB_460K.lung_FEV1FVCzSMOKE	0.0079	0.0345	0.2282	0.8195	0.2565	0.0154	1.1383	0.029	0.0025	0.0071
PASS_Autism	UKB_460K.lung_FVCzSMOKE	-0.0269	0.0337	-0.7977	0.4251	0.2215	0.0076	1.0996	0.0175	0.0019	0.0064
PASS_Autism	UKB_460K.mental_NEUROTICISM	0.0649	0.0367	1.7674	0.0772	0.1139	0.0039	1.0372	0.0115	-0.0023	0.0054
PASS_Autism	UKB_460K.other_MORNINGPERSON	-0.057	0.0366	-1.5552	0.1199	0.102	0.0037	1.0364	0.0129	-0.0026	0.0051
PASS_Autism	UKB_460K.pigment_HAIR	-0.0114	0.0206	-0.5549	0.5789	0.3859	0.1546	1.4816	0.449	-0.0031	0.0065
PASS_Autism	UKB_460K.pigment_SKIN	0.0643	0.0326	1.9719	0.0486	0.1739	0.0546	1.1769	0.1788	0.0005	0.0059
PASS_Autism	UKB_460K.pigment_SUNBURN	0.2043	0.0534	3.826	0.0001	0.0875	0.0219	1.083	0.0779	-0.0017	0.0054
PASS_Autism	UKB_460K.pigment_TANNING	-0.0931	0.0539	-1.7265	0.0843	0.1556	0.0724	1.1643	0.2374	-0.0007	0.0058
PASS_Autism	UKB_460K.repro_MENARCHE_AGE	-0.0597	0.0319	-1.8678	0.0618	0.2638	0.0132	1.0054	0.0174	-0.0058	0.0058
PASS_Autism	UKB_460K.repro_MENOPAUSE_AGE	0.0734	0.0462	1.5886	0.1121	0.1238	0.0107	1.0134	0.0178	-0.001	0.0053
PASS_bipolar1	PASS_Coronary_Artery_Disease	0.045	0.0499	0.9011	0.3675	0.0709	0.0107	1.0305	0.0114	0.0238	0.0066
PASS_bipolar1	PASS_Crohns_Disease	0.1051	0.0472	2.2267	0.026	0.4905	0.0683	1.0284	0.0184	0.0684	0.0075
PASS_bipolar1	PASS_DS	0.2456	0.0465	5.2821	1.2771e-07	0.0475	0.0041	1.0029	0.0092	0.0419	0.0067
PASS_bipolar1	PASS_HDL	0.0141	0.0383	0.3688	0.7123	0.0967	0.0282	0.963	0.0635	0.0022	0.0065
PASS_bipolar1	PASS_LDL	-0.0076	0.0435	-0.175	0.861	0.0938	0.0261	0.9636	0.0453	-0.0068	0.0068
PASS_bipolar1	PASS_NumberChildrenEverBorn	0.0853	0.0489	1.7442	0.0811	0.0247	0.0022	0.9788	0.0098	-0.0063	0.0071
PASS_bipolar1	PASS_Rheumatoid_Arthritis	-0.1162	0.0584	-1.9888	0.0467	0.1852	0.0351	1.0186	0.0142	0.0003	0.0074
PASS_bipolar1	PASS_Schizophrenia	0.7105	0.0257	27.6754	1.3792e-168	0.4581	0.0207	1.0438	0.0148	0.2189	0.0111
PASS_bipolar1	PASS_Ulcerative_Colitis	0.0799	0.0565	1.4141	0.1573	0.2304	0.0369	1.0652	0.0144	0.0846	0.0073
PASS_bipolar1	rafac	0.0283	0.0597	0.4735	0.6358	0.1242	0.0174	0.9952	0.0097	-0.0089	0.0068
PASS_bipolar1	ramax_area	0.0224	0.0512	0.4378	0.6616	0.1973	0.0178	1.0205	0.01	-0.0069	0.0077
PASS_bipolar1	RVEDV	0.0356	0.0459	0.7761	0.4377	0.2571	0.0244	1.0036	0.0121	-0.0092	0.0078
PASS_bipolar1	RVEF	0.0799	0.054	1.4785	0.1393	0.1649	0.0353	0.989	0.0171	-0.0093	0.0078
PASS_bipolar1	short_axis_cm_pa	-0.0224	0.049	-0.4573	0.6475	0.2407	0.0237	1.0027	0.0122	0.0009	0.008
PASS_bipolar1	short_axis_cm_root	0.0035	0.0447	0.0775	0.9382	0.2654	0.0247	1.002	0.0115	-0.0123	0.0076
PASS_bipolar1	UKB_460K.blood_EOSINOPHIL_COUNT	-0.0142	0.0237	-0.6004	0.5482	0.2211	0.0244	1.1492	0.0913	0.0054	0.0105
PASS_bipolar1	UKB_460K.blood_PLATELET_COUNT	0.0137	0.0239	0.5748	0.5654	0.3635	0.0299	1.3478	0.1292	-0.0036	0.0118
PASS_bipolar1	UKB_460K.blood_RBC_DISTRIB_WIDTH	-0.0396	0.0261	-1.5147	0.1298	0.2426	0.0262	1.1226	0.1037	0.0087	0.0104
PASS_bipolar1	UKB_460K.blood_RED_COUNT	-0.0533	0.0259	-2.0592	0.0395	0.2474	0.0281	1.3082	0.1108	0.0071	0.0114
PASS_bipolar1	UKB_460K.blood_WHITE_COUNT	0.0029	0.0293	0.1	0.9203	0.2007	0.0185	1.2129	0.0709	-0.0032	0.0118
PASS_bipolar1	UKB_460K.bmd_HEEL_TSCOREz	-0.0016	0.0206	-0.0752	0.94	0.4154	0.0507	1.1572	0.1401	0.0049	0.0127
PASS_bipolar1	UKB_460K.body_BALDING1	0.1057	0.0304	3.4758	0.0005	0.2192	0.0335	1.1943	0.07	-0.022	0.0104
PASS_bipolar1	UKB_460K.body_BMIz	-0.0941	0.0258	-3.6545	0.0003	0.2841	0.0114	1.0686	0.0347	0.0043	0.0121
PASS_bipolar1	UKB_460K.body_HEIGHTz	-0.0174	0.023	-0.755	0.4502	0.6793	0.0382	1.4689	0.1454	0.0115	0.0161
PASS_bipolar1	UKB_460K.body_WHRadjBMIz	0.0323	0.0271	1.1891	0.2344	0.145	0.0101	1.2027	0.0512	0.0002	0.0108
PASS_bipolar1	UKB_460K.bp_SYSTOLICadjMEDz	0.0109	0.0266	0.4103	0.6816	0.2038	0.0102	1.2128	0.0436	-0.0243	0.0106
PASS_bipolar1	UKB_460K.cov_SMOKING_STATUS	0.0906	0.0317	2.8545	0.0043	0.1025	0.0042	1.0334	0.0174	0.0008	0.0097
PASS_bipolar1	UKB_460K.disease_AID_SURE	0.1099	0.0687	1.6003	0.1095	0.0072	0.0014	1.007	0.0095	-0.0061	0.0068
PASS_bipolar1	UKB_460K.disease_ALLERGY_ECZEMA_DIAGNOSED	0.067	0.0306	2.19	0.0285	0.0746	0.0069	1.0584	0.0292	0.0051	0.0086
PASS_bipolar1	UKB_460K.disease_DERMATOLOGY	0.2257	0.0789	2.8597	0.0042	0.0082	0.0015	1.0404	0.0097	-0.0033	0.0073
PASS_bipolar1	UKB_460K.disease_HI_CHOL_SELF_REP	0.0183	0.041	0.4475	0.6545	0.0429	0.0058	1.0852	0.0399	-0.0117	0.0086
PASS_bipolar1	UKB_460K.disease_HYPOTHYROIDISM_SELF_REP	0.0213	0.035	0.608	0.5432	0.0494	0.006	1.0532	0.0277	-0.0092	0.0082
PASS_bipolar1	UKB_460K.disease_RESPIRATORY_ENT	0.0963	0.0336	2.8659	0.0042	0.0547	0.0054	1.0183	0.022	0.0014	0.0082
PASS_bipolar1	UKB_460K.disease_T2D	-0.0637	0.034	-1.8712	0.0613	0.0411	0.0028	1.0687	0.0186	0.0033	0.008
PASS_bipolar1	UKB_460K.lung_FEV1FVCzSMOKE	-0.036	0.0263	-1.367	0.1716	0.2609	0.0183	1.1519	0.0513	-0.0028	0.011
PASS_bipolar1	UKB_460K.lung_FVCzSMOKE	0.0243	0.024	1.0105	0.3122	0.2233	0.0088	1.126	0.0278	-0.0104	0.0107
PASS_bipolar1	UKB_460K.mental_NEUROTICISM	0.1157	0.0289	3.9973	6.4066e-05	0.1159	0.0045	1.0465	0.017	0.012	0.0089
PASS_bipolar1	UKB_460K.other_MORNINGPERSON	-0.0664	0.0282	-2.3503	0.0188	0.1034	0.0042	1.0446	0.0186	0.0034	0.0086
PASS_bipolar1	UKB_460K.pigment_HAIR	-0.0428	0.0258	-1.6597	0.097	0.4214	0.1611	1	0.4864	0.0061	0.0176
PASS_bipolar1	UKB_460K.pigment_SKIN	-0.0975	0.0294	-3.3184	0.0009	0.1884	0.0569	0.8673	0.158	0.0184	0.0146
PASS_bipolar1	UKB_460K.pigment_SUNBURN	0.1261	0.0521	2.4203	0.0155	0.1022	0.0222	0.9854	0.0719	0.0032	0.0106
PASS_bipolar1	UKB_460K.pigment_TANNING	0.0948	0.028	3.385	0.0007	0.1899	0.074	0.8327	0.2351	-0.021	0.0149
PASS_bipolar1	UKB_460K.repro_MENARCHE_AGE	0.038	0.0262	1.4495	0.1472	0.2734	0.0162	0.9873	0.0296	0.0018	0.0091
PASS_bipolar1	UKB_460K.repro_MENOPAUSE_AGE	-0.0407	0.0347	-1.1726	0.2409	0.1331	0.013	0.9896	0.0254	0.007	0.0076
PASS_Coronary_Artery_Disease	PASS_Crohns_Disease	0.0886	0.0596	1.4862	0.1372	0.498	0.0663	1.0153	0.0159	0.0639	0.0064
PASS_Coronary_Artery_Disease	PASS_DS	0.1228	0.0685	1.793	0.073	0.0497	0.0042	0.9965	0.0093	0.0135	0.0064
PASS_Coronary_Artery_Disease	PASS_HDL	-0.2871	0.0595	-4.8255	1.3968e-06	0.1188	0.0154	0.9038	0.0243	-0.0117	0.0066
PASS_Coronary_Artery_Disease	PASS_LDL	0.1818	0.0684	2.6578	0.0079	0.1034	0.0204	0.9355	0.0285	0.0297	0.0071
PASS_Coronary_Artery_Disease	PASS_NumberChildrenEverBorn	0.0723	0.0637	1.1344	0.2566	0.0249	0.0019	0.9747	0.0083	-0.0069	0.0056
PASS_Coronary_Artery_Disease	PASS_Rheumatoid_Arthritis	-0.0027	0.0747	-0.0367	0.9707	0.1828	0.0317	1.0131	0.0126	0.0142	0.0063
PASS_Coronary_Artery_Disease	PASS_Schizophrenia	-0.0139	0.0463	-0.2997	0.7644	0.4564	0.0195	1.0275	0.0136	0.0433	0.0073
PASS_Coronary_Artery_Disease	PASS_Ulcerative_Colitis	0.0843	0.0813	1.0374	0.2995	0.2335	0.0337	1.0509	0.0129	0.066	0.0064
PASS_Coronary_Artery_Disease	rafac	0.1341	0.0712	1.8843	0.0595	0.1251	0.0173	0.9912	0.0091	-0.0102	0.0056
PASS_Coronary_Artery_Disease	ramax_area	-0.1776	0.0675	-2.63	0.0085	0.1948	0.0161	1.0141	0.0085	0.0036	0.0061
PASS_Coronary_Artery_Disease	RVEDV	-0.1251	0.0641	-1.9495	0.0512	0.2507	0.0225	0.9979	0.0101	0.0054	0.0062
PASS_Coronary_Artery_Disease	RVEF	0.0061	0.0623	0.0985	0.9215	0.1658	0.0333	0.9855	0.015	-0.0005	0.006
PASS_Coronary_Artery_Disease	short_axis_cm_pa	-0.0288	0.0646	-0.4454	0.656	0.2369	0.0201	0.997	0.0104	-0.0073	0.006
PASS_Coronary_Artery_Disease	short_axis_cm_root	-0.0133	0.0601	-0.2214	0.8248	0.2562	0.0223	0.9997	0.0104	-0.0041	0.0062
PASS_Coronary_Artery_Disease	UKB_460K.blood_EOSINOPHIL_COUNT	0.0783	0.0525	1.4918	0.1358	0.2126	0.0243	1.1161	0.0785	-0.0095	0.0107
PASS_Coronary_Artery_Disease	UKB_460K.blood_PLATELET_COUNT	0.0448	0.0403	1.1129	0.2658	0.3394	0.0268	1.2717	0.0914	-0.005	0.0109
PASS_Coronary_Artery_Disease	UKB_460K.blood_RBC_DISTRIB_WIDTH	0.0793	0.0335	2.3635	0.0181	0.2302	0.0234	1.0492	0.0698	-0.0141	0.0086
PASS_Coronary_Artery_Disease	UKB_460K.blood_RED_COUNT	0.1015	0.0419	2.4211	0.0155	0.2425	0.025	1.1991	0.0715	-0.0023	0.0103
PASS_Coronary_Artery_Disease	UKB_460K.blood_WHITE_COUNT	0.1935	0.044	4.3981	1.0918e-05	0.1963	0.0143	1.144	0.0472	0.0029	0.01
PASS_Coronary_Artery_Disease	UKB_460K.bmd_HEEL_TSCOREz	0.0316	0.0317	0.9962	0.3191	0.4056	0.0434	1.1089	0.103	0.0098	0.0102
PASS_Coronary_Artery_Disease	UKB_460K.body_BALDING1	-0.0422	0.0393	-1.0737	0.2829	0.2241	0.0301	1.1548	0.0541	0.0122	0.0069
PASS_Coronary_Artery_Disease	UKB_460K.body_BMIz	0.2395	0.0372	6.4347	1.2368e-10	0.2768	0.0102	1.043	0.0267	-0.0027	0.0095
PASS_Coronary_Artery_Disease	UKB_460K.body_HEIGHTz	-0.1452	0.035	-4.1529	3.2827e-05	0.6456	0.035	1.4139	0.1551	-0.0228	0.0131
PASS_Coronary_Artery_Disease	UKB_460K.body_WHRadjBMIz	0.1854	0.0377	4.914	8.9255e-07	0.1438	0.009	1.155	0.0448	0.0047	0.0086
PASS_Coronary_Artery_Disease	UKB_460K.bp_SYSTOLICadjMEDz	0.3269	0.039	8.3832	5.1508e-17	0.2025	0.0086	1.1467	0.0339	0.0269	0.0109
PASS_Coronary_Artery_Disease	UKB_460K.cov_SMOKING_STATUS	0.1711	0.0358	4.7788	1.7632e-06	0.1008	0.004	1.0247	0.0152	0.0036	0.0066
PASS_Coronary_Artery_Disease	UKB_460K.disease_AID_SURE	0.3243	0.1008	3.2168	0.0013	0.0071	0.0014	1.0037	0.0084	-0.0077	0.0057
PASS_Coronary_Artery_Disease	UKB_460K.disease_ALLERGY_ECZEMA_DIAGNOSED	-0.0512	0.0477	-1.0748	0.2825	0.0741	0.006	1.0351	0.0233	-0.0139	0.0075
PASS_Coronary_Artery_Disease	UKB_460K.disease_DERMATOLOGY	-0.0445	0.0794	-0.5608	0.575	0.0086	0.0014	1.0288	0.0087	-0.0027	0.0057
PASS_Coronary_Artery_Disease	UKB_460K.disease_HI_CHOL_SELF_REP	0.6063	0.0548	11.0568	2.0312e-28	0.0438	0.0045	1.052	0.0236	0.0166	0.0087
PASS_Coronary_Artery_Disease	UKB_460K.disease_HYPOTHYROIDISM_SELF_REP	0.2151	0.0645	3.3346	0.0009	0.0486	0.0058	1.0363	0.0206	-0.0069	0.0078
PASS_Coronary_Artery_Disease	UKB_460K.disease_RESPIRATORY_ENT	0.0953	0.044	2.1656	0.0303	0.0532	0.0051	1.01	0.0186	-0.0058	0.0063
PASS_Coronary_Artery_Disease	UKB_460K.disease_T2D	0.3592	0.0518	6.9295	4.2229e-12	0.0415	0.0026	1.0468	0.015	0.0068	0.0067
PASS_Coronary_Artery_Disease	UKB_460K.lung_FEV1FVCzSMOKE	0.0797	0.0353	2.2589	0.0239	0.2574	0.0161	1.1026	0.0395	-0.0055	0.0088
PASS_Coronary_Artery_Disease	UKB_460K.lung_FVCzSMOKE	-0.1679	0.0348	-4.8206	1.4314e-06	0.2212	0.0077	1.072	0.0222	0.0112	0.0079
PASS_Coronary_Artery_Disease	UKB_460K.mental_NEUROTICISM	0.0624	0.0397	1.5688	0.1167	0.1169	0.004	1.0188	0.0148	0.0087	0.0076
PASS_Coronary_Artery_Disease	UKB_460K.other_MORNINGPERSON	0.0527	0.0385	1.3701	0.1707	0.1013	0.0039	1.0375	0.0168	-0.0065	0.0067
PASS_Coronary_Artery_Disease	UKB_460K.pigment_HAIR	0.0097	0.0269	0.3598	0.719	0.381	0.13	0.9991	0.3099	0.0018	0.0083
PASS_Coronary_Artery_Disease	UKB_460K.pigment_SKIN	-0.0382	0.0301	-1.2703	0.204	0.1697	0.0545	0.955	0.1327	-0.0024	0.0071
PASS_Coronary_Artery_Disease	UKB_460K.pigment_SUNBURN	-0.0957	0.0417	-2.2984	0.0215	0.0929	0.0204	1.0026	0.0615	0.0109	0.0072
PASS_Coronary_Artery_Disease	UKB_460K.pigment_TANNING	0.0179	0.0289	0.6202	0.5352	0.1612	0.0643	0.9154	0.1891	-0.0009	0.007
PASS_Coronary_Artery_Disease	UKB_460K.repro_MENARCHE_AGE	-0.0978	0.0354	-2.7584	0.0058	0.2625	0.0133	0.9927	0.022	-0.0007	0.0074
PASS_Coronary_Artery_Disease	UKB_460K.repro_MENOPAUSE_AGE	-0.1666	0.0488	-3.4127	0.0006	0.1275	0.0114	0.9852	0.0197	-0.0028	0.0064
PASS_Crohns_Disease	PASS_DS	0.0711	0.0531	1.3381	0.1809	0.0479	0.0041	0.9996	0.0089	0.0074	0.0063
PASS_Crohns_Disease	PASS_HDL	-0.0644	0.0517	-1.2457	0.2129	0.1042	0.0218	0.9395	0.048	-0.0075	0.0064
PASS_Crohns_Disease	PASS_LDL	-0.0878	0.0469	-1.8729	0.0611	0.0993	0.0227	0.948	0.0365	0.0101	0.006
PASS_Crohns_Disease	PASS_NumberChildrenEverBorn	0.0412	0.0591	0.6967	0.486	0.0251	0.0019	0.9726	0.0079	-0.0057	0.0063
PASS_Crohns_Disease	PASS_Rheumatoid_Arthritis	0.0191	0.0634	0.302	0.7627	0.184	0.0335	1.0141	0.0132	0.0378	0.0065
PASS_Crohns_Disease	PASS_Schizophrenia	0.0906	0.0354	2.5561	0.0106	0.4554	0.0201	1.0343	0.014	0.0632	0.0075
PASS_Crohns_Disease	PASS_Ulcerative_Colitis	0.6217	0.055	11.3077	1.2026e-29	0.2331	0.0328	1.0583	0.0122	0.1923	0.0086
PASS_Crohns_Disease	rafac	0.0352	0.0707	0.4986	0.6181	0.1279	0.0175	0.9896	0.0088	-0.0064	0.0073
PASS_Crohns_Disease	ramax_area	-0.0105	0.0521	-0.2014	0.8404	0.198	0.0166	1.0144	0.0086	0.0123	0.006
PASS_Crohns_Disease	RVEDV	0.0004	0.0453	0.008	0.9936	0.2552	0.023	0.999	0.0107	0.003	0.006
PASS_Crohns_Disease	RVEF	0.1012	0.0605	1.6725	0.0944	0.1668	0.0336	0.9852	0.0152	-0.0116	0.0067
PASS_Crohns_Disease	short_axis_cm_pa	0.0254	0.0497	0.5114	0.6091	0.2332	0.0221	1.0044	0.0111	-0.0037	0.0062
PASS_Crohns_Disease	short_axis_cm_root	-0.0179	0.0466	-0.3848	0.7004	0.2599	0.0223	1.0013	0.0105	0.0017	0.0066
PASS_Crohns_Disease	UKB_460K.blood_EOSINOPHIL_COUNT	0.0111	0.0594	0.1864	0.8521	0.2179	0.0232	1.125	0.0787	0.0125	0.017
PASS_Crohns_Disease	UKB_460K.blood_PLATELET_COUNT	0.0073	0.0303	0.2402	0.8102	0.3533	0.0293	1.3151	0.1044	0.0128	0.0114
PASS_Crohns_Disease	UKB_460K.blood_RBC_DISTRIB_WIDTH	0.0196	0.0288	0.6799	0.4966	0.2382	0.0242	1.0998	0.0822	0.0096	0.0096
PASS_Crohns_Disease	UKB_460K.blood_RED_COUNT	0.0702	0.0323	2.1742	0.0297	0.2512	0.0246	1.2289	0.0784	-0.0134	0.011
PASS_Crohns_Disease	UKB_460K.blood_WHITE_COUNT	0.0698	0.0481	1.4514	0.1467	0.202	0.0164	1.1678	0.0542	0.018	0.0123
PASS_Crohns_Disease	UKB_460K.bmd_HEEL_TSCOREz	0.005	0.025	0.1983	0.8428	0.4015	0.0451	1.1783	0.1062	-0.0101	0.0109
PASS_Crohns_Disease	UKB_460K.body_BALDING1	-0.0197	0.0365	-0.541	0.5885	0.2215	0.0307	1.1597	0.0588	0.0022	0.0087
PASS_Crohns_Disease	UKB_460K.body_BMIz	0.0364	0.0271	1.3432	0.1792	0.2756	0.0098	1.0738	0.0305	-0.0077	0.0094
PASS_Crohns_Disease	UKB_460K.body_HEIGHTz	0.0401	0.0274	1.4663	0.1426	0.6666	0.0358	1.415	0.1343	-0.0161	0.0142
PASS_Crohns_Disease	UKB_460K.body_WHRadjBMIz	0.0166	0.0313	0.5301	0.5961	0.1465	0.0092	1.1593	0.0385	0.0154	0.0092
PASS_Crohns_Disease	UKB_460K.bp_SYSTOLICadjMEDz	0.0223	0.0317	0.7042	0.4813	0.2036	0.0089	1.1642	0.0337	0.0086	0.0099
PASS_Crohns_Disease	UKB_460K.cov_SMOKING_STATUS	0.0567	0.0322	1.7582	0.0787	0.101	0.0041	1.0249	0.0156	0.0059	0.0075
PASS_Crohns_Disease	UKB_460K.disease_AID_SURE	0.2155	0.0767	2.8073	0.005	0.0071	0.0014	1.0056	0.0084	-0.0069	0.0068
PASS_Crohns_Disease	UKB_460K.disease_ALLERGY_ECZEMA_DIAGNOSED	0.1274	0.0455	2.7974	0.0052	0.074	0.006	1.0454	0.0247	0.0006	0.0091
PASS_Crohns_Disease	UKB_460K.disease_DERMATOLOGY	0.2135	0.0774	2.7589	0.0058	0.0084	0.0014	1.0344	0.0091	0.0137	0.0066
PASS_Crohns_Disease	UKB_460K.disease_HI_CHOL_SELF_REP	0.0019	0.0422	0.0449	0.9642	0.0436	0.0052	1.0666	0.0351	0.0124	0.0071
PASS_Crohns_Disease	UKB_460K.disease_HYPOTHYROIDISM_SELF_REP	0.016	0.0444	0.3599	0.719	0.0494	0.0058	1.0412	0.0229	-0.0005	0.0076
PASS_Crohns_Disease	UKB_460K.disease_RESPIRATORY_ENT	0.0599	0.0544	1.1009	0.2709	0.0539	0.0051	1.0131	0.0201	0.0115	0.0095
PASS_Crohns_Disease	UKB_460K.disease_T2D	-0.0389	0.0435	-0.8953	0.3706	0.0421	0.0027	1.0505	0.0144	0.0186	0.0081
PASS_Crohns_Disease	UKB_460K.lung_FEV1FVCzSMOKE	0.0149	0.0282	0.528	0.5975	0.2587	0.0177	1.1157	0.0428	-0.0012	0.0097
PASS_Crohns_Disease	UKB_460K.lung_FVCzSMOKE	-0.0477	0.0313	-1.5251	0.1272	0.2231	0.0082	1.0832	0.0227	-0.0172	0.0092
PASS_Crohns_Disease	UKB_460K.mental_NEUROTICISM	0.049	0.0312	1.574	0.1155	0.1152	0.004	1.0299	0.0141	0.0083	0.0072
PASS_Crohns_Disease	UKB_460K.other_MORNINGPERSON	-0.0121	0.0302	-0.4009	0.6885	0.1009	0.0042	1.0457	0.0171	-0.002	0.0079
PASS_Crohns_Disease	UKB_460K.pigment_HAIR	0.025	0.0224	1.1196	0.2629	0.4097	0.147	0.9452	0.3272	-0.0122	0.0082
PASS_Crohns_Disease	UKB_460K.pigment_SKIN	0.013	0.0229	0.57	0.5687	0.1778	0.0574	0.9372	0.1414	0.0057	0.0064
PASS_Crohns_Disease	UKB_460K.pigment_SUNBURN	0.0267	0.0288	0.9266	0.3541	0.0968	0.0212	0.9927	0.0614	-0.0064	0.0066
PASS_Crohns_Disease	UKB_460K.pigment_TANNING	0.0102	0.0229	0.4438	0.6572	0.1736	0.0669	0.8696	0.1858	-0.0075	0.0074
PASS_Crohns_Disease	UKB_460K.repro_MENARCHE_AGE	0.0324	0.0298	1.0864	0.2773	0.2679	0.0143	0.9846	0.0227	0.0011	0.0085
PASS_Crohns_Disease	UKB_460K.repro_MENOPAUSE_AGE	0.0402	0.0417	0.9645	0.3348	0.1301	0.0125	0.9876	0.0256	-0.0169	0.0071
PASS_DS	PASS_HDL	-0.1056	0.0468	-2.2578	0.024	0.107	0.0228	0.9388	0.049	-0.003	0.0059
PASS_DS	PASS_LDL	-0.0102	0.0554	-0.184	0.854	0.0907	0.0276	0.9671	0.0486	0.0067	0.0054
PASS_DS	PASS_NumberChildrenEverBorn	0.1644	0.0546	3.0131	0.0026	0.0255	0.0019	0.9716	0.0075	0.0059	0.0054
PASS_DS	PASS_Rheumatoid_Arthritis	0.0295	0.0585	0.5052	0.6134	0.1719	0.0329	1.027	0.0126	0.011	0.0054
PASS_DS	PASS_Schizophrenia	0.3062	0.0413	7.4126	1.238e-13	0.4559	0.0199	1.0404	0.0138	0.0389	0.0075
PASS_DS	PASS_Ulcerative_Colitis	0.1086	0.0668	1.625	0.1042	0.2316	0.0357	1.0617	0.0138	0.0045	0.0065
PASS_DS	rafac	-0.0277	0.0796	-0.3481	0.7277	0.1227	0.0161	0.9964	0.0075	0.0037	0.006
PASS_DS	ramax_area	-0.1632	0.055	-2.9697	0.003	0.1885	0.0156	1.0248	0.0075	0.0046	0.0056
PASS_DS	RVEDV	-0.1102	0.0477	-2.312	0.0208	0.2467	0.0215	1.011	0.0092	0.009	0.0051
PASS_DS	RVEF	-0.0295	0.0827	-0.3568	0.7212	0.1576	0.0308	0.9953	0.0125	0.002	0.0061
PASS_DS	short_axis_cm_pa	-0.1012	0.0599	-1.6887	0.0913	0.2268	0.0198	1.0127	0.0094	0.0149	0.0062
PASS_DS	short_axis_cm_root	-0.0044	0.0569	-0.0773	0.9384	0.2502	0.0208	1.0144	0.0094	0.0045	0.0059
PASS_DS	UKB_460K.blood_EOSINOPHIL_COUNT	0.0394	0.028	1.4073	0.1593	0.206	0.0237	1.2508	0.0767	0.0038	0.0067
PASS_DS	UKB_460K.blood_PLATELET_COUNT	0.0039	0.0289	0.1363	0.8916	0.352	0.0294	1.4265	0.0839	0.0333	0.0091
PASS_DS	UKB_460K.blood_RBC_DISTRIB_WIDTH	0.084	0.0255	3.2928	0.001	0.2294	0.0245	1.2336	0.088	0.0203	0.0069
PASS_DS	UKB_460K.blood_RED_COUNT	0.0205	0.0284	0.7206	0.4711	0.2374	0.0255	1.3944	0.0912	-0.002	0.0079
PASS_DS	UKB_460K.blood_WHITE_COUNT	0.1748	0.0287	6.0975	1.0772e-09	0.1999	0.0162	1.23	0.0522	0.0319	0.0074
PASS_DS	UKB_460K.bmd_HEEL_TSCOREz	-0.0529	0.0225	-2.348	0.0189	0.3897	0.0415	1.3165	0.0988	-0.0102	0.008
PASS_DS	UKB_460K.body_BALDING1	0.0072	0.0307	0.2334	0.8155	0.2234	0.0283	1.1705	0.047	0.006	0.0061
PASS_DS	UKB_460K.body_BMIz	0.2232	0.0278	8.036	9.2814e-16	0.2751	0.0094	1.1166	0.0288	0.02	0.0073
PASS_DS	UKB_460K.body_HEIGHTz	-0.084	0.0264	-3.1804	0.0015	0.671	0.0355	1.5281	0.1225	-0.0241	0.0113
PASS_DS	UKB_460K.body_WHRadjBMIz	0.126	0.0308	4.0969	4.1873e-05	0.1474	0.0092	1.1796	0.0432	0.0235	0.0075
PASS_DS	UKB_460K.bp_SYSTOLICadjMEDz	-0.0076	0.0262	-0.2893	0.7724	0.2055	0.0088	1.1909	0.0332	-0.0155	0.0067
PASS_DS	UKB_460K.cov_SMOKING_STATUS	0.3941	0.0311	12.6641	9.348e-37	0.1002	0.0038	1.0423	0.0126	0.0406	0.007
PASS_DS	UKB_460K.disease_AID_SURE	0.1893	0.0781	2.4234	0.0154	0.0068	0.0013	1.0109	0.0076	0.0104	0.0045
PASS_DS	UKB_460K.disease_ALLERGY_ECZEMA_DIAGNOSED	-0.0046	0.0351	-0.1309	0.8959	0.072	0.0055	1.0744	0.0204	0.0011	0.0056
PASS_DS	UKB_460K.disease_DERMATOLOGY	0.1128	0.0631	1.7867	0.074	0.0087	0.0014	1.0349	0.0081	-0.0003	0.0045
PASS_DS	UKB_460K.disease_HI_CHOL_SELF_REP	0.2343	0.044	5.3272	9.9747e-08	0.0406	0.0074	1.1055	0.0583	0.0163	0.0053
PASS_DS	UKB_460K.disease_HYPOTHYROIDISM_SELF_REP	0.1666	0.0389	4.2794	1.8737e-05	0.0486	0.0054	1.0579	0.0209	0.0126	0.0057
PASS_DS	UKB_460K.disease_RESPIRATORY_ENT	0.2516	0.038	6.6272	3.4215e-11	0.0516	0.0049	1.041	0.0172	0.0222	0.0056
PASS_DS	UKB_460K.disease_T2D	0.1929	0.0361	5.3452	9.0339e-08	0.0423	0.0027	1.0559	0.0149	0.0255	0.0055
PASS_DS	UKB_460K.lung_FEV1FVCzSMOKE	-0.034	0.0297	-1.1433	0.2529	0.257	0.0162	1.1633	0.0359	-0.0014	0.0076
PASS_DS	UKB_460K.lung_FVCzSMOKE	-0.0496	0.0279	-1.7765	0.0757	0.2214	0.0082	1.1224	0.0217	-0.0167	0.0067
PASS_DS	UKB_460K.mental_NEUROTICISM	0.8133	0.0264	30.8582	4.3421e-209	0.1138	0.004	1.049	0.0122	0.2024	0.0072
PASS_DS	UKB_460K.other_MORNINGPERSON	-0.1417	0.0363	-3.9056	9.3988e-05	0.1023	0.0038	1.0457	0.0146	-0.025	0.0064
PASS_DS	UKB_460K.pigment_HAIR	0.0228	0.0195	1.1681	0.2428	0.372	0.1768	1.5659	0.5967	0.0033	0.0071
PASS_DS	UKB_460K.pigment_SKIN	-0.0294	0.0233	-1.2618	0.207	0.1797	0.0608	1.0352	0.1123	0.0017	0.006
PASS_DS	UKB_460K.pigment_SUNBURN	0.034	0.0356	0.9553	0.3394	0.0889	0.0241	1.0757	0.0935	0.0055	0.0062
PASS_DS	UKB_460K.pigment_TANNING	0.0086	0.0273	0.3153	0.7525	0.1567	0.0805	1.1458	0.3005	-0.0127	0.0063
PASS_DS	UKB_460K.repro_MENARCHE_AGE	-0.1393	0.0344	-4.0476	5.1738e-05	0.2641	0.0141	1.0193	0.0208	0.0159	0.0072
PASS_DS	UKB_460K.repro_MENOPAUSE_AGE	-0.2299	0.0399	-5.7586	8.4807e-09	0.1253	0.011	1.0138	0.0205	-0.0113	0.0052
PASS_HDL	PASS_LDL	0.076	0.085	0.8951	0.3708	0.0938	0.0253	0.9589	0.044	-0.1076	0.0135
PASS_HDL	PASS_NumberChildrenEverBorn	-0.1247	0.0498	-2.5044	0.0123	0.0247	0.0019	0.9757	0.0074	-0.0122	0.0054
PASS_HDL	PASS_Rheumatoid_Arthritis	0.0033	0.0532	0.0626	0.9501	0.169	0.0284	1.0216	0.0111	-0.0081	0.0053
PASS_HDL	PASS_Schizophrenia	0.0335	0.0346	0.9685	0.3328	0.4549	0.0182	1.0319	0.0126	0.0054	0.0069
PASS_HDL	PASS_Ulcerative_Colitis	0.0376	0.06	0.6263	0.5311	0.221	0.034	1.0591	0.0126	-0.0033	0.0057
PASS_HDL	rafac	-0.0429	0.057	-0.7522	0.4519	0.1215	0.0171	0.9948	0.0079	0.0024	0.0053
PASS_HDL	ramax_area	0.0615	0.0459	1.3398	0.1803	0.1947	0.0161	1.0155	0.0075	0.0049	0.0053
PASS_HDL	RVEDV	-0.0549	0.0478	-1.1495	0.2503	0.2434	0.02	1.0048	0.0087	0.0046	0.0059
PASS_HDL	RVEF	0.0452	0.0522	0.8656	0.3867	0.1618	0.0325	0.9889	0.013	-0.0017	0.0054
PASS_HDL	short_axis_cm_pa	-0.1278	0.0422	-3.0298	0.0024	0.2291	0.0204	1.0042	0.0094	0.0051	0.0054
PASS_HDL	short_axis_cm_root	-0.1546	0.0465	-3.3277	0.0009	0.2476	0.0198	1.0084	0.0082	0.0015	0.0053
PASS_HDL	UKB_460K.blood_EOSINOPHIL_COUNT	-0.1271	0.0324	-3.9169	8.9703e-05	0.2067	0.0228	1.1766	0.0727	-0.0009	0.0076
PASS_HDL	UKB_460K.blood_PLATELET_COUNT	-0.0078	0.0314	-0.2478	0.8043	0.3374	0.0285	1.3604	0.0852	0.0071	0.0108
PASS_HDL	UKB_460K.blood_RBC_DISTRIB_WIDTH	0.0186	0.0441	0.4226	0.6726	0.2228	0.0228	1.1499	0.0699	0.0133	0.0106
PASS_HDL	UKB_460K.blood_RED_COUNT	-0.1966	0.0386	-5.0909	3.5635e-07	0.2347	0.0248	1.3027	0.0805	-0.0023	0.0108
PASS_HDL	UKB_460K.blood_WHITE_COUNT	-0.2635	0.0325	-8.1182	4.7331e-16	0.1927	0.0147	1.1996	0.045	0.0035	0.0097
PASS_HDL	UKB_460K.bmd_HEEL_TSCOREz	-0.0806	0.0274	-2.9439	0.0032	0.3906	0.042	1.2392	0.0916	0.0078	0.0098
PASS_HDL	UKB_460K.body_BALDING1	-0.0026	0.0315	-0.0839	0.9332	0.2236	0.029	1.159	0.0477	0.0006	0.0072
PASS_HDL	UKB_460K.body_BMIz	-0.3927	0.0409	-9.595	8.3926e-22	0.273	0.0093	1.0844	0.0258	0.0015	0.0099
PASS_HDL	UKB_460K.body_HEIGHTz	0.0249	0.0241	1.0343	0.301	0.6486	0.032	1.4638	0.11	-0.0105	0.0117
PASS_HDL	UKB_460K.body_WHRadjBMIz	-0.2237	0.0372	-6.0128	1.8231e-09	0.1443	0.0085	1.1585	0.0401	-0.0222	0.0109
PASS_HDL	UKB_460K.bp_SYSTOLICadjMEDz	-0.0465	0.0236	-1.972	0.0486	0.2033	0.0084	1.155	0.0284	-0.0039	0.0081
PASS_HDL	UKB_460K.cov_SMOKING_STATUS	-0.103	0.0268	-3.8373	0.0001	0.1	0.0039	1.0357	0.0128	-0.0051	0.006
PASS_HDL	UKB_460K.disease_AID_SURE	-0.0753	0.077	-0.9775	0.3283	0.0069	0.0013	1.0063	0.0075	-0.0044	0.0059
PASS_HDL	UKB_460K.disease_ALLERGY_ECZEMA_DIAGNOSED	-0.0133	0.0323	-0.4122	0.6802	0.072	0.0056	1.0573	0.021	0.0051	0.0064
PASS_HDL	UKB_460K.disease_DERMATOLOGY	-0.0904	0.0651	-1.389	0.1648	0.0082	0.0013	1.0331	0.0077	0.0029	0.0057
PASS_HDL	UKB_460K.disease_HI_CHOL_SELF_REP	-0.2093	0.0544	-3.8479	0.0001	0.0412	0.0051	1.0775	0.0368	-0.0226	0.0137
PASS_HDL	UKB_460K.disease_HYPOTHYROIDISM_SELF_REP	-0.1386	0.0363	-3.8192	0.0001	0.0477	0.0054	1.0457	0.0184	-0.0027	0.006
PASS_HDL	UKB_460K.disease_RESPIRATORY_ENT	-0.1272	0.0414	-3.0695	0.0021	0.0518	0.0047	1.0261	0.0166	0.0053	0.0068
PASS_HDL	UKB_460K.disease_T2D	-0.4297	0.047	-9.1324	6.7019e-20	0.041	0.0025	1.0524	0.0135	-0.014	0.0068
PASS_HDL	UKB_460K.lung_FEV1FVCzSMOKE	-0.1512	0.0313	-4.8324	1.3487e-06	0.2533	0.0155	1.1372	0.032	0.0138	0.008
PASS_HDL	UKB_460K.lung_FVCzSMOKE	0.1409	0.0315	4.4811	7.4243e-06	0.2189	0.0078	1.0955	0.02	-0.0097	0.0074
PASS_HDL	UKB_460K.mental_NEUROTICISM	-0.0179	0.027	-0.6615	0.5083	0.1155	0.0041	1.0306	0.0128	0.0027	0.0061
PASS_HDL	UKB_460K.other_MORNINGPERSON	0.0202	0.0283	0.7144	0.475	0.1015	0.0041	1.0396	0.0151	-0.005	0.0063
PASS_HDL	UKB_460K.pigment_HAIR	0.0112	0.0218	0.5154	0.6063	0.3643	0.136	1.204	0.3572	-0.0078	0.0086
PASS_HDL	UKB_460K.pigment_SKIN	-0.0119	0.0315	-0.3762	0.7067	0.1697	0.0546	0.9911	0.1067	-0.0037	0.0076
PASS_HDL	UKB_460K.pigment_SUNBURN	0.0378	0.0351	1.077	0.2815	0.0892	0.0198	1.0342	0.06	-0.0052	0.0068
PASS_HDL	UKB_460K.pigment_TANNING	0.0628	0.0453	1.3859	0.1658	0.1553	0.0636	1.0017	0.1865	0.005	0.0078
PASS_HDL	UKB_460K.repro_MENARCHE_AGE	0.1608	0.0306	5.2519	1.5051e-07	0.2617	0.0129	1.0018	0.0193	-0.0028	0.0067
PASS_HDL	UKB_460K.repro_MENOPAUSE_AGE	0.059	0.0425	1.3877	0.1652	0.1194	0.0101	1.0075	0.0178	0.0062	0.0062
PASS_LDL	PASS_NumberChildrenEverBorn	0.0448	0.058	0.7733	0.4393	0.0249	0.0019	0.9749	0.0075	0.002	0.0056
PASS_LDL	PASS_Rheumatoid_Arthritis	-0.0138	0.0614	-0.2252	0.8218	0.1696	0.0284	1.0212	0.0111	-0.0012	0.0059
PASS_LDL	PASS_Schizophrenia	-0.0158	0.0342	-0.4637	0.6429	0.4545	0.0182	1.0324	0.0124	-0.0043	0.0065
PASS_LDL	PASS_Ulcerative_Colitis	-0.0928	0.0526	-1.7635	0.0778	0.2212	0.0341	1.059	0.0125	0.0087	0.0058
PASS_LDL	rafac	0.1514	0.0692	2.1861	0.0288	0.1218	0.0173	0.9946	0.0081	-0.0105	0.0054
PASS_LDL	ramax_area	-0.162	0.0562	-2.8792	0.004	0.1937	0.0159	1.0163	0.0074	0.0016	0.0056
PASS_LDL	RVEDV	-0.1172	0.0571	-2.0521	0.0402	0.2431	0.02	1.005	0.0086	-0.0059	0.0062
PASS_LDL	RVEF	0.0835	0.0493	1.6929	0.0905	0.1618	0.0326	0.9889	0.0132	-0.0031	0.0053
PASS_LDL	short_axis_cm_pa	-0.0958	0.0554	-1.7286	0.0839	0.2295	0.0207	1.0039	0.0095	0.0082	0.0057
PASS_LDL	short_axis_cm_root	-0.1202	0.0528	-2.2783	0.0227	0.248	0.0203	1.0081	0.0085	0.0057	0.0057
PASS_LDL	UKB_460K.blood_EOSINOPHIL_COUNT	-0.034	0.042	-0.8104	0.4177	0.2064	0.0227	1.178	0.0731	0.0217	0.0124
PASS_LDL	UKB_460K.blood_PLATELET_COUNT	0.0852	0.0392	2.1756	0.0296	0.3365	0.0282	1.3664	0.0863	0.0102	0.0125
PASS_LDL	UKB_460K.blood_RBC_DISTRIB_WIDTH	0.1588	0.0753	2.1104	0.0348	0.2229	0.0225	1.1495	0.0701	-0.036	0.0304
PASS_LDL	UKB_460K.blood_RED_COUNT	0.0417	0.0393	1.0607	0.2888	0.2348	0.0246	1.3004	0.0779	-0.0125	0.0134
PASS_LDL	UKB_460K.blood_WHITE_COUNT	0.0642	0.0387	1.6584	0.0972	0.1926	0.0127	1.2002	0.0427	-0.0004	0.0102
PASS_LDL	UKB_460K.bmd_HEEL_TSCOREz	-0.0818	0.0261	-3.1294	0.0018	0.3919	0.042	1.229	0.0892	0.0218	0.0088
PASS_LDL	UKB_460K.body_BALDING1	-0.0004	0.0338	-0.013	0.9896	0.2236	0.0291	1.1596	0.048	0.0018	0.0064
PASS_LDL	UKB_460K.body_BMIz	0.0762	0.0365	2.0874	0.0369	0.2734	0.0093	1.0815	0.0259	0.0044	0.0114
PASS_LDL	UKB_460K.body_HEIGHTz	-0.1082	0.0271	-3.9938	6.5032e-05	0.6484	0.0315	1.4634	0.1081	-0.011	0.0114
PASS_LDL	UKB_460K.body_WHRadjBMIz	0.1204	0.0378	3.1825	0.0015	0.1443	0.0085	1.158	0.0399	0.0034	0.0087
PASS_LDL	UKB_460K.bp_SYSTOLICadjMEDz	-0.0424	0.0351	-1.2093	0.2265	0.2033	0.0083	1.1553	0.0288	0.0202	0.0118
PASS_LDL	UKB_460K.cov_SMOKING_STATUS	0.0353	0.0315	1.1198	0.2628	0.1	0.0039	1.0352	0.0127	-0.0044	0.0062
PASS_LDL	UKB_460K.disease_AID_SURE	0.0499	0.0808	0.6175	0.5369	0.0068	0.0013	1.0072	0.0077	0.0021	0.0052
PASS_LDL	UKB_460K.disease_ALLERGY_ECZEMA_DIAGNOSED	-0.044	0.0357	-1.2332	0.2175	0.0722	0.0057	1.0559	0.021	0.0026	0.0079
PASS_LDL	UKB_460K.disease_DERMATOLOGY	-0.1121	0.0711	-1.5763	0.115	0.0083	0.0013	1.0325	0.0076	0.0069	0.0057
PASS_LDL	UKB_460K.disease_HI_CHOL_SELF_REP	0.69	0.0573	12.0412	2.1586e-33	0.0411	0.0051	1.078	0.037	0.0596	0.0393
PASS_LDL	UKB_460K.disease_HYPOTHYROIDISM_SELF_REP	-0.0184	0.0424	-0.4346	0.6638	0.0478	0.0053	1.0452	0.0182	0.0144	0.0067
PASS_LDL	UKB_460K.disease_RESPIRATORY_ENT	-0.016	0.0358	-0.4486	0.6537	0.0519	0.0046	1.0252	0.0165	0.0046	0.0058
PASS_LDL	UKB_460K.disease_T2D	0.0909	0.0478	1.9044	0.0569	0.041	0.0026	1.053	0.0139	0.0101	0.0061
PASS_LDL	UKB_460K.lung_FEV1FVCzSMOKE	0.0479	0.0264	1.8144	0.0696	0.2533	0.015	1.1365	0.0313	0.0088	0.008
PASS_LDL	UKB_460K.lung_FVCzSMOKE	-0.0485	0.0278	-1.7487	0.0803	0.2188	0.0079	1.0957	0.0205	0.0064	0.0067
PASS_LDL	UKB_460K.mental_NEUROTICISM	0.0349	0.0312	1.1216	0.262	0.1156	0.004	1.0301	0.0129	-0.0095	0.0062
PASS_LDL	UKB_460K.other_MORNINGPERSON	-0.0275	0.0318	-0.864	0.3876	0.1016	0.0041	1.0394	0.0153	0.0145	0.0076
PASS_LDL	UKB_460K.pigment_HAIR	-0.0034	0.0255	-0.1316	0.8953	0.3659	0.1376	1.1922	0.3658	0.0168	0.0088
PASS_LDL	UKB_460K.pigment_SKIN	-0.0176	0.0296	-0.5941	0.5525	0.1701	0.055	0.9873	0.1091	0.0047	0.0065
PASS_LDL	UKB_460K.pigment_SUNBURN	-0.0508	0.0375	-1.3537	0.1758	0.0893	0.0199	1.0337	0.0606	0.0007	0.0062
PASS_LDL	UKB_460K.pigment_TANNING	-0.0208	0.0326	-0.6365	0.5244	0.1556	0.0639	0.9992	0.1893	0.0045	0.0074
PASS_LDL	UKB_460K.repro_MENARCHE_AGE	0.0128	0.0307	0.4179	0.676	0.2619	0.013	1.0014	0.0195	-0.0031	0.007
PASS_LDL	UKB_460K.repro_MENOPAUSE_AGE	-0.0595	0.04	-1.4849	0.1376	0.1197	0.0102	1.0066	0.0178	-0.0002	0.0063
PASS_NumberChildrenEverBorn	PASS_Rheumatoid_Arthritis	0.1137	0.0641	1.7746	0.076	0.1748	0.0284	1.0196	0.0111	-0.0019	0.0056
PASS_NumberChildrenEverBorn	PASS_Schizophrenia	0.0335	0.0352	0.9499	0.3421	0.4571	0.0195	1.0296	0.0127	-0.0008	0.007
PASS_NumberChildrenEverBorn	PASS_Ulcerative_Colitis	-0.0633	0.0688	-0.9203	0.3574	0.228	0.0331	1.0572	0.0125	0.0007	0.0064
PASS_NumberChildrenEverBorn	rafac	-0.0106	0.0631	-0.1686	0.8661	0.1234	0.014	0.9935	0.0073	-0.0012	0.0048
PASS_NumberChildrenEverBorn	ramax_area	-0.0492	0.0501	-0.9831	0.3255	0.2003	0.0157	1.0119	0.0068	-0.0019	0.0045
PASS_NumberChildrenEverBorn	RVEDV	0.1108	0.0454	2.439	0.0147	0.2479	0.0218	1.002	0.0086	-0.0133	0.0052
PASS_NumberChildrenEverBorn	RVEF	-0.0453	0.0488	-0.9272	0.3538	0.1598	0.0238	0.9915	0.0096	0.0064	0.0047
PASS_NumberChildrenEverBorn	short_axis_cm_pa	0.0534	0.0471	1.1336	0.257	0.2296	0.0182	1.0042	0.0084	-0.0031	0.0049
PASS_NumberChildrenEverBorn	short_axis_cm_root	0.0996	0.0441	2.2577	0.024	0.2485	0.0221	1.009	0.009	-0.0069	0.005
PASS_NumberChildrenEverBorn	UKB_460K.blood_EOSINOPHIL_COUNT	0.0507	0.0286	1.7692	0.0769	0.2101	0.0206	1.1681	0.0576	0.0119	0.0067
PASS_NumberChildrenEverBorn	UKB_460K.blood_PLATELET_COUNT	0.0001	0.0233	0.0056	0.9955	0.3449	0.0291	1.3448	0.0741	0.0004	0.0077
PASS_NumberChildrenEverBorn	UKB_460K.blood_RBC_DISTRIB_WIDTH	0.0604	0.0239	2.5263	0.0115	0.2269	0.0228	1.1501	0.0646	-0.0052	0.0063
PASS_NumberChildrenEverBorn	UKB_460K.blood_RED_COUNT	0.0228	0.0255	0.892	0.3724	0.2419	0.0241	1.2763	0.0711	-0.0086	0.0071
PASS_NumberChildrenEverBorn	UKB_460K.blood_WHITE_COUNT	0.1142	0.0299	3.819	0.0001	0.1997	0.0143	1.1738	0.0379	0.0014	0.0077
PASS_NumberChildrenEverBorn	UKB_460K.bmd_HEEL_TSCOREz	-0.0335	0.0227	-1.4735	0.1406	0.3929	0.0338	1.2332	0.0729	0.0069	0.0073
PASS_NumberChildrenEverBorn	UKB_460K.body_BALDING1	0.0672	0.0333	2.0191	0.0435	0.2284	0.0269	1.1393	0.0412	0.0109	0.0062
PASS_NumberChildrenEverBorn	UKB_460K.body_BMIz	0.1819	0.0224	8.1141	4.8922e-16	0.2739	0.0098	1.0801	0.0224	0.006	0.0069
PASS_NumberChildrenEverBorn	UKB_460K.body_HEIGHTz	-0.0481	0.0219	-2.1984	0.0279	0.6637	0.0313	1.3997	0.0882	-0.0211	0.0084
PASS_NumberChildrenEverBorn	UKB_460K.body_WHRadjBMIz	0.0377	0.0275	1.3727	0.1699	0.147	0.0081	1.144	0.0355	0.0008	0.0066
PASS_NumberChildrenEverBorn	UKB_460K.bp_SYSTOLICadjMEDz	-0.0672	0.0272	-2.4685	0.0136	0.207	0.0082	1.1375	0.0259	-0.0014	0.0069
PASS_NumberChildrenEverBorn	UKB_460K.cov_SMOKING_STATUS	0.2341	0.0336	6.9595	3.4146e-12	0.1008	0.0038	1.0286	0.0113	0.0097	0.0063
PASS_NumberChildrenEverBorn	UKB_460K.disease_AID_SURE	0.0675	0.077	0.8771	0.3804	0.0066	0.0013	1.0091	0.0075	0.0047	0.0052
PASS_NumberChildrenEverBorn	UKB_460K.disease_ALLERGY_ECZEMA_DIAGNOSED	-0.0007	0.0323	-0.021	0.9833	0.073	0.0056	1.052	0.0173	-0.004	0.0056
PASS_NumberChildrenEverBorn	UKB_460K.disease_DERMATOLOGY	0.0636	0.0702	0.9061	0.3649	0.0091	0.0014	1.0263	0.0081	-0.0016	0.0049
PASS_NumberChildrenEverBorn	UKB_460K.disease_HI_CHOL_SELF_REP	0.0714	0.038	1.8798	0.0601	0.0418	0.0061	1.078	0.0421	0.0015	0.0056
PASS_NumberChildrenEverBorn	UKB_460K.disease_HYPOTHYROIDISM_SELF_REP	0.0142	0.033	0.4308	0.6666	0.0481	0.0052	1.0453	0.0159	0.0165	0.0047
PASS_NumberChildrenEverBorn	UKB_460K.disease_RESPIRATORY_ENT	0.1895	0.0389	4.8655	1.1414e-06	0.052	0.0048	1.026	0.015	0.006	0.0058
PASS_NumberChildrenEverBorn	UKB_460K.disease_T2D	0.1266	0.0356	3.5508	0.0004	0.0421	0.0025	1.0446	0.0126	-0.0069	0.0051
PASS_NumberChildrenEverBorn	UKB_460K.lung_FEV1FVCzSMOKE	-0.0461	0.0273	-1.6922	0.0906	0.2561	0.0142	1.1262	0.029	0.0088	0.006
PASS_NumberChildrenEverBorn	UKB_460K.lung_FVCzSMOKE	-0.0104	0.0276	-0.3766	0.7064	0.2212	0.0075	1.0866	0.0172	0.0041	0.0066
PASS_NumberChildrenEverBorn	UKB_460K.mental_NEUROTICISM	0.0416	0.0342	1.2158	0.2241	0.1153	0.0039	1.0295	0.0112	9.8086e-06	0.0062
PASS_NumberChildrenEverBorn	UKB_460K.other_MORNINGPERSON	-0.0028	0.0297	-0.0937	0.9254	0.1018	0.0035	1.0364	0.013	0.0039	0.0051
PASS_NumberChildrenEverBorn	UKB_460K.pigment_HAIR	-0.0348	0.0308	-1.129	0.2589	0.3433	0.143	1.4794	0.5005	-0.0015	0.008
PASS_NumberChildrenEverBorn	UKB_460K.pigment_SKIN	-0.1522	0.0308	-4.9415	7.7531e-07	0.1685	0.0543	1.0964	0.1305	-0.0014	0.0059
PASS_NumberChildrenEverBorn	UKB_460K.pigment_SUNBURN	0.0054	0.0462	0.1162	0.9075	0.0846	0.0212	1.0774	0.0821	-0.0108	0.0053
PASS_NumberChildrenEverBorn	UKB_460K.pigment_TANNING	0.1313	0.0305	4.3047	1.6719e-05	0.1451	0.0681	1.1406	0.2578	0.0032	0.0066
PASS_NumberChildrenEverBorn	UKB_460K.repro_MENARCHE_AGE	0.0214	0.0272	0.7875	0.431	0.2624	0.0126	1.0018	0.0175	0.0011	0.0057
PASS_NumberChildrenEverBorn	UKB_460K.repro_MENOPAUSE_AGE	-0.2207	0.0414	-5.3293	9.8575e-08	0.1199	0.0103	1.0119	0.0181	0.011	0.0052
PASS_Rheumatoid_Arthritis	PASS_Schizophrenia	-0.0452	0.0382	-1.1827	0.2369	0.4611	0.0205	1.0278	0.0136	0.0312	0.0072
PASS_Rheumatoid_Arthritis	PASS_Ulcerative_Colitis	0.0349	0.0649	0.5381	0.5905	0.2357	0.0339	1.0567	0.0123	0.0461	0.0061
PASS_Rheumatoid_Arthritis	rafac	-0.1047	0.066	-1.5854	0.1129	0.122	0.0163	0.9957	0.0079	0.0087	0.005
PASS_Rheumatoid_Arthritis	ramax_area	0.0974	0.0596	1.6335	0.1024	0.2029	0.0165	1.0105	0.0075	-0.0108	0.0054
PASS_Rheumatoid_Arthritis	RVEDV	0.0193	0.0567	0.3404	0.7336	0.258	0.0226	0.9977	0.0094	-0.0048	0.0055
PASS_Rheumatoid_Arthritis	RVEF	0.0857	0.0588	1.4577	0.1449	0.1598	0.0278	0.9914	0.0115	-0.0003	0.005
PASS_Rheumatoid_Arthritis	short_axis_cm_pa	-0.0179	0.0544	-0.3294	0.7419	0.24	0.0207	0.9989	0.0099	-0.0017	0.0055
PASS_Rheumatoid_Arthritis	short_axis_cm_root	0.0322	0.0512	0.6298	0.5288	0.2597	0.0212	1.0024	0.0089	-0.0056	0.0055
PASS_Rheumatoid_Arthritis	UKB_460K.blood_EOSINOPHIL_COUNT	0.1528	0.0431	3.5425	0.0004	0.2149	0.0216	1.1531	0.0696	0.009	0.01
PASS_Rheumatoid_Arthritis	UKB_460K.blood_PLATELET_COUNT	0.085	0.0316	2.6918	0.0071	0.3614	0.029	1.2923	0.0767	-0.0115	0.0093
PASS_Rheumatoid_Arthritis	UKB_460K.blood_RBC_DISTRIB_WIDTH	0.0911	0.0276	3.2995	0.001	0.2388	0.0232	1.1225	0.0703	-0.0039	0.0067
PASS_Rheumatoid_Arthritis	UKB_460K.blood_RED_COUNT	-0.0053	0.0351	-0.1516	0.8795	0.2525	0.025	1.2422	0.0698	-7.522e-05	0.0091
PASS_Rheumatoid_Arthritis	UKB_460K.blood_WHITE_COUNT	0.0864	0.0479	1.8051	0.0711	0.2019	0.0157	1.182	0.0482	0.0095	0.0098
PASS_Rheumatoid_Arthritis	UKB_460K.bmd_HEEL_TSCOREz	-0.0566	0.0248	-2.2773	0.0228	0.3996	0.0431	1.1856	0.0971	-0.0118	0.0086
PASS_Rheumatoid_Arthritis	UKB_460K.body_BALDING1	-0.0034	0.0383	-0.0874	0.9303	0.2252	0.0281	1.1496	0.0477	0.0127	0.0078
PASS_Rheumatoid_Arthritis	UKB_460K.body_BMIz	0.0542	0.0284	1.9101	0.0561	0.2768	0.0094	1.068	0.0251	0.0131	0.0087
PASS_Rheumatoid_Arthritis	UKB_460K.body_HEIGHTz	0.0225	0.0276	0.8155	0.4148	0.6735	0.0361	1.3936	0.1098	-0.0033	0.0113
PASS_Rheumatoid_Arthritis	UKB_460K.body_WHRadjBMIz	0.0093	0.0304	0.3062	0.7595	0.1482	0.0089	1.1499	0.0414	-0.0009	0.0072
PASS_Rheumatoid_Arthritis	UKB_460K.bp_SYSTOLICadjMEDz	-0.0071	0.0318	-0.2239	0.8228	0.2071	0.0082	1.151	0.0283	-0.0168	0.0074
PASS_Rheumatoid_Arthritis	UKB_460K.cov_SMOKING_STATUS	0.1466	0.0402	3.6473	0.0003	0.101	0.0038	1.0259	0.0129	0.0047	0.0068
PASS_Rheumatoid_Arthritis	UKB_460K.disease_AID_SURE	0.6431	0.0886	7.2591	3.8962e-13	0.0068	0.0014	1.008	0.0078	0.016	0.0063
PASS_Rheumatoid_Arthritis	UKB_460K.disease_ALLERGY_ECZEMA_DIAGNOSED	-0.0149	0.0456	-0.3269	0.7438	0.0732	0.0054	1.0514	0.0196	0.0026	0.0072
PASS_Rheumatoid_Arthritis	UKB_460K.disease_DERMATOLOGY	-0.0186	0.0857	-0.2168	0.8283	0.0091	0.0014	1.0291	0.0083	-0.0004	0.006
PASS_Rheumatoid_Arthritis	UKB_460K.disease_HI_CHOL_SELF_REP	-0.0228	0.0479	-0.4761	0.634	0.044	0.0049	1.0657	0.028	-0.0012	0.0067
PASS_Rheumatoid_Arthritis	UKB_460K.disease_HYPOTHYROIDISM_SELF_REP	0.4396	0.0653	6.733	1.6616e-11	0.0494	0.0055	1.0439	0.0199	0.0055	0.0094
PASS_Rheumatoid_Arthritis	UKB_460K.disease_RESPIRATORY_ENT	0.1122	0.0494	2.2711	0.0231	0.0535	0.0047	1.0179	0.0169	0.0103	0.0066
PASS_Rheumatoid_Arthritis	UKB_460K.disease_T2D	0.018	0.0464	0.387	0.6987	0.0425	0.0026	1.0467	0.0127	-0.0039	0.0064
PASS_Rheumatoid_Arthritis	UKB_460K.lung_FEV1FVCzSMOKE	0.0166	0.0294	0.5645	0.5724	0.2566	0.0157	1.1302	0.0358	-0.0078	0.0077
PASS_Rheumatoid_Arthritis	UKB_460K.lung_FVCzSMOKE	-0.0185	0.0317	-0.5825	0.5602	0.2233	0.008	1.085	0.0192	-0.0051	0.0075
PASS_Rheumatoid_Arthritis	UKB_460K.mental_NEUROTICISM	0.0486	0.0369	1.319	0.1872	0.1152	0.0039	1.0293	0.0133	0.0101	0.0065
PASS_Rheumatoid_Arthritis	UKB_460K.other_MORNINGPERSON	0.0465	0.034	1.3689	0.171	0.1024	0.0039	1.0328	0.0152	-0.0086	0.007
PASS_Rheumatoid_Arthritis	UKB_460K.pigment_HAIR	0.0271	0.0288	0.9406	0.3469	0.4289	0.1678	0.9186	0.3156	-0.0056	0.0087
PASS_Rheumatoid_Arthritis	UKB_460K.pigment_SKIN	0.0416	0.0376	1.1074	0.2681	0.1791	0.0598	0.9415	0.1239	-0.0161	0.0075
PASS_Rheumatoid_Arthritis	UKB_460K.pigment_SUNBURN	-0.0507	0.0369	-1.3764	0.1687	0.0974	0.0227	1.005	0.0542	-0.0079	0.006
PASS_Rheumatoid_Arthritis	UKB_460K.pigment_TANNING	0.0009	0.0392	0.0233	0.9814	0.1814	0.0777	0.9007	0.1708	-0.0055	0.0083
PASS_Rheumatoid_Arthritis	UKB_460K.repro_MENARCHE_AGE	0.017	0.0357	0.4772	0.6332	0.2684	0.0138	0.9867	0.021	0.0033	0.0059
PASS_Rheumatoid_Arthritis	UKB_460K.repro_MENOPAUSE_AGE	-0.0586	0.046	-1.2731	0.203	0.127	0.011	1.0003	0.0189	-0.0128	0.0059
PASS_Schizophrenia	PASS_Ulcerative_Colitis	0.1342	0.0388	3.4557	0.0005	0.2399	0.0343	1.0557	0.0126	0.0947	0.007
PASS_Schizophrenia	rafac	0.0379	0.0434	0.8728	0.3827	0.1247	0.0151	0.9935	0.008	-0.0002	0.0064
PASS_Schizophrenia	ramax_area	-0.033	0.0374	-0.8821	0.3777	0.1991	0.0165	1.0138	0.0083	-0.0022	0.0068
PASS_Schizophrenia	RVEDV	-0.0166	0.0335	-0.495	0.6206	0.2567	0.0231	0.9986	0.0106	-0.0026	0.0069
PASS_Schizophrenia	RVEF	0.0877	0.0439	1.9978	0.0457	0.1639	0.0266	0.9881	0.0124	-0.0027	0.0073
PASS_Schizophrenia	short_axis_cm_pa	-0.0627	0.04	-1.5693	0.1166	0.238	0.0207	0.9999	0.0106	-0.0015	0.0078
PASS_Schizophrenia	short_axis_cm_root	-0.0257	0.0338	-0.7599	0.4473	0.2621	0.0224	0.9998	0.0098	-0.0074	0.0072
PASS_Schizophrenia	UKB_460K.blood_EOSINOPHIL_COUNT	0.0064	0.0179	0.358	0.7204	0.2177	0.0232	1.1338	0.0765	0.0008	0.0097
PASS_Schizophrenia	UKB_460K.blood_PLATELET_COUNT	-0.0034	0.0178	-0.1931	0.8469	0.3625	0.0288	1.28	0.0924	0.005	0.0123
PASS_Schizophrenia	UKB_460K.blood_RBC_DISTRIB_WIDTH	-0.0396	0.0195	-2.0274	0.0426	0.2435	0.0248	1.0753	0.0749	0.0062	0.0105
PASS_Schizophrenia	UKB_460K.blood_RED_COUNT	-0.0264	0.0192	-1.3763	0.1687	0.2517	0.0247	1.2379	0.0807	-0.0158	0.0112
PASS_Schizophrenia	UKB_460K.blood_WHITE_COUNT	0.0165	0.0185	0.8887	0.3742	0.201	0.0165	1.1847	0.0575	0.0087	0.0103
PASS_Schizophrenia	UKB_460K.bmd_HEEL_TSCOREz	-0.0066	0.0176	-0.3747	0.7079	0.4065	0.0437	1.1382	0.1006	-0.0196	0.0109
PASS_Schizophrenia	UKB_460K.body_BALDING1	0.0125	0.0225	0.5547	0.5791	0.2223	0.0298	1.1619	0.0543	-0.0022	0.0091
PASS_Schizophrenia	UKB_460K.body_BMIz	-0.1131	0.0176	-6.4408	1.1885e-10	0.2804	0.0104	1.0449	0.0274	0.003	0.011
PASS_Schizophrenia	UKB_460K.body_HEIGHTz	-0.0028	0.0176	-0.1582	0.8743	0.676	0.0346	1.375	0.1296	-0.0183	0.0144
PASS_Schizophrenia	UKB_460K.body_WHRadjBMIz	0.0157	0.0215	0.7289	0.4661	0.1482	0.009	1.1499	0.0447	0.0133	0.0098
PASS_Schizophrenia	UKB_460K.bp_SYSTOLICadjMEDz	-0.0327	0.0201	-1.6286	0.1034	0.2067	0.0091	1.1541	0.0348	0.0069	0.0097
PASS_Schizophrenia	UKB_460K.cov_SMOKING_STATUS	0.1469	0.0226	6.5093	7.5497e-11	0.1009	0.004	1.0268	0.0142	0.0213	0.0089
PASS_Schizophrenia	UKB_460K.disease_AID_SURE	0.0502	0.0497	1.0105	0.3122	0.0071	0.0014	1.0061	0.0082	-0.0019	0.0068
PASS_Schizophrenia	UKB_460K.disease_ALLERGY_ECZEMA_DIAGNOSED	0.0705	0.0231	3.0454	0.0023	0.0749	0.0061	1.0411	0.0221	-0.0126	0.0076
PASS_Schizophrenia	UKB_460K.disease_DERMATOLOGY	0.1391	0.0485	2.8656	0.0042	0.009	0.0014	1.0298	0.0086	-0.004	0.0063
PASS_Schizophrenia	UKB_460K.disease_HI_CHOL_SELF_REP	-0.0627	0.0272	-2.3071	0.021	0.0438	0.0049	1.0672	0.0283	0.0035	0.0075
PASS_Schizophrenia	UKB_460K.disease_HYPOTHYROIDISM_SELF_REP	0.0138	0.0253	0.5451	0.5857	0.0501	0.0054	1.0381	0.0214	0.001	0.0081
PASS_Schizophrenia	UKB_460K.disease_RESPIRATORY_ENT	0.0833	0.0258	3.2266	0.0013	0.0532	0.0051	1.0197	0.019	-0.0011	0.0081
PASS_Schizophrenia	UKB_460K.disease_T2D	-0.0868	0.0286	-3.0388	0.0024	0.042	0.0025	1.0526	0.0141	0.0026	0.0081
PASS_Schizophrenia	UKB_460K.lung_FEV1FVCzSMOKE	-0.0578	0.0181	-3.1955	0.0014	0.2591	0.0155	1.1169	0.0402	0.0004	0.01
PASS_Schizophrenia	UKB_460K.lung_FVCzSMOKE	0.0096	0.018	0.5306	0.5957	0.2244	0.008	1.0802	0.0213	-0.0115	0.0088
PASS_Schizophrenia	UKB_460K.mental_NEUROTICISM	0.2204	0.0243	9.0686	1.2051e-19	0.1156	0.0041	1.0279	0.0142	0.0056	0.0091
PASS_Schizophrenia	UKB_460K.other_MORNINGPERSON	-0.14	0.0227	-6.1647	7.0603e-10	0.1026	0.0038	1.0339	0.0161	0.0066	0.0088
PASS_Schizophrenia	UKB_460K.pigment_HAIR	-0.0206	0.0165	-1.2518	0.2106	0.4244	0.1665	0.9608	0.3789	0.0083	0.011
PASS_Schizophrenia	UKB_460K.pigment_SKIN	-0.035	0.0247	-1.414	0.1574	0.1655	0.0649	1.1177	0.2841	-0.0066	0.0113
PASS_Schizophrenia	UKB_460K.pigment_SUNBURN	0.1288	0.046	2.7978	0.0051	0.097	0.0235	1.009	0.0672	-0.0117	0.0094
PASS_Schizophrenia	UKB_460K.pigment_TANNING	0.0458	0.0217	2.1126	0.0346	0.1781	0.078	0.9089	0.2112	-0.0046	0.0103
PASS_Schizophrenia	UKB_460K.repro_MENARCHE_AGE	0.0402	0.0236	1.7003	0.0891	0.2682	0.0149	0.989	0.0243	-0.0016	0.0096
PASS_Schizophrenia	UKB_460K.repro_MENOPAUSE_AGE	0.0018	0.0292	0.0599	0.9522	0.1307	0.0118	0.9885	0.0195	-0.0071	0.0076
PASS_Ulcerative_Colitis	rafac	0.0249	0.0846	0.2944	0.7684	0.1263	0.0168	0.9912	0.0093	0.0023	0.0065
PASS_Ulcerative_Colitis	ramax_area	-0.0383	0.0608	-0.6302	0.5286	0.2053	0.0169	1.0081	0.0086	-0.0079	0.0059
PASS_Ulcerative_Colitis	RVEDV	-0.0549	0.0604	-0.9096	0.363	0.2567	0.0228	0.9976	0.0101	-0.0062	0.006
PASS_Ulcerative_Colitis	RVEF	-0.0241	0.0806	-0.2989	0.765	0.1618	0.0329	0.9894	0.0146	-0.0013	0.0069
PASS_Ulcerative_Colitis	short_axis_cm_pa	-0.0129	0.0629	-0.2054	0.8373	0.242	0.0213	0.9959	0.0104	-0.0066	0.0064
PASS_Ulcerative_Colitis	short_axis_cm_root	0.0284	0.0537	0.5285	0.5972	0.2623	0.0213	0.9995	0.0095	-0.0079	0.006
PASS_Ulcerative_Colitis	UKB_460K.blood_EOSINOPHIL_COUNT	0.0537	0.0451	1.1901	0.234	0.2197	0.0225	1.111	0.0745	0.0045	0.0108
PASS_Ulcerative_Colitis	UKB_460K.blood_PLATELET_COUNT	0.0334	0.0355	0.9402	0.3471	0.3659	0.0295	1.2335	0.0949	0.0005	0.0098
PASS_Ulcerative_Colitis	UKB_460K.blood_RBC_DISTRIB_WIDTH	0.0094	0.0374	0.2516	0.8014	0.2436	0.0249	1.0604	0.0776	0.0026	0.0096
PASS_Ulcerative_Colitis	UKB_460K.blood_RED_COUNT	0.0635	0.0353	1.8005	0.0718	0.2534	0.0268	1.2128	0.0844	0.0052	0.0098
PASS_Ulcerative_Colitis	UKB_460K.blood_WHITE_COUNT	-0.0064	0.0545	-0.1174	0.9065	0.203	0.0162	1.1551	0.0542	0.0237	0.0111
PASS_Ulcerative_Colitis	UKB_460K.bmd_HEEL_TSCOREz	-0.0207	0.0272	-0.7598	0.4474	0.41	0.0461	1.1072	0.1089	0.0041	0.0102
PASS_Ulcerative_Colitis	UKB_460K.body_BALDING1	0.0267	0.0373	0.716	0.474	0.223	0.0302	1.1545	0.0545	-0.0016	0.0077
PASS_Ulcerative_Colitis	UKB_460K.body_BMIz	-0.0696	0.0309	-2.2529	0.0243	0.278	0.0104	1.0515	0.0276	-0.0052	0.0088
PASS_Ulcerative_Colitis	UKB_460K.body_HEIGHTz	0.015	0.0345	0.4353	0.6634	0.6785	0.0342	1.3233	0.1219	-0.0181	0.0147
PASS_Ulcerative_Colitis	UKB_460K.body_WHRadjBMIz	0.0442	0.0328	1.3449	0.1787	0.1498	0.009	1.1312	0.0353	0.0154	0.0079
PASS_Ulcerative_Colitis	UKB_460K.bp_SYSTOLICadjMEDz	0.0065	0.0309	0.2123	0.8319	0.2076	0.0091	1.1395	0.0335	0.0122	0.0089
PASS_Ulcerative_Colitis	UKB_460K.cov_SMOKING_STATUS	-0.0619	0.0373	-1.6598	0.0969	0.1012	0.0039	1.0221	0.0144	0.0116	0.008
PASS_Ulcerative_Colitis	UKB_460K.disease_AID_SURE	0.339	0.0882	3.8428	0.0001	0.0072	0.0013	1.0038	0.0084	0.0023	0.0058
PASS_Ulcerative_Colitis	UKB_460K.disease_ALLERGY_ECZEMA_DIAGNOSED	0.1012	0.0508	1.9929	0.0463	0.0745	0.006	1.0412	0.0234	-0.0015	0.0079
PASS_Ulcerative_Colitis	UKB_460K.disease_DERMATOLOGY	0.2146	0.0866	2.4769	0.0133	0.0088	0.0015	1.0307	0.0086	-0.0025	0.0061
PASS_Ulcerative_Colitis	UKB_460K.disease_HI_CHOL_SELF_REP	-0.0586	0.0477	-1.2286	0.2192	0.0445	0.0047	1.0568	0.0251	0.0119	0.0069
PASS_Ulcerative_Colitis	UKB_460K.disease_HYPOTHYROIDISM_SELF_REP	0.0355	0.0463	0.7668	0.4432	0.0499	0.0058	1.0365	0.023	-0.0107	0.007
PASS_Ulcerative_Colitis	UKB_460K.disease_RESPIRATORY_ENT	-0.0121	0.0581	-0.2077	0.8355	0.0538	0.0048	1.0137	0.0187	0.0169	0.008
PASS_Ulcerative_Colitis	UKB_460K.disease_T2D	-0.075	0.0487	-1.5401	0.1235	0.042	0.0028	1.0504	0.0146	0.0156	0.0069
PASS_Ulcerative_Colitis	UKB_460K.lung_FEV1FVCzSMOKE	-0.0201	0.0349	-0.5768	0.5641	0.2604	0.0161	1.103	0.0388	-0.0165	0.0087
PASS_Ulcerative_Colitis	UKB_460K.lung_FVCzSMOKE	-0.0182	0.0372	-0.4888	0.625	0.2251	0.0083	1.0666	0.0214	0.0061	0.0086
PASS_Ulcerative_Colitis	UKB_460K.mental_NEUROTICISM	0.1017	0.0359	2.8334	0.0046	0.1151	0.0041	1.0288	0.0146	0.0027	0.0068
PASS_Ulcerative_Colitis	UKB_460K.other_MORNINGPERSON	0.0041	0.0431	0.0963	0.9233	0.1024	0.0039	1.0341	0.0159	0.0014	0.0078
PASS_Ulcerative_Colitis	UKB_460K.pigment_HAIR	-0.0159	0.0293	-0.5432	0.587	0.4234	0.1441	0.8953	0.3458	-0.0022	0.0092
PASS_Ulcerative_Colitis	UKB_460K.pigment_SKIN	-0.0168	0.0416	-0.4052	0.6853	0.1727	0.059	1.0256	0.2166	0.0047	0.0095
PASS_Ulcerative_Colitis	UKB_460K.pigment_SUNBURN	-0.0112	0.0444	-0.2533	0.8001	0.0963	0.0211	1.0022	0.0622	0.0022	0.0078
PASS_Ulcerative_Colitis	UKB_460K.pigment_TANNING	-0.0084	0.0444	-0.19	0.8493	0.1759	0.0677	0.8803	0.1958	0.0045	0.0092
PASS_Ulcerative_Colitis	UKB_460K.repro_MENARCHE_AGE	-0.0034	0.042	-0.0811	0.9354	0.2689	0.0149	0.9816	0.0229	0.0138	0.0088
PASS_Ulcerative_Colitis	UKB_460K.repro_MENOPAUSE_AGE	-0.0122	0.0498	-0.2459	0.8057	0.1295	0.0119	0.9899	0.0196	-0.0043	0.0067
rafac	ramax_area	-0.2951	0.0568	-5.1996	1.9973e-07	0.2006	0.0145	1.0126	0.0063	-0.1187	0.0045
rafac	RVEDV	-0.19	0.0559	-3.3977	0.0007	0.2527	0.0203	1.0012	0.0077	0.0451	0.005
rafac	RVEF	0.3399	0.1042	3.2612	0.0011	0.1556	0.029	0.9952	0.011	0.2311	0.0077
rafac	short_axis_cm_pa	-0.0397	0.0964	-0.4112	0.6809	0.2294	0.0192	1.007	0.0091	-0.0038	0.006
rafac	short_axis_cm_root	-0.1796	0.0612	-2.9371	0.0033	0.252	0.0197	1.0097	0.0082	-0.003	0.0056
rafac	UKB_460K.blood_EOSINOPHIL_COUNT	0.05	0.0384	1.3017	0.193	0.2096	0.0212	1.199	0.0613	-0.0035	0.0072
rafac	UKB_460K.blood_PLATELET_COUNT	0.0779	0.0314	2.484	0.013	0.3525	0.0294	1.3694	0.0795	0.0079	0.0075
rafac	UKB_460K.blood_RBC_DISTRIB_WIDTH	0.0218	0.0289	0.7524	0.4518	0.2339	0.0231	1.1728	0.0713	-0.0041	0.0067
rafac	UKB_460K.blood_RED_COUNT	0.0562	0.0338	1.6604	0.0968	0.2453	0.0247	1.3065	0.0742	0.0219	0.0078
rafac	UKB_460K.blood_WHITE_COUNT	0.095	0.036	2.6384	0.0083	0.2014	0.0147	1.1957	0.0414	0.0089	0.0065
rafac	UKB_460K.bmd_HEEL_TSCOREz	-0.0491	0.0274	-1.79	0.0735	0.3914	0.0402	1.2552	0.076	-0.0152	0.0076
rafac	UKB_460K.body_BALDING1	-0.0588	0.032	-1.8375	0.0661	0.2295	0.0265	1.1344	0.0382	0.0083	0.0055
rafac	UKB_460K.body_BMIz	0.0921	0.0298	3.0889	0.002	0.2749	0.0088	1.0832	0.0225	0.0277	0.0067
rafac	UKB_460K.body_HEIGHTz	-0.1838	0.0284	-6.465	1.0131e-10	0.6684	0.0336	1.4524	0.1	-0.0076	0.0089
rafac	UKB_460K.body_WHRadjBMIz	0.0681	0.0336	2.0255	0.0428	0.1488	0.0084	1.1468	0.0348	0.0189	0.0062
rafac	UKB_460K.bp_SYSTOLICadjMEDz	0.0982	0.0303	3.2414	0.0012	0.2072	0.0085	1.1519	0.0269	0.0273	0.006
rafac	UKB_460K.cov_SMOKING_STATUS	-0.047	0.0377	-1.2471	0.2124	0.1003	0.0035	1.03	0.0103	0.0054	0.0057
rafac	UKB_460K.disease_AID_SURE	-0.0147	0.0904	-0.1626	0.8708	0.0067	0.0013	1.0098	0.0068	6.3495e-05	0.0046
rafac	UKB_460K.disease_ALLERGY_ECZEMA_DIAGNOSED	0.0423	0.0406	1.0415	0.2976	0.0726	0.005	1.0599	0.0168	-0.0092	0.0055
rafac	UKB_460K.disease_DERMATOLOGY	-0.0065	0.087	-0.0748	0.9404	0.0091	0.0013	1.0283	0.0071	-0.0045	0.0048
rafac	UKB_460K.disease_HI_CHOL_SELF_REP	0.1574	0.051	3.0839	0.002	0.0412	0.0066	1.0918	0.0494	-0.0039	0.0057
rafac	UKB_460K.disease_HYPOTHYROIDISM_SELF_REP	-0.072	0.0441	-1.6314	0.1028	0.049	0.0051	1.0471	0.0177	0.001	0.0049
rafac	UKB_460K.disease_RESPIRATORY_ENT	-0.0253	0.0407	-0.6204	0.535	0.0516	0.0045	1.0334	0.0148	0.0037	0.0047
rafac	UKB_460K.disease_T2D	0.0557	0.046	1.2119	0.2256	0.0429	0.0026	1.0445	0.0125	2.1358e-05	0.0057
rafac	UKB_460K.lung_FEV1FVCzSMOKE	0.0967	0.0334	2.9006	0.0037	0.2568	0.0152	1.1343	0.0284	0.0177	0.0066
rafac	UKB_460K.lung_FVCzSMOKE	0.0027	0.0325	0.0828	0.934	0.2219	0.0077	1.0959	0.0173	-0.0061	0.0067
rafac	UKB_460K.mental_NEUROTICISM	0.0216	0.0349	0.6184	0.5363	0.1141	0.0039	1.0355	0.0114	0.0053	0.0053
rafac	UKB_460K.other_MORNINGPERSON	-0.0503	0.0406	-1.2384	0.2156	0.102	0.0037	1.0347	0.0128	-0.003	0.0058
rafac	UKB_460K.pigment_HAIR	-0.0323	0.0227	-1.4253	0.1541	0.3881	0.1618	1.4674	0.4409	-0.0022	0.0065
rafac	UKB_460K.pigment_SKIN	-0.0765	0.0312	-2.4541	0.0141	0.175	0.0598	1.1716	0.1756	0.0051	0.0064
rafac	UKB_460K.pigment_SUNBURN	-0.0137	0.0396	-0.347	0.7286	0.0877	0.0218	1.0812	0.0766	-0.0041	0.0053
rafac	UKB_460K.pigment_TANNING	0.0415	0.0284	1.4628	0.1435	0.1562	0.0723	1.1606	0.2338	-0.0154	0.0058
rafac	UKB_460K.repro_MENARCHE_AGE	-0.0274	0.0352	-0.7788	0.4361	0.2642	0.0131	1.0023	0.0175	-0.0022	0.0059
rafac	UKB_460K.repro_MENOPAUSE_AGE	-0.0312	0.0447	-0.6981	0.4851	0.1241	0.0106	1.0121	0.0175	0.0053	0.0051
ramax_area	RVEDV	0.7304	0.0321	22.7648	1.023e-114	0.2527	0.0203	1.0012	0.0077	0.4687	0.0053
ramax_area	RVEF	-0.1698	0.056	-3.0339	0.0024	0.1556	0.029	0.9952	0.011	0.0156	0.005
ramax_area	short_axis_cm_pa	0.4096	0.0562	7.2825	3.2758e-13	0.2294	0.0192	1.007	0.0091	0.192	0.0057
ramax_area	short_axis_cm_root	0.4073	0.0479	8.5008	1.8828e-17	0.252	0.0197	1.0097	0.0082	0.1941	0.0052
ramax_area	UKB_460K.blood_EOSINOPHIL_COUNT	-0.0597	0.0347	-1.7196	0.0855	0.2096	0.0212	1.199	0.0613	-0.0022	0.0072
ramax_area	UKB_460K.blood_PLATELET_COUNT	-0.1224	0.0309	-3.9552	7.6486e-05	0.3525	0.0294	1.3694	0.0795	-0.0109	0.0084
ramax_area	UKB_460K.blood_RBC_DISTRIB_WIDTH	0.0703	0.0247	2.8494	0.0044	0.2339	0.0231	1.1728	0.0713	0.0057	0.0059
ramax_area	UKB_460K.blood_RED_COUNT	-0.1418	0.029	-4.8943	9.867e-07	0.2453	0.0247	1.3065	0.0742	-0.0299	0.008
ramax_area	UKB_460K.blood_WHITE_COUNT	-0.1958	0.0304	-6.4447	1.1586e-10	0.2014	0.0147	1.1957	0.0414	-0.0346	0.0066
ramax_area	UKB_460K.bmd_HEEL_TSCOREz	-0.0433	0.0302	-1.4335	0.1517	0.3914	0.0402	1.2552	0.076	0.0002	0.0086
ramax_area	UKB_460K.body_BALDING1	0.0236	0.0292	0.8106	0.4176	0.2295	0.0265	1.1344	0.0382	0.0048	0.0058
ramax_area	UKB_460K.body_BMIz	0.0248	0.0244	1.0163	0.3095	0.2749	0.0088	1.0832	0.0225	-0.0045	0.0064
ramax_area	UKB_460K.body_HEIGHTz	0.442	0.0291	15.2141	2.853e-52	0.6684	0.0336	1.4524	0.1	0.0917	0.0122
ramax_area	UKB_460K.body_WHRadjBMIz	-0.2332	0.0306	-7.6104	2.7322e-14	0.1488	0.0084	1.1468	0.0348	-0.0426	0.0071
ramax_area	UKB_460K.bp_SYSTOLICadjMEDz	-0.1169	0.03	-3.9007	9.5906e-05	0.2072	0.0085	1.1519	0.0269	-0.0137	0.0071
ramax_area	UKB_460K.cov_SMOKING_STATUS	-0.0178	0.0315	-0.5628	0.5736	0.1003	0.0035	1.03	0.0103	-0.0147	0.0058
ramax_area	UKB_460K.disease_AID_SURE	0.0417	0.087	0.4792	0.6318	0.0067	0.0013	1.0098	0.0068	-0.0102	0.0045
ramax_area	UKB_460K.disease_ALLERGY_ECZEMA_DIAGNOSED	-0.0153	0.0329	-0.464	0.6426	0.0726	0.005	1.0599	0.0168	-0.004	0.0054
ramax_area	UKB_460K.disease_DERMATOLOGY	0.0828	0.065	1.2747	0.2024	0.0091	0.0013	1.0283	0.0071	-0.0044	0.0055
ramax_area	UKB_460K.disease_HI_CHOL_SELF_REP	-0.2007	0.0436	-4.6045	4.135e-06	0.0412	0.0066	1.0918	0.0494	-0.0214	0.0056
ramax_area	UKB_460K.disease_HYPOTHYROIDISM_SELF_REP	0.0163	0.0426	0.3822	0.7023	0.049	0.0051	1.0471	0.0177	-0.0085	0.0052
ramax_area	UKB_460K.disease_RESPIRATORY_ENT	-0.0867	0.0326	-2.6597	0.0078	0.0516	0.0045	1.0334	0.0148	-0.0068	0.0051
ramax_area	UKB_460K.disease_T2D	-0.139	0.0387	-3.5935	0.0003	0.0429	0.0026	1.0445	0.0125	-0.0202	0.0052
ramax_area	UKB_460K.lung_FEV1FVCzSMOKE	0.0136	0.0294	0.4635	0.643	0.2568	0.0152	1.1343	0.0284	-0.0218	0.0071
ramax_area	UKB_460K.lung_FVCzSMOKE	0.1139	0.028	4.0729	4.6436e-05	0.2219	0.0077	1.0959	0.0173	0.0238	0.006
ramax_area	UKB_460K.mental_NEUROTICISM	-0.0655	0.0286	-2.2912	0.022	0.1141	0.0039	1.0355	0.0114	-0.0128	0.0059
ramax_area	UKB_460K.other_MORNINGPERSON	-0.0007	0.0293	-0.0236	0.9812	0.102	0.0037	1.0347	0.0128	0.0195	0.0056
ramax_area	UKB_460K.pigment_HAIR	0.0114	0.0414	0.2751	0.7833	0.3881	0.1618	1.4674	0.4409	0.0008	0.0075
ramax_area	UKB_460K.pigment_SKIN	-0.0147	0.0343	-0.4281	0.6686	0.175	0.0598	1.1716	0.1756	0.0053	0.0065
ramax_area	UKB_460K.pigment_SUNBURN	0.0947	0.0369	2.5672	0.0103	0.0877	0.0218	1.0812	0.0766	0.0018	0.0059
ramax_area	UKB_460K.pigment_TANNING	0.0298	0.0468	0.6367	0.5243	0.1562	0.0723	1.1606	0.2338	0.0024	0.0056
ramax_area	UKB_460K.repro_MENARCHE_AGE	0.0296	0.0278	1.0649	0.2869	0.2642	0.0131	1.0023	0.0175	0.0046	0.006
ramax_area	UKB_460K.repro_MENOPAUSE_AGE	0.0119	0.0449	0.2641	0.7917	0.1241	0.0106	1.0121	0.0175	0.0069	0.0059
RVEDV	RVEF	-0.3446	0.0609	-5.6561	1.5489e-08	0.1556	0.029	0.9952	0.011	-0.1032	0.0057
RVEDV	short_axis_cm_pa	0.565	0.0374	15.1092	1.4089e-51	0.2294	0.0192	1.007	0.0091	0.4048	0.0063
RVEDV	short_axis_cm_root	0.6422	0.0286	22.4326	1.8911e-111	0.252	0.0197	1.0096	0.0082	0.4693	0.0066
RVEDV	UKB_460K.blood_EOSINOPHIL_COUNT	-0.045	0.0383	-1.1746	0.2402	0.2096	0.0212	1.1991	0.0613	0.0122	0.0077
RVEDV	UKB_460K.blood_PLATELET_COUNT	-0.0914	0.0294	-3.1116	0.0019	0.3526	0.0294	1.3693	0.0796	-0.0055	0.0083
RVEDV	UKB_460K.blood_RBC_DISTRIB_WIDTH	0.1188	0.0277	4.2973	1.7293e-05	0.2339	0.0231	1.1729	0.0713	0.0069	0.0066
RVEDV	UKB_460K.blood_RED_COUNT	-0.1451	0.0289	-5.0186	5.2063e-07	0.2453	0.0247	1.3066	0.0742	-0.0072	0.0083
RVEDV	UKB_460K.blood_WHITE_COUNT	-0.1437	0.0322	-4.4631	8.0799e-06	0.2015	0.0147	1.1954	0.0414	-0.0175	0.0078
RVEDV	UKB_460K.bmd_HEEL_TSCOREz	-0.0244	0.0254	-0.9606	0.3368	0.3914	0.0402	1.2553	0.076	-0.0021	0.0089
RVEDV	UKB_460K.body_BALDING1	0.0845	0.0297	2.8434	0.0045	0.2295	0.0265	1.1345	0.0382	-0.0046	0.0061
RVEDV	UKB_460K.body_BMIz	0.287	0.0231	12.427	1.864e-35	0.2749	0.0088	1.0832	0.0225	0.0655	0.0073
RVEDV	UKB_460K.body_HEIGHTz	0.4547	0.0259	17.5868	3.1098e-69	0.6684	0.0336	1.4527	0.1	0.1064	0.0138
RVEDV	UKB_460K.body_WHRadjBMIz	-0.1764	0.0275	-6.4206	1.3569e-10	0.1488	0.0084	1.1471	0.0348	-0.0329	0.0077
RVEDV	UKB_460K.bp_SYSTOLICadjMEDz	-0.0422	0.0301	-1.4027	0.1607	0.2072	0.0085	1.1519	0.0269	-0.0061	0.008
RVEDV	UKB_460K.cov_SMOKING_STATUS	0.0813	0.0315	2.5784	0.0099	0.1003	0.0035	1.0301	0.0103	-0.0056	0.0063
RVEDV	UKB_460K.disease_AID_SURE	0.0552	0.0884	0.6245	0.5323	0.0067	0.0013	1.0098	0.0068	-0.0027	0.0055
RVEDV	UKB_460K.disease_ALLERGY_ECZEMA_DIAGNOSED	-0.0122	0.0305	-0.3992	0.6897	0.0726	0.005	1.0597	0.0168	-0.0059	0.0061
RVEDV	UKB_460K.disease_DERMATOLOGY	0.0232	0.0547	0.4236	0.6718	0.0091	0.0013	1.0283	0.0071	-0.0015	0.0048
RVEDV	UKB_460K.disease_HI_CHOL_SELF_REP	-0.1196	0.0428	-2.7932	0.0052	0.0412	0.0066	1.0918	0.0494	-0.0091	0.0063
RVEDV	UKB_460K.disease_HYPOTHYROIDISM_SELF_REP	0.0614	0.0492	1.2482	0.212	0.0491	0.0051	1.0469	0.0177	-0.0045	0.0064
RVEDV	UKB_460K.disease_RESPIRATORY_ENT	-0.0126	0.0316	-0.3978	0.6908	0.0516	0.0045	1.0334	0.0148	-0.0048	0.0053
RVEDV	UKB_460K.disease_T2D	0.066	0.0374	1.7629	0.0779	0.0429	0.0026	1.0446	0.0125	-0.0191	0.0051
RVEDV	UKB_460K.lung_FEV1FVCzSMOKE	0.0749	0.0258	2.9029	0.0037	0.2568	0.0152	1.1344	0.0284	-0.0003	0.0073
RVEDV	UKB_460K.lung_FVCzSMOKE	-0.0284	0.0242	-1.1771	0.2392	0.2218	0.0077	1.0959	0.0173	-0.0016	0.0062
RVEDV	UKB_460K.mental_NEUROTICISM	-0.0855	0.0287	-2.983	0.0029	0.1141	0.0039	1.0356	0.0114	-0.0035	0.0058
RVEDV	UKB_460K.other_MORNINGPERSON	0.0123	0.0267	0.4603	0.6453	0.102	0.0037	1.0348	0.0128	0.0133	0.0059
RVEDV	UKB_460K.pigment_HAIR	-0.0379	0.0554	-0.6836	0.4943	0.3881	0.1618	1.4676	0.441	0.0049	0.0135
RVEDV	UKB_460K.pigment_SKIN	-0.0544	0.06	-0.9081	0.3638	0.1749	0.0598	1.1717	0.1756	-0.008	0.0114
RVEDV	UKB_460K.pigment_SUNBURN	0.008	0.0663	0.121	0.9037	0.0877	0.0218	1.0813	0.0766	0.0079	0.0086
RVEDV	UKB_460K.pigment_TANNING	0.1341	0.0716	1.8719	0.0612	0.1562	0.0723	1.1606	0.2338	-0.0067	0.0122
RVEDV	UKB_460K.repro_MENARCHE_AGE	-0.0467	0.0317	-1.4733	0.1407	0.2643	0.0131	1.002	0.0175	-0.0053	0.0065
RVEDV	UKB_460K.repro_MENOPAUSE_AGE	-0.0456	0.04	-1.1405	0.2541	0.1241	0.0106	1.0121	0.0175	0.0084	0.0056
RVEF	short_axis_cm_pa	-0.215	0.1364	-1.5768	0.1148	0.2294	0.0192	1.007	0.0091	-0.1683	0.0079
RVEF	short_axis_cm_root	-0.4622	0.0435	-10.6271	2.2286e-26	0.252	0.0197	1.0096	0.0082	-0.2643	0.0061
RVEF	UKB_460K.blood_EOSINOPHIL_COUNT	-0.0067	0.0377	-0.1784	0.8584	0.2096	0.0212	1.1991	0.0613	-0.0132	0.0075
RVEF	UKB_460K.blood_PLATELET_COUNT	0.0472	0.03	1.5733	0.1156	0.3526	0.0294	1.3693	0.0796	-0.0143	0.0079
RVEF	UKB_460K.blood_RBC_DISTRIB_WIDTH	0.0105	0.0319	0.3298	0.7415	0.2339	0.0231	1.1729	0.0713	-0.0053	0.0073
RVEF	UKB_460K.blood_RED_COUNT	0.0098	0.0336	0.2929	0.7696	0.2453	0.0247	1.3066	0.0742	-0.0019	0.0075
RVEF	UKB_460K.blood_WHITE_COUNT	0.0838	0.0345	2.4303	0.0151	0.2015	0.0147	1.1954	0.0414	-0.0031	0.0069
RVEF	UKB_460K.bmd_HEEL_TSCOREz	-0.0208	0.0283	-0.7333	0.4634	0.3914	0.0402	1.2553	0.076	-0.0021	0.008
RVEF	UKB_460K.body_BALDING1	-0.0776	0.0367	-2.112	0.0347	0.2295	0.0265	1.1345	0.0382	0.0107	0.0068
RVEF	UKB_460K.body_BMIz	-0.099	0.0294	-3.3683	0.0008	0.2749	0.0088	1.0832	0.0225	-0.0059	0.0071
RVEF	UKB_460K.body_HEIGHTz	-0.0058	0.0266	-0.2172	0.8281	0.6684	0.0336	1.4527	0.1	-0.0186	0.0095
RVEF	UKB_460K.body_WHRadjBMIz	-0.0088	0.0275	-0.3192	0.7496	0.1488	0.0084	1.1471	0.0348	-0.0143	0.0062
RVEF	UKB_460K.bp_SYSTOLICadjMEDz	0.223	0.0375	5.9542	2.6129e-09	0.2072	0.0085	1.1519	0.0269	0.0552	0.0065
RVEF	UKB_460K.cov_SMOKING_STATUS	-0.1025	0.0347	-2.9563	0.0031	0.1003	0.0035	1.0301	0.0103	-0.0025	0.0059
RVEF	UKB_460K.disease_AID_SURE	0.0562	0.0826	0.6802	0.4964	0.0067	0.0013	1.0098	0.0068	0.0038	0.0049
RVEF	UKB_460K.disease_ALLERGY_ECZEMA_DIAGNOSED	0.0313	0.0368	0.8505	0.3951	0.0726	0.005	1.0597	0.0168	-0.0109	0.0057
RVEF	UKB_460K.disease_DERMATOLOGY	0.1006	0.0778	1.2925	0.1962	0.0091	0.0013	1.0283	0.0071	-0.0063	0.0054
RVEF	UKB_460K.disease_HI_CHOL_SELF_REP	0.0235	0.0431	0.5457	0.5853	0.0412	0.0066	1.0918	0.0494	0.0108	0.0059
RVEF	UKB_460K.disease_HYPOTHYROIDISM_SELF_REP	0.0293	0.0437	0.6714	0.502	0.0491	0.0051	1.0469	0.0177	-0.0032	0.0055
RVEF	UKB_460K.disease_RESPIRATORY_ENT	0.0524	0.0424	1.2363	0.2163	0.0516	0.0045	1.0334	0.0148	-0.0035	0.0052
RVEF	UKB_460K.disease_T2D	-0.037	0.0413	-0.8954	0.3706	0.0429	0.0026	1.0446	0.0125	-0.0027	0.005
RVEF	UKB_460K.lung_FEV1FVCzSMOKE	-0.018	0.0301	-0.5975	0.5502	0.2568	0.0152	1.1344	0.0284	-0.0045	0.0066
RVEF	UKB_460K.lung_FVCzSMOKE	-0.0044	0.0331	-0.1342	0.8933	0.2218	0.0077	1.0959	0.0173	0.0129	0.0064
RVEF	UKB_460K.mental_NEUROTICISM	0.0328	0.0319	1.0283	0.3038	0.1141	0.0039	1.0356	0.0114	0.0018	0.0056
RVEF	UKB_460K.other_MORNINGPERSON	-0.0247	0.0317	-0.7784	0.4363	0.102	0.0037	1.0348	0.0128	0.0062	0.0054
RVEF	UKB_460K.pigment_HAIR	-0.0009	0.0246	-0.0378	0.9698	0.3881	0.1618	1.4676	0.441	-0.0121	0.0093
RVEF	UKB_460K.pigment_SKIN	-0.0566	0.0292	-1.9389	0.0525	0.1749	0.0598	1.1717	0.1756	0.0077	0.0072
RVEF	UKB_460K.pigment_SUNBURN	-0.0528	0.0383	-1.378	0.1682	0.0877	0.0218	1.0813	0.0766	0.0105	0.0061
RVEF	UKB_460K.pigment_TANNING	0.0337	0.0346	0.9751	0.3295	0.1562	0.0723	1.1606	0.2338	-0.0182	0.0076
RVEF	UKB_460K.repro_MENARCHE_AGE	-0.0026	0.028	-0.0937	0.9253	0.2643	0.0131	1.002	0.0175	-0.0014	0.0057
RVEF	UKB_460K.repro_MENOPAUSE_AGE	0.0775	0.045	1.7226	0.085	0.1241	0.0106	1.0121	0.0175	-0.0091	0.006
short_axis_cm_pa	short_axis_cm_root	0.749	0.0546	13.712	8.6019e-43	0.2519	0.0197	1.0097	0.0082	0.5566	0.0072
short_axis_cm_pa	UKB_460K.blood_EOSINOPHIL_COUNT	0.008	0.0298	0.2689	0.788	0.2096	0.0212	1.199	0.0614	0.0066	0.0066
short_axis_cm_pa	UKB_460K.blood_PLATELET_COUNT	-0.0557	0.0299	-1.8653	0.0621	0.3525	0.0294	1.3695	0.0796	0.0159	0.0081
short_axis_cm_pa	UKB_460K.blood_RBC_DISTRIB_WIDTH	0.0807	0.0228	3.5393	0.0004	0.2339	0.0231	1.1728	0.0713	-0.0024	0.0066
short_axis_cm_pa	UKB_460K.blood_RED_COUNT	-0.0436	0.0257	-1.6945	0.0902	0.2453	0.0247	1.3067	0.0742	0.0081	0.0077
short_axis_cm_pa	UKB_460K.blood_WHITE_COUNT	-0.0548	0.0299	-1.8329	0.0668	0.2015	0.0147	1.1955	0.0414	-0.006	0.0069
short_axis_cm_pa	UKB_460K.bmd_HEEL_TSCOREz	-0.0416	0.0243	-1.7124	0.0868	0.3914	0.0402	1.2554	0.076	0.0053	0.008
short_axis_cm_pa	UKB_460K.body_BALDING1	0.0795	0.0373	2.1321	0.033	0.2295	0.0265	1.1345	0.0382	-0.0047	0.0073
short_axis_cm_pa	UKB_460K.body_BMIz	0.2283	0.023	9.925	3.2414e-23	0.2749	0.0088	1.0829	0.0225	0.0613	0.006
short_axis_cm_pa	UKB_460K.body_HEIGHTz	0.2396	0.0282	8.508	1.7702e-17	0.6684	0.0336	1.4526	0.1	0.0511	0.0117
short_axis_cm_pa	UKB_460K.body_WHRadjBMIz	-0.0409	0.0279	-1.4661	0.1426	0.1489	0.0084	1.1468	0.0348	-0.0077	0.0062
short_axis_cm_pa	UKB_460K.bp_SYSTOLICadjMEDz	-0.114	0.0309	-3.6882	0.0002	0.2072	0.0086	1.152	0.0269	-0.0074	0.0072
short_axis_cm_pa	UKB_460K.cov_SMOKING_STATUS	0.0738	0.0291	2.5374	0.0112	0.1003	0.0035	1.03	0.0103	-0.0054	0.0055
short_axis_cm_pa	UKB_460K.disease_AID_SURE	0.1351	0.08	1.6878	0.0914	0.0067	0.0013	1.0098	0.0068	-0.0018	0.0047
short_axis_cm_pa	UKB_460K.disease_ALLERGY_ECZEMA_DIAGNOSED	-0.0213	0.0312	-0.6832	0.4944	0.0726	0.005	1.0597	0.0168	0.0052	0.0054
short_axis_cm_pa	UKB_460K.disease_DERMATOLOGY	0.0194	0.0616	0.3157	0.7523	0.0091	0.0013	1.0283	0.0071	-0.0023	0.0045
short_axis_cm_pa	UKB_460K.disease_HI_CHOL_SELF_REP	-0.1307	0.0417	-3.1364	0.0017	0.0412	0.0066	1.0919	0.0494	0.0105	0.0061
short_axis_cm_pa	UKB_460K.disease_HYPOTHYROIDISM_SELF_REP	0.0513	0.0435	1.1794	0.2382	0.0491	0.0051	1.047	0.0177	0.0049	0.0055
short_axis_cm_pa	UKB_460K.disease_RESPIRATORY_ENT	0.0164	0.0373	0.4401	0.6599	0.0516	0.0045	1.0334	0.0148	-0.0015	0.0055
short_axis_cm_pa	UKB_460K.disease_T2D	0.043	0.0371	1.1615	0.2454	0.0429	0.0026	1.0446	0.0125	0.0075	0.005
short_axis_cm_pa	UKB_460K.lung_FEV1FVCzSMOKE	0.0958	0.0277	3.4525	0.0006	0.2568	0.0152	1.1342	0.0284	0.0163	0.0068
short_axis_cm_pa	UKB_460K.lung_FVCzSMOKE	-0.0165	0.0284	-0.5821	0.5605	0.2218	0.0077	1.096	0.0173	-0.0214	0.0067
short_axis_cm_pa	UKB_460K.mental_NEUROTICISM	-0.0192	0.0296	-0.6476	0.5172	0.114	0.0039	1.0357	0.0114	-0.0014	0.0058
short_axis_cm_pa	UKB_460K.other_MORNINGPERSON	0.0152	0.0276	0.5495	0.5827	0.102	0.0037	1.0348	0.0128	0.001	0.0059
short_axis_cm_pa	UKB_460K.pigment_HAIR	0.0074	0.0465	0.1592	0.8735	0.388	0.1618	1.4677	0.441	0.0006	0.0101
short_axis_cm_pa	UKB_460K.pigment_SKIN	0.0009	0.041	0.023	0.9817	0.175	0.0598	1.1716	0.1757	-0.0057	0.0073
short_axis_cm_pa	UKB_460K.pigment_SUNBURN	0.0446	0.0449	0.9921	0.3212	0.0877	0.0218	1.0813	0.0766	-0.0027	0.0063
short_axis_cm_pa	UKB_460K.pigment_TANNING	0.0182	0.0536	0.3391	0.7345	0.1562	0.0723	1.1605	0.2338	0.0111	0.0077
short_axis_cm_pa	UKB_460K.repro_MENARCHE_AGE	-0.0304	0.027	-1.1279	0.2594	0.2643	0.0131	1.0019	0.0175	-0.0028	0.0062
short_axis_cm_pa	UKB_460K.repro_MENOPAUSE_AGE	-0.0779	0.0386	-2.0205	0.0433	0.1241	0.0106	1.0121	0.0175	0.0086	0.0059
short_axis_cm_root	UKB_460K.blood_EOSINOPHIL_COUNT	0.0059	0.0269	0.2198	0.826	0.2096	0.0212	1.1991	0.0613	0.007	0.0062
short_axis_cm_root	UKB_460K.blood_PLATELET_COUNT	-0.0859	0.0261	-3.2963	0.001	0.3525	0.0294	1.3694	0.0796	0.0137	0.0081
short_axis_cm_root	UKB_460K.blood_RBC_DISTRIB_WIDTH	0.0934	0.0238	3.9218	8.7893e-05	0.2339	0.0231	1.1728	0.0713	-0.0026	0.0064
short_axis_cm_root	UKB_460K.blood_RED_COUNT	0.0191	0.0262	0.7274	0.467	0.2453	0.0247	1.3066	0.0742	0.0046	0.007
short_axis_cm_root	UKB_460K.blood_WHITE_COUNT	-0.056	0.0301	-1.8599	0.0629	0.2015	0.0147	1.1954	0.0414	-0.0159	0.0072
short_axis_cm_root	UKB_460K.bmd_HEEL_TSCOREz	-0.0076	0.0223	-0.3405	0.7335	0.3914	0.0402	1.2554	0.076	-0.0066	0.0075
short_axis_cm_root	UKB_460K.body_BALDING1	0.0698	0.0288	2.4258	0.0153	0.2295	0.0265	1.1345	0.0382	-0.0036	0.0063
short_axis_cm_root	UKB_460K.body_BMIz	0.2092	0.0237	8.8272	1.0729e-18	0.2748	0.0088	1.0833	0.0225	0.0509	0.0069
short_axis_cm_root	UKB_460K.body_HEIGHTz	0.2136	0.0261	8.1809	2.8178e-16	0.6684	0.0336	1.4527	0.1	0.0694	0.0108
short_axis_cm_root	UKB_460K.body_WHRadjBMIz	-0.0404	0.0269	-1.5041	0.1326	0.1488	0.0084	1.1469	0.0348	-0.0107	0.0068
short_axis_cm_root	UKB_460K.bp_SYSTOLICadjMEDz	-0.1053	0.0338	-3.1114	0.0019	0.2072	0.0085	1.152	0.0269	-0.027	0.0077
short_axis_cm_root	UKB_460K.cov_SMOKING_STATUS	0.0497	0.0278	1.7901	0.0734	0.1003	0.0035	1.0301	0.0103	0.0023	0.0055
short_axis_cm_root	UKB_460K.disease_AID_SURE	0.1072	0.0793	1.3525	0.1762	0.0067	0.0013	1.0098	0.0068	-0.0024	0.0049
short_axis_cm_root	UKB_460K.disease_ALLERGY_ECZEMA_DIAGNOSED	-0.0182	0.0301	-0.6042	0.5457	0.0726	0.005	1.0597	0.0168	0.0039	0.0064
short_axis_cm_root	UKB_460K.disease_DERMATOLOGY	-0.0247	0.0598	-0.4134	0.6793	0.0091	0.0013	1.0283	0.0071	0.0005	0.0047
short_axis_cm_root	UKB_460K.disease_HI_CHOL_SELF_REP	-0.0848	0.0405	-2.0941	0.0363	0.0412	0.0066	1.0919	0.0494	-0.0025	0.0056
short_axis_cm_root	UKB_460K.disease_HYPOTHYROIDISM_SELF_REP	0.0692	0.0397	1.7452	0.081	0.0491	0.0051	1.047	0.0177	-0.0054	0.0057
short_axis_cm_root	UKB_460K.disease_RESPIRATORY_ENT	-0.0105	0.035	-0.3005	0.7638	0.0516	0.0045	1.0334	0.0148	0.0003	0.0052
[truncated: 417 more rows]
