# Supplementary material for: The trait-specific timing of accelerated genomic change in the human lineage
Source: Cell Genom. 2025 Jan 8;5(1):100740. doi: 10.1016/j.xgen.2024.100740 (PMC11770217; doi:10.1016/j.xgen.2024.100740)
Supplement: Table S3. Evolutionary Annotations, related to Figure 2 [file mmc4.xlsx]

## Sheet: Annotation Descriptions
Table S3 - Evolutionary Annotations, related to Figure 2
Annotations	Description	Source	Reference Number	Number_of_annotations	Annotation_chromosomes	Average_length_annotations	Total_length_annotations	SNP Coverage
LinARs_hg19_merged.bed	LinARs	Bi et al., 2023	16	1601	['1', '10', '11', '12', '13', '14', '15', '16', '17', '18', '19', '2', '20', '21', '22', '3', '4', '5', '6', '7', '8', '9', 'X']	340.47	545092	0.000239718
ALLEUR_NMATCH_sprime_results.bed	Neanderthal Introgressed Alleles	Browning et al., 2018	50	138774	['1', '10', '11', '12', '13', '14', '15', '16', '17', '18', '19', '2', '20', '21', '22', '3', '4', '5', '6', '7', '8', '9']	1	138774	0.007363
nchaes_merged_hg19.bed	HARs	Capra et al., 2013	47	2649	['1', '10', '11', '12', '13', '14', '15', '16', '17', '18', '19', '2', '20', '21', '22', '3', '4', '5', '6', '7', '8', '9', 'X']	257.68	682595	0.000277295
E44_47_Limb_HGEP.bed	Fetal Limb HGEP 6.5 p.c.w	Cotney et al., 2013	21	5044	['1', '10', '11', '12', '13', '14', '15', '16', '17', '18', '19', '2', '20', '21', '22', '3', '4', '5', '6', '7', '8', '9', 'X']	2714.32	13691050	0.00437918
haqer_hg19_merged.bed	HAQERs	Mangan et al., 2022	48	1686	['1', '10', '11', '12', '13', '14', '15', '16', '17', '18', '19', '2', '20', '21', '22', '3', '4', '5', '6', '7', '8', '9', 'X', 'Y']	854.159	1440112	0.00093455
selsweeps_233putativeregions_peyregne.bed	Ancient Selective Sweeps	Peyregne et al., 2017	49	314	['1', '10', '11', '12', '13', '14', '15', '16', '17', '18', '19', '2', '20', '21', '22', '3', '4', '5', '6', '7', '8', '9']	60716.5	19064992	0.00401667
GSE63648_12Combinedpcw_ac_me2_Hu_gain.bed	Fetal Brain HGEP 12 p.c.w	Reilly et al., 2015	19	6192	['1', '10', '11', '12', '13', '14', '15', '16', '17', '18', '19', '2', '20', '21', '22', '3', '4', '5', '6', '7', '8', '9', 'X']	2632.24	16298847	0.00593593
GSE63648_7pcw_ac_me2_Hu_gain.bed	Fetal Brain HGEP 7 p.c.w	Reilly et al., 2015	19	9128	['1', '10', '11', '12', '13', '14', '15', '16', '17', '18', '19', '2', '20', '21', '22', '3', '4', '5', '6', '7', '8', '9', 'X']	2807.11	25623325	0.00845775
GSE63648_8_5pcw_ac_me2_Hu_gain.bed	Fetal Brain HGEP 8.5 p.c.w	Reilly et al., 2015	19	6155	['1', '10', '11', '12', '13', '14', '15', '16', '17', '18', '19', '2', '20', '21', '22', '3', '4', '5', '6', '7', '8', '9', 'X']	2309.62	14215725	0.00443135
EP_combined_human_macaque_prefontal_cortex_hg19.bed	Adult Brain HGEP	Vermunt et al., 2016	20	3211	['1', '10', '11', '12', '13', '14', '15', '16', '17', '18', '19', '2', '20', '21', '22', '3', '4', '5', '6', '7', '8', '9', 'X']	4591.83	14744378	0.00557123
zooHARs_hg19_merged.bed	zooHARs	Whalen et al., 2023	17	312	['1', '10', '11', '12', '13', '14', '15', '16', '17', '18', '19', '2', '20', '21', '22', '3', '4', '5', '6', '7', '8', '9', 'X']	157.801	49234	2.60017e-05
