# Supplementary material for: The trait-specific timing of accelerated genomic change in the human lineage
Source: Cell Genom. 2025 Jan 8;5(1):100740. doi: 10.1016/j.xgen.2024.100740 (PMC11770217; doi:10.1016/j.xgen.2024.100740)
Supplement: Table S4. S-LDSC Results, related to Figure 3 [file mmc5.xlsx]

## Sheet: S-LDSC Results
Table S4 - S-LDSC Results, related to Figure 3
Phenotype	Annotations	Prop._SNPs	Prop._h2	Prop._h2_std_error	Enrichment	Enrichment_std_error	Enrichment_p	Coefficient	Coefficient_std_error	Coefficient_z-score	FDR_adj_pval	Sig
UKB_460K.lung_FVCzSMOKE	GSE63648_7pcw	0.00845775	0.0475324	0.00703819	5.61998	0.832159	1.62949e-07	1.0429e-07	3.41003e-08	3.05834	7.98452e-05	*
UKB_460K.lung_FEV1FVCzSMOKE	GSE63648_7pcw	0.00845775	0.0614724	0.010834	7.26818	1.28095	2.20166e-06	1.83387e-07	6.18911e-08	2.96306	0.000539407	*
UKB_460K.lung_FVCzSMOKE	E44_47_Limb_HGEP	0.00437918	0.0293698	0.00568959	6.70668	1.29924	2.52621e-05	1.21939e-07	5.27049e-08	2.31363	0.00412615	*
UKB_460K.body_BALDING1	GSE63648_7pcw	0.00845775	0.0683698	0.0146839	8.08368	1.73614	5.37997e-05	1.77858e-07	6.50067e-08	2.736	0.00659046	*
UKB_460K.bmd_HEEL_TSCOREz	GSE63648_7pcw	0.00845775	0.0748584	0.0157431	8.85087	1.86138	8.47954e-05	3.34617e-07	1.20301e-07	2.78149	0.00830995	*
UKB_460K.bp_SYSTOLICadjMEDz	GSE63648_7pcw	0.00845775	0.0360384	0.00703064	4.26099	0.831266	9.47208e-05	2.83775e-08	3.17703e-08	0.893206	0.00773553	*
Arms.Legs	GSE63648_7pcw	0.00845775	0.0888475	0.0205622	10.5049	2.43116	0.000117921	5.36e-07	1.85e-07	2.89547	0.00825447	*
Hip_Width.Calculated_Height	GSE63648_7pcw	0.00845775	0.0955738	0.0235952	11.3001	2.78977	0.000206469	4.58e-07	1.59e-07	2.88532	0.0126462	*
UKB_460K.body_HEIGHTz	GSE63648_7pcw	0.00845775	0.0548076	0.012441	6.48016	1.47095	0.00027532	4.27823e-07	1.76292e-07	2.42679	0.0149897	*
UKB_460K.disease_DERMATOLOGY	GSE63648_8_5pcw	0.00443135	-0.0653827	0.0216341	-14.7546	4.88205	0.000298655	-3.78621e-08	9.22268e-09	-4.10533	0.0146341	*
PASS_Schizophrenia	GSE63648_7pcw	0.00845775	-0.0145345	0.0064558	-1.71848	0.7633	0.000569421	-2.66742e-07	6.3781e-08	-4.18216	0.0253651	*
UKB_460K.lung_FVCzSMOKE	GSE63648_12Combinedpcw_ac_me2_Hu_gain	0.00593593	0.0272759	0.00618546	4.59505	1.04204	0.000802116	4.75541e-08	4.26494e-08	1.115	0.0327531	*
2121	GSE63648_7pcw	0.00845775	0.0716099	0.019875	8.46678	2.34992	0.0011848	2.86167e-07	1.1953e-07	2.39411	0.0446579	*
Hip_Width.Legs	GSE63648_7pcw	0.00845775	0.080907	0.0221565	9.56601	2.61967	0.00123527	4.31e-07	1.84e-07	2.34085	0.0403521	*
UKB_460K.lung_FVCzSMOKE	GSE63648_8_5pcw	0.00443135	0.0288731	0.00735399	6.51564	1.65954	0.00126271	1.28628e-07	6.83315e-08	1.88241	0.0386705	*
UKB_460K.lung_FEV1FVCzSMOKE	E44_47_Limb_HGEP	0.00437918	0.0304773	0.00810528	6.95959	1.85087	0.00133154	1.20701e-07	8.63906e-08	1.39716	0.0383796	*
PASS_Autism	selsweeps	0.00401667	0.022524	0.0066753	5.60763	1.6619	0.00172095	4.81053e-07	1.51155e-07	3.18252	0.0468482	*
Hip_Width.Calculated_Height	E44_47_Limb_HGEP	0.00437918	0.0566586	0.0167381	12.9382	3.82219	0.00187541	5.06335e-07	2.18604e-07	2.31622	0.0483659	*
UKB_460K.bp_SYSTOLICadjMEDz	GSE63648_8_5pcw	0.00443135	0.0194568	0.00489227	4.39072	1.10401	0.00224722	1.72225e-08	4.36917e-08	0.394183	0.0550569
1995	GSE63648_7pcw	0.00845775	0.0456319	0.0129116	5.39528	1.5266	0.00432656	1.03096e-07	1.0738e-07	0.960097	0.100953
UKB_460K.body_HEIGHTz	E44_47_Limb_HGEP	0.00437918	0.0290666	0.00876614	6.63746	2.00177	0.00469152	2.85821e-07	2.3514e-07	1.21553	0.104493
UKB_460K.disease_HI_CHOL_SELF_REP	ALLEUR_NMATCH	0.007363	-0.00215615	0.00320317	-0.292836	0.435036	0.00513174	-8.52324e-09	3.7309e-09	-2.2845	0.109328
UKB_460K.body_WHRadjBMIz	EP_combined_human_macaque_prefontal_cortex_hg19	0.00557123	-0.00790942	0.00474394	-1.41969	0.851506	0.00608268	-1.11199e-07	2.66428e-08	-4.1737	0.124188
rafac	E44_47_Limb_HGEP	0.00437918	0.0588608	0.0249653	13.4411	5.7009	0.00638444	2.50174e-07	1.04391e-07	2.3965	0.125135
Arms.Calculated_Height	GSE63648_7pcw	0.00845775	0.0676122	0.0215819	7.99411	2.55173	0.00786802	3.48e-07	1.98e-07	1.76121	0.148282
PASS_Ulcerative_Colitis	GSE63648_7pcw	0.00845775	0.0863189	0.0297986	10.2059	3.52323	0.00789296	2.76646e-07	1.77094e-07	1.56214	0.143243
UKB_460K.disease_HYPOTHYROIDISM_SELF_REP	selsweeps	0.00401667	-0.00139441	0.00196227	-0.347156	0.488532	0.00910749	-1.80255e-08	5.48262e-09	-3.28774	0.159381
UKB_460K.disease_RESPIRATORY_ENT	selsweeps	0.00401667	-0.000705651	0.00173138	-0.175681	0.431049	0.00927324	-1.56213e-08	4.69724e-09	-3.32564	0.156686
UKB_460K.body_WHRadjBMIz	GSE63648_7pcw	0.00845775	0.0498996	0.0157241	5.89987	1.85914	0.00951124	6.38576e-08	5.54531e-08	1.15156	0.15535
UKB_460K.other_MORNINGPERSON	GSE63648_12Combinedpcw_ac_me2_Hu_gain	0.00593593	0.0210778	0.00587169	3.55089	0.989178	0.0108674	2.90373e-08	1.81149e-08	1.60295	0.171776
Arms.Calculated_Height	E44_47_Limb_HGEP	0.00437918	0.0353727	0.0122261	8.07746	2.79187	0.0110339	3.17021e-07	2.05548e-07	1.54232	0.168956
1995	GSE63648_12Combinedpcw_ac_me2_Hu_gain	0.00593593	0.0443858	0.0157508	7.47749	2.65347	0.0113396	2.34813e-07	1.77618e-07	1.32201	0.168376
PASS_Rheumatoid_Arthritis	EP_combined_human_macaque_prefontal_cortex_hg19	0.00557123	-0.0297506	0.0147218	-5.34004	2.64246	0.0125051	-2.34496e-07	8.18054e-08	-2.8665	0.180221
UKB_460K.mental_NEUROTICISM	GSE63648_8_5pcw	0.00443135	0.0226702	0.00735155	5.11587	1.65899	0.0136438	5.16585e-08	3.22652e-08	1.60106	0.191013
Arms.Calculated_Height	GSE63648_8_5pcw	0.00443135	0.0387931	0.0140041	8.75423	3.16022	0.01457	3.47e-07	2.31e-07	1.49982	0.198314
UKB_460K.body_WHRadjBMIz	E44_47_Limb_HGEP	0.00437918	0.0272406	0.00940559	6.22047	2.1478	0.0153297	4.06133e-08	6.48641e-08	0.626129	0.203015
UKB_460K.mental_NEUROTICISM	GSE63648_12Combinedpcw_ac_me2_Hu_gain	0.00593593	0.0268501	0.00868441	4.52332	1.46303	0.0178243	4.74977e-08	2.92221e-08	1.6254	0.223947
Legs.Calculated_Height	E44_47_Limb_HGEP	0.00437918	0.0359785	0.0135238	8.21581	3.0882	0.0184784	4.74201e-07	2.62275e-07	1.80803	0.22636
rafac	GSE63648_7pcw	0.00845775	0.0675524	0.0287574	7.98704	3.40012	0.0189732	1.13395e-07	7.14533e-08	1.58699	0.226752
UKB_460K.disease_ALLERGY_ECZEMA_DIAGNOSED	GSE63648_7pcw	0.00845775	0.0306999	0.0095013	3.62979	1.12338	0.0194343	1.44513e-08	1.63906e-08	0.881682	0.226734
PASS_bipolar1	GSE63648_7pcw	0.00845775	-0.0232783	0.014366	-2.7523	1.69856	0.0226876	-2.75032e-07	8.88617e-08	-3.09506	0.258533
ramax_area	GSE63648_7pcw	0.00845775	0.0492978	0.0178498	5.82871	2.11046	0.0239615	1.13996e-07	8.01266e-08	1.4227	0.266844
0343	selsweeps	0.00401667	-0.00240072	0.00291506	-0.597689	0.72574	0.0239775	-1.59445e-07	5.06591e-08	-3.14741	0.261088
UKB_460K.bp_SYSTOLICadjMEDz	GSE63648_12Combinedpcw_ac_me2_Hu_gain	0.00593593	0.0223236	0.00725688	3.76076	1.22253	0.0251381	-2.71912e-08	4.80303e-08	-0.566127	0.267776
UKB_460K.bmd_HEEL_TSCOREz	E44_47_Limb_HGEP	0.00437918	0.0205493	0.00714286	4.69249	1.6311	0.0255012	1.42174e-08	9.84948e-08	0.144346	0.265863
UKB_460K.blood_WHITE_COUNT	E44_47_Limb_HGEP	0.00437918	0.0209643	0.00746423	4.78726	1.70448	0.0261847	-1.55469e-08	6.10186e-08	-0.25479	0.267302
UKB_460K.body_WHRadjBMIz	GSE63648_8_5pcw	0.00443135	0.0275232	0.0102801	6.21101	2.31986	0.0265584	6.48313e-08	6.94268e-08	0.933808	0.265584
UKB_460K.cov_SMOKING_STATUS	GSE63648_8_5pcw	0.00443135	0.0168345	0.00564193	3.79895	1.27318	0.0279644	1.96314e-08	2.23498e-08	0.878369	0.274051
UKB_460K.body_BMIz	GSE63648_12Combinedpcw_ac_me2_Hu_gain	0.00593593	0.0151541	0.0042018	2.55295	0.70786	0.0290384	8.99529e-09	3.31199e-08	0.271598	0.278997
UKB_460K.mental_NEUROTICISM	selsweeps	0.00401667	0.0102066	0.00284217	2.54105	0.707594	0.030519	2.44789e-08	1.36158e-08	1.79783	0.287583
PASS_bipolar1	EP_combined_human_macaque_prefontal_cortex_hg19	0.00557123	-0.0148437	0.00964877	-2.66434	1.73189	0.0315826	-2.03302e-07	8.76498e-08	-2.31948	0.29199
PASS_Crohns_Disease	GSE63648_7pcw	0.00845775	0.0473703	0.0183235	5.60081	2.16647	0.0319888	1.53589e-07	2.11864e-07	0.724941	0.290269
Tibia.Femur	GSE63648_7pcw	0.00845775	0.0384848	0.0139793	4.55023	1.65283	0.0345718	8.95e-08	1.46e-07	0.614488	0.308003
Hip_Width.Legs	E44_47_Limb_HGEP	0.00437918	0.0344976	0.0144893	7.87763	3.30868	0.0376552	3.12895e-07	2.26e-07	1.38449	0.329483
UKB_460K.repro_MENARCHE_AGE	GSE63648_8_5pcw	0.00443135	0.0176859	0.00632374	3.99108	1.42705	0.0382509	7.99832e-08	6.17828e-08	1.29459	0.328824
1443	E44_47_Limb_HGEP	0.00437918	0.0553781	0.0249929	12.6458	5.7072	0.0387233	3.47982e-07	2.30798e-07	1.50773	0.327145
UKB_460K.disease_AID_SURE	ALLEUR_NMATCH	0.007363	0.0257322	0.00963341	3.4948	1.30835	0.0395635	4.66286e-09	1.88115e-09	2.47872	0.328578
0343	GSE63648_7pcw	0.00845775	0.0602477	0.0249346	7.12337	2.94813	0.0409988	2.46044e-07	2.11778e-07	1.1618	0.334823
PASS_HDL	selsweeps	0.00401667	0.0133652	0.00477611	3.32744	1.18907	0.0411933	4.10137e-08	2.39349e-08	1.71355	0.330897
PASS_AgeFirstBirth	GSE63648_7pcw	0.00845775	0.0313904	0.0112118	3.71143	1.32562	0.041728	1.74724e-08	1.43408e-08	1.21837	0.329785
UKB_460K.disease_DERMATOLOGY	GSE63648_12Combinedpcw_ac_me2_Hu_gain	0.00593593	-0.0477756	0.027895	-8.04855	4.69934	0.0431832	-2.52059e-08	9.58229e-09	-2.63046	0.335869
PASS_Crohns_Disease	selsweeps	0.00401667	-0.00252	0.00331014	-0.627384	0.8241	0.0446593	-1.89474e-07	7.56926e-08	-2.50321	0.341923
UKB_460K.body_HEIGHTz	GSE63648_8_5pcw	0.00443135	0.0223139	0.00901647	5.03546	2.0347	0.0475124	2.32139e-07	2.35148e-07	0.987202	0.35817
PASS_Anorexia	ALLEUR_NMATCH	0.007363	-0.00800764	0.00758332	-1.08755	1.02992	0.0494374	-1.04144e-07	4.49983e-08	-2.31439	0.367035
1995	GSE63648_8_5pcw	0.00443135	0.0251481	0.0106803	5.67503	2.41017	0.0495157	8.1863e-08	1.62599e-07	0.503466	0.36213
UKB_460K.blood_WHITE_COUNT	GSE63648_7pcw	0.00845775	0.0237009	0.00784517	2.80226	0.927571	0.0498239	-1.4982e-08	3.68242e-08	-0.406853	0.359025
PASS_Coronary_Artery_Disease	EP_combined_human_macaque_prefontal_cortex_hg19	0.00557123	-0.0283278	0.0173985	-5.08465	3.12292	0.0508956	-9.82077e-08	3.95276e-08	-2.48453	0.361433
3919	selsweeps	0.00401667	0.00956742	0.00292161	2.38193	0.727371	0.0516279	5.2422e-08	4.2623e-08	1.2299	0.361395
UKB_460K.blood_WHITE_COUNT	GSE63648_12Combinedpcw_ac_me2_Hu_gain	0.00593593	-0.00430561	0.00521547	-0.725348	0.878627	0.0527827	-1.54387e-07	3.44009e-08	-4.48786	0.364275
1545	ALLEUR_NMATCH	0.007363	0.000400613	0.00355462	0.054409	0.482768	0.0540781	-6.52796e-08	3.31973e-08	-1.96641	0.368032
PASS_Schizophrenia	selsweeps	0.00401667	0.00870046	0.00245442	2.16609	0.611059	0.054722	5.30193e-08	4.67253e-08	1.1347	0.367312
PASS_AgeFirstBirth	GSE63648_8_5pcw	0.00443135	0.023753	0.00998859	5.36022	2.25407	0.0581967	3.37613e-08	2.40469e-08	1.40398	0.385357
PASS_HDL	E44_47_Limb_HGEP	0.00437918	-0.0238903	0.0151447	-5.45543	3.45833	0.0591846	-2.15765e-07	7.2286e-08	-2.98488	0.386673
ramax_area	GSE63648_12Combinedpcw_ac_me2_Hu_gain	0.00593593	0.0381406	0.0172318	6.42538	2.90296	0.0594346	1.20415e-07	1.07446e-07	1.12071	0.383197
Arms.Calculated_Height	GSE63648_12Combinedpcw_ac_me2_Hu_gain	0.00593593	0.0354221	0.0156929	5.96742	2.64371	0.0605283	1.50596e-07	1.8997e-07	0.792735	0.38518
UKB_460K.lung_FEV1FVCzSMOKE	GSE63648_12Combinedpcw_ac_me2_Hu_gain	0.00593593	0.0216057	0.00832059	3.63983	1.40173	0.0605744	-2.17818e-08	6.64665e-08	-0.327711	0.380532
UKB_460K.blood_RED_COUNT	GSE63648_7pcw	0.00845775	0.0451235	0.0193655	5.33517	2.28967	0.0623834	5.91718e-08	9.52151e-08	0.621454	0.386935
UKB_460K.body_BMIz	GSE63648_8_5pcw	0.00443135	0.0116895	0.00396	2.63791	0.893632	0.0683509	5.24706e-09	4.19128e-08	0.12519	0.41865
UKB_460K.lung_FEV1FVCzSMOKE	EP_combined_human_macaque_prefontal_cortex_hg19	0.00557123	-0.0021189	0.00415459	-0.38033	0.745722	0.0689415	-1.30603e-07	3.5658e-08	-3.66266	0.417054
UKB_460K.body_BALDING1	ALLEUR_NMATCH	0.007363	0.0155426	0.0045402	2.11091	0.616624	0.070291	3.90238e-08	2.37169e-08	1.6454	0.420032
0805	selsweeps	0.00401667	0.0170394	0.00723668	4.24217	1.80166	0.0711677	1.78414e-07	1.15191e-07	1.54885	0.420147
RVEDV	selsweeps	0.00401667	0.0147532	0.00603229	3.673	1.50181	0.076009	9.75349e-08	6.46527e-08	1.5086	0.443386
PASS_HDL	ALLEUR_NMATCH	0.007363	-0.000959964	0.00459322	-0.130377	0.623825	0.0762644	-1.88525e-08	1.38034e-08	-1.36579	0.439642
Legs.Calculated_Height	GSE63648_7pcw	0.00845775	0.0577506	0.0279497	6.82812	3.30463	0.0768782	3.16e-07	2.83e-07	1.11776	0.438027
short_axis_cm_pa	GSE63648_7pcw	0.00845775	0.048366	0.023845	5.71854	2.81931	0.0825255	6.88116e-08	1.10081e-07	0.6251	0.464799
PASS_Ulcerative_Colitis	E44_47_Limb_HGEP	0.00437918	-0.0265028	0.0186633	-6.05199	4.26183	0.086463	-6.32781e-07	2.06127e-07	-3.06986	0.481442
Tibia.Femur	E44_47_Limb_HGEP	0.00437918	0.0246915	0.0121832	5.63837	2.78207	0.0914757	1.15434e-07	2.21267e-07	0.521695	0.50363
UKB_460K.lung_FVCzSMOKE	ALLEUR_NMATCH	0.007363	0.0120008	0.00274979	1.62988	0.37346	0.0933462	2.89072e-08	1.57705e-08	1.83299	0.508218
PASS_Schizophrenia	EP_combined_human_macaque_prefontal_cortex_hg19	0.00557123	-0.0025865	0.0048669	-0.46426	0.873577	0.0938197	-1.29569e-07	6.79438e-08	-1.907	0.505183
UKB_460K.body_HEIGHTz	EP_combined_human_macaque_prefontal_cortex_hg19	0.00557123	-0.00053327	0.0036235	-0.0957185	0.650394	0.0962007	-2.44901e-07	7.88586e-08	-3.10557	0.512374
UKB_460K.repro_MENOPAUSE_AGE	selsweeps	0.00401667	0.0157668	0.00700304	3.92534	1.7435	0.0963453	3.64978e-08	3.22092e-08	1.13315	0.507626
UKB_460K.disease_RESPIRATORY_ENT	GSE63648_7pcw	0.00845775	0.0295151	0.0124966	3.48971	1.47753	0.0963486	5.95397e-09	1.50181e-08	0.396452	0.502243
UKB_460K.blood_PLATELET_COUNT	GSE63648_7pcw	0.00845775	0.0253912	0.0103823	3.00212	1.22755	0.0985709	-3.58027e-08	6.90552e-08	-0.518466	0.508418
1391	selsweeps	0.00401667	-0.00131789	0.00315695	-0.328105	0.785962	0.0986034	-1.32205e-07	5.63512e-08	-2.34609	0.503288
UKB_460K.repro_MENARCHE_AGE	GSE63648_12Combinedpcw_ac_me2_Hu_gain	0.00593593	0.0167833	0.00661035	2.82741	1.11362	0.0989963	2.77581e-08	4.96003e-08	0.559636	0.500084
UKB_460K.cov_SMOKING_STATUS	EP_combined_human_macaque_prefontal_cortex_hg19	0.00557123	0.0121062	0.00396452	2.17299	0.711605	0.0992746	1.81495e-08	1.24078e-08	1.46275	0.496373
Legs.Calculated_Height	GSE63648_8_5pcw	0.00443135	0.0342308	0.0179687	7.72469	4.0549	0.101083	3.66e-07	3.4e-07	1.07528	0.500307
0343	E44_47_Limb_HGEP	0.00437918	0.0262616	0.0132741	5.99692	3.03118	0.101516	5.1284e-08	2.07457e-07	0.247203	0.497426
Hip_Width.Legs	GSE63648_8_5pcw	0.00443135	0.0291202	0.0150992	6.57141	3.40736	0.102941	1.87e-07	2.3e-07	0.81254	0.499416
UKB_460K.blood_EOSINOPHIL_COUNT	GSE63648_7pcw	0.00845775	0.0297391	0.0130544	3.5162	1.54349	0.103104	2.65211e-08	5.92094e-08	0.447921	0.495304
UKB_460K.blood_RBC_DISTRIB_WIDTH	EP_combined_human_macaque_prefontal_cortex_hg19	0.00557123	0.0210615	0.00939731	3.7804	1.68676	0.105262	6.47184e-08	6.33732e-08	1.02123	0.500762
UKB_460K.bp_SYSTOLICadjMEDz	E44_47_Limb_HGEP	0.00437918	0.0126845	0.00515156	2.89654	1.17638	0.106741	-8.00353e-08	5.14221e-08	-1.55644	0.502914
1108	GSE63648_7pcw	0.00845775	0.0378382	0.0193111	4.47379	2.28324	0.11279	5.69452e-08	9.7012e-08	0.586991	0.526352
UKB_460K.disease_HI_CHOL_SELF_REP	EP_combined_human_macaque_prefontal_cortex_hg19	0.00557123	-0.00914299	0.0092074	-1.64111	1.65267	0.115939	-3.29535e-08	1.45433e-08	-2.26588	0.535944
2155	GSE63648_7pcw	0.00845775	-0.0290645	0.0250013	-3.43643	2.95602	0.120582	-1.91234e-07	9.14394e-08	-2.09137	0.552196
PASS_DS	EP_combined_human_macaque_prefontal_cortex_hg19	0.00557123	0.0328935	0.0179695	5.90417	3.22541	0.121573	3.5784e-08	2.25875e-08	1.58424	0.55158
UKB_460K.cov_SMOKING_STATUS	GSE63648_12Combinedpcw_ac_me2_Hu_gain	0.00593593	0.0154165	0.00610278	2.59715	1.02811	0.121591	5.77342e-09	1.8206e-08	0.317116	0.546602
UKB_460K.disease_HI_CHOL_SELF_REP	GSE63648_12Combinedpcw_ac_me2_Hu_gain	0.00593593	0.0394154	0.0218744	6.64015	3.68508	0.122902	3.39184e-08	3.21955e-08	1.05351	0.547473
UKB_460K.blood_PLATELET_COUNT	GSE63648_12Combinedpcw_ac_me2_Hu_gain	0.00593593	-0.00645429	0.00802527	-1.08733	1.35198	0.126309	-2.78764e-07	8.34107e-08	-3.34206	0.55758
UKB_460K.pigment_SUNBURN	GSE63648_8_5pcw	0.00443135	0.0291421	0.0171616	6.57633	3.87278	0.127361	5.87333e-08	4.54873e-08	1.2912	0.557204
PASS_HDL	EP_combined_human_macaque_prefontal_cortex_hg19	0.00557123	0.0304746	0.0166247	5.47	2.98403	0.129459	6.31394e-08	6.20179e-08	1.01808	0.561373
Arms.Legs	GSE63648_8_5pcw	0.00443135	0.0239611	0.0131885	5.40717	2.97618	0.13158	9.2e-08	2.14e-07	0.430398	0.565564
UKB_460K.bmd_HEEL_TSCOREz	ALLEUR_NMATCH	0.007363	0.0121294	0.00311537	1.64735	0.423112	0.13271	3.38372e-08	2.39003e-08	1.41576	0.565459
UKB_460K.body_WHRadjBMIz	GSE63648_12Combinedpcw_ac_me2_Hu_gain	0.00593593	0.0206155	0.00967284	3.473	1.62954	0.133081	-2.76344e-08	4.33019e-08	-0.63818	0.562153
2155	ALLEUR_NMATCH	0.007363	-0.00198301	0.00629889	-0.269321	0.85548	0.134146	-3.50328e-08	2.71004e-08	-1.29271	0.561808
PASS_Coronary_Artery_Disease	GSE63648_12Combinedpcw_ac_me2_Hu_gain	0.00593593	0.0548734	0.0319592	9.24429	5.38403	0.134615	6.95015e-08	6.99101e-08	0.994156	0.558994
PASS_Rheumatoid_Arthritis	GSE63648_7pcw	0.00845775	0.044049	0.0243817	5.20812	2.88277	0.136596	6.1852e-08	9.37098e-08	0.660037	0.562453
0343	GSE63648_8_5pcw	0.00443135	0.0226631	0.0123862	5.11426	2.79512	0.137635	3.17366e-08	2.07937e-07	0.152626	0.562008
UKB_460K.other_MORNINGPERSON	ALLEUR_NMATCH	0.007363	0.0116976	0.00291845	1.5887	0.396366	0.139255	1.14617e-08	7.14068e-09	1.60513	0.563925
0805	GSE63648_7pcw	0.00845775	0.0312152	0.015279	3.69073	1.8065	0.140824	-2.93482e-08	1.26958e-07	-0.231164	0.565605
1443	GSE63648_8_5pcw	0.00443135	-0.0218601	0.0186488	-4.93306	4.20837	0.144999	-3.55382e-07	1.80095e-07	-1.9733	0.57764
UKB_460K.lung_FEV1FVCzSMOKE	GSE63648_8_5pcw	0.00443135	0.0126393	0.0056737	2.85225	1.28035	0.146737	-5.39346e-08	6.14225e-08	-0.878092	0.579847
1357	GSE63648_12Combinedpcw_ac_me2_Hu_gain	0.00593593	-0.0165089	0.0156552	-2.78118	2.63736	0.147033	-2.67725e-07	1.21011e-07	-2.2124	0.576368
UKB_460K.bmd_HEEL_TSCOREz	GSE63648_12Combinedpcw_ac_me2_Hu_gain	0.00593593	0.0240235	0.0124144	4.04714	2.09141	0.149665	2.04194e-08	1.31396e-07	0.155403	0.582032
UKB_460K.pigment_HAIR	GSE63648_7pcw	0.00845775	0.0476637	0.0290704	5.63551	3.43713	0.151015	6.43612e-08	1.02334e-07	0.628933	0.582657
UKB_460K.bp_SYSTOLICadjMEDz	EP_combined_human_macaque_prefontal_cortex_hg19	0.00557123	-0.000452664	0.0041983	-0.0812502	0.753568	0.15129	-8.94677e-08	2.99352e-08	-2.98871	0.579157
PASS_DS	GSE63648_8_5pcw	0.00443135	0.0263845	0.0150318	5.95406	3.39215	0.152488	2.183e-08	2.48287e-08	0.879227	0.579218
UKB_460K.body_WHRadjBMIz	selsweeps	0.00401667	0.00848719	0.00315714	2.11299	0.786008	0.157592	2.31449e-08	2.23241e-08	1.03677	0.594002
Legs.Calculated_Height	EP_combined_human_macaque_prefontal_cortex_hg19	0.00557123	-0.00574984	0.0079601	-1.03206	1.42879	0.157702	-2.55531e-07	1.24835e-07	-2.04695	0.589876
UKB_460K.pigment_SUNBURN	ALLEUR_NMATCH	0.007363	0.0155644	0.00587925	2.11387	0.798486	0.158795	1.25722e-08	8.66933e-09	1.45019	0.589465
Hip_Width.Calculated_Height	GSE63648_8_5pcw	0.00443135	0.0283689	0.0170735	6.40186	3.8529	0.159169	1.32e-07	2.22e-07	0.595847	0.586414
0805	GSE63648_8_5pcw	0.00443135	0.0250296	0.0146002	5.6483	3.29475	0.160246	3.07467e-08	2.23958e-07	0.137288	0.585972
3919	E44_47_Limb_HGEP	0.00437918	0.0306243	0.0190136	6.99315	4.34181	0.162209	1.37221e-07	2.56976e-07	0.533986	0.588758
RVEF	GSE63648_8_5pcw	0.00443135	-0.0113665	0.0115025	-2.56501	2.59571	0.163296	-2.14092e-07	1.06605e-07	-2.00828	0.588347
short_axis_cm_pa	EP_combined_human_macaque_prefontal_cortex_hg19	0.00557123	-0.0112091	0.0120845	-2.01196	2.16908	0.164175	-1.79952e-07	8.17162e-08	-2.20216	0.587194
PASS_Rheumatoid_Arthritis	E44_47_Limb_HGEP	0.00437918	0.0381308	0.0248458	8.70729	5.67362	0.165616	1.25836e-07	1.77682e-07	0.70821	0.588056
UKB_460K.body_HEIGHTz	selsweeps	0.00401667	0.0113341	0.00529582	2.82177	1.31846	0.168903	1.39568e-07	1.48651e-07	0.938898	0.595414
1768	EP_combined_human_macaque_prefontal_cortex_hg19	0.00557123	0.022884	0.0124883	4.10754	2.24157	0.171501	1.01635e-07	1.36363e-07	0.745326	0.600252
RVEDV	GSE63648_7pcw	0.00845775	0.0302069	0.0161298	3.5715	1.9071	0.171657	4.01967e-08	8.37059e-08	0.480214	0.596539
UKB_460K.disease_T2D	GSE63648_7pcw	0.00845775	0.0488405	0.0299155	5.77465	3.53705	0.176252	2.40157e-08	2.96199e-08	0.810797	0.608195
1391	EP_combined_human_macaque_prefontal_cortex_hg19	0.00557123	0.0385216	0.0252626	6.91438	4.53447	0.193691	2.96355e-07	3.17673e-07	0.932895	0.663698
UKB_460K.blood_WHITE_COUNT	ALLEUR_NMATCH	0.007363	0.00999804	0.00202866	1.35788	0.275521	0.194792	2.52776e-08	1.06084e-08	2.3828	0.662834
RVEDV	E44_47_Limb_HGEP	0.00437918	0.0240974	0.0154241	5.50272	3.52214	0.19537	1.00517e-07	1.50859e-07	0.666295	0.660214
UKB_460K.blood_RBC_DISTRIB_WIDTH	GSE63648_8_5pcw	0.00443135	-0.00552113	0.00775362	-1.24592	1.74972	0.196682	-1.28991e-07	5.86017e-08	-2.20115	0.660097
UKB_460K.disease_T2D	GSE63648_8_5pcw	0.00443135	0.0294517	0.0195061	6.64621	4.40183	0.196811	3.19641e-08	3.53714e-08	0.903671	0.656038
PASS_AgeFirstBirth	ALLEUR_NMATCH	0.007363	0.0031997	0.00320821	0.434565	0.435721	0.197645	-5.83303e-09	4.78266e-09	-1.21962	0.654366
0805	E44_47_Limb_HGEP	0.00437918	0.0267203	0.0175772	6.10165	4.0138	0.201246	1.57933e-08	2.57498e-07	0.0613337	0.661815
short_axis_cm_root	selsweeps	0.00401667	0.0108521	0.00535854	2.70177	1.33408	0.201738	5.91686e-08	5.7178e-08	1.03481	0.659011
PASS_Anorexia	GSE63648_12Combinedpcw_ac_me2_Hu_gain	0.00593593	0.0301932	0.0188726	5.08652	3.17938	0.202701	1.68569e-07	1.27421e-07	1.32293	0.657771
UKB_460K.bmd_HEEL_TSCOREz	GSE63648_8_5pcw	0.00443135	0.0184202	0.0108871	4.15679	2.45684	0.203259	2.35615e-08	1.52512e-07	0.154489	0.655241
1357	GSE63648_7pcw	0.00845775	0.0342536	0.0204262	4.04997	2.41508	0.203681	7.62509e-08	1.13481e-07	0.671925	0.652311
1995	EP_combined_human_macaque_prefontal_cortex_hg19	0.00557123	0.0350895	0.0234517	6.29834	4.20942	0.207293	2.47274e-07	2.78459e-07	0.88801	0.659568
PASS_DS	selsweeps	0.00401667	0.0125246	0.00675382	3.11815	1.68145	0.208261	1.25032e-08	1.18388e-08	1.05612	0.658374
ramax_area	selsweeps	0.00401667	0.0120017	0.00644275	2.98797	1.604	0.211506	5.67652e-08	5.724e-08	0.991705	0.664347
Legs.Calculated_Height	GSE63648_12Combinedpcw_ac_me2_Hu_gain	0.00593593	0.0255324	0.0156797	4.30134	2.6415	0.211582	8.50379e-08	2.23755e-07	0.38005	0.660351
UKB_460K.blood_RBC_DISTRIB_WIDTH	GSE63648_12Combinedpcw_ac_me2_Hu_gain	0.00593593	0.0217017	0.0127918	3.65599	2.15498	0.214341	4.08984e-08	7.93876e-08	0.515174	0.664727
1545	GSE63648_12Combinedpcw_ac_me2_Hu_gain	0.00593593	0.0243062	0.0148919	4.09477	2.50878	0.214641	-4.51143e-09	1.7082e-07	-0.0264104	0.661473
UKB_460K.pigment_TANNING	GSE63648_8_5pcw	0.00443135	0.0316173	0.0227904	7.13492	5.14298	0.21554	6.8123e-08	6.54448e-08	1.04092	0.660092
PASS_Autism	GSE63648_7pcw	0.00845775	-0.0164392	0.0198731	-1.94368	2.34969	0.215541	-4.0282e-07	2.60127e-07	-1.54855	0.655995
UKB_460K.body_HEIGHTz	GSE63648_12Combinedpcw_ac_me2_Hu_gain	0.00593593	0.0157307	0.0079092	2.65008	1.33243	0.217183	-7.18917e-08	1.50986e-07	-0.476147	0.656911
PASS_Rheumatoid_Arthritis	GSE63648_8_5pcw	0.00443135	0.0379862	0.027828	8.57215	6.27981	0.217516	1.82991e-07	1.93506e-07	0.945664	0.653883
3919	GSE63648_7pcw	0.00845775	0.027121	0.0156249	3.20664	1.8474	0.221551	-2.21818e-08	1.14316e-07	-0.194039	0.66195
ramax_area	ALLEUR_NMATCH	0.007363	0.00181005	0.00453101	0.24583	0.615376	0.223858	-2.39907e-08	2.2814e-08	-1.05158	0.66479
PASS_Anorexia	E44_47_Limb_HGEP	0.00437918	-0.0143435	0.015467	-3.27539	3.53193	0.226642	-2.07605e-07	1.43167e-07	-1.45009	0.669004
UKB_460K.lung_FEV1FVCzSMOKE	selsweeps	0.00401667	0.00875234	0.00394047	2.179	0.98103	0.229292	3.91521e-08	4.51733e-08	0.866709	0.672773
1904	GSE63648_7pcw	0.00845775	-0.010997	0.016088	-1.30023	1.90216	0.229776	-3.46506e-07	1.38667e-07	-2.49884	0.670181
UKB_460K.blood_PLATELET_COUNT	ALLEUR_NMATCH	0.007363	0.00474752	0.00216234	0.644782	0.293676	0.231404	-3.77564e-09	1.66397e-08	-0.226905	0.670934
RVEF	ALLEUR_NMATCH	0.007363	0.00134852	0.00496411	0.183148	0.674197	0.235649	-3.87136e-08	2.81387e-08	-1.37581	0.679223
1904	EP_combined_human_macaque_prefontal_cortex_hg19	0.00557123	0.0181237	0.01069	3.25309	1.91878	0.238593	4.45281e-08	1.27079e-07	0.350396	0.683687
UKB_460K.lung_FVCzSMOKE	selsweeps	0.00401667	0.00604928	0.001734	1.50605	0.431702	0.241387	7.67728e-09	1.67962e-08	0.457083	0.687671
1995	ALLEUR_NMATCH	0.007363	0.00237787	0.00422745	0.322949	0.574147	0.243556	-4.75399e-08	3.94757e-08	-1.20428	0.68984
PASS_Schizophrenia	GSE63648_12Combinedpcw_ac_me2_Hu_gain	0.00593593	0.0226185	0.0143244	3.81045	2.41317	0.246257	1.75822e-07	1.96025e-07	0.89694	0.693482
1768	E44_47_Limb_HGEP	0.00437918	0.0210247	0.0144917	4.80105	3.30922	0.247914	-1.36423e-08	2.01521e-07	-0.0676966	0.694159
UKB_460K.disease_T2D	EP_combined_human_macaque_prefontal_cortex_hg19	0.00557123	-0.00218338	0.0067393	-0.391903	1.20966	0.255279	-1.5081e-08	1.00962e-08	-1.49373	0.71072
0805	EP_combined_human_macaque_prefontal_cortex_hg19	0.00557123	-0.00647479	0.0106137	-1.16218	1.90509	0.258283	-2.30719e-07	1.26325e-07	-1.82639	0.715021
UKB_460K.pigment_SKIN	GSE63648_8_5pcw	0.00443135	0.0269779	0.0216344	6.08797	4.88213	0.259743	5.5835e-08	6.42594e-08	0.8689	0.715023
UKB_460K.blood_RBC_DISTRIB_WIDTH	selsweeps	0.00401667	0.0074599	0.00306437	1.85724	0.762912	0.261324	1.17263e-08	2.73135e-08	0.429323	0.715356
UKB_460K.other_MORNINGPERSON	GSE63648_8_5pcw	0.00443135	0.00949923	0.00449204	2.14364	1.01369	0.261512	-2.08273e-09	1.8363e-08	-0.11342	0.711894
2136	GSE63648_12Combinedpcw_ac_me2_Hu_gain	0.00593593	0.0585918	0.0474052	9.8707	7.98616	0.263719	8.9205e-08	1.2844e-07	0.694527	0.713936
PASS_DS	GSE63648_12Combinedpcw_ac_me2_Hu_gain	0.00593593	0.0281142	0.0198956	4.73628	3.35173	0.264806	1.62626e-08	2.4789e-08	0.656041	0.712941
UKB_460K.disease_AID_SURE	EP_combined_human_macaque_prefontal_cortex_hg19	0.00557123	0.0313342	0.0233726	5.62429	4.19523	0.271278	6.48495e-09	6.96702e-09	0.930807	0.726373
2136	GSE63648_8_5pcw	0.00443135	0.0483176	0.0396048	10.9036	8.9374	0.271512	9.43433e-08	1.47654e-07	0.63895	0.723048
Legs.Calculated_Height	selsweeps	0.00401667	0.00965906	0.00513904	2.40474	1.27943	0.271639	9.33e-08	1.07e-07	0.875892	0.719478
PASS_NumberChildrenEverBorn	GSE63648_7pcw	0.00845775	-0.00959076	0.0163476	-1.13396	1.93285	0.275884	-1.48764e-08	8.14925e-09	-1.8255	0.726792
UKB_460K.pigment_SKIN	EP_combined_human_macaque_prefontal_cortex_hg19	0.00557123	0.0325826	0.0253836	5.84836	4.5562	0.279119	6.81938e-08	6.68283e-08	1.02043	0.73138
UKB_460K.pigment_HAIR	GSE63648_12Combinedpcw_ac_me2_Hu_gain	0.00593593	-0.020027	0.0226554	-3.37386	3.81665	0.280861	-1.80707e-07	1.2178e-07	-1.48388	0.73203
PASS_Ulcerative_Colitis	EP_combined_human_macaque_prefontal_cortex_hg19	0.00557123	-0.010955	0.015251	-1.96636	2.73745	0.285878	-2.17778e-07	1.40097e-07	-1.55447	0.741166
UKB_460K.blood_PLATELET_COUNT	E44_47_Limb_HGEP	0.00437918	0.012795	0.00794319	2.92177	1.81385	0.286748	-1.49504e-07	1.01746e-07	-1.46938	0.739508
RVEF	E44_47_Limb_HGEP	0.00437918	0.0284004	0.0249933	6.48533	5.70729	0.286906	1.77245e-07	2.03272e-07	0.871963	0.736042
PASS_bipolar1	GSE63648_12Combinedpcw_ac_me2_Hu_gain	0.00593593	0.0214394	0.0147611	3.6118	2.48673	0.288233	5.12154e-08	1.31822e-07	0.388518	0.735596
2155	GSE63648_8_5pcw	0.00443135	-0.0190585	0.0226706	-4.30084	5.11596	0.2885	-2.25118e-07	1.52383e-07	-1.47732	0.732462
1545	EP_combined_human_macaque_prefontal_cortex_hg19	0.00557123	0.0301169	0.0233192	5.40579	4.18564	0.292028	1.93611e-07	2.75245e-07	0.703412	0.737597
UKB_460K.blood_RED_COUNT	E44_47_Limb_HGEP	0.00437918	0.0131646	0.00837316	3.00617	1.91204	0.292252	-1.64163e-07	8.78602e-08	-1.86846	0.734376
1474	E44_47_Limb_HGEP	0.00437918	0.020758	0.0155042	4.74015	3.54043	0.29234	5.2586e-08	2.1871e-07	0.240437	0.730851
1474	EP_combined_human_macaque_prefontal_cortex_hg19	0.00557123	0.0179101	0.0116619	3.21475	2.09323	0.292849	5.32521e-08	1.24069e-07	0.429213	0.728407
UKB_460K.body_BALDING1	E44_47_Limb_HGEP	0.00437918	0.0144073	0.00964301	3.28996	2.20201	0.294923	-7.41295e-09	8.17761e-08	-0.0906493	0.729861
PASS_Coronary_Artery_Disease	E44_47_Limb_HGEP	0.00437918	-0.0215999	0.0254986	-4.9324	5.82269	0.297512	-1.26617e-07	7.38928e-08	-1.71352	0.732568
Arms.Calculated_Height	selsweeps	0.00401667	0.00166884	0.00227042	0.415479	0.56525	0.303635	-6.5e-08	4.11e-08	-1.5806	0.743906
PASS_Coronary_Artery_Disease	ALLEUR_NMATCH	0.007363	-0.00105532	0.00804046	-0.143327	1.09201	0.304608	-1.12597e-08	1.41707e-08	-0.794578	0.742577
PASS_Crohns_Disease	E44_47_Limb_HGEP	0.00437918	-0.0135114	0.0179719	-3.08538	4.10394	0.307058	-7.86115e-07	3.41991e-07	-2.29865	0.744845
1437	GSE63648_8_5pcw	0.00443135	0.0253727	0.0209286	5.72572	4.72284	0.307777	1.29756e-07	2.74669e-07	0.472407	0.742911
PASS_DS	ALLEUR_NMATCH	0.007363	-0.000589038	0.00764014	-0.0799998	1.03764	0.310865	-7.98006e-09	7.80994e-09	-1.02178	0.746686
1904	GSE63648_8_5pcw	0.00443135	-0.00653671	0.0106534	-1.4751	2.40409	0.31173	-3.85692e-07	1.74052e-07	-2.21596	0.745112
UKB_460K.blood_PLATELET_COUNT	selsweeps	0.00401667	0.00181901	0.00219872	0.452865	0.547398	0.317586	-6.68021e-08	3.24092e-08	-2.06121	0.755423
1437	GSE63648_7pcw	0.00845775	0.0309794	0.0226947	3.66284	2.68331	0.318737	2.77616e-08	1.53558e-07	0.180789	0.754499
UKB_460K.blood_EOSINOPHIL_COUNT	ALLEUR_NMATCH	0.007363	0.0105286	0.00319147	1.42993	0.433448	0.320584	2.7532e-08	1.64968e-08	1.66893	0.755222
1474	GSE63648_12Combinedpcw_ac_me2_Hu_gain	0.00593593	-0.00868337	0.0151376	-1.46285	2.55017	0.327491	-2.84462e-07	1.4767e-07	-1.92633	0.767802
UKB_460K.repro_MENOPAUSE_AGE	ALLEUR_NMATCH	0.007363	0.0148434	0.00767136	2.01595	1.04188	0.328609	2.75883e-08	1.82457e-08	1.51204	0.766753
PASS_bipolar1	ALLEUR_NMATCH	0.007363	0.0135958	0.00651166	1.8465	0.884376	0.331162	4.40022e-08	4.48404e-08	0.981307	0.76905
1904	E44_47_Limb_HGEP	0.00437918	0.0192883	0.015498	4.40454	3.53901	0.332867	-5.54061e-08	2.31889e-07	-0.238934	0.769362
UKB_460K.disease_HI_CHOL_SELF_REP	GSE63648_8_5pcw	0.00443135	0.0199319	0.0162767	4.49792	3.67307	0.336079	1.93696e-08	3.27054e-08	0.592244	0.773139
UKB_460K.disease_RESPIRATORY_ENT	GSE63648_8_5pcw	0.00443135	0.0132802	0.00929972	2.99688	2.09862	0.340303	2.51414e-09	2.14373e-08	0.117279	0.779197
UKB_460K.disease_AID_SURE	selsweeps	0.00401667	-0.00175964	0.00625462	-0.438084	1.55717	0.34062	-3.24956e-09	2.52385e-09	-1.28754	0.776297
PASS_Crohns_Disease	EP_combined_human_macaque_prefontal_cortex_hg19	0.00557123	-0.00764589	0.0137505	-1.37239	2.46813	0.346854	-3.10158e-07	2.32544e-07	-1.33376	0.786844
UKB_460K.body_BALDING1	selsweeps	0.00401667	0.00636837	0.00251166	1.58549	0.625309	0.347711	6.93346e-09	2.41454e-08	0.287154	0.785154
UKB_460K.blood_PLATELET_COUNT	EP_combined_human_macaque_prefontal_cortex_hg19	0.00557123	0.012131	0.00696959	2.17744	1.251	0.3497	-8.34408e-09	7.59901e-08	-0.109805	0.786022
short_axis_cm_root	E44_47_Limb_HGEP	0.00437918	0.0215353	0.0184562	4.91764	4.21453	0.351841	3.59585e-08	1.81013e-07	0.198651	0.787225
UKB_460K.body_BMIz	GSE63648_7pcw	0.00845775	0.0128052	0.00465989	1.51402	0.550961	0.352014	-3.50708e-08	2.5904e-08	-1.35387	0.78403
UKB_460K.disease_ALLERGY_ECZEMA_DIAGNOSED	selsweeps	0.00401667	0.00240504	0.00170786	0.598764	0.425194	0.352393	-1.2759e-08	6.61875e-09	-1.92771	0.781324
3919	GSE63648_8_5pcw	0.00443135	0.0175235	0.0141128	3.95444	3.18477	0.352433	-4.17822e-08	1.92145e-07	-0.217451	0.777893
PASS_Autism	EP_combined_human_macaque_prefontal_cortex_hg19	0.00557123	-0.00920429	0.0162453	-1.65211	2.91592	0.354606	-2.85604e-07	3.03648e-07	-0.940577	0.779179
UKB_460K.mental_NEUROTICISM	E44_47_Limb_HGEP	0.00437918	0.0106169	0.00676358	2.42441	1.54448	0.356602	5.55566e-09	2.93983e-08	0.188979	0.780067
UKB_460K.blood_PLATELET_COUNT	GSE63648_8_5pcw	0.00443135	0.0101645	0.0063233	2.29378	1.42694	0.362872	-4.55942e-08	8.70371e-08	-0.523848	0.790256
UKB_460K.blood_RBC_DISTRIB_WIDTH	GSE63648_7pcw	0.00845775	0.0270387	0.0205136	3.19691	2.42542	0.364015	1.97384e-08	8.99076e-08	0.219541	0.789236
1437	selsweeps	0.00401667	0.00107547	0.00327128	0.267751	0.814426	0.364235	-5.434e-08	4.43608e-08	-1.22496	0.786234
1545	GSE63648_8_5pcw	0.00443135	0.0146302	0.0112498	3.30151	2.53867	0.367288	-6.40821e-08	1.73328e-07	-0.369715	0.789346
1437	E44_47_Limb_HGEP	0.00437918	0.0188718	0.0162423	4.30943	3.70898	0.369303	-2.02968e-08	1.95523e-07	-0.103808	0.790212
Hip_Width.Legs	EP_combined_human_macaque_prefontal_cortex_hg19	0.00557123	-0.0040844	0.0109028	-0.733123	1.95698	0.373118	-2.05399e-07	1.3663e-07	-1.50332	0.794903
UKB_460K.other_MORNINGPERSON	selsweeps	0.00401667	0.00577072	0.00198335	1.43669	0.493779	0.377599	1.07444e-09	8.93733e-09	0.120219	0.800968
2121	GSE63648_12Combinedpcw_ac_me2_Hu_gain	0.00593593	-0.0100276	0.0181582	-1.6893	3.05903	0.379704	-2.45826e-07	1.72049e-07	-1.42881	0.801962
1108	GSE63648_8_5pcw	0.00443135	-0.00910437	0.0154164	-2.05453	3.47894	0.382778	-2.51015e-07	1.49776e-07	-1.67594	0.804983
UKB_460K.blood_RED_COUNT	GSE63648_8_5pcw	0.00443135	0.0168817	0.0142499	3.80961	3.2157	0.38366	3.78261e-09	1.38101e-07	0.0273902	0.803391
Arms.Legs	GSE63648_12Combinedpcw_ac_me2_Hu_gain	0.00593593	0.0200558	0.0163656	3.37872	2.75705	0.385722	-5.37461e-08	1.8401e-07	-0.292082	0.804272
PASS_bipolar1	selsweeps	0.00401667	0.00110726	0.00335335	0.275665	0.834858	0.386065	-7.11467e-08	4.32729e-08	-1.64414	0.801576
1995	E44_47_Limb_HGEP	0.00437918	0.0138938	0.0111329	3.17269	2.54224	0.391364	-6.69419e-08	1.72461e-07	-0.388157	0.80915
ramax_area	E44_47_Limb_HGEP	0.00437918	0.0180919	0.0162491	4.13135	3.71054	0.393964	-5.81837e-09	1.36489e-07	-0.0426288	0.811102
short_axis_cm_pa	E44_47_Limb_HGEP	0.00437918	0.0232569	0.0225466	5.3108	5.1486	0.394437	3.837e-08	1.85439e-07	0.206914	0.808679
UKB_460K.disease_T2D	GSE63648_12Combinedpcw_ac_me2_Hu_gain	0.00593593	-0.00648755	0.0148498	-1.09293	2.50169	0.403594	-3.59414e-08	2.06749e-08	-1.73841	0.824004
1443	GSE63648_7pcw	0.00845775	0.0307813	0.0265998	3.63942	3.14502	0.403759	3.86888e-08	1.45913e-07	0.26515	0.820921
PASS_Anorexia	GSE63648_8_5pcw	0.00443135	0.0168181	0.0150386	3.79524	3.39368	0.412231	9.8799e-08	1.38972e-07	0.710928	0.834682
RVEF	GSE63648_12Combinedpcw_ac_me2_Hu_gain	0.00593593	-0.005799	0.0160953	-0.976932	2.71151	0.412853	-1.343e-07	9.43769e-08	-1.42302	0.832502
UKB_460K.body_BALDING1	GSE63648_8_5pcw	0.00443135	0.0130517	0.0106446	2.94531	2.40212	0.41667	-2.94258e-08	8.84972e-08	-0.332506	0.836756
1443	ALLEUR_NMATCH	0.007363	0.00208093	0.00657407	0.28262	0.892853	0.418537	-6.3836e-09	3.79079e-08	-0.168398	0.837074
UKB_460K.disease_AID_SURE	GSE63648_8_5pcw	0.00443135	0.0239621	0.0246366	5.40741	5.55961	0.418551	3.25055e-09	9.14577e-09	0.355415	0.8337
PASS_AgeFirstBirth	GSE63648_12Combinedpcw_ac_me2_Hu_gain	0.00593593	0.014475	0.0105639	2.43855	1.77965	0.421675	4.6292e-09	1.88026e-08	0.246199	0.836521
RVEF	EP_combined_human_macaque_prefontal_cortex_hg19	0.00557123	0.0138185	0.0100571	2.48033	1.80519	0.421982	1.56596e-08	7.34791e-08	0.213117	0.833755
UKB_460K.pigment_SUNBURN	EP_combined_human_macaque_prefontal_cortex_hg19	0.00557123	0.0222837	0.020907	3.99979	3.75267	0.423611	3.77714e-08	4.7741e-08	0.791173	0.833611
UKB_460K.blood_EOSINOPHIL_COUNT	E44_47_Limb_HGEP	0.00437918	0.0154458	0.0138609	3.52711	3.16519	0.42376	-7.51532e-08	1.08803e-07	-0.690726	0.83057
Hip_Width.Legs	GSE63648_12Combinedpcw_ac_me2_Hu_gain	0.00593593	0.0187407	0.0161007	3.15716	2.71242	0.426939	-5.36587e-08	1.88453e-07	-0.284733	0.833467
0343	GSE63648_12Combinedpcw_ac_me2_Hu_gain	0.00593593	0.0187686	0.0163635	3.16187	2.75669	0.427185	-1.30222e-07	2.0522e-07	-0.634547	0.830638
UKB_460K.pigment_SUNBURN	E44_47_Limb_HGEP	0.00437918	0.0149284	0.0137125	3.40896	3.13129	0.427307	2.58102e-08	3.39201e-08	0.760911	0.82759
Hip_Width.Calculated_Height	ALLEUR_NMATCH	0.007363	0.0141364	0.00858457	1.91993	1.16591	0.428273	3.72e-08	6.54e-08	0.568494	0.826196
2136	ALLEUR_NMATCH	0.007363	-0.00289423	0.0131584	-0.393078	1.78709	0.430539	-2.08213e-08	2.95529e-08	-0.704544	0.827311
UKB_460K.disease_AID_SURE	GSE63648_12Combinedpcw_ac_me2_Hu_gain	0.00593593	0.0335466	0.0351928	5.65145	5.92878	0.431256	4.10116e-09	9.9419e-09	0.412513	0.825451
PASS_Anorexia	selsweeps	0.00401667	0.000264606	0.00485	0.0658771	1.20747	0.433561	-4.13177e-08	4.74051e-08	-0.871588	0.826634
1474	GSE63648_7pcw	0.00845775	0.0199447	0.0147504	2.35816	1.74401	0.436465	-4.64506e-08	1.05865e-07	-0.43877	0.828946
1474	ALLEUR_NMATCH	0.007363	0.0115576	0.00539382	1.56969	0.732558	0.43772	3.84818e-08	4.28265e-08	0.898551	0.82812
PASS_LDL	GSE63648_8_5pcw	0.00443135	0.0191838	0.0194168	4.32911	4.38169	0.439887	3.02741e-08	8.1892e-08	0.369683	0.825842
1768	selsweeps	0.00401667	0.00805912	0.00527466	2.00642	1.31319	0.44037	2.71848e-08	7.80799e-08	0.348167	0.823594
1437	EP_combined_human_macaque_prefontal_cortex_hg19	0.00557123	0.0150044	0.0122402	2.6932	2.19704	0.440523	1.27162e-08	1.20932e-07	0.105152	0.820746
PASS_bipolar1	GSE63648_8_5pcw	0.00443135	-0.00328977	0.0101486	-0.742385	2.29018	0.44331	-1.82803e-07	1.20502e-07	-1.51702	0.822809
UKB_460K.pigment_SKIN	E44_47_Limb_HGEP	0.00437918	0.0264187	0.0306588	6.0328	7.00104	0.453532	7.33619e-08	9.44541e-08	0.776694	0.838607
PASS_LDL	ALLEUR_NMATCH	0.007363	0.00271096	0.00619241	0.368187	0.841017	0.456139	-3.94936e-09	1.52087e-08	-0.259677	0.840257
ramax_area	GSE63648_8_5pcw	0.00443135	0.0153535	0.0146629	3.46474	3.30889	0.459878	2.60989e-08	1.22619e-07	0.212846	0.843972
2121	ALLEUR_NMATCH	0.007363	0.0024488	0.00663374	0.332582	0.900956	0.460964	-9.14666e-09	4.74482e-08	-0.192772	0.842807
3919	GSE63648_12Combinedpcw_ac_me2_Hu_gain	0.00593593	0.0165937	0.0145834	2.79546	2.4568	0.46346	-9.43216e-08	1.45497e-07	-0.648274	0.844222
UKB_460K.pigment_HAIR	E44_47_Limb_HGEP	0.00437918	0.018877	0.0205426	4.31062	4.69096	0.466129	5.11157e-08	1.32309e-07	0.386335	0.845938
PASS_Autism	E44_47_Limb_HGEP	0.00437918	0.0185295	0.0197763	4.23126	4.51598	0.467061	2.87946e-07	4.6621e-07	0.617632	0.844502
RVEDV	EP_combined_human_macaque_prefontal_cortex_hg19	0.00557123	-0.00191969	0.0103979	-0.344571	1.86636	0.471263	-9.61727e-08	8.34724e-08	-1.15215	0.848966
2136	selsweeps	0.00401667	0.0113941	0.0105122	2.8367	2.61715	0.473389	2.90621e-08	4.2277e-08	0.687421	0.849672
1545	GSE63648_7pcw	0.00845775	0.0178494	0.0133951	2.11042	1.58376	0.483742	-1.10764e-07	1.10516e-07	-1.00224	0.865086
UKB_460K.disease_HYPOTHYROIDISM_SELF_REP	ALLEUR_NMATCH	0.007363	0.00539147	0.0027989	0.732238	0.38013	0.48411	5.26426e-10	3.84191e-09	0.137022	0.862596
UKB_460K.mental_NEUROTICISM	EP_combined_human_macaque_prefontal_cortex_hg19	0.00557123	0.00257912	0.0043342	0.462935	0.77796	0.486877	-1.11808e-08	1.50993e-08	-0.740482	0.864383
rafac	GSE63648_12Combinedpcw_ac_me2_Hu_gain	0.00593593	0.0211718	0.0221044	3.56673	3.72384	0.488271	-5.23312e-09	8.74587e-08	-0.0598354	0.863729
UKB_460K.other_MORNINGPERSON	EP_combined_human_macaque_prefontal_cortex_hg19	0.00557123	0.00294778	0.00379036	0.529108	0.680345	0.488879	-1.04937e-08	1.22785e-08	-0.85464	0.861694
UKB_460K.pigment_SKIN	selsweeps	0.00401667	0.00984095	0.00867812	2.45003	2.16053	0.493333	1.89548e-08	2.83274e-08	0.669133	0.866426
UKB_460K.pigment_HAIR	ALLEUR_NMATCH	0.007363	0.0129703	0.00816233	1.76156	1.10856	0.493411	1.61715e-08	3.08738e-08	0.523793	0.86347
PASS_NumberChildrenEverBorn	EP_combined_human_macaque_prefontal_cortex_hg19	0.00557123	-0.00426048	0.0142559	-0.764728	2.55884	0.493919	-8.10002e-09	1.00562e-08	-0.805475	0.861283
rafac	EP_combined_human_macaque_prefontal_cortex_hg19	0.00557123	-0.00655167	0.01843	-1.17598	3.30806	0.495344	-7.09089e-08	7.40332e-08	-0.957798	0.860703
short_axis_cm_root	ALLEUR_NMATCH	0.007363	0.00432917	0.00444963	0.587964	0.604323	0.49749	-8.07405e-09	2.64632e-08	-0.305104	0.861379
0805	ALLEUR_NMATCH	0.007363	0.0112751	0.00578722	1.53132	0.785987	0.497637	3.23216e-08	4.86416e-08	0.664485	0.858599
UKB_460K.disease_HYPOTHYROIDISM_SELF_REP	GSE63648_8_5pcw	0.00443135	-0.00398213	0.0124076	-0.898627	2.79996	0.498481	-2.25907e-08	2.15732e-08	-1.04716	0.857037
UKB_460K.pigment_TANNING	selsweeps	0.00401667	0.0111438	0.0109497	2.77438	2.72606	0.502149	2.12644e-08	3.37615e-08	0.629841	0.860325
UKB_460K.blood_RED_COUNT	ALLEUR_NMATCH	0.007363	0.00607229	0.00193949	0.824704	0.26341	0.503083	-1.02135e-09	1.18228e-08	-0.0863879	0.858921
Arms.Legs	E44_47_Limb_HGEP	0.00437918	0.0136458	0.0139563	3.11607	3.18697	0.503992	-4.04073e-08	2.40229e-07	-0.168203	0.857486
2155	EP_combined_human_macaque_prefontal_cortex_hg19	0.00557123	0.0177992	0.0184183	3.19485	3.30597	0.504328	4.91214e-08	1.00166e-07	0.490402	0.85509
UKB_460K.blood_RED_COUNT	GSE63648_12Combinedpcw_ac_me2_Hu_gain	0.00593593	0.0156268	0.0145955	2.63258	2.45885	0.506357	-7.29834e-08	1.02078e-07	-0.714977	0.85557
1357	E44_47_Limb_HGEP	0.00437918	-0.00563721	0.0150895	-1.28727	3.44574	0.508024	-2.16632e-07	1.64075e-07	-1.32032	0.855435
1474	selsweeps	0.00401667	0.00678638	0.00423962	1.68955	1.05551	0.510631	6.65347e-09	6.20254e-08	0.10727	0.856881
Hip_Width.Legs	selsweeps	0.00401667	0.00750553	0.00535752	1.86859	1.33382	0.513921	3.97e-08	9.16e-08	0.433652	0.859459
PASS_AgeFirstBirth	selsweeps	0.00401667	0.00588943	0.00286976	1.46625	0.714464	0.514844	8.2661e-10	7.46432e-09	0.110741	0.858073
1357	selsweeps	0.00401667	0.00157331	0.00377475	0.391696	0.939771	0.516641	-5.68475e-08	4.30954e-08	-1.31911	0.858149
Arms.Legs	selsweeps	0.00401667	0.00762228	0.00559046	1.89766	1.39182	0.519431	4.24e-08	1.01e-07	0.42194	0.859868
Tibia.Femur	selsweeps	0.00401667	0.00549948	0.00231695	1.36916	0.576835	0.520196	1.26e-08	4.68e-08	0.26856	0.858236
PASS_Ulcerative_Colitis	GSE63648_8_5pcw	0.00443135	0.0192499	0.0231702	4.34402	5.22869	0.524735	-3.62097e-09	2.7348e-07	-0.0132403	0.862819
PASS_Coronary_Artery_Disease	GSE63648_7pcw	0.00845775	-0.00936033	0.0287734	-1.10672	3.40202	0.524881	-6.34768e-08	4.08508e-08	-1.55387	0.860173
PASS_NumberChildrenEverBorn	selsweeps	0.00401667	0.00706718	0.0048224	1.75946	1.2006	0.525378	1.90519e-09	4.68108e-09	0.406998	0.858117
UKB_460K.pigment_TANNING	GSE63648_7pcw	0.00845775	-0.0129935	0.0344089	-1.53628	4.06833	0.530286	-5.74887e-08	6.24568e-08	-0.920456	0.863257
UKB_460K.disease_DERMATOLOGY	E44_47_Limb_HGEP	0.00437918	-0.0124884	0.0266716	-2.85177	6.09055	0.531785	-1.81222e-08	1.31344e-08	-1.37975	0.862831
short_axis_cm_pa	GSE63648_8_5pcw	0.00443135	0.0137374	0.0150838	3.10005	3.40389	0.533497	-3.72083e-08	1.32066e-07	-0.281739	0.862751
UKB_460K.repro_MENOPAUSE_AGE	GSE63648_8_5pcw	0.00443135	-0.00493539	0.0151408	-1.11374	3.41675	0.533564	-4.33114e-08	6.38561e-08	-0.678266	0.86002
1108	E44_47_Limb_HGEP	0.00437918	0.0153245	0.0175373	3.4994	4.00469	0.533941	-5.19407e-09	1.76687e-07	-0.029397	0.857807
2136	GSE63648_7pcw	0.00845775	0.0370928	0.0463335	4.38566	5.47823	0.537586	-4.61759e-09	9.05253e-08	-0.0510089	0.860841
Tibia.Femur	ALLEUR_NMATCH	0.007363	0.00988576	0.00410757	1.34263	0.557867	0.5378	1.21e-08	4.53e-08	0.266939	0.858377
PASS_Coronary_Artery_Disease	GSE63648_8_5pcw	0.00443135	-0.0105262	0.0252404	-2.3754	5.69587	0.543328	-8.10524e-08	6.83596e-08	-1.18568	0.864386
Hip_Width.Calculated_Height	GSE63648_12Combinedpcw_ac_me2_Hu_gain	0.00593593	0.0161062	0.0168419	2.71335	2.83729	0.546095	-8.30504e-08	1.70663e-07	-0.486635	0.865975
short_axis_cm_pa	selsweeps	0.00401667	0.00191028	0.00347962	0.475587	0.866294	0.546201	-2.91948e-08	3.29123e-08	-0.887048	0.86335
short_axis_cm_root	EP_combined_human_macaque_prefontal_cortex_hg19	0.00557123	-0.00265701	0.0135845	-0.476916	2.43832	0.547015	-1.40432e-07	1.07828e-07	-1.30237	0.861857
UKB_460K.bp_SYSTOLICadjMEDz	selsweeps	0.00401667	0.0048161	0.0013332	1.19903	0.331916	0.548404	-5.43514e-09	1.31992e-08	-0.411778	0.861276
Arms.Calculated_Height	ALLEUR_NMATCH	0.007363	0.0110643	0.00618586	1.50269	0.840127	0.549288	4.59e-08	6.42e-08	0.714768	0.859907
PASS_AgeFirstBirth	EP_combined_human_macaque_prefontal_cortex_hg19	0.00557123	0.0105594	0.00868742	1.89535	1.55934	0.566086	8.9498e-09	1.64381e-08	0.544455	0.883382
UKB_460K.pigment_TANNING	EP_combined_human_macaque_prefontal_cortex_hg19	0.00557123	0.0211807	0.0280927	3.8018	5.04246	0.568115	3.96166e-08	6.97657e-08	0.567853	0.883735
short_axis_cm_pa	GSE63648_12Combinedpcw_ac_me2_Hu_gain	0.00593593	0.0158187	0.0174468	2.66491	2.93919	0.568905	-7.13102e-08	1.16875e-07	-0.610141	0.882163
UKB_460K.body_BMIz	EP_combined_human_macaque_prefontal_cortex_hg19	0.00557123	0.0073554	0.00313576	1.32025	0.562848	0.570034	4.00129e-09	2.71056e-08	0.147619	0.881125
UKB_460K.pigment_SKIN	ALLEUR_NMATCH	0.007363	0.0125644	0.00935251	1.70643	1.2702	0.570034	7.73596e-09	1.48396e-08	0.521304	0.878355
2136	E44_47_Limb_HGEP	0.00437918	-0.0149871	0.0345405	-3.42236	7.88744	0.572752	-1.36362e-07	1.27973e-07	-1.06555	0.879775
0805	GSE63648_12Combinedpcw_ac_me2_Hu_gain	0.00593593	0.0144286	0.0151346	2.43073	2.54966	0.573296	-1.75216e-07	1.75971e-07	-0.995705	0.877859
PASS_Anorexia	EP_combined_human_macaque_prefontal_cortex_hg19	0.00557123	0.0124946	0.0122572	2.2427	2.2001	0.573505	4.64716e-08	8.90945e-08	0.521599	0.875443
UKB_460K.disease_ALLERGY_ECZEMA_DIAGNOSED	ALLEUR_NMATCH	0.007363	0.0100452	0.00481332	1.36428	0.653718	0.574276	8.61494e-09	9.20034e-09	0.936372	0.873899
UKB_460K.disease_ALLERGY_ECZEMA_DIAGNOSED	GSE63648_8_5pcw	0.00443135	0.00928354	0.00864642	2.09497	1.95119	0.574711	-2.25242e-09	2.90857e-08	-0.0774406	0.871853
2121	E44_47_Limb_HGEP	0.00437918	-0.00477835	0.0163295	-1.09115	3.72888	0.574848	-2.36632e-07	1.99578e-07	-1.18566	0.869369
1443	EP_combined_human_macaque_prefontal_cortex_hg19	0.00557123	-0.00508978	0.019552	-0.913582	3.50945	0.57591	-1.49401e-07	1.51539e-07	-0.985895	0.868296
1108	ALLEUR_NMATCH	0.007363	0.0112622	0.00717582	1.52956	0.974578	0.578205	3.18336e-08	4.054e-08	0.78524	0.869081
UKB_460K.pigment_SUNBURN	selsweeps	0.00401667	0.00780792	0.00697601	1.94388	1.73677	0.579823	6.48545e-09	2.00359e-08	0.323691	0.868848
UKB_460K.lung_FEV1FVCzSMOKE	ALLEUR_NMATCH	0.007363	0.00871438	0.00248727	1.18354	0.337807	0.586743	8.66074e-09	1.56955e-08	0.551797	0.876537
UKB_460K.disease_DERMATOLOGY	EP_combined_human_macaque_prefontal_cortex_hg19	0.00557123	0.0169408	0.0208345	3.04077	3.73966	0.588487	9.41844e-10	7.90946e-09	0.119078	0.87647
PASS_Rheumatoid_Arthritis	ALLEUR_NMATCH	0.007363	0.00394448	0.00638301	0.535716	0.866904	0.589732	-1.1246e-08	2.8078e-08	-0.400529	0.875662
UKB_460K.repro_MENARCHE_AGE	ALLEUR_NMATCH	0.007363	0.0064131	0.00175167	0.870991	0.237902	0.589796	1.47603e-09	1.04898e-08	0.140712	0.873112
UKB_460K.disease_AID_SURE	E44_47_Limb_HGEP	0.00437918	-0.0086798	0.0247592	-1.98206	5.65384	0.594938	-1.08832e-08	9.17811e-09	-1.18578	0.878071
PASS_LDL	GSE63648_7pcw	0.00845775	-0.00331176	0.0225794	-0.391565	2.66966	0.598447	-5.64766e-08	4.79004e-08	-1.17904	0.880598
short_axis_cm_root	GSE63648_7pcw	0.00845775	0.0199084	0.0220123	2.35387	2.60262	0.602855	-7.09503e-08	1.22038e-07	-0.581378	0.884428
UKB_460K.body_BMIz	ALLEUR_NMATCH	0.007363	0.00652918	0.00160261	0.886755	0.217658	0.60326	2.71148e-09	1.03636e-08	0.261635	0.88238
UKB_460K.repro_MENARCHE_AGE	GSE63648_7pcw	0.00845775	0.0114829	0.00592527	1.35767	0.700573	0.608774	-2.17793e-08	3.13595e-08	-0.694504	0.887796
UKB_460K.pigment_HAIR	selsweeps	0.00401667	0.00671197	0.0054263	1.67103	1.35094	0.612285	9.58817e-09	3.5736e-08	0.268306	0.890266
UKB_460K.disease_RESPIRATORY_ENT	GSE63648_12Combinedpcw_ac_me2_Hu_gain	0.00593593	0.0120488	0.0121132	2.02981	2.04066	0.613732	-1.12481e-08	2.15702e-08	-0.521466	0.889729
2155	GSE63648_12Combinedpcw_ac_me2_Hu_gain	0.00593593	-0.0133878	0.0416594	-2.25538	7.01818	0.613995	-1.48166e-07	2.04781e-07	-0.723532	0.887486
PASS_LDL	E44_47_Limb_HGEP	0.00437918	-0.00415148	0.0170711	-0.948004	3.89824	0.617169	-1.16955e-07	6.88872e-08	-1.69778	0.88945
UKB_460K.body_BALDING1	GSE63648_12Combinedpcw_ac_me2_Hu_gain	0.00593593	0.0121533	0.0125588	2.04741	2.11573	0.619057	-5.55557e-08	7.58402e-08	-0.732537	0.889554
UKB_460K.bmd_HEEL_TSCOREz	EP_combined_human_macaque_prefontal_cortex_hg19	0.00557123	0.00883972	0.00662472	1.58667	1.18909	0.619834	-6.08539e-08	7.07736e-08	-0.859839	0.888066
1357	GSE63648_8_5pcw	0.00443135	-0.00298689	0.0149802	-0.674035	3.38051	0.622579	-1.51163e-07	1.57278e-07	-0.961123	0.889399
UKB_460K.pigment_TANNING	ALLEUR_NMATCH	0.007363	0.0117183	0.00924969	1.59151	1.25624	0.625719	5.07923e-09	1.55079e-08	0.327525	0.891285
PASS_DS	GSE63648_7pcw	0.00845775	0.0170789	0.0177465	2.01932	2.09825	0.628861	-1.05553e-09	1.53515e-08	-0.0687573	0.893164
UKB_460K.cov_SMOKING_STATUS	ALLEUR_NMATCH	0.007363	0.00831198	0.00199035	1.12889	0.270317	0.633581	3.29199e-09	4.72502e-09	0.696715	0.897268
3919	ALLEUR_NMATCH	0.007363	0.00961515	0.00474895	1.30587	0.644975	0.633708	1.51694e-08	3.75021e-08	0.404494	0.894861
PASS_LDL	selsweeps	0.00401667	0.00779866	0.00802814	1.94158	1.99871	0.635286	4.29908e-09	3.48315e-08	0.123425	0.894512
1108	selsweeps	0.00401667	0.00213073	0.00404657	0.530471	1.00744	0.644902	-3.7376e-08	4.36074e-08	-0.857104	0.905449
RVEDV	GSE63648_8_5pcw	0.00443135	-0.00111857	0.0120047	-0.252421	2.70904	0.645117	-1.22251e-07	1.18856e-07	-1.02857	0.903164
UKB_460K.disease_T2D	ALLEUR_NMATCH	0.007363	0.00893217	0.00345269	1.21312	0.468925	0.647771	4.10917e-09	3.73199e-09	1.10107	0.904296
UKB_460K.blood_WHITE_COUNT	selsweeps	0.00401667	0.00326371	0.00166906	0.812542	0.415535	0.652765	-2.62128e-08	1.64672e-08	-1.59182	0.908679
1545	E44_47_Limb_HGEP	0.00437918	0.00972049	0.0120919	2.2197	2.76122	0.657415	-1.18113e-07	1.8827e-07	-0.627359	0.912559
UKB_460K.disease_AID_SURE	GSE63648_7pcw	0.00845775	0.0214276	0.029465	2.53348	3.48378	0.662103	-1.36061e-09	5.8507e-09	-0.232555	0.916471
UKB_460K.repro_MENOPAUSE_AGE	E44_47_Limb_HGEP	0.00437918	0.0103761	0.0139973	2.36941	3.19633	0.666491	-2.28312e-08	5.97301e-08	-0.382239	0.919945
UKB_460K.blood_WHITE_COUNT	EP_combined_human_macaque_prefontal_cortex_hg19	0.00557123	0.00804947	0.00577177	1.44483	1.036	0.667404	-2.8433e-08	4.02076e-08	-0.707157	0.918618
PASS_AgeFirstBirth	E44_47_Limb_HGEP	0.00437918	0.000300423	0.00948465	0.0686026	2.16585	0.667479	-2.55909e-08	2.23155e-08	-1.14678	0.916148
3919	EP_combined_human_macaque_prefontal_cortex_hg19	0.00557123	0.000852085	0.0111193	0.152944	1.99585	0.670179	-9.3923e-08	1.18266e-07	-0.794164	0.917284
UKB_460K.repro_MENARCHE_AGE	selsweeps	0.00401667	0.00491375	0.00212027	1.22334	0.527869	0.672009	-1.04881e-08	2.28686e-08	-0.458625	0.917227
UKB_460K.blood_RED_COUNT	selsweeps	0.00401667	0.00307757	0.0022438	0.766199	0.558623	0.675523	-3.08931e-08	2.41793e-08	-1.27767	0.919462
UKB_460K.bp_SYSTOLICadjMEDz	ALLEUR_NMATCH	0.007363	0.006643	0.00172793	0.902215	0.234678	0.676777	6.47198e-11	9.33253e-09	0.00693486	0.918617
UKB_460K.disease_ALLERGY_ECZEMA_DIAGNOSED	GSE63648_12Combinedpcw_ac_me2_Hu_gain	0.00593593	0.00938976	0.00833793	1.58185	1.40466	0.677105	-1.28068e-08	2.08361e-08	-0.614645	0.916524
PASS_Crohns_Disease	GSE63648_8_5pcw	0.00443135	0.0114361	0.0168254	2.58072	3.7969	0.678476	-1.13924e-07	3.66724e-07	-0.310653	0.915849
UKB_460K.disease_HYPOTHYROIDISM_SELF_REP	GSE63648_7pcw	0.00845775	0.00187575	0.0162947	0.221779	1.9266	0.686492	-2.17061e-08	2.04789e-08	-1.05993	0.924124
UKB_460K.disease_HYPOTHYROIDISM_SELF_REP	EP_combined_human_macaque_prefontal_cortex_hg19	0.00557123	0.0142028	0.0217959	2.5493	3.91222	0.689438	6.22893e-09	3.60532e-08	0.172771	0.923018
UKB_460K.pigment_SUNBURN	GSE63648_7pcw	0.00845775	-0.00108495	0.0243108	-0.128279	2.87439	0.689647	-2.6825e-08	3.56186e-08	-0.753117	0.920782
RVEF	GSE63648_7pcw	0.00845775	0.0147746	0.0166878	1.74687	1.97307	0.694655	-4.1511e-08	8.04383e-08	-0.51606	0.924948
UKB_460K.mental_NEUROTICISM	GSE63648_7pcw	0.00845775	0.00617594	0.00580296	0.73021	0.686111	0.694679	-2.69145e-08	1.39469e-08	-1.92978	0.922474
1391	GSE63648_7pcw	0.00845775	0.0163182	0.0202123	1.92938	2.3898	0.695976	-1.08641e-07	1.74964e-07	-0.620934	0.921698
UKB_460K.blood_RED_COUNT	EP_combined_human_macaque_prefontal_cortex_hg19	0.00557123	0.00810663	0.00661875	1.45509	1.18802	0.700683	-4.1587e-08	5.67604e-08	-0.732676	0.92543
Hip_Width.Calculated_Height	EP_combined_human_macaque_prefontal_cortex_hg19	0.00557123	0.0104799	0.0128516	1.88108	2.30677	0.702192	-2.82197e-08	1.34068e-07	-0.210487	0.92493
UKB_460K.repro_MENARCHE_AGE	EP_combined_human_macaque_prefontal_cortex_hg19	0.00557123	0.00807633	0.00657611	1.44965	1.18037	0.703101	1.48243e-08	5.10775e-08	0.290232	0.923645
2121	GSE63648_8_5pcw	0.00443135	-0.00131111	0.015089	-0.295872	3.40506	0.703867	-1.91888e-07	1.86798e-07	-1.02725	0.922179
PASS_LDL	EP_combined_human_macaque_prefontal_cortex_hg19	0.00557123	-0.000551181	0.0162184	-0.0989333	2.9111	0.705703	-3.49231e-08	5.05836e-08	-0.690404	0.922119
RVEF	selsweeps	0.00401667	0.00577623	0.00477419	1.43806	1.18859	0.708057	1.56183e-08	4.59878e-08	0.339619	0.922734
rafac	ALLEUR_NMATCH	0.007363	0.00509043	0.00608942	0.691353	0.82703	0.709274	-5.16373e-09	1.98053e-08	-0.260725	0.921869
Hip_Width.Calculated_Height	selsweeps	0.00401667	0.00560958	0.00434987	1.39657	1.08295	0.714119	3.87e-09	6.3e-08	0.0613745	0.92571
short_axis_cm_root	GSE63648_12Combinedpcw_ac_me2_Hu_gain	0.00593593	-0.000124021	0.0165782	-0.0208932	2.79286	0.71422	-1.85087e-07	1.24621e-07	-1.4852	0.923398
1545	selsweeps	0.00401667	0.00533909	0.00361096	1.32923	0.898993	0.714881	-9.62821e-09	5.9828e-08	-0.160932	0.92182
UKB_460K.pigment_TANNING	GSE63648_12Combinedpcw_ac_me2_Hu_gain	0.00593593	-0.00727423	0.0360861	-1.22546	6.07927	0.716136	-3.68388e-08	8.93778e-08	-0.412169	0.921015
Arms.Legs	ALLEUR_NMATCH	0.007363	0.00960836	0.00620375	1.30495	0.842558	0.716879	2.71e-08	6.41e-08	0.422866	0.919557
UKB_460K.blood_EOSINOPHIL_COUNT	EP_combined_human_macaque_prefontal_cortex_hg19	0.00557123	0.00287078	0.00746878	0.515286	1.3406	0.717324	-5.92494e-08	5.402e-08	-1.09681	0.917725
UKB_460K.disease_HYPOTHYROIDISM_SELF_REP	GSE63648_12Combinedpcw_ac_me2_Hu_gain	0.00593593	0.02251	0.0465699	3.79216	7.84542	0.719391	1.39384e-08	6.51841e-08	0.213831	0.917973
UKB_460K.blood_EOSINOPHIL_COUNT	selsweeps	0.00401667	0.00344829	0.00158108	0.858496	0.39363	0.720312	-2.75438e-08	1.69391e-08	-1.62605	0.916761
PASS_Anorexia	GSE63648_7pcw	0.00845775	0.00166451	0.0193054	0.196803	2.28257	0.72278	-5.34791e-08	9.14116e-08	-0.585036	0.917519
UKB_460K.disease_ALLERGY_ECZEMA_DIAGNOSED	EP_combined_human_macaque_prefontal_cortex_hg19	0.00557123	0.00866259	0.00880549	1.55488	1.58053	0.723265	-4.19559e-09	2.32845e-08	-0.180188	0.915761
1904	GSE63648_12Combinedpcw_ac_me2_Hu_gain	0.00593593	0.0123385	0.0183339	2.07861	3.08864	0.725139	-1.27883e-07	2.06576e-07	-0.61906	0.915768
UKB_460K.blood_EOSINOPHIL_COUNT	GSE63648_12Combinedpcw_ac_me2_Hu_gain	0.00593593	0.00183489	0.0118147	0.309117	1.99038	0.728285	-1.06693e-07	7.40483e-08	-1.44085	0.917377
UKB_460K.body_WHRadjBMIz	ALLEUR_NMATCH	0.007363	0.00807257	0.0020557	1.09637	0.279194	0.729111	5.20597e-09	8.34122e-09	0.624125	0.916062
UKB_460K.repro_MENARCHE_AGE	E44_47_Limb_HGEP	0.00437918	0.00264575	0.00500402	0.604165	1.14268	0.729394	-8.71146e-08	5.0526e-08	-1.72415	0.914074
1391	ALLEUR_NMATCH	0.007363	0.00867351	0.00382585	1.17799	0.519605	0.731083	2.70886e-08	3.81543e-08	0.709977	0.913854
1904	ALLEUR_NMATCH	0.007363	0.00886091	0.00448879	1.20344	0.609641	0.737613	3.05705e-08	4.07244e-08	0.750666	0.91967
2155	selsweeps	0.00401667	0.00638717	0.00712193	1.59017	1.77309	0.738457	9.5797e-09	5.38116e-08	0.178023	0.918385
UKB_460K.cov_SMOKING_STATUS	selsweeps	0.00401667	0.00354701	0.001412	0.883072	0.351536	0.739441	-7.94621e-09	6.09149e-09	-1.30448	0.917281
UKB_460K.cov_SMOKING_STATUS	E44_47_Limb_HGEP	0.00437918	0.00607376	0.00514447	1.38696	1.17476	0.741805	-2.07991e-08	1.95708e-08	-1.06276	0.91789
1391	GSE63648_12Combinedpcw_ac_me2_Hu_gain	0.00593593	0.010669	0.0143929	1.79736	2.42471	0.741872	-1.20405e-07	1.86846e-07	-0.644404	0.91566
UKB_460K.repro_MENOPAUSE_AGE	GSE63648_12Combinedpcw_ac_me2_Hu_gain	0.00593593	0.012174	0.0190241	2.05091	3.20491	0.743187	1.19482e-08	6.03332e-08	0.198038	0.914979
PASS_Schizophrenia	E44_47_Limb_HGEP	0.00437918	0.00183746	0.00781934	0.41959	1.78557	0.74455	-1.1184e-07	1.38271e-07	-0.808844	0.91436
1108	EP_combined_human_macaque_prefontal_cortex_hg19	0.00557123	0.00997568	0.013597	1.79057	2.44057	0.746687	-1.73469e-08	1.01078e-07	-0.171619	0.914692
UKB_460K.disease_HI_CHOL_SELF_REP	E44_47_Limb_HGEP	0.00437918	0.00934885	0.0156396	2.13484	3.57135	0.749076	-2.91325e-08	3.16317e-08	-0.920989	0.91533
PASS_Ulcerative_Colitis	GSE63648_12Combinedpcw_ac_me2_Hu_gain	0.00593593	-0.000945676	0.0223966	-0.159314	3.77306	0.758902	-2.63942e-07	1.98884e-07	-1.32712	0.92503
UKB_460K.disease_HI_CHOL_SELF_REP	GSE63648_7pcw	0.00845775	0.0135073	0.0168836	1.59703	1.99622	0.763125	-7.01503e-09	1.81976e-08	-0.385493	0.927869
PASS_Schizophrenia	ALLEUR_NMATCH	0.007363	0.00652333	0.00278981	0.885962	0.378896	0.763577	5.75018e-10	3.04471e-08	0.0188858	0.926121
PASS_Rheumatoid_Arthritis	GSE63648_12Combinedpcw_ac_me2_Hu_gain	0.00593593	-0.00174353	0.0255901	-0.293725	4.31106	0.766396	-1.15387e-07	1.43044e-07	-0.806654	0.927245
UKB_460K.lung_FVCzSMOKE	EP_combined_human_macaque_prefontal_cortex_hg19	0.00557123	0.00688456	0.00446129	1.23573	0.800772	0.768527	-2.71909e-08	3.15339e-08	-0.862276	0.927533
PASS_HDL	GSE63648_12Combinedpcw_ac_me2_Hu_gain	0.00593593	0.0127317	0.0235797	2.14486	3.97236	0.771377	-1.01055e-08	8.52658e-08	-0.118518	0.928685
short_axis_cm_root	GSE63648_8_5pcw	0.00443135	0.000427399	0.0139948	0.0964488	3.15814	0.775552	-1.68507e-07	1.441e-07	-1.16938	0.931423
1474	GSE63648_8_5pcw	0.00443135	0.00773217	0.0116909	1.74488	2.63822	0.777923	-9.42061e-08	1.55222e-07	-0.60691	0.931986
PASS_Schizophrenia	GSE63648_8_5pcw	0.00443135	0.00809205	0.0131046	1.82609	2.95725	0.779419	5.46788e-09	2.35987e-07	0.0231703	0.9315
UKB_460K.mental_NEUROTICISM	ALLEUR_NMATCH	0.007363	0.00796482	0.00215763	1.08174	0.293037	0.780539	1.68137e-09	5.61793e-09	0.299286	0.930569
UKB_460K.pigment_HAIR	GSE63648_8_5pcw	0.00443135	-0.000447291	0.0178499	-0.100938	4.0281	0.787913	-9.39239e-08	1.23926e-07	-0.757904	0.937081
Tibia.Femur	GSE63648_8_5pcw	0.00443135	0.00747507	0.011422	1.68686	2.57755	0.790025	-1.64e-07	2.12e-07	-0.774766	0.937318
PASS_DS	E44_47_Limb_HGEP	0.00437918	-0.00022476	0.0177593	-0.0513246	4.0554	0.795637	-1.85326e-08	2.90852e-08	-0.637182	0.941696
1437	GSE63648_12Combinedpcw_ac_me2_Hu_gain	0.00593593	0.00172755	0.0164608	0.291033	2.77309	0.796339	-1.88735e-07	1.6272e-07	-1.15988	0.940255
1768	ALLEUR_NMATCH	0.007363	0.00867338	0.00509837	1.17797	0.692431	0.79701	2.43308e-08	4.10598e-08	0.592569	0.938785
2121	EP_combined_human_macaque_prefontal_cortex_hg19	0.00557123	0.00202538	0.0142011	0.363543	2.54901	0.803007	-1.29954e-07	1.35751e-07	-0.957297	0.943581
PASS_NumberChildrenEverBorn	GSE63648_12Combinedpcw_ac_me2_Hu_gain	0.00593593	0.0111003	0.0207902	1.87001	3.50243	0.804023	-4.21946e-09	1.41082e-08	-0.299078	0.942515
ramax_area	EP_combined_human_macaque_prefontal_cortex_hg19	0.00557123	0.00225769	0.0134464	0.405241	2.41355	0.805727	-6.42142e-08	8.94986e-08	-0.717488	0.942258
PASS_Autism	GSE63648_8_5pcw	0.00443135	0.000108943	0.0180636	0.0245847	4.07631	0.810571	-2.04289e-07	4.40992e-07	-0.463248	0.943419
UKB_460K.disease_RESPIRATORY_ENT	EP_combined_human_macaque_prefontal_cortex_hg19	0.00557123	0.00387238	0.00728964	0.695067	1.30844	0.815291	-1.24593e-08	1.3972e-08	-0.891736	0.946664
UKB_460K.blood_RBC_DISTRIB_WIDTH	ALLEUR_NMATCH	0.007363	0.00674541	0.00264061	0.916123	0.358632	0.815297	6.81551e-09	1.34185e-08	0.507919	0.944434
UKB_460K.bmd_HEEL_TSCOREz	selsweeps	0.00401667	0.00319118	0.00353822	0.794485	0.880885	0.81596	-3.2573e-08	5.2509e-08	-0.620332	0.942973
UKB_460K.disease_HI_CHOL_SELF_REP	selsweeps	0.00401667	0.00508629	0.00462821	1.2663	1.15225	0.816863	-2.67247e-09	9.92656e-09	-0.269224	0.941795
UKB_460K.body_BMIz	E44_47_Limb_HGEP	0.00437918	0.00343091	0.0040974	0.783459	0.935654	0.817105	-7.85167e-08	4.41136e-08	-1.77988	0.939862
PASS_HDL	GSE63648_8_5pcw	0.00443135	0.00108208	0.0146117	0.244188	3.29735	0.81928	-4.09319e-08	6.82068e-08	-0.600114	0.940157
PASS_Crohns_Disease	ALLEUR_NMATCH	0.007363	0.00843613	0.00478784	1.14575	0.650257	0.821694	5.17225e-08	5.6552e-08	0.914601	0.940724
UKB_460K.repro_MENOPAUSE_AGE	EP_combined_human_macaque_prefontal_cortex_hg19	0.00557123	0.00238736	0.0141701	0.428515	2.54344	0.822437	-1.60784e-08	4.61722e-08	-0.348226	0.93938
UKB_460K.pigment_TANNING	E44_47_Limb_HGEP	0.00437918	0.0101672	0.0271041	2.32172	6.1893	0.82263	2.15337e-08	7.5413e-08	0.285544	0.937416
UKB_460K.repro_MENOPAUSE_AGE	GSE63648_7pcw	0.00845775	0.00493661	0.0160231	0.583679	1.89449	0.826117	-6.99022e-09	3.66352e-08	-0.190806	0.939205
1437	ALLEUR_NMATCH	0.007363	0.00636498	0.00453227	0.864455	0.615547	0.826598	-1.50145e-09	3.59372e-08	-0.0417798	0.937576
UKB_460K.body_HEIGHTz	ALLEUR_NMATCH	0.007363	0.0069803	0.00178326	0.948025	0.242192	0.829828	1.14013e-08	2.74303e-08	0.415647	0.939066
PASS_LDL	GSE63648_12Combinedpcw_ac_me2_Hu_gain	0.00593593	0.0111212	0.0243815	1.87355	4.10744	0.83067	-2.46401e-08	7.56625e-08	-0.325658	0.937853
Tibia.Femur	GSE63648_12Combinedpcw_ac_me2_Hu_gain	0.00593593	0.00344614	0.0124749	0.580556	2.1016	0.841748	-2.67047e-07	1.74894e-07	-1.52691	0.946001
rafac	GSE63648_8_5pcw	0.00443135	0.00801578	0.0181225	1.80888	4.0896	0.842492	-4.72091e-08	9.76162e-08	-0.483619	0.944671
UKB_460K.blood_RBC_DISTRIB_WIDTH	E44_47_Limb_HGEP	0.00437918	0.00237103	0.0106537	0.541431	2.43281	0.850461	-1.76978e-07	8.56216e-08	-2.06697	0.95143
PASS_Ulcerative_Colitis	selsweeps	0.00401667	0.00474996	0.0040191	1.18256	1.00061	0.855244	-2.43885e-09	5.01123e-08	-0.0486677	0.9546
1391	E44_47_Limb_HGEP	0.00437918	0.00675108	0.0137799	1.54163	3.14668	0.863016	-2.39765e-07	2.10362e-07	-1.13977	0.961085
PASS_Ulcerative_Colitis	ALLEUR_NMATCH	0.007363	0.00651706	0.00521839	0.88511	0.708732	0.871349	1.32954e-08	3.50941e-08	0.37885	0.968166
1904	selsweeps	0.00401667	0.00353849	0.00299415	0.880952	0.745431	0.873586	-4.99393e-08	5.09188e-08	-0.980763	0.968455
Arms.Calculated_Height	EP_combined_human_macaque_prefontal_cortex_hg19	0.00557123	0.00406991	0.0094895	0.730522	1.7033	0.874473	-1.06622e-07	1.26323e-07	-0.84404	0.96725
UKB_460K.cov_SMOKING_STATUS	GSE63648_7pcw	0.00845775	0.00769887	0.00483571	0.910274	0.571749	0.875295	-2.33257e-08	1.06447e-08	-2.19129	0.965979
UKB_460K.pigment_SKIN	GSE63648_12Combinedpcw_ac_me2_Hu_gain	0.00593593	0.0128876	0.0462816	2.17112	7.79687	0.878746	1.30061e-08	1.17702e-07	0.1105	0.967608
0343	ALLEUR_NMATCH	0.007363	0.00795022	0.00389132	1.07975	0.528497	0.879798	1.29369e-08	3.82087e-08	0.338586	0.966594
1768	GSE63648_7pcw	0.00845775	0.00644283	0.0133496	0.761767	1.57839	0.880173	-1.63059e-07	1.02057e-07	-1.59772	0.964843
PASS_NumberChildrenEverBorn	GSE63648_8_5pcw	0.00443135	0.00660331	0.0145608	1.49013	3.28586	0.881575	-6.03248e-09	1.33798e-08	-0.450864	0.964222
UKB_460K.pigment_SUNBURN	GSE63648_12Combinedpcw_ac_me2_Hu_gain	0.00593593	0.00213839	0.0263276	0.360245	4.4353	0.883278	-1.47228e-08	5.37125e-08	-0.274103	0.963933
1443	selsweeps	0.00401667	0.00282254	0.00880951	0.702706	2.19324	0.889314	-3.83254e-08	9.35914e-08	-0.409497	0.968364
PASS_Autism	GSE63648_12Combinedpcw_ac_me2_Hu_gain	0.00593593	0.00906316	0.0227279	1.52683	3.82888	0.890829	-3.24345e-08	4.14445e-07	-0.07826	0.967863
PASS_Coronary_Artery_Disease	selsweeps	0.00401667	0.00517708	0.00858602	1.2889	2.1376	0.892353	-2.13496e-09	2.69538e-08	-0.0792081	0.967374
Arms.Legs	EP_combined_human_macaque_prefontal_cortex_hg19	0.00557123	0.00696731	0.0107901	1.25059	1.93674	0.897106	-5.03154e-08	1.45227e-07	-0.34646	0.970379
UKB_460K.disease_HYPOTHYROIDISM_SELF_REP	E44_47_Limb_HGEP	0.00437918	0.00601022	0.0132752	1.37245	3.03144	0.90156	-1.9776e-08	2.96382e-08	-0.667248	0.97305
PASS_Autism	ALLEUR_NMATCH	0.007363	0.00663339	0.00595577	0.900909	0.808879	0.902351	-2.77355e-08	8.61939e-08	-0.32178	0.971763
2121	selsweeps	0.00401667	0.00441879	0.00329072	1.10011	0.819266	0.902475	-1.41025e-08	4.42712e-08	-0.318547	0.969765
0343	EP_combined_human_macaque_prefontal_cortex_hg19	0.00557123	0.00732169	0.0146424	1.3142	2.62821	0.904741	-6.12931e-08	1.87814e-07	-0.32635	0.970073
UKB_460K.disease_RESPIRATORY_ENT	ALLEUR_NMATCH	0.007363	0.00697481	0.00332112	0.947278	0.451056	0.906567	2.02162e-09	4.43465e-09	0.45587	0.969908
2155	E44_47_Limb_HGEP	0.00437918	0.00787346	0.031096	1.79793	7.10086	0.908181	-5.13294e-09	2.19719e-07	-0.0233614	0.969518
RVEDV	ALLEUR_NMATCH	0.007363	0.00681488	0.00478965	0.925558	0.650502	0.90885	4.31378e-09	2.81041e-08	0.153493	0.968123
1768	GSE63648_8_5pcw	0.00443135	0.00578693	0.0120735	1.3059	2.72455	0.910442	-1.56379e-07	1.71662e-07	-0.910973	0.967715
short_axis_cm_pa	ALLEUR_NMATCH	0.007363	0.00689063	0.00463338	0.935845	0.629279	0.91893	1.08984e-08	2.47264e-08	0.440761	0.974623
UKB_460K.disease_ALLERGY_ECZEMA_DIAGNOSED	E44_47_Limb_HGEP	0.00437918	0.00516339	0.00819319	1.17908	1.87094	0.923491	-3.59248e-08	2.66252e-08	-1.34928	0.977345
UKB_460K.pigment_HAIR	EP_combined_human_macaque_prefontal_cortex_hg19	0.00557123	0.00389258	0.0193229	0.698693	3.46834	0.92942	-2.28008e-08	9.95134e-08	-0.229123	0.981499
PASS_Crohns_Disease	GSE63648_12Combinedpcw_ac_me2_Hu_gain	0.00593593	0.00776035	0.0218168	1.30735	3.67539	0.933603	-2.91067e-07	3.6062e-07	-0.80713	0.983797
rafac	selsweeps	0.00401667	0.00361973	0.00551539	0.901176	1.37313	0.942717	-9.81093e-09	3.2445e-08	-0.302387	0.991269
RVEDV	GSE63648_12Combinedpcw_ac_me2_Hu_gain	0.00593593	0.00496273	0.0147857	0.83605	2.49088	0.947639	-8.82581e-08	1.09684e-07	-0.804657	0.994311
UKB_460K.disease_T2D	E44_47_Limb_HGEP	0.00437918	0.00358745	0.0121494	0.819206	2.77435	0.948282	-2.30568e-08	2.19608e-08	-1.04991	0.992859
1108	GSE63648_12Combinedpcw_ac_me2_Hu_gain	0.00593593	0.00706722	0.01961	1.19058	3.30362	0.954022	-8.75366e-08	1.46067e-07	-0.599293	0.99674
UKB_460K.disease_RESPIRATORY_ENT	E44_47_Limb_HGEP	0.00437918	0.00393585	0.0081434	0.898763	1.85957	0.956333	-3.87028e-08	1.81752e-08	-2.12943	0.997028
1768	GSE63648_12Combinedpcw_ac_me2_Hu_gain	0.00593593	0.00668587	0.0141908	1.12634	2.39066	0.957634	-1.55937e-07	1.48636e-07	-1.04912	0.996265
UKB_460K.body_BMIz	selsweeps	0.00401667	0.00394959	0.00127767	0.983301	0.318091	0.958129	-1.82133e-08	1.48263e-08	-1.22845	0.994668
1357	EP_combined_human_macaque_prefontal_cortex_hg19	0.00557123	0.00478989	0.0153855	0.859754	2.76159	0.959174	-5.5699e-08	1.26972e-07	-0.43867	0.993647
PASS_NumberChildrenEverBorn	ALLEUR_NMATCH	0.007363	0.00708285	0.00588264	0.961952	0.798946	0.962044	7.40652e-11	3.20984e-09	0.0230744	0.994518
PASS_bipolar1	E44_47_Limb_HGEP	0.00437918	0.00502173	0.0141348	1.14673	3.22774	0.963861	-1.3053e-07	1.6616e-07	-0.785569	0.994299
UKB_460K.other_MORNINGPERSON	GSE63648_7pcw	0.00845775	0.00820285	0.0066617	0.969861	0.787644	0.969387	-1.78847e-08	1.47265e-08	-1.21446	0.997899
2136	EP_combined_human_macaque_prefontal_cortex_hg19	0.00557123	0.00680863	0.0333743	1.2221	5.99047	0.970374	-3.27701e-08	9.82874e-08	-0.333411	0.99682
UKB_460K.blood_WHITE_COUNT	GSE63648_8_5pcw	0.00443135	0.00422041	0.00593652	0.952398	1.33966	0.971658	-7.58594e-08	5.23887e-08	-1.44801	0.996051
Legs.Calculated_Height	ALLEUR_NMATCH	0.007363	0.00723498	0.00370476	0.982613	0.50316	0.972414	5.47e-10	4.26e-08	0.0128449	0.994745
UKB_460K.blood_EOSINOPHIL_COUNT	GSE63648_8_5pcw	0.00443135	0.00479453	0.0118991	1.08196	2.68521	0.975685	-5.11729e-08	1.02715e-07	-0.498205	0.996012
UKB_460K.disease_DERMATOLOGY	GSE63648_7pcw	0.00845775	0.00933071	0.0294858	1.10321	3.48625	0.976238	-5.23967e-09	7.43993e-09	-0.704264	0.994504
UKB_460K.disease_DERMATOLOGY	ALLEUR_NMATCH	0.007363	0.0070992	0.00893967	0.964173	1.21413	0.976518	5.67277e-10	2.57667e-09	0.220159	0.992725
UKB_460K.body_BALDING1	EP_combined_human_macaque_prefontal_cortex_hg19	0.00557123	0.00582313	0.00912333	1.04521	1.63758	0.977916	-4.37764e-08	6.15666e-08	-0.71104	0.992088
Tibia.Femur	EP_combined_human_macaque_prefontal_cortex_hg19	0.00557123	0.00581682	0.00929828	1.04408	1.66898	0.978947	-9.62814e-08	1.3687e-07	-0.703449	0.991083
1443	GSE63648_12Combinedpcw_ac_me2_Hu_gain	0.00593593	0.00539816	0.0203768	0.909404	3.4328	0.978953	-9.15202e-08	1.56465e-07	-0.584925	0.989045
1357	ALLEUR_NMATCH	0.007363	0.00748653	0.00487574	1.01678	0.662195	0.979779	1.045e-08	3.0234e-08	0.345638	0.987843
Hip_Width.Legs	ALLEUR_NMATCH	0.007363	0.00722853	0.00554101	0.981737	0.752548	0.980599	-1.57e-08	5.16e-08	-0.303513	0.98664
1995	selsweeps	0.00401667	0.0040967	0.0038609	1.01993	0.961218	0.983479	-3.19779e-08	6.38651e-08	-0.50071	0.987509
PASS_HDL	GSE63648_7pcw	0.00845775	0.00886543	0.0207707	1.0482	2.45582	0.984343	-3.75673e-08	5.37782e-08	-0.69856	0.986356
UKB_460K.other_MORNINGPERSON	E44_47_Limb_HGEP	0.00437918	0.00447683	0.00544512	1.0223	1.24341	0.985696	-2.52529e-08	2.24387e-08	-1.12542	0.985696
UKB_460K.disease_DERMATOLOGY	selsweeps	0.00401667	0.00410545	0.00628581	1.0221	1.56493	0.988717	-9.19051e-10	3.31353e-09	-0.277363	0.986704
1391	GSE63648_8_5pcw	0.00443135	0.00460202	0.0150254	1.03851	3.39071	0.990952	-1.97033e-07	2.54737e-07	-0.773476	0.986924
UKB_460K.disease_T2D	selsweeps	0.00401667	0.0040366	0.00190973	1.00496	0.475451	0.991682	-3.26095e-09	3.91186e-09	-0.833606	0.985647
UKB_460K.pigment_SKIN	GSE63648_7pcw	0.00845775	0.00857285	0.0354151	1.01361	4.18729	0.997316	-1.97151e-08	6.14693e-08	-0.320731	0.98924
PASS_NumberChildrenEverBorn	E44_47_Limb_HGEP	0.00437918	0.00441741	0.0185879	1.00873	4.2446	0.998358	-7.80574e-09	1.64624e-08	-0.474156	0.988273
PASS_Rheumatoid_Arthritis	selsweeps	0.00401667	0.00401143	0.004638	0.998696	1.15469	0.999098	-2.3472e-08	3.67514e-08	-0.638668	0.985027
