# Supplementary material for: The trait-specific timing of accelerated genomic change in the human lineage
Source: Cell Genom. 2025 Jan 8;5(1):100740. doi: 10.1016/j.xgen.2024.100740 (PMC11770217; doi:10.1016/j.xgen.2024.100740)
Supplement: Table S5. HARE Results, relate to Figure 3 [file mmc6.xlsx]

## Sheet: HARE Results
Table S5 - HARE Results, relate to Figure 3
Phenotype	Annotations	set_size	n_simulations	distribution	KS_stat	mean_int_per_bp	mean_int_SE	set_int_per_bp	percent_overlap	pvalue	frac_less	frac_more	Rank	FDR_adj_pval	Sig
UKB_460K.blood_EOSINOPHIL_COUNT	E44_47_Limb_HGEP	1886	1000	weibull	0.0574449	1.79468e-06	4.61447e-09	3.42681e-06	0.909428	0	1	0	1	0	*
UKB_460K.blood_PLATELET_COUNT	E44_47_Limb_HGEP	3371	1000	weibull	0.0556134	1.79191e-06	3.31556e-09	3.71105e-06	1.07101	0	1	0	2	0	*
UKB_460K.blood_RBC_DISTRIB_WIDTH	E44_47_Limb_HGEP	2183	1000	weibull	0.0657837	1.80309e-06	4.33182e-09	3.43315e-06	0.904033	0	1	0	3	0	*
UKB_460K.blood_RED_COUNT	E44_47_Limb_HGEP	2477	1000	weibull	0.060209	1.78885e-06	3.91737e-09	3.42932e-06	0.917053	0	1	0	4	0	*
UKB_460K.blood_WHITE_COUNT	E44_47_Limb_HGEP	2024	1000	weibull	0.0656014	1.77929e-06	4.15865e-09	3.6499e-06	1.05133	0	1	0	5	0	*
UKB_460K.bmd_HEEL_TSCOREz	E44_47_Limb_HGEP	2521	1000	weibull	0.0764039	1.77518e-06	3.56453e-09	3.61831e-06	1.03827	0	1	0	6	0	*
UKB_460K.body_HEIGHTz	E44_47_Limb_HGEP	5553	1000	weibull	0.0671651	1.77807e-06	2.43412e-09	3.37799e-06	0.899806	0	1	0	7	0	*
UKB_460K.body_WHRadjBMIz	E44_47_Limb_HGEP	1161	1000	weibull	0.076509	1.77253e-06	5.01972e-09	3.57165e-06	1.015	0	1	0	8	0	*
UKB_460K.bp_SYSTOLICadjMEDz	E44_47_Limb_HGEP	1665	1000	weibull	0.0665828	1.76301e-06	4.08313e-09	3.20521e-06	0.818031	0	1	0	9	0	*
UKB_460K.lung_FEV1FVCzSMOKE	E44_47_Limb_HGEP	1474	1000	weibull	0.0748517	1.76958e-06	4.42911e-09	3.48492e-06	0.969345	0	1	0	10	0	*
UKB_460K.lung_FVCzSMOKE	E44_47_Limb_HGEP	1244	1000	weibull	0.0669998	1.76704e-06	4.76049e-09	3.29021e-06	0.861986	0	1	0	11	0	*
UKB_460K.blood_PLATELET_COUNT	GSE63648_12Combinedpcw_ac_me2_Hu_gain	3371	1000	weibull	0.0659048	2.2093e-06	4.14303e-09	3.62973e-06	0.64293	0	1	0	12	0	*
UKB_460K.bmd_HEEL_TSCOREz	GSE63648_12Combinedpcw_ac_me2_Hu_gain	2521	1000	weibull	0.0732405	2.19933e-06	4.52719e-09	3.49307e-06	0.588244	0	1	0	13	0	*
UKB_460K.body_HEIGHTz	GSE63648_12Combinedpcw_ac_me2_Hu_gain	5553	1000	weibull	0.0729421	2.19516e-06	3.07308e-09	3.26938e-06	0.48936	0	1	0	14	0	*
UKB_460K.blood_PLATELET_COUNT	GSE63648_7pcw	3371	1000	weibull	0.069017	3.24205e-06	6.55643e-09	5.8555e-06	0.806112	0	1	0	15	0	*
UKB_460K.blood_WHITE_COUNT	GSE63648_7pcw	2024	1000	weibull	0.0678829	3.22889e-06	7.64022e-09	5.39692e-06	0.671447	0	1	0	16	0	*
UKB_460K.bmd_HEEL_TSCOREz	GSE63648_7pcw	2521	1000	weibull	0.0815417	3.21885e-06	6.89616e-09	6.04244e-06	0.877202	0	1	0	17	0	*
UKB_460K.body_HEIGHTz	GSE63648_7pcw	5553	1000	weibull	0.0692093	3.22411e-06	4.70631e-09	5.23989e-06	0.62522	0	1	0	18	0	*
UKB_460K.body_WHRadjBMIz	GSE63648_7pcw	1161	1000	weibull	0.0681465	3.20611e-06	1.01611e-08	6.3496e-06	0.980466	0	1	0	19	0	*
UKB_460K.blood_PLATELET_COUNT	GSE63648_8_5pcw	3371	1000	weibull	0.0784699	2.13753e-06	4.75471e-09	3.80522e-06	0.780197	0	1	0	20	0	*
UKB_460K.body_HEIGHTz	GSE63648_8_5pcw	5553	1000	weibull	0.0648195	2.1263e-06	3.27454e-09	3.3115e-06	0.5574	0	1	0	21	0	*
UKB_460K.bmd_HEEL_TSCOREz	GSE63648_8_5pcw	2521	1000	weibull	0.0681672	2.11903e-06	5.0617e-09	3.5378e-06	0.669537	2.56041e-237	1	0	22	7.80924e-236	*
UKB_460K.blood_EOSINOPHIL_COUNT	GSE63648_8_5pcw	1886	1000	weibull	0.070923	2.13915e-06	5.89268e-09	3.74201e-06	0.749295	3.75359e-224	1	0	23	1.09507e-222	*
UKB_460K.body_HEIGHTz	EP_combined_human_macaque_prefontal_cortex_hg19	5553	1000	weibull	0.0648374	1.13744e-06	1.92447e-09	1.61807e-06	0.42255	7.7373e-223	1	0	24	2.16322e-221	*
UKB_460K.blood_EOSINOPHIL_COUNT	GSE63648_7pcw	1886	1000	weibull	0.0574277	3.23876e-06	8.54322e-09	5.47966e-06	0.6919	1.10453e-215	1	0	25	2.96456e-214	*
UKB_460K.pigment_HAIR	E44_47_Limb_HGEP	1023	1000	weibull	0.067185	1.78193e-06	5.74457e-09	3.38952e-06	0.902163	3.51338e-200	1	0	26	9.06721e-199	*
UKB_460K.lung_FEV1FVCzSMOKE	GSE63648_7pcw	1474	1000	weibull	0.0579481	3.18659e-06	8.76322e-09	5.50284e-06	0.726873	1.46594e-178	1	0	27	3.64313e-177	*
UKB_460K.lung_FVCzSMOKE	GSE63648_7pcw	1244	1000	weibull	0.0775549	3.19531e-06	9.03421e-09	5.62232e-06	0.759553	5.13044e-170	1	0	28	1.22947e-168	*
UKB_460K.blood_RED_COUNT	GSE63648_7pcw	2477	1000	weibull	0.0628258	3.23212e-06	7.57179e-09	5.16058e-06	0.596654	1.5395e-165	1	0	29	3.56209e-164	*
UKB_460K.blood_RED_COUNT	GSE63648_12Combinedpcw_ac_me2_Hu_gain	2477	1000	weibull	0.0642669	2.21487e-06	4.92311e-09	3.36848e-06	0.52085	6.88838e-113	1	0	30	1.5407e-111	*
UKB_460K.body_WHRadjBMIz	GSE63648_12Combinedpcw_ac_me2_Hu_gain	1161	1000	weibull	0.0681172	2.19382e-06	6.3203e-09	3.747e-06	0.707978	6.98844e-103	1	0	31	1.51266e-101	*
UKB_460K.blood_RBC_DISTRIB_WIDTH	GSE63648_12Combinedpcw_ac_me2_Hu_gain	2183	1000	weibull	0.0586028	2.22423e-06	5.42504e-09	3.45614e-06	0.55386	4.92453e-100	1	0	32	1.03261e-98	*
UKB_460K.body_WHRadjBMIz	GSE63648_8_5pcw	1161	1000	weibull	0.0651525	2.11566e-06	7.00358e-09	3.747e-06	0.771077	5.04579e-88	1	0	33	1.02598e-86	*
UKB_460K.body_BMIz	nchaes_merged	1872	1000	weibull	0.0697396	8.615e-07	2.48136e-09	1.43225e-06	0.66251	1.63938e-85	1	0	34	3.23536e-84	*
UKB_460K.blood_WHITE_COUNT	GSE63648_12Combinedpcw_ac_me2_Hu_gain	2024	1000	weibull	0.0642044	2.21513e-06	5.32079e-09	3.36414e-06	0.51871	2.1226e-82	1	0	35	4.06933e-81	*
UKB_460K.bp_SYSTOLICadjMEDz	GSE63648_7pcw	1665	1000	weibull	0.0615959	3.20899e-06	8.09661e-09	4.9629e-06	0.546565	1.33136e-68	1	0	36	2.48152e-67	*
UKB_460K.bp_SYSTOLICadjMEDz	GSE63648_12Combinedpcw_ac_me2_Hu_gain	1665	1000	weibull	0.0527968	2.18763e-06	5.29931e-09	3.2417e-06	0.481832	1.68184e-63	1	0	37	3.05004e-62	*
UKB_460K.blood_WHITE_COUNT	GSE63648_8_5pcw	2024	1000	weibull	0.0669888	2.11747e-06	5.54448e-09	3.24075e-06	0.530482	2.94539e-63	1	0	38	5.20095e-62	*
UKB_460K.pigment_SKIN	E44_47_Limb_HGEP	490	1000	weibull	0.0631518	1.76691e-06	7.92447e-09	3.5319e-06	0.998914	6.35323e-49	1	0	39	1.09308e-47	*
UKB_460K.blood_EOSINOPHIL_COUNT	GSE63648_12Combinedpcw_ac_me2_Hu_gain	1886	1000	weibull	0.0750347	2.21967e-06	5.7087e-09	3.37023e-06	0.518346	7.1829e-48	1	0	40	1.20493e-46	*
Hip_Width.Legs	GSE63648_7pcw	153	1000	weibull	0.057204	3.15806e-06	2.56957e-08	1.07732e-05	2.41133	1.56964e-45	1	0	41	2.56885e-44	*
UKB_460K.blood_RED_COUNT	GSE63648_8_5pcw	2477	1000	weibull	0.0668617	2.13483e-06	5.25503e-09	3.10299e-06	0.453507	2.89663e-40	1	0	42	4.62771e-39	*
UKB_460K.lung_FEV1FVCzSMOKE	GSE63648_12Combinedpcw_ac_me2_Hu_gain	1474	1000	weibull	0.0692888	2.19126e-06	5.60266e-09	3.28633e-06	0.499741	1.75579e-39	1	0	43	2.73985e-38	*
UKB_460K.body_BALDING1	E44_47_Limb_HGEP	498	1000	weibull	0.0807426	1.7631e-06	6.75391e-09	3.1173e-06	0.768078	2.80956e-38	1	0	44	4.28459e-37	*
UKB_460K.body_BALDING1	GSE63648_7pcw	498	1000	weibull	0.062713	3.21412e-06	1.36768e-08	5.99996e-06	0.866751	3.96116e-35	1	0	45	5.90653e-34	*
UKB_460K.blood_PLATELET_COUNT	EP_combined_human_macaque_prefontal_cortex_hg19	3371	1000	weibull	0.0727614	1.14917e-06	2.78518e-09	1.65649e-06	0.44147	5.2926e-35	1	0	46	7.7203e-34	*
UKB_460K.lung_FEV1FVCzSMOKE	GSE63648_8_5pcw	1474	1000	weibull	0.0590306	2.1152e-06	5.71077e-09	3.13258e-06	0.480988	9.10686e-32	1	0	47	1.30015e-30	*
UKB_460K.disease_ALLERGY_ECZEMA_DIAGNOSED	GSE63648_7pcw	479	1000	weibull	0.0474958	3.22953e-06	1.69578e-08	6.58205e-06	1.03808	3.12747e-29	1	0	48	4.37195e-28	*
UKB_460K.blood_RBC_DISTRIB_WIDTH	EP_combined_human_macaque_prefontal_cortex_hg19	2183	1000	weibull	0.0826348	1.15602e-06	3.60707e-09	1.83152e-06	0.584334	6.93457e-29	1	0	49	9.49611e-28	*
UKB_460K.cov_SMOKING_STATUS	nchaes_merged	339	1000	weibull	0.0605181	8.59649e-07	5.00805e-09	1.9428e-06	1.25999	1.08031e-28	1	0	50	1.44978e-27	*
UKB_460K.lung_FVCzSMOKE	GSE63648_8_5pcw	1244	1000	weibull	0.0607922	2.11029e-06	6.57504e-09	3.22336e-06	0.527454	1.06888e-24	1	0	51	1.40631e-23	*
0343	GSE63648_8_5pcw	178	1000	weibull	0.0711557	2.10769e-06	1.72224e-08	6.16824e-06	1.92654	3.88715e-24	1	0	52	5.01592e-23	*
UKB_460K.mental_NEUROTICISM	nchaes_merged	292	1000	weibull	0.071098	8.4889e-07	5.00926e-09	1.8461e-06	1.17472	5.33392e-24	1	0	53	6.75294e-23	*
UKB_460K.blood_EOSINOPHIL_COUNT	EP_combined_human_macaque_prefontal_cortex_hg19	1886	1000	weibull	0.059512	1.1523e-06	3.79966e-09	1.78614e-06	0.550061	8.56989e-24	1	0	54	1.06489e-22	*
UKB_460K.disease_RESPIRATORY_ENT	GSE63648_7pcw	249	1000	weibull	0.066131	3.18621e-06	2.33192e-08	8.4299e-06	1.64574	1.79568e-23	1	0	55	2.19074e-22	*
UKB_460K.blood_WHITE_COUNT	EP_combined_human_macaque_prefontal_cortex_hg19	2024	1000	weibull	0.0674249	1.1438e-06	3.40797e-09	1.70805e-06	0.493309	2.49383e-22	1	0	56	2.98815e-21	*
UKB_460K.bp_SYSTOLICadjMEDz	GSE63648_8_5pcw	1665	1000	weibull	0.0721551	2.10951e-06	5.94162e-09	3.08965e-06	0.464627	3.99611e-22	1	0	57	4.70419e-21	*
UKB_460K.blood_RBC_DISTRIB_WIDTH	GSE63648_8_5pcw	2183	1000	weibull	0.0712486	2.14733e-06	5.97935e-09	3.13428e-06	0.459614	6.22025e-22	1	0	58	7.19619e-21	*
UKB_460K.disease_HYPOTHYROIDISM_SELF_REP	E44_47_Limb_HGEP	335	1000	weibull	0.0748757	1.77131e-06	1.0261e-08	3.77837e-06	1.1331	1.67804e-20	1	0	59	1.90841e-19	*
UKB_460K.lung_FVCzSMOKE	GSE63648_12Combinedpcw_ac_me2_Hu_gain	1244	1000	weibull	0.0562809	2.16985e-06	5.94077e-09	3.07482e-06	0.417066	7.93771e-20	1	0	60	8.87701e-19	*
0343	GSE63648_7pcw	178	1000	weibull	0.0684213	3.18861e-06	2.46342e-08	8.38881e-06	1.63087	1.64965e-19	1	0	61	1.81461e-18	*
UKB_460K.blood_RBC_DISTRIB_WIDTH	GSE63648_7pcw	2183	1000	weibull	0.067274	3.247e-06	8.33298e-09	4.54432e-06	0.399545	3.86885e-19	1	0	62	4.18709e-18	*
1904	E44_47_Limb_HGEP	311	1000	weibull	0.074326	1.8303e-06	1.27238e-08	4.3369e-06	1.3695	8.69294e-19	1	0	63	9.25867e-18	*
UKB_460K.lung_FEV1FVCzSMOKE	EP_combined_human_macaque_prefontal_cortex_hg19	1474	1000	weibull	0.0665208	1.12286e-06	3.38401e-09	1.64637e-06	0.466225	3.767e-18	1	0	64	3.94947e-17	*
UKB_460K.disease_ALLERGY_ECZEMA_DIAGNOSED	GSE63648_12Combinedpcw_ac_me2_Hu_gain	479	1000	weibull	0.0667163	2.18279e-06	1.04949e-08	3.96039e-06	0.814372	3.3178e-17	1	0	65	3.42499e-16	*
UKB_460K.disease_T2D	E44_47_Limb_HGEP	149	1000	weibull	0.0738107	1.76412e-06	1.2977e-08	4.27057e-06	1.4208	1.95368e-16	1	0	66	1.98624e-15	*
UKB_460K.pigment_HAIR	GSE63648_7pcw	1023	1000	weibull	0.0658842	3.22036e-06	1.07267e-08	4.87389e-06	0.513463	3.83204e-16	1	0	67	3.83776e-15	*
UKB_460K.disease_ALLERGY_ECZEMA_DIAGNOSED	E44_47_Limb_HGEP	479	1000	weibull	0.0692902	1.77378e-06	8.8676e-09	3.31892e-06	0.871099	1.18417e-15	0.999	0.001	68	1.1685e-14	*
RVEDV	E44_47_Limb_HGEP	93	1000	weibull	0.0806735	1.75447e-06	1.74219e-08	5.48235e-06	2.12479	2.52283e-15	1	0	69	2.45337e-14	*
UKB_460K.pigment_TANNING	E44_47_Limb_HGEP	355	1000	weibull	0.069737	1.76833e-06	9.38486e-09	3.32334e-06	0.879361	8.78724e-15	1	0	70	8.4232e-14	*
short_axis_cm_root	E44_47_Limb_HGEP	84	1000	weibull	0.0668222	1.75607e-06	1.77857e-08	5.5201e-06	2.14344	1.07824e-14	1	0	71	1.01902e-13	*
1391	E44_47_Limb_HGEP	262	1000	weibull	0.0739638	1.79216e-06	1.17261e-08	3.7813e-06	1.10991	2.19646e-14	1	0	72	2.04698e-13	*
Hip_Width.Legs	E44_47_Limb_HGEP	153	1000	weibull	0.0653807	1.76496e-06	1.29388e-08	4.00611e-06	1.2698	7.11751e-13	1	0	73	6.54226e-12	*
UKB_460K.pigment_HAIR	GSE63648_12Combinedpcw_ac_me2_Hu_gain	1023	1000	weibull	0.0726962	2.20283e-06	7.15142e-09	3.17913e-06	0.443201	6.37489e-12	1	0	74	5.78047e-11	*
UKB_460K.bmd_HEEL_TSCOREz	EP_combined_human_macaque_prefontal_cortex_hg19	2521	1000	weibull	0.0860819	1.13355e-06	2.87609e-09	1.52067e-06	0.341509	8.09066e-12	1	0	75	7.23844e-11	*
PASS_HDL	E44_47_Limb_HGEP	183	1000	weibull	0.0799466	1.79472e-06	1.41936e-08	4.16026e-06	1.31806	2.64225e-11	1	0	76	2.33283e-10	*
UKB_460K.bp_SYSTOLICadjMEDz	nchaes_merged	1665	1000	weibull	0.0742977	8.53169e-07	2.77927e-09	1.22856e-06	0.439998	3.59911e-11	1	0	77	3.13637e-10	*
0343	E44_47_Limb_HGEP	178	1000	weibull	0.0780322	1.78262e-06	1.25389e-08	3.82431e-06	1.14533	3.80904e-11	1	0	78	3.27675e-10	*
UKB_460K.disease_RESPIRATORY_ENT	E44_47_Limb_HGEP	249	1000	weibull	0.0723989	1.80196e-06	1.15178e-08	3.58513e-06	0.989568	7.46516e-11	1	0	79	6.34066e-10	*
2121	E44_47_Limb_HGEP	106	1000	weibull	0.0681617	1.77805e-06	1.81324e-08	5.09709e-06	1.86667	1.29496e-10	1	0	80	1.08615e-09	*
2121	GSE63648_7pcw	106	1000	weibull	0.0533342	3.18307e-06	3.25048e-08	9.12735e-06	1.86746	1.75681e-10	1	0	81	1.45533e-09	*
1443	E44_47_Limb_HGEP	301	1000	weibull	0.0746575	1.7962e-06	1.27096e-08	3.68692e-06	1.05262	1.28425e-09	1	0	82	1.05089e-08	*
1443	GSE63648_7pcw	301	1000	weibull	0.0611448	3.27177e-06	2.42253e-08	6.97163e-06	1.13084	1.98222e-09	1	0	83	1.60249e-08	*
UKB_460K.blood_RED_COUNT	EP_combined_human_macaque_prefontal_cortex_hg19	2477	1000	weibull	0.0858199	1.14058e-06	3.19752e-09	1.53767e-06	0.34814	3.20518e-09	1	0	84	2.56033e-08	*
UKB_460K.body_BMIz	E44_47_Limb_HGEP	1872	1000	weibull	0.049777	1.75653e-06	3.59831e-09	2.17199e-06	0.236523	6.52263e-09	1	0	85	5.14904e-08	*
PASS_HDL	GSE63648_12Combinedpcw_ac_me2_Hu_gain	183	1000	weibull	0.0743325	2.22227e-06	1.79403e-08	4.94031e-06	1.22309	6.58471e-09	1	0	86	5.13761e-08	*
UKB_460K.pigment_HAIR	GSE63648_8_5pcw	1023	1000	weibull	0.0705857	2.1268e-06	7.83282e-09	3.13238e-06	0.472811	7.01477e-09	0.999	0.001	87	5.41024e-08	*
Hip_Width.Calculated_Height	GSE63648_7pcw	83	1000	weibull	0.0575343	3.26517e-06	3.41729e-08	9.01142e-06	1.75987	8.56421e-09	1	0	88	6.53021e-08	*
UKB_460K.repro_MENARCHE_AGE	nchaes_merged	724	1000	weibull	0.0743214	8.56523e-07	4.02274e-09	1.38504e-06	0.617054	1.04507e-08	1	0	89	7.87909e-08	*
1768	E44_47_Limb_HGEP	267	1000	weibull	0.066304	1.85466e-06	1.47554e-08	3.99575e-06	1.15443	2.31142e-08	1	0	90	1.72329e-07	*
UKB_460K.disease_T2D	GSE63648_7pcw	149	1000	weibull	0.0550301	3.20807e-06	2.57264e-08	6.93194e-06	1.16079	2.99511e-08	1	0	91	2.20848e-07	*
UKB_460K.disease_HYPOTHYROIDISM_SELF_REP	EP_combined_human_macaque_prefontal_cortex_hg19	335	1000	weibull	0.0598446	1.14743e-06	8.33e-09	2.28199e-06	0.988785	7.48933e-08	1	0	92	5.46232e-07	*
Arms.Calculated_Height	E44_47_Limb_HGEP	107	1000	weibull	0.064223	1.77122e-06	1.49842e-08	3.89558e-06	1.19938	8.8734e-08	1	0	93	6.4022e-07	*
UKB_460K.other_MORNINGPERSON	nchaes_merged	336	1000	weibull	0.070092	8.58418e-07	5.36933e-09	1.57045e-06	0.829476	9.25083e-08	1	0	94	6.60352e-07	*
UKB_460K.disease_ALLERGY_ECZEMA_DIAGNOSED	GSE63648_8_5pcw	479	1000	weibull	0.0651054	2.12762e-06	1.15597e-08	3.59782e-06	0.691005	1.47941e-07	0.999	0.001	95	1.04493e-06	*
UKB_460K.disease_T2D	GSE63648_8_5pcw	149	1000	weibull	0.0657646	2.12018e-06	1.81861e-08	4.8276e-06	1.27697	1.57464e-07	0.999	0.001	96	1.10061e-06	*
1437	E44_47_Limb_HGEP	100	1000	weibull	0.0785383	1.79765e-06	2.03745e-08	5.00693e-06	1.78527	2.09221e-07	1	0	97	1.44729e-06	*
UKB_460K.disease_HI_CHOL_SELF_REP	E44_47_Limb_HGEP	287	1000	weibull	0.0665555	1.8101e-06	1.25927e-08	3.41816e-06	0.888383	4.64138e-07	1	0	98	3.17792e-06	*
Arms.Calculated_Height	GSE63648_7pcw	107	1000	weibull	0.0564557	3.24361e-06	3.04745e-08	7.57868e-06	1.3365	7.60858e-07	1	0	99	5.15693e-06	*
Hip_Width.Legs	GSE63648_8_5pcw	153	1000	weibull	0.0717882	2.0743e-06	1.81365e-08	4.60161e-06	1.21839	8.35718e-07	0.999	0.001	100	5.60767e-06	*
PASS_Schizophrenia	E44_47_Limb_HGEP	227	1000	weibull	0.0739532	1.76922e-06	1.03639e-08	3.04457e-06	0.72086	9.24138e-07	0.999	0.001	101	6.13957e-06	*
1545	GSE63648_8_5pcw	83	1000	weibull	0.0724057	2.12045e-06	2.59333e-08	6.05924e-06	1.85753	1.77307e-06	1	0	102	1.1664e-05	*
Legs.Calculated_Height	GSE63648_7pcw	104	1000	weibull	0.0698392	3.12557e-06	2.97994e-08	7.18542e-06	1.29891	1.9138e-06	0.999	0	103	1.24676e-05	*
UKB_460K.mental_NEUROTICISM	selsweeps	292	1000	weibull	0.089002	1.45618e-07	1.68414e-09	3.91597e-07	1.6892	1.98996e-06	1	0	104	1.28391e-05	*
UKB_460K.body_BMIz	zooHARs_hg19	1872	1000	weibull	0.0720344	1.06561e-07	7.06479e-10	1.92803e-07	0.80932	2.10002e-06	0.998	0.001	105	1.34201e-05	*
UKB_460K.disease_ALLERGY_ECZEMA_DIAGNOSED	EP_combined_human_macaque_prefontal_cortex_hg19	479	1000	weibull	0.0583021	1.14399e-06	7.04573e-09	1.9523e-06	0.706568	2.7314e-06	0.999	0	106	1.72903e-05	*
short_axis_cm_pa	E44_47_Limb_HGEP	84	1000	weibull	0.0623633	1.74873e-06	1.6754e-08	3.99653e-06	1.2854	2.8155e-06	0.999	0	107	1.76561e-05	*
Legs.Calculated_Height	E44_47_Limb_HGEP	104	1000	weibull	0.0610487	1.77532e-06	1.58663e-08	3.80914e-06	1.14561	3.67604e-06	0.999	0.001	108	2.28391e-05	*
1545	E44_47_Limb_HGEP	83	1000	weibull	0.0729474	1.79036e-06	1.99867e-08	4.61656e-06	1.57857	4.27636e-06	0.999	0.001	109	2.63251e-05	*
UKB_460K.pigment_HAIR	EP_combined_human_macaque_prefontal_cortex_hg19	1023	1000	weibull	0.068859	1.14319e-06	4.57536e-09	1.63632e-06	0.431361	4.30897e-06	0.999	0.001	110	2.62847e-05	*
1391	EP_combined_human_macaque_prefontal_cortex_hg19	262	1000	weibull	0.072371	1.14399e-06	9.75603e-09	2.38513e-06	1.08492	4.40985e-06	1	0	111	2.66577e-05	*
UKB_460K.body_BMIz	GSE63648_8_5pcw	1872	1000	weibull	0.0713114	2.09463e-06	4.97613e-09	2.57727e-06	0.230419	1.20687e-05	1	0	112	7.23045e-05	*
UKB_460K.body_HEIGHTz	zooHARs_hg19	5553	1000	weibull	0.0759276	1.05935e-07	5.03596e-10	1.5959e-07	0.506497	1.23736e-05	1	0	113	7.3475e-05	*
1443	GSE63648_8_5pcw	301	1000	weibull	0.0734015	2.1777e-06	1.79693e-08	4.35727e-06	1.00086	1.26826e-05	1	0	114	7.46493e-05	*
0343	GSE63648_12Combinedpcw_ac_me2_Hu_gain	178	1000	weibull	0.0768391	2.20521e-06	1.58151e-08	4.00936e-06	0.818131	1.6021e-05	1	0	115	9.3479e-05	*
UKB_460K.body_BALDING1	nchaes_merged	498	1000	weibull	0.0721612	8.61564e-07	4.55145e-09	1.34077e-06	0.556208	1.60419e-05	1	0	116	9.2794e-05	*
Hip_Width.Calculated_Height	E44_47_Limb_HGEP	83	1000	weibull	0.0642704	1.73851e-06	1.67088e-08	3.81253e-06	1.19298	1.97097e-05	0.999	0.001	117	0.000113036	*
UKB_460K.lung_FVCzSMOKE	nchaes_merged	1244	1000	weibull	0.0752462	8.57957e-07	3.12716e-09	1.17348e-06	0.367764	3.02372e-05	0.997	0.003	118	0.000171942	*
UKB_460K.repro_MENARCHE_AGE	ALLEUR_NMATCH	724	1000	weibull	0.0665504	4.73946e-05	1.67633e-07	6.43168e-05	0.357049	3.10968e-05	1	0	119	0.000175344	*
UKB_460K.disease_HI_CHOL_SELF_REP	GSE63648_12Combinedpcw_ac_me2_Hu_gain	287	1000	weibull	0.0646081	2.23486e-06	1.5322e-08	3.90646e-06	0.747965	3.55134e-05	0.999	0.001	120	0.000198579	*
UKB_460K.body_WHRadjBMIz	ALLEUR_NMATCH	1161	1000	weibull	0.0664078	4.71944e-05	1.3363e-07	6.02473e-05	0.27658	3.7475e-05	0.997	0.003	121	0.000207816	*
UKB_460K.body_BMIz	selsweeps	1872	1000	weibull	0.0763421	1.59562e-07	7.97975e-10	2.4002e-07	0.504241	4.64219e-05	0.998	0.001	122	0.000255321	*
UKB_460K.body_BMIz	LinARs_hg19_merged	1872	1000	weibull	0.0589969	5.74479e-07	1.98629e-09	7.67278e-07	0.335607	4.71512e-05	1	0	123	0.000257223	*
UKB_460K.mental_NEUROTICISM	LinARs_hg19_merged	292	1000	weibull	0.0734893	5.73298e-07	4.36914e-09	1.06291e-06	0.85402	5.41667e-05	0.999	0.001	124	0.000293112	*
PASS_Crohns_Disease	GSE63648_7pcw	177	1000	weibull	0.0571245	3.29598e-06	2.91234e-08	6.62102e-06	1.00882	6.05955e-05	0.998	0.001	125	0.000325276	*
Arms.Legs	E44_47_Limb_HGEP	91	1000	weibull	0.0766052	1.73884e-06	1.39563e-08	3.2838e-06	0.8885	6.93589e-05	0.997	0.002	126	0.000369364	*
short_axis_cm_pa	GSE63648_7pcw	84	1000	weibull	0.0621145	3.20756e-06	3.32584e-08	7.21326e-06	1.24883	8.289e-05	0.997	0.003	127	0.000437946	*
PASS_Crohns_Disease	E44_47_Limb_HGEP	177	1000	weibull	0.0807744	1.80873e-06	1.50515e-08	3.49443e-06	0.931974	8.52005e-05	0.997	0.002	128	0.000446637	*
Arms.Legs	GSE63648_7pcw	91	1000	weibull	0.0559185	3.17181e-06	2.91804e-08	6.43078e-06	1.02748	0.000122637	0.999	0.001	129	0.000637903	*
UKB_460K.blood_EOSINOPHIL_COUNT	selsweeps	1886	1000	weibull	0.066617	2.15905e-07	1.33777e-09	3.4753e-07	0.609643	0.000140956	0.998	0.002	130	0.000727548	*
1108	E44_47_Limb_HGEP	57	1000	weibull	0.0793531	1.71591e-06	2.04915e-08	4.14394e-06	1.41501	0.000172724	0.998	0.002	131	0.000884717	*
0805	nchaes_merged	93	1000	weibull	0.0766722	8.6159e-07	1.02334e-08	2.07695e-06	1.41061	0.000189909	0.998	0.002	132	0.000965369	*
1443	GSE63648_12Combinedpcw_ac_me2_Hu_gain	301	1000	weibull	0.0772391	2.22583e-06	1.57098e-08	3.82099e-06	0.716661	0.000197543	0.999	0.001	133	0.000996627	*
UKB_460K.body_HEIGHTz	selsweeps	5553	1000	weibull	0.0725	1.948e-07	6.33516e-10	2.52685e-07	0.29715	0.000201335	0.995	0.003	134	0.00100818	*
UKB_460K.lung_FVCzSMOKE	zooHARs_hg19	1244	1000	weibull	0.0848567	1.07775e-07	1.00593e-09	2.15386e-07	0.998484	0.00020596	0.997	0	135	0.0010237	*
short_axis_cm_root	GSE63648_7pcw	84	1000	weibull	0.0559822	3.20831e-06	3.66871e-08	7.43524e-06	1.3175	0.0002176	0.998	0.002	136	0.0010736	*
Hip_Width.Legs	GSE63648_12Combinedpcw_ac_me2_Hu_gain	153	1000	weibull	0.078355	2.18847e-06	1.76035e-08	4.00611e-06	0.83055	0.000229993	0.998	0.002	137	0.00112646	*
UKB_460K.repro_MENOPAUSE_AGE	ALLEUR_NMATCH	293	1000	weibull	0.0486456	4.74483e-05	2.78056e-07	7.30688e-05	0.539966	0.000348425	0.999	0.001	138	0.00169415	*
UKB_460K.body_BALDING1	GSE63648_8_5pcw	498	1000	weibull	0.059057	2.10671e-06	9.43634e-09	2.96646e-06	0.408103	0.000358963	0.998	0.002	139	0.00173283	*
UKB_460K.lung_FVCzSMOKE	LinARs_hg19_merged	1244	1000	weibull	0.0643669	5.77888e-07	2.68304e-09	8.24409e-07	0.426589	0.000413946	0.994	0.006	140	0.00198399	*
UKB_460K.pigment_SUNBURN	E44_47_Limb_HGEP	235	1000	weibull	0.0680202	1.77787e-06	1.0582e-08	2.75812e-06	0.551364	0.000417042	0.996	0.003	141	0.00198464	*
Legs.Calculated_Height	GSE63648_8_5pcw	104	1000	weibull	0.065741	2.1487e-06	2.17393e-08	4.41514e-06	1.05479	0.000475223	0.995	0.003	142	0.0022456	*
UKB_460K.repro_MENOPAUSE_AGE	GSE63648_8_5pcw	293	1000	weibull	0.0583691	2.14249e-06	1.58277e-08	3.65934e-06	0.707989	0.000536104	0.996	0.002	143	0.00251556	*
1904	GSE63648_12Combinedpcw_ac_me2_Hu_gain	311	1000	weibull	0.0775044	2.23395e-06	1.50475e-08	3.63534e-06	0.627316	0.000536639	0.996	0.003	144	0.00250059	*
PASS_HDL	GSE63648_8_5pcw	183	1000	weibull	0.0575895	2.13005e-06	1.90711e-08	3.98691e-06	0.871745	0.000597188	0.996	0.003	145	0.00276354	*
UKB_460K.body_HEIGHTz	ALLEUR_NMATCH	5553	1000	weibull	0.0586785	4.7184e-05	6.32686e-08	5.22105e-05	0.106528	0.000720345	0.994	0.006	146	0.00331063	*
UKB_460K.disease_T2D	GSE63648_12Combinedpcw_ac_me2_Hu_gain	149	1000	weibull	0.0530461	2.18276e-06	1.65329e-08	3.71354e-06	0.701307	0.000831768	0.997	0.003	147	0.00379671	*
1108	GSE63648_7pcw	57	1000	weibull	0.0627786	3.19371e-06	4.13578e-08	7.65036e-06	1.39545	0.000842641	0.996	0.003	148	0.00382035	*
UKB_460K.cov_SMOKING_STATUS	LinARs_hg19_merged	339	1000	weibull	0.0701964	5.74211e-07	4.20844e-09	9.63749e-07	0.678389	0.000863064	0.997	0.003	149	0.00388669	*
UKB_460K.blood_RBC_DISTRIB_WIDTH	selsweeps	2183	1000	weibull	0.0802803	2.27829e-07	1.33687e-09	3.44847e-07	0.513623	0.000969113	0.994	0.005	150	0.00433516	*
Arms.Calculated_Height	GSE63648_8_5pcw	107	1000	weibull	0.0680462	2.12607e-06	2.04993e-08	4.10807e-06	0.932238	0.000970343	0.995	0.001	151	0.00431192	*
1108	GSE63648_8_5pcw	57	1000	weibull	0.061235	2.10002e-06	2.84429e-08	5.10024e-06	1.42866	0.00121029	0.995	0.005	152	0.00534278	*
UKB_460K.mental_NEUROTICISM	ALLEUR_NMATCH	292	1000	weibull	0.0618963	4.71559e-05	2.43798e-07	6.82312e-05	0.446928	0.00128209	0.992	0.008	153	0.00562278	*
1391	GSE63648_12Combinedpcw_ac_me2_Hu_gain	262	1000	weibull	0.0783946	2.19868e-06	1.63015e-08	3.66495e-06	0.666887	0.00141431	0.991	0.007	154	0.00616237	*
Tibia.Femur	nchaes_merged	103	1000	weibull	0.0885503	8.39972e-07	1.16084e-08	2.0583e-06	1.45043	0.00142323	0.994	0.002	155	0.0061612	*
1995	E44_47_Limb_HGEP	82	1000	weibull	0.0829121	1.75491e-06	2.02882e-08	3.77266e-06	1.14977	0.00142692	0.995	0.004	156	0.0061376	*
UKB_460K.repro_MENARCHE_AGE	selsweeps	724	1000	weibull	0.0748717	1.57037e-07	1.22486e-09	2.63353e-07	0.677019	0.00144624	0.994	0.003	157	0.00618106	*
Legs.Calculated_Height	GSE63648_12Combinedpcw_ac_me2_Hu_gain	104	1000	weibull	0.047315	2.17822e-06	2.00117e-08	3.98228e-06	0.828226	0.00155501	0.995	0.004	158	0.00660386	*
Tibia.Femur	GSE63648_7pcw	103	1000	weibull	0.0513817	3.22853e-06	3.42047e-08	6.45557e-06	0.999536	0.00174004	0.99	0.008	159	0.0073432	*
1437	GSE63648_7pcw	100	1000	weibull	0.0544997	3.30361e-06	3.92133e-08	7.10662e-06	1.15117	0.00183747	0.992	0.008	160	0.00770589	*
UKB_460K.disease_RESPIRATORY_ENT	GSE63648_12Combinedpcw_ac_me2_Hu_gain	249	1000	weibull	0.0681075	2.17729e-06	1.48501e-08	3.43979e-06	0.579849	0.00185089	0.989	0.008	161	0.00771396	*
PASS_LDL	GSE63648_12Combinedpcw_ac_me2_Hu_gain	162	1000	weibull	0.0670896	2.24196e-06	2.14696e-08	4.19911e-06	0.872969	0.00189487	0.993	0.004	162	0.00784849	*
UKB_460K.lung_FVCzSMOKE	selsweeps	1244	1000	weibull	0.0801035	1.72576e-07	1.16145e-09	2.67376e-07	0.54932	0.00236067	0.99	0.006	163	0.00971786	*
UKB_460K.body_WHRadjBMIz	selsweeps	1161	1000	weibull	0.0845798	1.83418e-07	1.33701e-09	2.9533e-07	0.610144	0.00242417	0.99	0.005	164	0.0099184	*
UKB_460K.repro_MENOPAUSE_AGE	GSE63648_12Combinedpcw_ac_me2_Hu_gain	293	1000	weibull	0.0813456	2.24566e-06	1.54416e-08	3.60032e-06	0.603238	0.00247302	0.991	0.009	165	0.010057	*
PASS_HDL	GSE63648_7pcw	183	1000	weibull	0.0757301	3.24942e-06	2.88649e-08	5.80703e-06	0.787096	0.00250449	0.99	0.01	166	0.0101236	*
UKB_460K.lung_FEV1FVCzSMOKE	zooHARs_hg19	1474	1000	weibull	0.0751918	1.05521e-07	9.25146e-10	1.85777e-07	0.760563	0.00275049	0.986	0.01	167	0.0110514	*
1904	GSE63648_8_5pcw	311	1000	weibull	0.0727245	2.16852e-06	1.67254e-08	3.57157e-06	0.64701	0.00278438	0.99	0.008	168	0.0111209	*
UKB_460K.pigment_SKIN	GSE63648_7pcw	490	1000	weibull	0.0618593	3.22521e-06	1.5814e-08	4.4675e-06	0.385182	0.00291787	0.986	0.012	169	0.0115851	*
PASS_AgeFirstBirth	ALLEUR_NMATCH	41	1000	weibull	0.0308234	4.76672e-05	7.05094e-07	0.000116796	1.45023	0.00297166	0.993	0.007	170	0.0117293	*
Tibia.Femur	E44_47_Limb_HGEP	103	1000	weibull	0.0650691	1.74356e-06	1.59238e-08	3.08744e-06	0.770766	0.00310903	0.991	0.006	171	0.0121997	*
UKB_460K.body_BALDING1	GSE63648_12Combinedpcw_ac_me2_Hu_gain	498	1000	weibull	0.0584779	2.16853e-06	8.84718e-09	2.84914e-06	0.313857	0.00311824	0.991	0.009	172	0.0121648	*
1108	GSE63648_12Combinedpcw_ac_me2_Hu_gain	57	1000	weibull	0.0712113	2.15103e-06	2.68465e-08	4.62209e-06	1.14878	0.00334298	0.989	0.008	173	0.0129661	*
PASS_HDL	EP_combined_human_macaque_prefontal_cortex_hg19	183	1000	weibull	0.0765814	1.15126e-06	1.19179e-08	2.1668e-06	0.882105	0.00379454	0.989	0.008	174	0.014633	*
UKB_460K.disease_HI_CHOL_SELF_REP	GSE63648_8_5pcw	287	1000	weibull	0.0632147	2.14868e-06	1.63641e-08	3.4792e-06	0.619226	0.00387572	0.987	0.011	175	0.0148606	*
UKB_460K.lung_FEV1FVCzSMOKE	selsweeps	1474	1000	weibull	0.0758308	1.74323e-07	1.06141e-09	2.56244e-07	0.46994	0.00424771	0.985	0.009	176	0.0161944	*
1357	ALLEUR_NMATCH	55	1000	weibull	0.0386421	4.75259e-05	6.20413e-07	0.000103233	1.17214	0.00437281	0.989	0.011	177	0.0165771	*
UKB_460K.body_BALDING1	selsweeps	498	1000	weibull	0.0794035	1.67613e-07	1.6495e-09	3.01674e-07	0.79982	0.00461692	0.991	0.003	178	0.0174042	*
1357	GSE63648_12Combinedpcw_ac_me2_Hu_gain	55	1000	weibull	0.0805382	2.19269e-06	2.96064e-08	4.87547e-06	1.22351	0.00467009	0.987	0.009	179	0.0175063	*
UKB_460K.disease_RESPIRATORY_ENT	EP_combined_human_macaque_prefontal_cortex_hg19	249	1000	weibull	0.071208	1.13479e-06	9.44196e-09	1.88946e-06	0.66503	0.00483811	0.988	0.008	180	0.0180354	*
PASS_Ulcerative_Colitis	E44_47_Limb_HGEP	95	1000	weibull	0.0813542	1.78337e-06	2.22149e-08	3.70464e-06	1.07732	0.00508313	0.984	0.005	181	0.0188441	*
UKB_460K.body_BALDING1	EP_combined_human_macaque_prefontal_cortex_hg19	498	1000	weibull	0.0640824	1.11626e-06	5.76819e-09	1.54189e-06	0.381298	0.00518196	0.988	0.011	182	0.0191049	*
Legs.Calculated_Height	ALLEUR_NMATCH	104	1000	weibull	0.045694	4.78838e-05	4.47924e-07	8.35413e-05	0.744667	0.00586976	0.987	0.013	183	0.0215225	*
0805	LinARs_hg19_merged	93	1000	weibull	0.0744026	5.73032e-07	8.37932e-09	1.3154e-06	1.29552	0.00629161	0.985	0.008	184	0.0229439	*
UKB_460K.disease_HYPOTHYROIDISM_SELF_REP	GSE63648_12Combinedpcw_ac_me2_Hu_gain	335	1000	weibull	0.0811748	2.1781e-06	1.28692e-08	3.105e-06	0.425553	0.00821239	0.979	0.017	185	0.0297866	*
UKB_460K.blood_EOSINOPHIL_COUNT	zooHARs_hg19	1886	1000	weibull	0.0763684	1.05601e-07	9.67152e-10	1.77806e-07	0.683759	0.00822807	0.985	0.01	186	0.029683	*
UKB_460K.repro_MENOPAUSE_AGE	E44_47_Limb_HGEP	293	1000	weibull	0.0777683	1.80577e-06	1.17619e-08	2.65597e-06	0.470829	0.0086209	0.979	0.015	187	0.0309338	*
UKB_460K.repro_MENARCHE_AGE	GSE63648_7pcw	724	1000	weibull	0.0503121	3.16776e-06	1.15288e-08	3.94055e-06	0.243953	0.00873198	0.985	0.014	188	0.0311658	*
Arms.Legs	nchaes_merged	91	1000	weibull	0.0770554	8.60562e-07	9.92072e-09	1.6419e-06	0.907942	0.00949882	0.979	0.019	189	0.0337233	*
2121	GSE63648_8_5pcw	106	1000	weibull	0.0528248	2.14552e-06	2.33517e-08	3.91172e-06	0.823204	0.00995515	0.977	0.015	190	0.0351574	*
UKB_460K.disease_HYPOTHYROIDISM_SELF_REP	GSE63648_8_5pcw	335	1000	weibull	0.0736917	2.13411e-06	1.37014e-08	3.105e-06	0.454941	0.0103489	0.977	0.019	191	0.0363566	*
UKB_460K.repro_MENARCHE_AGE	GSE63648_8_5pcw	724	1000	weibull	0.0595408	2.08768e-06	7.93735e-09	2.62378e-06	0.256792	0.0109518	0.976	0.022	192	0.0382743	*
UKB_460K.disease_HYPOTHYROIDISM_SELF_REP	GSE63648_7pcw	335	1000	weibull	0.0565532	3.22811e-06	1.90305e-08	4.52656e-06	0.402232	0.0117446	0.977	0.021	193	0.0408322	*
UKB_460K.disease_RESPIRATORY_ENT	GSE63648_8_5pcw	249	1000	weibull	0.0717564	2.11876e-06	1.57926e-08	3.246e-06	0.532024	0.0121559	0.984	0.014	194	0.0420445	*
UKB_460K.bp_SYSTOLICadjMEDz	EP_combined_human_macaque_prefontal_cortex_hg19	1665	1000	weibull	0.0645375	1.12971e-06	3.24389e-09	1.34412e-06	0.18979	0.0122456	0.977	0.021	195	0.0421373	*
1545	GSE63648_7pcw	83	1000	weibull	0.063887	3.17288e-06	3.6883e-08	5.91497e-06	0.86423	0.0130711	0.971	0.025	196	0.0447485	*
UKB_460K.blood_WHITE_COUNT	zooHARs_hg19	2024	1000	weibull	0.0949209	1.06626e-07	9.01601e-10	1.68857e-07	0.583628	0.0145318	0.967	0.024	197	0.0494966	*
UKB_460K.mental_NEUROTICISM	E44_47_Limb_HGEP	292	1000	weibull	0.06252	1.74238e-06	7.80801e-09	2.25635e-06	0.294976	0.0146578	0.97	0.025	198	0.0496738	*
PASS_Ulcerative_Colitis	GSE63648_8_5pcw	95	1000	weibull	0.129723	2.13408e-06	3.01854e-08	4.93952e-06	1.31459	0.0148053	0.993	0.005	199	0.0499215	*
PASS_Schizophrenia	LinARs_hg19_merged	227	1000	weibull	0.081105	5.85054e-07	6.19383e-09	1.02666e-06	0.754811	0.0159184	0.962	0.028	200	0.0534062
PASS_Ulcerative_Colitis	GSE63648_7pcw	95	1000	weibull	0.0581717	3.38604e-06	4.37298e-08	6.58603e-06	0.945052	0.0160095	0.973	0.018	201	0.0534447
short_axis_cm_root	EP_combined_human_macaque_prefontal_cortex_hg19	84	1000	weibull	0.0890765	1.10357e-06	1.42456e-08	2.14045e-06	0.939567	0.0161163	0.971	0.021	202	0.0535348
2121	EP_combined_human_macaque_prefontal_cortex_hg19	106	1000	weibull	0.0776441	1.14495e-06	1.38259e-08	2.13367e-06	0.863547	0.0163461	0.97	0.018	203	0.0540308
1768	GSE63648_12Combinedpcw_ac_me2_Hu_gain	267	1000	weibull	0.0714689	2.23072e-06	1.79807e-08	3.45087e-06	0.546979	0.016863	0.97	0.025	204	0.0554661
UKB_460K.pigment_HAIR	selsweeps	1023	1000	weibull	0.0862056	1.92361e-07	1.55902e-09	2.922e-07	0.519018	0.0189729	0.97	0.018	205	0.0621016
ramax_area	ALLEUR_NMATCH	53	1000	weibull	0.0323651	4.75732e-05	7.37454e-07	0.000101013	1.12332	0.0205154	0.976	0.024	206	0.0668245
UKB_460K.lung_FEV1FVCzSMOKE	nchaes_merged	1474	1000	weibull	0.0909461	8.5173e-07	2.80785e-09	1.02498e-06	0.203406	0.0208053	0.97	0.024	207	0.0674414
UKB_460K.disease_T2D	EP_combined_human_macaque_prefontal_cortex_hg19	149	1000	weibull	0.0696892	1.1187e-06	1.05621e-08	1.79488e-06	0.604426	0.0225929	0.963	0.025	208	0.0728839
2121	GSE63648_12Combinedpcw_ac_me2_Hu_gain	106	1000	weibull	0.0696397	2.22921e-06	2.26436e-08	3.67465e-06	0.64841	0.0251883	0.959	0.029	209	0.0808676
1995	EP_combined_human_macaque_prefontal_cortex_hg19	82	1000	weibull	0.253742	1.11026e-06	1.63662e-08	3.14388e-06	1.83166	0.0263274	0.997	0.003	210	0.0841222
UKB_460K.repro_MENARCHE_AGE	LinARs_hg19_merged	724	1000	weibull	0.0684841	5.781e-07	3.20553e-09	7.70553e-07	0.332906	0.026493	0.963	0.03	211	0.0842503
1474	E44_47_Limb_HGEP	215	1000	weibull	0.078236	1.80175e-06	1.58325e-08	2.77666e-06	0.541086	0.0265682	0.957	0.03	212	0.0840907
UKB_460K.repro_MENARCHE_AGE	E44_47_Limb_HGEP	724	1000	weibull	0.0608883	1.7515e-06	5.85034e-09	2.08732e-06	0.191736	0.0269774	0.959	0.037	213	0.084985
UKB_460K.pigment_SKIN	GSE63648_8_5pcw	490	1000	weibull	0.0592756	2.12747e-06	1.08373e-08	2.76003e-06	0.297331	0.0271702	0.957	0.039	214	0.0851925
PASS_LDL	E44_47_Limb_HGEP	162	1000	weibull	0.0766092	1.81167e-06	1.65851e-08	2.84058e-06	0.567932	0.0273207	0.956	0.027	215	0.0852659
PASS_bipolar1	ALLEUR_NMATCH	61	1000	weibull	0.0292228	4.74957e-05	5.46969e-07	8.2006e-05	0.726598	0.028403	0.964	0.035	216	0.0882334
UKB_460K.pigment_SKIN	GSE63648_12Combinedpcw_ac_me2_Hu_gain	490	1000	weibull	0.0765772	2.17546e-06	1.04749e-08	2.80681e-06	0.290212	0.0294464	0.963	0.036	217	0.0910531
1904	GSE63648_7pcw	311	1000	weibull	0.0781404	3.27596e-06	2.50166e-08	4.78335e-06	0.460138	0.0316608	0.947	0.043	218	0.0974513
1437	GSE63648_8_5pcw	100	1000	weibull	0.0708315	2.16057e-06	2.74658e-08	3.87634e-06	0.794124	0.0317718	0.95	0.04	219	0.0973466
1391	GSE63648_7pcw	262	1000	weibull	0.0775534	3.21381e-06	2.38123e-08	4.65391e-06	0.448095	0.0321483	0.953	0.041	220	0.0980524
Tibia.Femur	GSE63648_8_5pcw	103	1000	weibull	0.0602651	2.11743e-06	2.35285e-08	3.55524e-06	0.679039	0.0324541	0.954	0.039	221	0.098537
UKB_460K.body_BALDING1	LinARs_hg19_merged	498	1000	weibull	0.0653194	5.84812e-07	4.10899e-09	8.21224e-07	0.404253	0.0348125	0.951	0.036	222	0.105221
PASS_Rheumatoid_Arthritis	GSE63648_7pcw	46	1000	weibull	0.0571877	3.10405e-06	4.56875e-08	5.95176e-06	0.917414	0.0355822	0.955	0.037	223	0.107066
1545	GSE63648_12Combinedpcw_ac_me2_Hu_gain	83	1000	weibull	0.0639117	2.19359e-06	2.38161e-08	3.60669e-06	0.644196	0.0361859	0.948	0.04	224	0.108396
PASS_Schizophrenia	ALLEUR_NMATCH	227	1000	weibull	0.0437585	4.7228e-05	3.03123e-07	6.37944e-05	0.350777	0.0400581	0.947	0.053	225	0.119462
1545	EP_combined_human_macaque_prefontal_cortex_hg19	83	1000	weibull	0.0729956	1.13265e-06	1.50797e-08	2.01975e-06	0.783212	0.0404928	0.947	0.034	226	0.120224
1474	GSE63648_7pcw	215	1000	weibull	0.0638949	3.30016e-06	3.09425e-08	5.05748e-06	0.532498	0.0415495	0.943	0.047	227	0.122818
UKB_460K.bmd_HEEL_TSCOREz	zooHARs_hg19	2521	1000	weibull	0.081192	1.0502e-07	7.03436e-10	1.43122e-07	0.362804	0.0431837	0.937	0.047	228	0.127089
UKB_460K.pigment_SUNBURN	nchaes_merged	235	1000	weibull	0.0688517	8.59254e-07	7.5729e-09	1.27913e-06	0.488649	0.0434732	0.942	0.048	229	0.127382
Hip_Width.Legs	nchaes_merged	153	1000	weibull	0.0802302	8.5644e-07	8.86823e-09	1.35341e-06	0.580278	0.0444268	0.938	0.046	230	0.12961
1443	EP_combined_human_macaque_prefontal_cortex_hg19	301	1000	weibull	0.07666	1.16198e-06	1.05095e-08	1.74291e-06	0.499942	0.0446748	0.934	0.051	231	0.12977
short_axis_cm_root	GSE63648_12Combinedpcw_ac_me2_Hu_gain	84	1000	weibull	0.0683032	2.21029e-06	2.4471e-08	3.60497e-06	0.630989	0.0450523	0.95	0.04	232	0.130302
UKB_460K.blood_RED_COUNT	zooHARs_hg19	2477	1000	weibull	0.0852142	1.06254e-07	7.92724e-10	1.49342e-07	0.405518	0.0454966	0.94	0.051	233	0.131022
UKB_460K.blood_PLATELET_COUNT	zooHARs_hg19	3371	1000	weibull	0.0787065	1.06713e-07	7.28956e-10	1.45531e-07	0.363764	0.0463983	0.935	0.045	234	0.133048
0343	LinARs_hg19_merged	178	1000	weibull	0.141972	5.89807e-07	7.91667e-09	1.11028e-06	0.882451	0.0497642	0.955	0.032	235	0.142093
1357	GSE63648_8_5pcw	55	1000	weibull	0.0764494	2.13164e-06	3.34721e-08	4.02756e-06	0.889419	0.0502444	0.93	0.053	236	0.142856
UKB_460K.disease_DERMATOLOGY	zooHARs_hg19	47	1000	weibull	0.449828	1.17214e-07	7.26785e-09	3.94659e-07	2.367	0.0514566	0.757	0.045	237	0.145685
RVEF	GSE63648_12Combinedpcw_ac_me2_Hu_gain	60	1000	weibull	0.137649	2.17507e-06	2.96908e-08	4.09822e-06	0.884173	0.052603	0.954	0.03	238	0.148305
UKB_460K.body_BMIz	GSE63648_12Combinedpcw_ac_me2_Hu_gain	1872	1000	weibull	0.0770634	2.1653e-06	4.69174e-09	2.40414e-06	0.110301	0.0531802	0.943	0.056	239	0.149305
UKB_460K.bp_SYSTOLICadjMEDz	zooHARs_hg19	1665	1000	weibull	0.0749632	1.06301e-07	8.80871e-10	1.5205e-07	0.43037	0.0547343	0.93	0.052	240	0.153028
PASS_bipolar1	GSE63648_8_5pcw	61	1000	weibull	0.0668979	2.10515e-06	2.67929e-08	3.56118e-06	0.69165	0.0548814	0.934	0.059	241	0.152802
short_axis_cm_root	GSE63648_8_5pcw	84	1000	weibull	0.0565151	2.13932e-06	2.42447e-08	3.37965e-06	0.579779	0.0602922	0.925	0.06	242	0.167174
1437	GSE63648_12Combinedpcw_ac_me2_Hu_gain	100	1000	weibull	0.0851568	2.2171e-06	2.58766e-08	3.55331e-06	0.602681	0.0615887	0.925	0.058	243	0.170066
UKB_460K.cov_SMOKING_STATUS	E44_47_Limb_HGEP	339	1000	weibull	0.0655566	1.74509e-06	7.63351e-09	2.12637e-06	0.218486	0.061735	0.94	0.056	244	0.169771
0805	E44_47_Limb_HGEP	93	1000	weibull	0.0680499	1.76001e-06	1.46642e-08	2.49235e-06	0.416096	0.0627772	0.924	0.054	245	0.171933
PASS_Schizophrenia	GSE63648_8_5pcw	227	1000	weibull	0.0557961	2.11612e-06	1.41746e-08	2.79676e-06	0.321645	0.0679355	0.924	0.067	246	0.185304
PASS_Ulcerative_Colitis	GSE63648_12Combinedpcw_ac_me2_Hu_gain	95	1000	weibull	0.0758137	2.25613e-06	2.88272e-08	3.70464e-06	0.642036	0.0682532	0.922	0.055	247	0.185416
PASS_LDL	GSE63648_8_5pcw	162	1000	weibull	0.0793017	2.16995e-06	2.16366e-08	3.21109e-06	0.479795	0.0722262	0.91	0.064	248	0.195418
ramax_area	zooHARs_hg19	53	1000	weibull	0.427989	9.8983e-08	5.49275e-09	5.07605e-07	4.12821	0.0727784	0.928	0.017	249	0.196122
1995	GSE63648_7pcw	82	1000	weibull	0.0634466	3.27671e-06	3.9446e-08	5.1874e-06	0.583113	0.0727968	0.915	0.074	250	0.195387
UKB_460K.pigment_HAIR	zooHARs_hg19	1023	1000	weibull	0.077633	1.06302e-07	1.20441e-09	1.63632e-07	0.539307	0.0739167	0.905	0.053	251	0.197602
RVEF	ALLEUR_NMATCH	60	1000	weibull	0.0428905	4.55008e-05	5.94069e-07	7.4415e-05	0.635466	0.074075	0.931	0.066	252	0.197239
UKB_460K.lung_FEV1FVCzSMOKE	ALLEUR_NMATCH	1474	1000	weibull	0.0781168	4.71571e-05	1.18279e-07	5.26197e-05	0.115839	0.0748067	0.919	0.081	253	0.1984
1474	GSE63648_8_5pcw	215	1000	weibull	0.0514009	2.15647e-06	2.17356e-08	3.17332e-06	0.471535	0.0767324	0.914	0.073	254	0.202706
UKB_460K.blood_PLATELET_COUNT	selsweeps	3371	1000	weibull	0.0922538	2.09249e-07	9.24033e-10	2.5254e-07	0.206889	0.0788318	0.922	0.062	255	0.207436
UKB_460K.pigment_TANNING	GSE63648_8_5pcw	355	1000	weibull	0.0659087	2.12361e-06	1.30111e-08	2.72231e-06	0.281923	0.0797568	0.917	0.074	256	0.20905
UKB_460K.other_MORNINGPERSON	LinARs_hg19_merged	336	1000	weibull	0.0806858	5.79498e-07	4.44629e-09	7.85227e-07	0.355014	0.0798838	0.904	0.071	257	0.208568
PASS_Rheumatoid_Arthritis	E44_47_Limb_HGEP	46	1000	weibull	0.0695368	1.78128e-06	2.53207e-08	2.97588e-06	0.670644	0.0801789	0.91	0.065	258	0.208527
PASS_Crohns_Disease	GSE63648_12Combinedpcw_ac_me2_Hu_gain	177	1000	weibull	0.0693333	2.23643e-06	1.92388e-08	3.12659e-06	0.398026	0.0807214	0.909	0.071	259	0.209128
PASS_Crohns_Disease	EP_combined_human_macaque_prefontal_cortex_hg19	177	1000	weibull	0.0716272	1.1619e-06	1.26197e-08	1.74721e-06	0.503759	0.0808619	0.907	0.064	260	0.208686
RVEDV	GSE63648_7pcw	93	1000	weibull	0.0652473	3.21021e-06	3.62992e-08	4.89912e-06	0.526107	0.0825366	0.916	0.078	261	0.212192
1995	GSE63648_8_5pcw	82	1000	weibull	0.0580221	2.15639e-06	2.80548e-08	3.45827e-06	0.603732	0.0837607	0.917	0.06	262	0.214517
PASS_bipolar1	EP_combined_human_macaque_prefontal_cortex_hg19	61	1000	weibull	0.127251	1.10683e-06	1.46073e-08	1.87951e-06	0.698096	0.0845633	0.924	0.054	263	0.215749
Arms.Calculated_Height	nchaes_merged	107	1000	weibull	0.130696	8.66449e-07	1.0455e-08	1.41658e-06	0.634922	0.0863049	0.927	0.054	264	0.219358
1995	GSE63648_12Combinedpcw_ac_me2_Hu_gain	82	1000	weibull	0.0686035	2.19789e-06	2.44384e-08	3.30107e-06	0.501931	0.0868528	0.912	0.067	265	0.219918
ramax_area	E44_47_Limb_HGEP	53	1000	weibull	0.206545	1.74185e-06	2.58936e-08	3.29943e-06	0.894215	0.0888887	0.941	0.035	266	0.224227
PASS_Schizophrenia	EP_combined_human_macaque_prefontal_cortex_hg19	227	1000	weibull	0.0763216	1.11438e-06	8.37491e-09	1.48688e-06	0.334265	0.0900629	0.89	0.093	267	0.226338
0343	EP_combined_human_macaque_prefontal_cortex_hg19	178	1000	weibull	0.0746073	1.13749e-06	1.06237e-08	1.60374e-06	0.409902	0.0925929	0.904	0.078	268	0.231828
0343	nchaes_merged	178	1000	weibull	0.0719715	8.55905e-07	8.66069e-09	1.23365e-06	0.441338	0.0927674	0.899	0.072	269	0.231401
1108	ALLEUR_NMATCH	57	1000	weibull	0.0388657	4.73054e-05	5.71697e-07	7.20409e-05	0.522891	0.0969147	0.907	0.093	270	0.240851
UKB_460K.body_BMIz	EP_combined_human_macaque_prefontal_cortex_hg19	1872	1000	weibull	0.0690293	1.11608e-06	2.65059e-09	1.22765e-06	0.0999665	0.0974665	0.903	0.088	271	0.241328
UKB_460K.other_MORNINGPERSON	ALLEUR_NMATCH	336	1000	weibull	0.0569483	4.75098e-05	2.43339e-07	5.78877e-05	0.218436	0.099336	0.904	0.096	272	0.245053
Arms.Legs	GSE63648_8_5pcw	91	1000	weibull	0.0615415	2.10444e-06	2.12987e-08	3.01015e-06	0.430383	0.101861	0.899	0.093	273	0.250362
PASS_LDL	EP_combined_human_macaque_prefontal_cortex_hg19	162	1000	weibull	0.0846031	1.14858e-06	1.3879e-08	1.72905e-06	0.505376	0.103578	0.869	0.079	274	0.253652
3919	E44_47_Limb_HGEP	57	1000	weibull	0.074289	1.74265e-06	1.93239e-08	2.53761e-06	0.456182	0.109797	0.892	0.082	275	0.267906
UKB_460K.pigment_TANNING	GSE63648_7pcw	355	1000	weibull	0.060496	3.24333e-06	1.93033e-08	4.03043e-06	0.242683	0.111413	0.892	0.101	276	0.270863
Hip_Width.Calculated_Height	nchaes_merged	83	1000	weibull	0.0630898	8.58598e-07	1.10193e-08	1.29972e-06	0.513775	0.11353	0.865	0.09	277	0.275013
Arms.Calculated_Height	GSE63648_12Combinedpcw_ac_me2_Hu_gain	107	1000	weibull	0.0688136	2.19328e-06	2.12336e-08	3.04564e-06	0.38862	0.115778	0.893	0.092	278	0.279451
PASS_Crohns_Disease	GSE63648_8_5pcw	177	1000	weibull	0.0670393	2.17354e-06	2.02137e-08	2.94268e-06	0.353867	0.124678	0.863	0.119	279	0.299853
1437	zooHARs_hg19	100	1000	weibull	0.380572	1.00946e-07	4.45596e-09	1.61514e-07	0.6	0.132371	0.565	0.132	280	0.317218
UKB_460K.pigment_SKIN	EP_combined_human_macaque_prefontal_cortex_hg19	490	1000	weibull	0.0633593	1.13765e-06	6.49899e-09	1.38001e-06	0.213043	0.133268	0.875	0.113	281	0.318232
1108	zooHARs_hg19	57	1000	weibull	0.366343	1.05511e-07	4.50394e-09	1.59382e-07	0.510574	0.139928	0.549	0.15	282	0.33295
UKB_460K.body_BALDING1	zooHARs_hg19	498	1000	weibull	0.270058	1.07681e-07	1.47047e-09	1.84356e-07	0.712062	0.139996	0.923	0.049	283	0.331933
RVEF	GSE63648_7pcw	60	1000	weibull	0.0656682	3.27383e-06	4.75279e-08	4.961e-06	0.515351	0.140654	0.858	0.121	284	0.332319
RVEDV	EP_combined_human_macaque_prefontal_cortex_hg19	93	1000	weibull	0.133678	1.09484e-06	1.40458e-08	1.63304e-06	0.491583	0.144523	0.852	0.097	285	0.340262
UKB_460K.body_BMIz	ALLEUR_NMATCH	1872	1000	weibull	0.0697578	4.71804e-05	9.88556e-08	5.07663e-05	0.0760036	0.145763	0.873	0.127	286	0.341982
1391	GSE63648_8_5pcw	262	1000	weibull	0.0616956	2.15581e-06	1.68111e-08	2.73417e-06	0.268282	0.152583	0.849	0.132	287	0.356735
PASS_Rheumatoid_Arthritis	ALLEUR_NMATCH	46	1000	weibull	0.0268077	4.82441e-05	7.255e-07	7.18462e-05	0.489223	0.157719	0.866	0.131	288	0.367463
RVEDV	nchaes_merged	93	1000	weibull	0.318194	8.61429e-07	1.23997e-08	1.63304e-06	0.895735	0.158429	0.95	0.029	289	0.367841
RVEDV	GSE63648_8_5pcw	93	1000	weibull	0.0665639	2.17008e-06	2.5959e-08	3.03279e-06	0.397549	0.1588	0.858	0.117	290	0.36743
PASS_bipolar1	E44_47_Limb_HGEP	61	1000	weibull	0.069143	1.76842e-06	1.8209e-08	2.37412e-06	0.342507	0.159139	0.848	0.118	291	0.366949
UKB_460K.pigment_SUNBURN	ALLEUR_NMATCH	235	1000	weibull	0.0530304	4.74537e-05	3.06316e-07	5.78406e-05	0.218885	0.15928	0.86	0.138	292	0.366017
UKB_460K.blood_PLATELET_COUNT	ALLEUR_NMATCH	3371	1000	weibull	0.0664568	4.71945e-05	8.34873e-08	5.00928e-05	0.0614123	0.160213	0.867	0.133	293	0.366904
UKB_460K.disease_HI_CHOL_SELF_REP	GSE63648_7pcw	287	1000	weibull	0.0655863	3.24694e-06	2.18135e-08	3.9675e-06	0.221919	0.163656	0.837	0.144	294	0.373515
UKB_460K.repro_MENOPAUSE_AGE	EP_combined_human_macaque_prefontal_cortex_hg19	293	1000	weibull	0.0752877	1.15606e-06	1.00856e-08	1.47554e-06	0.276357	0.172244	0.829	0.133	295	0.391782
RVEF	E44_47_Limb_HGEP	60	1000	weibull	0.252593	1.78445e-06	2.48657e-08	2.80404e-06	0.571377	0.175278	0.881	0.078	296	0.397337
PASS_LDL	zooHARs_hg19	162	1000	weibull	0.363567	1.01149e-07	3.72798e-09	2.47007e-07	1.442	0.176235	0.803	0.057	297	0.398161
UKB_460K.other_MORNINGPERSON	zooHARs_hg19	336	1000	weibull	0.367713	1.08069e-07	1.62669e-09	2.19133e-07	1.02771	0.177888	0.955	0.03	298	0.400546
UKB_460K.pigment_TANNING	EP_combined_human_macaque_prefontal_cortex_hg19	355	1000	weibull	0.0796448	1.13556e-06	7.82159e-09	1.37883e-06	0.214235	0.182628	0.829	0.144	299	0.409844
PASS_Rheumatoid_Arthritis	selsweeps	46	1000	weibull	0.373217	1.77703e-07	6.22617e-09	2.12563e-07	0.196172	0.186783	0.44	0.205	300	0.417772
UKB_460K.disease_T2D	nchaes_merged	149	1000	weibull	0.0872058	8.63398e-07	8.57979e-09	1.11406e-06	0.290323	0.188898	0.784	0.159	301	0.421099
RVEDV	zooHARs_hg19	93	1000	weibull	0.383114	1.05448e-07	3.63994e-09	2.33291e-07	1.21239	0.190406	0.763	0.069	302	0.423054
Arms.Calculated_Height	LinARs_hg19_merged	107	1000	weibull	0.19171	5.77751e-07	8.7092e-09	8.49946e-07	0.471129	0.191967	0.819	0.132	303	0.425115
ramax_area	selsweeps	53	1000	weibull	0.38533	2.1624e-07	7.15566e-09	5.07605e-07	1.34742	0.192174	0.781	0.043	304	0.424174
RVEF	selsweeps	60	1000	weibull	0.391875	1.95852e-07	6.62885e-09	1.07848e-06	4.50661	0.193933	0.995	0	305	0.426652
UKB_460K.disease_HI_CHOL_SELF_REP	ALLEUR_NMATCH	287	1000	weibull	0.0569098	4.7273e-05	2.92588e-07	5.59723e-05	0.184022	0.19452	0.828	0.172	306	0.426546
3919	zooHARs_hg19	57	1000	weibull	0.384361	1.11886e-07	4.08519e-09	1.15346e-07	0.0309278	0.194639	0.421	0.25	307	0.425416
UKB_460K.disease_DERMATOLOGY	GSE63648_7pcw	47	1000	weibull	0.355043	3.27962e-06	5.82302e-08	6.70921e-06	1.04573	0.195461	0.942	0.047	308	0.425826
UKB_460K.pigment_TANNING	GSE63648_12Combinedpcw_ac_me2_Hu_gain	355	1000	weibull	0.0543504	2.21886e-06	1.22658e-08	2.58089e-06	0.163161	0.19684	0.82	0.166	309	0.427442
1768	GSE63648_8_5pcw	267	1000	weibull	0.065307	2.16052e-06	2.00129e-08	2.72437e-06	0.260981	0.20014	0.797	0.17	310	0.433206
short_axis_cm_pa	nchaes_merged	84	1000	weibull	0.0749095	8.575e-07	1.15722e-08	1.16972e-06	0.364101	0.200451	0.767	0.158	311	0.432485
1474	GSE63648_12Combinedpcw_ac_me2_Hu_gain	215	1000	weibull	0.0626126	2.28073e-06	2.09975e-08	2.87582e-06	0.260924	0.200733	0.796	0.159	312	0.431704
short_axis_cm_root	zooHARs_hg19	84	1000	weibull	0.39983	1.08712e-07	3.6796e-09	2.2531e-07	1.07254	0.202423	0.757	0.085	313	0.433948
Hip_Width.Legs	ALLEUR_NMATCH	153	1000	weibull	0.0420161	4.68418e-05	3.8142e-07	5.75472e-05	0.228544	0.203493	0.82	0.179	314	0.434854
UKB_460K.pigment_TANNING	nchaes_merged	355	1000	weibull	0.0719332	8.47451e-07	6.37027e-09	1.02528e-06	0.209846	0.204927	0.777	0.178	315	0.436528
short_axis_cm_pa	zooHARs_hg19	84	1000	weibull	0.406856	1.05177e-07	3.50109e-09	2.92429e-07	1.78035	0.206005	0.885	0.034	316	0.437435
UKB_460K.cov_SMOKING_STATUS	selsweeps	339	1000	weibull	0.0681706	1.44042e-07	1.4865e-09	1.83571e-07	0.274427	0.208927	0.756	0.152	317	0.44224
Tibia.Femur	LinARs_hg19_merged	103	1000	weibull	0.431678	5.83059e-07	9.71435e-09	1.40338e-06	1.40693	0.210216	0.982	0.015	318	0.443569
Tibia.Femur	zooHARs_hg19	103	1000	weibull	0.421084	1.07499e-07	3.54072e-09	7.48471e-07	5.96258	0.210521	1	0	319	0.442819
1357	E44_47_Limb_HGEP	55	1000	weibull	0.0709486	1.75263e-06	2.27732e-08	2.33175e-06	0.330431	0.21365	0.751	0.165	320	0.447998
short_axis_cm_pa	GSE63648_8_5pcw	84	1000	weibull	0.0589353	2.13035e-06	2.30692e-08	2.72934e-06	0.281171	0.216712	0.797	0.178	321	0.453002
UKB_460K.disease_RESPIRATORY_ENT	nchaes_merged	249	1000	weibull	0.066775	8.58251e-07	7.96501e-09	1.06585e-06	0.241885	0.219319	0.776	0.179	322	0.457028
PASS_HDL	nchaes_merged	183	1000	weibull	0.058466	8.6776e-07	1.03391e-08	1.12674e-06	0.298442	0.219449	0.757	0.171	323	0.455883
UKB_460K.mental_NEUROTICISM	zooHARs_hg19	292	1000	weibull	0.249237	1.04501e-07	1.54966e-09	1.4918e-07	0.427552	0.219825	0.783	0.142	324	0.455255
1474	EP_combined_human_macaque_prefontal_cortex_hg19	215	1000	weibull	0.0816739	1.17106e-06	1.26424e-08	1.48749e-06	0.270218	0.221829	0.765	0.19	325	0.457991
PASS_AgeFirstBirth	selsweeps	41	1000	weibull	0.423491	1.60442e-07	4.96305e-09	1.52078e-07	-0.0521327	0.223509	0.353	0.288	326	0.460044
UKB_460K.bmd_HEEL_TSCOREz	nchaes_merged	2521	1000	weibull	0.0730648	8.56711e-07	2.32179e-09	9.21348e-07	0.0754485	0.225069	0.812	0.179	327	0.461839
ramax_area	GSE63648_12Combinedpcw_ac_me2_Hu_gain	53	1000	weibull	0.179068	2.19691e-06	3.49461e-08	3.04563e-06	0.386322	0.226542	0.795	0.175	328	0.463443
1108	selsweeps	57	1000	weibull	0.435649	1.74683e-07	5.17892e-09	3.18765e-07	0.824818	0.228889	0.699	0.104	329	0.466821
PASS_bipolar1	GSE63648_12Combinedpcw_ac_me2_Hu_gain	61	1000	weibull	0.0633145	2.18458e-06	2.45346e-08	2.7698e-06	0.267886	0.234196	0.773	0.196	330	0.476198
UKB_460K.cov_SMOKING_STATUS	zooHARs_hg19	339	1000	weibull	0.0879765	1.05416e-07	1.40734e-09	1.37678e-07	0.306051	0.234336	0.731	0.177	331	0.475044
PASS_HDL	zooHARs_hg19	183	1000	weibull	0.443105	1.06087e-07	3.22812e-09	1.73344e-07	0.633987	0.23522	0.659	0.138	332	0.4754
UKB_460K.mental_NEUROTICISM	GSE63648_8_5pcw	292	1000	weibull	0.0478598	2.09337e-06	1.07592e-08	2.36823e-06	0.131302	0.237007	0.785	0.196	333	0.477572
UKB_460K.disease_DERMATOLOGY	haqer	47	1000	weibull	0.438572	5.98698e-07	2.6534e-08	3.94659e-07	-0.340804	0.237428	0.324	0.363	334	0.476988
1995	selsweeps	82	1000	weibull	0.446696	1.90048e-07	5.6472e-09	3.14388e-07	0.65426	0.237554	0.661	0.13	335	0.475818
Hip_Width.Calculated_Height	zooHARs_hg19	83	1000	weibull	0.44837	1.10737e-07	3.30194e-09	1.73297e-07	0.564945	0.2398	0.636	0.15	336	0.478887
Tibia.Femur	ALLEUR_NMATCH	103	1000	weibull	0.0445117	4.70115e-05	4.80452e-07	5.81937e-05	0.23786	0.242958	0.788	0.211	337	0.483753
Legs.Calculated_Height	zooHARs_hg19	104	1000	weibull	0.455441	1.09946e-07	3.22586e-09	1.73143e-07	0.574803	0.244535	0.637	0.136	338	0.485453
1357	GSE63648_7pcw	55	1000	weibull	0.0719692	3.24834e-06	4.72108e-08	4.23954e-06	0.305142	0.248133	0.761	0.201	339	0.491143
Arms.Calculated_Height	zooHARs_hg19	107	1000	weibull	0.473173	1.05535e-07	3.03965e-09	3.54144e-07	2.3557	0.251717	0.966	0.012	340	0.496771
PASS_Crohns_Disease	zooHARs_hg19	177	1000	weibull	0.460163	1.15316e-07	3.31406e-09	9.19587e-08	-0.202552	0.252837	0.287	0.351	341	0.497517
PASS_AgeFirstBirth	GSE63648_8_5pcw	41	1000	weibull	0.179115	2.08909e-06	3.27742e-08	2.7374e-06	0.31033	0.25369	0.749	0.216	342	0.497737
UKB_460K.body_BALDING1	ALLEUR_NMATCH	498	1000	weibull	0.0746642	4.73072e-05	1.88009e-07	5.19215e-05	0.0975385	0.25398	0.78	0.219	343	0.496852
PASS_LDL	GSE63648_7pcw	162	1000	weibull	0.0516826	3.28753e-06	2.98557e-08	3.95211e-06	0.202149	0.255727	0.751	0.217	344	0.498817
UKB_460K.disease_DERMATOLOGY	LinARs_hg19_merged	47	1000	weibull	0.46115	5.88043e-07	1.90512e-08	3.94659e-07	-0.328859	0.25585	0.283	0.392	345	0.497609
UKB_460K.pigment_SKIN	selsweeps	490	1000	weibull	0.0823022	1.88594e-07	2.13136e-09	2.33901e-07	0.240233	0.256249	0.704	0.2	346	0.496945
short_axis_cm_pa	EP_combined_human_macaque_prefontal_cortex_hg19	84	1000	weibull	0.14575	1.10129e-06	1.29819e-08	1.36467e-06	0.239157	0.258294	0.705	0.212	347	0.499467
3919	selsweeps	57	1000	weibull	0.465676	1.53064e-07	4.14823e-09	1.15346e-07	-0.24642	0.258324	0.276	0.402	348	0.498091
1545	selsweeps	83	1000	weibull	0.466943	1.98945e-07	5.54039e-09	1.44268e-07	-0.274837	0.259057	0.274	0.396	349	0.498073
1108	EP_combined_human_macaque_prefontal_cortex_hg19	57	1000	weibull	0.144959	1.1144e-06	1.73996e-08	1.43444e-06	0.287185	0.26094	0.717	0.206	350	0.500259
1443	selsweeps	301	1000	weibull	0.516017	2.4756e-07	4.22944e-09	7.37384e-07	1.97861	0.262768	0.998	0.002	351	0.502328
UKB_460K.repro_MENOPAUSE_AGE	selsweeps	293	1000	weibull	0.501719	2.34257e-07	3.6745e-09	6.49238e-07	1.77148	0.263613	0.997	0.002	352	0.502512
1443	zooHARs_hg19	301	1000	weibull	0.483301	1.01759e-07	2.77964e-09	2.01105e-07	0.976285	0.264025	0.789	0.073	353	0.501872
3919	nchaes_merged	57	1000	weibull	0.317897	8.57827e-07	1.22643e-08	1.15346e-06	0.344628	0.264578	0.743	0.191	354	0.501502
PASS_Schizophrenia	GSE63648_12Combinedpcw_ac_me2_Hu_gain	227	1000	weibull	0.0591787	2.16692e-06	1.38615e-08	2.47814e-06	0.143623	0.264734	0.756	0.226	355	0.500384
0805	GSE63648_8_5pcw	93	1000	weibull	0.0705191	2.11032e-06	2.13469e-08	2.56158e-06	0.213831	0.265152	0.759	0.215	356	0.499768
PASS_Ulcerative_Colitis	EP_combined_human_macaque_prefontal_cortex_hg19	95	1000	weibull	0.46777	1.14103e-06	1.86033e-08	2.26395e-06	0.984127	0.265662	0.947	0.034	357	0.499326
1357	EP_combined_human_macaque_prefontal_cortex_hg19	55	1000	weibull	0.42714	1.13662e-06	1.89467e-08	1.90779e-06	0.678478	0.267077	0.858	0.084	358	0.500582
0805	zooHARs_hg19	93	1000	weibull	0.481138	1.01563e-07	2.77318e-09	6.92318e-08	-0.318337	0.270862	0.248	0.419	359	0.506264
RVEDV	selsweeps	93	1000	weibull	0.50265	1.80218e-07	4.5589e-09	6.99874e-07	2.8835	0.270989	0.992	0.002	360	0.505093
short_axis_cm_root	selsweeps	84	1000	weibull	0.494409	1.78108e-07	4.73045e-09	3.37965e-07	0.897533	0.272073	0.777	0.084	361	0.505709
1768	GSE63648_7pcw	267	1000	weibull	0.0582838	3.32709e-06	2.76272e-08	3.90493e-06	0.173677	0.272522	0.737	0.241	362	0.505145
UKB_460K.mental_NEUROTICISM	GSE63648_12Combinedpcw_ac_me2_Hu_gain	292	1000	weibull	0.0637036	2.17706e-06	1.03289e-08	2.40553e-06	0.104944	0.273429	0.745	0.241	363	0.505429
Arms.Legs	zooHARs_hg19	91	1000	weibull	0.483861	1.02893e-07	2.75492e-09	6.84126e-08	-0.335106	0.274139	0.242	0.442	364	0.505349
PASS_bipolar1	GSE63648_7pcw	61	1000	weibull	0.0606265	3.11573e-06	3.87322e-08	3.85794e-06	0.238213	0.274503	0.747	0.228	365	0.504633
1391	ALLEUR_NMATCH	262	1000	weibull	0.0563327	4.69522e-05	3.12253e-07	5.35781e-05	0.141121	0.276825	0.758	0.239	366	0.507512
0343	zooHARs_hg19	178	1000	weibull	0.509038	1.02886e-07	2.66996e-09	3.08412e-07	1.9976	0.277373	0.961	0.009	367	0.507131
0805	GSE63648_12Combinedpcw_ac_me2_Hu_gain	93	1000	weibull	0.0803034	2.17769e-06	1.89623e-08	2.56158e-06	0.176284	0.27941	0.73	0.248	368	0.509467
PASS_bipolar1	selsweeps	61	1000	weibull	0.500492	1.48283e-07	3.80749e-09	1.97843e-07	0.334223	0.279539	0.565	0.189	369	0.508322
UKB_460K.other_MORNINGPERSON	selsweeps	336	1000	weibull	0.155589	1.52918e-07	1.69708e-09	1.82611e-07	0.194172	0.281199	0.658	0.233	370	0.509959
RVEDV	ALLEUR_NMATCH	93	1000	weibull	0.0374718	4.67468e-05	4.72062e-07	5.57567e-05	0.192737	0.283523	0.747	0.252	371	0.512787
RVEF	GSE63648_8_5pcw	60	1000	weibull	0.172779	2.10152e-06	3.19935e-08	2.58835e-06	0.231653	0.284052	0.68	0.256	372	0.512363
UKB_460K.pigment_SUNBURN	selsweeps	235	1000	weibull	0.460745	1.74921e-07	2.65602e-09	2.79809e-07	0.599634	0.285232	0.852	0.07	373	0.513111
UKB_460K.disease_HI_CHOL_SELF_REP	zooHARs_hg19	287	1000	weibull	0.507129	1.06939e-07	2.81083e-09	1.22077e-07	0.141553	0.287341	0.516	0.267	374	0.515524
UKB_460K.pigment_SKIN	nchaes_merged	490	1000	weibull	0.0680948	8.64964e-07	5.77325e-09	9.82382e-07	0.135749	0.287378	0.725	0.238	375	0.514214
PASS_Crohns_Disease	haqer	177	1000	weibull	0.389106	6.16399e-07	1.44095e-08	8.27628e-07	0.342682	0.287734	0.774	0.154	376	0.513484
PASS_Schizophrenia	selsweeps	227	1000	weibull	0.494591	1.66566e-07	2.39233e-09	2.83216e-07	0.700319	0.289525	0.902	0.053	377	0.515309
UKB_460K.disease_T2D	zooHARs_hg19	149	1000	weibull	0.500387	1.06826e-07	2.75606e-09	6.18923e-08	-0.420626	0.289613	0.21	0.505	378	0.514101
Hip_Width.Legs	zooHARs_hg19	153	1000	weibull	0.524149	1.0378e-07	2.55209e-09	2.70683e-07	1.60824	0.289852	0.945	0.025	379	0.513168
UKB_460K.repro_MENOPAUSE_AGE	zooHARs_hg19	293	1000	weibull	0.523682	1.05118e-07	2.60699e-09	2.36087e-07	1.24593	0.290549	0.885	0.046	380	0.513047
short_axis_cm_pa	selsweeps	84	1000	weibull	0.51212	1.6688e-07	4.15262e-09	1.94953e-07	0.168224	0.291003	0.501	0.26	381	0.512501
UKB_460K.cov_SMOKING_STATUS	GSE63648_8_5pcw	339	1000	weibull	0.0687722	2.08826e-06	1.07837e-08	2.30994e-06	0.106154	0.292416	0.749	0.238	382	0.513642
UKB_460K.pigment_SKIN	zooHARs_hg19	490	1000	weibull	0.48401	1.02869e-07	1.65303e-09	1.8712e-07	0.819009	0.294701	0.909	0.043	383	0.516304
ramax_area	haqer	53	1000	weibull	0.512364	6.25115e-07	2.44784e-08	5.07605e-07	-0.187982	0.295592	0.428	0.365	384	0.516516
1904	zooHARs_hg19	311	1000	weibull	0.509965	1.07338e-07	2.77299e-09	6.3778e-08	-0.405823	0.296035	0.194	0.478	385	0.515947
Tibia.Femur	GSE63648_12Combinedpcw_ac_me2_Hu_gain	103	1000	weibull	0.060401	2.20584e-06	2.36347e-08	2.61965e-06	0.187598	0.298198	0.719	0.244	386	0.51837
short_axis_cm_root	ALLEUR_NMATCH	84	1000	weibull	0.0464845	4.7837e-05	5.07268e-07	5.66655e-05	0.184555	0.2991	0.734	0.265	387	0.518595
PASS_AgeFirstBirth	nchaes_merged	41	1000	weibull	0.431555	8.80834e-07	1.63809e-08	1.21662e-06	0.381215	0.300435	0.739	0.186	388	0.519567
ramax_area	GSE63648_8_5pcw	53	1000	weibull	0.328022	2.05605e-06	3.57534e-08	2.53802e-06	0.234416	0.301581	0.672	0.257	389	0.520208
UKB_460K.disease_RESPIRATORY_ENT	zooHARs_hg19	249	1000	weibull	0.535841	1.06149e-07	2.47469e-09	1.93791e-07	0.82565	0.303575	0.798	0.092	390	0.522305
UKB_460K.blood_RBC_DISTRIB_WIDTH	zooHARs_hg19	2183	1000	weibull	0.0750816	1.05615e-07	9.68684e-10	1.22612e-07	0.160935	0.303648	0.674	0.234	391	0.521094
ramax_area	LinARs_hg19_merged	53	1000	weibull	0.531732	5.88822e-07	1.66582e-08	7.61407e-07	0.293103	0.305262	0.633	0.213	392	0.522528
Hip_Width.Calculated_Height	ALLEUR_NMATCH	83	1000	weibull	0.0321314	4.73445e-05	4.80474e-07	5.53683e-05	0.169477	0.307053	0.717	0.281	393	0.524256
short_axis_cm_pa	GSE63648_12Combinedpcw_ac_me2_Hu_gain	84	1000	weibull	0.0747556	2.17314e-06	2.1647e-08	2.53439e-06	0.166233	0.309233	0.706	0.252	394	0.526639
UKB_460K.disease_ALLERGY_ECZEMA_DIAGNOSED	zooHARs_hg19	479	1000	weibull	0.533958	1.04225e-07	1.81222e-09	1.9523e-07	0.87316	0.310895	0.908	0.052	395	0.528128
PASS_AgeFirstBirth	haqer	41	1000	weibull	0.550712	6.25344e-07	1.96623e-08	1.21662e-06	0.945525	0.313868	0.894	0.082	396	0.531832
UKB_460K.pigment_SUNBURN	zooHARs_hg19	235	1000	weibull	0.559013	1.07567e-07	2.22293e-09	2.39836e-07	1.22965	0.314029	0.927	0.035	397	0.530765
ramax_area	nchaes_merged	53	1000	weibull	0.555126	8.45924e-07	1.75893e-08	1.77662e-06	1.10021	0.314244	0.922	0.045	398	0.529793
UKB_460K.disease_DERMATOLOGY	nchaes_merged	47	1000	weibull	0.537553	8.56411e-07	1.96363e-08	7.89319e-07	-0.078341	0.315528	0.376	0.376	399	0.530624
Legs.Calculated_Height	selsweeps	104	1000	weibull	0.541132	1.73316e-07	3.81694e-09	1.73143e-07	-0.000999001	0.316415	0.41	0.333	400	0.530786
UKB_460K.disease_DERMATOLOGY	EP_combined_human_macaque_prefontal_cortex_hg19	47	1000	weibull	0.557447	1.1824e-06	2.52461e-08	2.36796e-06	1.00267	0.317134	0.891	0.062	401	0.530666
UKB_460K.pigment_TANNING	zooHARs_hg19	355	1000	weibull	0.556078	1.0967e-07	2.08355e-09	2.12128e-07	0.934236	0.317395	0.892	0.046	402	0.529781
PASS_LDL	selsweeps	162	1000	weibull	0.541299	2.53429e-07	5.50287e-09	2.47007e-07	-0.0253411	0.318105	0.381	0.339	403	0.529649
PASS_Ulcerative_Colitis	haqer	95	1000	weibull	0.540491	6.30201e-07	2.32769e-08	6.1744e-07	-0.0202482	0.318145	0.534	0.315	404	0.528404
PASS_Rheumatoid_Arthritis	haqer	46	1000	weibull	0.536716	5.78809e-07	2.0604e-08	4.25126e-07	-0.265516	0.318164	0.365	0.404	405	0.527131
RVEF	haqer	60	1000	weibull	0.534449	6.38459e-07	2.40061e-08	4.31391e-07	-0.324324	0.318594	0.346	0.44	406	0.526543
PASS_AgeFirstBirth	LinARs_hg19_merged	41	1000	weibull	0.551467	5.81089e-07	1.37436e-08	1.06454e-06	0.831981	0.319052	0.863	0.092	407	0.526004
RVEF	LinARs_hg19_merged	60	1000	weibull	0.543641	5.84967e-07	1.42774e-08	6.47087e-07	0.106195	0.319137	0.537	0.312	408	0.524855
PASS_Rheumatoid_Arthritis	GSE63648_12Combinedpcw_ac_me2_Hu_gain	46	1000	weibull	0.119468	2.18451e-06	3.19756e-08	2.55075e-06	0.167656	0.319387	0.644	0.295	409	0.523983
UKB_460K.disease_ALLERGY_ECZEMA_DIAGNOSED	nchaes_merged	479	1000	weibull	0.0782099	8.49029e-07	5.87051e-09	9.48262e-07	0.116878	0.320762	0.679	0.27	410	0.524954
UKB_460K.disease_DERMATOLOGY	GSE63648_12Combinedpcw_ac_me2_Hu_gain	47	1000	weibull	0.450942	2.21562e-06	3.73323e-08	2.76262e-06	0.246883	0.321788	0.653	0.244	411	0.525352
UKB_460K.disease_HI_CHOL_SELF_REP	selsweeps	287	1000	weibull	0.536388	2.26819e-07	3.78004e-09	3.66231e-07	0.614639	0.322234	0.823	0.089	412	0.524804
1108	LinARs_hg19_merged	57	1000	weibull	0.549965	5.80312e-07	1.26309e-08	9.56295e-07	0.647899	0.322424	0.807	0.11	413	0.523841
0805	selsweeps	93	1000	weibull	0.55677	1.54041e-07	3.24621e-09	2.07695e-07	0.348315	0.323844	0.611	0.183	414	0.524878
UKB_460K.body_WHRadjBMIz	zooHARs_hg19	1161	1000	weibull	0.0777988	1.04168e-07	1.04437e-09	1.19978e-07	0.151768	0.324099	0.64	0.272	415	0.524025
PASS_Schizophrenia	nchaes_merged	227	1000	weibull	0.0584797	8.4409e-07	6.98607e-09	9.55854e-07	0.132408	0.324114	0.678	0.269	416	0.522789
UKB_460K.disease_DERMATOLOGY	GSE63648_8_5pcw	47	1000	weibull	0.476971	2.11932e-06	4.00329e-08	2.76262e-06	0.303538	0.32529	0.685	0.228	417	0.523429
1357	haqer	55	1000	weibull	0.544962	6.283e-07	2.21286e-08	4.23954e-07	-0.325236	0.328808	0.323	0.46	418	0.527824
Hip_Width.Calculated_Height	GSE63648_8_5pcw	83	1000	weibull	0.0642549	2.091e-06	2.41032e-08	2.42615e-06	0.160285	0.330909	0.69	0.271	419	0.529927
PASS_Rheumatoid_Arthritis	LinARs_hg19_merged	46	1000	weibull	0.54905	5.7392e-07	1.42472e-08	4.25126e-07	-0.259259	0.33171	0.314	0.45	420	0.529947
PASS_Schizophrenia	zooHARs_hg19	227	1000	weibull	0.557023	1.08755e-07	2.12837e-09	1.41608e-07	0.302083	0.333105	0.638	0.21	421	0.530911
UKB_460K.disease_ALLERGY_ECZEMA_DIAGNOSED	ALLEUR_NMATCH	479	1000	weibull	0.0534536	4.73024e-05	2.27303e-07	5.10667e-05	0.0795793	0.334177	0.7	0.296	422	0.531358
PASS_Rheumatoid_Arthritis	GSE63648_8_5pcw	46	1000	weibull	0.22434	2.12371e-06	3.41246e-08	2.33819e-06	0.100991	0.336721	0.593	0.339	423	0.534137
1357	LinARs_hg19_merged	55	1000	weibull	0.552988	5.94596e-07	1.37821e-08	4.23954e-07	-0.286988	0.337914	0.283	0.49	424	0.534765
UKB_460K.other_MORNINGPERSON	GSE63648_8_5pcw	336	1000	weibull	0.0608235	2.11873e-06	1.12892e-08	2.3009e-06	0.0859822	0.338129	0.698	0.282	425	0.533847
PASS_HDL	selsweeps	183	1000	weibull	0.557115	2.19887e-07	4.41196e-09	1.73344e-07	-0.211667	0.34017	0.284	0.474	426	0.535808
UKB_460K.disease_DERMATOLOGY	E44_47_Limb_HGEP	47	1000	weibull	0.467149	1.80557e-06	3.00827e-08	1.9733e-06	0.0928962	0.341023	0.528	0.299	427	0.535893
0805	GSE63648_7pcw	93	1000	weibull	0.048212	3.21076e-06	2.74511e-08	3.60005e-06	0.121245	0.342784	0.672	0.295	428	0.537403
UKB_460K.disease_HYPOTHYROIDISM_SELF_REP	zooHARs_hg19	335	1000	weibull	0.556495	1.04859e-07	2.24076e-09	7.48192e-08	-0.286479	0.343831	0.259	0.508	429	0.537786
short_axis_cm_pa	LinARs_hg19_merged	84	1000	weibull	0.423451	5.66436e-07	9.99682e-09	5.84859e-07	0.0325245	0.346444	0.523	0.357	430	0.540614
2121	LinARs_hg19_merged	106	1000	weibull	0.478982	5.77631e-07	1.1037e-08	5.92685e-07	0.026062	0.347127	0.515	0.35	431	0.540424
Arms.Legs	selsweeps	91	1000	weibull	0.554636	1.53997e-07	3.21044e-09	6.84126e-08	-0.555753	0.347364	0.098	0.655	432	0.539539
PASS_LDL	haqer	162	1000	weibull	0.489045	6.32213e-07	1.74969e-08	6.17517e-07	-0.0232467	0.347432	0.556	0.332	433	0.538399
PASS_HDL	LinARs_hg19_merged	183	1000	weibull	0.282809	5.72469e-07	8.66936e-09	6.06704e-07	0.0598032	0.348158	0.545	0.343	434	0.538281
UKB_460K.disease_T2D	selsweeps	149	1000	weibull	0.558245	1.73484e-07	3.3577e-09	1.23785e-07	-0.286479	0.348808	0.233	0.532	435	0.538046
RVEDV	LinARs_hg19_merged	93	1000	weibull	0.476461	5.72847e-07	1.03289e-08	5.83229e-07	0.0181226	0.348853	0.509	0.368	436	0.536881
1437	LinARs_hg19_merged	100	1000	weibull	0.552279	5.76282e-07	1.19223e-08	4.84542e-07	-0.159193	0.3494	0.357	0.444	437	0.536493
3919	LinARs_hg19_merged	57	1000	weibull	0.490535	5.78806e-07	1.12076e-08	5.76729e-07	-0.00358709	0.349667	0.495	0.371	438	0.535677
1437	haqer	100	1000	weibull	0.547242	6.49448e-07	2.0999e-08	4.84542e-07	-0.253917	0.355528	0.354	0.457	439	0.543415
2121	haqer	106	1000	weibull	0.431423	6.50175e-07	1.83452e-08	5.92685e-07	-0.088423	0.356061	0.511	0.355	440	0.542993
UKB_460K.lung_FVCzSMOKE	ALLEUR_NMATCH	1244	1000	weibull	0.0722776	4.70428e-05	1.26827e-07	4.9004e-05	0.041691	0.358341	0.697	0.301	441	0.545231
PASS_Ulcerative_Colitis	LinARs_hg19_merged	95	1000	weibull	0.554358	5.98505e-07	1.4437e-08	2.05813e-07	-0.656121	0.358642	0.087	0.723	442	0.544455
0343	selsweeps	178	1000	weibull	0.558119	1.82518e-07	3.43012e-09	1.23365e-07	-0.324096	0.358967	0.211	0.569	443	0.543718
UKB_460K.lung_FVCzSMOKE	EP_combined_human_macaque_prefontal_cortex_hg19	1244	1000	weibull	0.0719435	1.12348e-06	3.83881e-09	1.18091e-06	0.0511146	0.36096	0.676	0.299	444	0.545505
UKB_460K.lung_FEV1FVCzSMOKE	LinARs_hg19_merged	1474	1000	weibull	0.0654316	5.79509e-07	2.46114e-09	6.14986e-07	0.0612191	0.36244	0.672	0.299	445	0.546511
PASS_HDL	haqer	183	1000	weibull	0.326366	6.36693e-07	1.56685e-08	6.06704e-07	-0.0471005	0.365832	0.546	0.36	446	0.550388
Arms.Legs	ALLEUR_NMATCH	91	1000	weibull	0.0489442	4.70806e-05	4.18113e-07	5.2062e-05	0.105804	0.36632	0.669	0.329	447	0.54989
RVEF	nchaes_merged	60	1000	weibull	0.530912	8.58253e-07	1.61933e-08	6.47087e-07	-0.246042	0.366359	0.295	0.537	448	0.54872
1768	selsweeps	267	1000	weibull	0.554567	2.78885e-07	4.95484e-09	1.81625e-07	-0.348746	0.366521	0.185	0.61	449	0.547741
Arms.Legs	GSE63648_12Combinedpcw_ac_me2_Hu_gain	91	1000	weibull	0.0824292	2.16622e-06	1.92837e-08	2.39444e-06	0.105356	0.367456	0.669	0.294	450	0.547918
1108	haqer	57	1000	weibull	0.550077	6.56815e-07	2.18017e-08	3.18765e-07	-0.514681	0.368809	0.197	0.615	451	0.548716
short_axis_cm_root	LinARs_hg19_merged	84	1000	weibull	0.491172	5.67782e-07	1.04794e-08	4.50621e-07	-0.206349	0.372221	0.314	0.517	452	0.552567
PASS_bipolar1	haqer	61	1000	weibull	0.409297	6.41803e-07	2.11233e-08	4.94608e-07	-0.229346	0.372513	0.48	0.411	453	0.55178
PASS_Ulcerative_Colitis	nchaes_merged	95	1000	weibull	0.506055	8.79235e-07	1.5897e-08	6.1744e-07	-0.297753	0.379326	0.241	0.565	454	0.560633
PASS_Rheumatoid_Arthritis	nchaes_merged	46	1000	weibull	0.540061	8.4515e-07	1.67178e-08	4.25126e-07	-0.496982	0.382825	0.149	0.694	455	0.564562
RVEF	EP_combined_human_macaque_prefontal_cortex_hg19	60	1000	weibull	0.443854	1.10997e-06	1.93727e-08	8.62783e-07	-0.222697	0.385728	0.304	0.553	456	0.567596
1357	nchaes_merged	55	1000	weibull	0.534268	8.34766e-07	1.6085e-08	4.23954e-07	-0.492128	0.388743	0.134	0.699	457	0.570781
1443	ALLEUR_NMATCH	301	1000	weibull	0.049427	4.77438e-05	3.087e-07	5.11477e-05	0.0712952	0.389202	0.652	0.346	458	0.570206
UKB_460K.disease_ALLERGY_ECZEMA_DIAGNOSED	selsweeps	479	1000	weibull	0.0988217	2.04741e-07	2.40116e-09	2.2312e-07	0.0897698	0.398444	0.563	0.326	459	0.582475
UKB_460K.body_BMIz	GSE63648_7pcw	1872	1000	weibull	0.0586519	3.18166e-06	6.98869e-09	3.26585e-06	0.0264617	0.400073	0.647	0.351	460	0.583584
1995	haqer	82	1000	weibull	0.548962	6.2799e-07	1.87972e-08	1.57194e-07	-0.749687	0.402038	0.049	0.786	461	0.58518
UKB_460K.pigment_SKIN	ALLEUR_NMATCH	490	1000	weibull	0.0585557	4.71279e-05	2.16773e-07	4.94232e-05	0.0487039	0.404752	0.637	0.358	462	0.587854
UKB_460K.bp_SYSTOLICadjMEDz	LinARs_hg19_merged	1665	1000	weibull	0.0631559	5.7774e-07	2.27761e-09	6.02117e-07	0.042193	0.406097	0.619	0.356	463	0.588533
UKB_460K.disease_T2D	ALLEUR_NMATCH	149	1000	weibull	0.0644977	4.76699e-05	3.63302e-07	5.08755e-05	0.0672456	0.407712	0.642	0.357	464	0.5896
Arms.Legs	LinARs_hg19_merged	91	1000	weibull	0.0760047	5.76308e-07	8.47034e-09	6.15713e-07	0.0683761	0.414005	0.541	0.338	465	0.597413
PASS_Rheumatoid_Arthritis	EP_combined_human_macaque_prefontal_cortex_hg19	46	1000	weibull	0.468953	1.15315e-06	2.12716e-08	6.37688e-07	-0.447005	0.415261	0.175	0.713	466	0.59794
UKB_460K.cov_SMOKING_STATUS	EP_combined_human_macaque_prefontal_cortex_hg19	339	1000	weibull	0.0531672	1.10885e-06	5.9986e-09	1.16262e-06	0.0484928	0.419606	0.598	0.377	467	0.602902
UKB_460K.disease_ALLERGY_ECZEMA_DIAGNOSED	LinARs_hg19_merged	479	1000	weibull	0.0764045	5.79834e-07	5.08725e-09	6.13581e-07	0.0582011	0.427248	0.586	0.362	468	0.612572
1545	nchaes_merged	83	1000	weibull	0.317535	8.75272e-07	1.31203e-08	7.21338e-07	-0.175869	0.430904	0.33	0.542	469	0.616496
Hip_Width.Calculated_Height	GSE63648_12Combinedpcw_ac_me2_Hu_gain	83	1000	weibull	0.0611243	2.2208e-06	2.29252e-08	2.3395e-06	0.053453	0.435356	0.578	0.375	470	0.62154
1391	selsweeps	262	1000	weibull	0.530117	2.13905e-07	3.65553e-09	5.81738e-08	-0.728039	0.437883	0.032	0.867	471	0.62382
1437	EP_combined_human_macaque_prefontal_cortex_hg19	100	1000	weibull	0.294076	1.15192e-06	1.61017e-08	9.69084e-07	-0.158721	0.441602	0.32	0.555	472	0.627786
UKB_460K.body_HEIGHTz	nchaes_merged	5553	1000	weibull	0.0669581	8.57362e-07	1.62612e-09	8.71098e-07	0.0160211	0.443919	0.606	0.377	473	0.629746
UKB_460K.other_MORNINGPERSON	E44_47_Limb_HGEP	336	1000	weibull	0.0858645	1.75442e-06	8.08966e-09	1.80785e-06	0.0304557	0.44923	0.6	0.366	474	0.635935
UKB_460K.repro_MENOPAUSE_AGE	GSE63648_7pcw	293	1000	weibull	0.0783222	3.30008e-06	2.22933e-08	3.42326e-06	0.0373258	0.451869	0.594	0.381	475	0.638325
Hip_Width.Legs	LinARs_hg19_merged	153	1000	weibull	0.0751872	5.79586e-07	7.29895e-09	5.95502e-07	0.0274612	0.456305	0.531	0.384	476	0.643237
1904	selsweeps	311	1000	weibull	0.515514	2.43249e-07	3.9332e-09	6.3778e-08	-0.737808	0.457486	0.027	0.891	477	0.643549
UKB_460K.pigment_TANNING	selsweeps	355	1000	weibull	0.205542	1.96077e-07	2.66584e-09	1.76773e-07	-0.0984493	0.458805	0.351	0.482	478	0.644055
PASS_bipolar1	nchaes_merged	61	1000	weibull	0.241888	8.20555e-07	1.23947e-08	6.92451e-07	-0.156118	0.459109	0.352	0.532	479	0.643136
1108	nchaes_merged	57	1000	weibull	0.299014	8.61143e-07	1.44175e-08	6.3753e-07	-0.259671	0.460548	0.275	0.579	480	0.643807
PASS_LDL	LinARs_hg19_merged	162	1000	weibull	0.460972	5.86888e-07	9.92567e-09	2.47007e-07	-0.579125	0.464028	0.075	0.818	481	0.647324
UKB_460K.other_MORNINGPERSON	EP_combined_human_macaque_prefontal_cortex_hg19	336	1000	weibull	0.0675745	1.1029e-06	6.1818e-09	1.13219e-06	0.0265581	0.464575	0.569	0.397	482	0.646742
UKB_460K.bmd_HEEL_TSCOREz	ALLEUR_NMATCH	2521	1000	weibull	0.0548814	4.71044e-05	9.25042e-08	4.76731e-05	0.0120729	0.47066	0.575	0.425	483	0.653857
Legs.Calculated_Height	nchaes_merged	104	1000	weibull	0.0768086	8.58095e-07	1.08888e-08	8.65713e-07	0.00887813	0.472809	0.502	0.396	484	0.655485
PASS_bipolar1	LinARs_hg19_merged	61	1000	weibull	0.388051	5.71371e-07	1.06466e-08	2.96765e-07	-0.480609	0.476668	0.15	0.731	485	0.659473
UKB_460K.repro_MENARCHE_AGE	GSE63648_12Combinedpcw_ac_me2_Hu_gain	724	1000	weibull	0.06067	2.1686e-06	7.6745e-09	2.20437e-06	0.0164933	0.477706	0.553	0.431	486	0.659549
UKB_460K.repro_MENOPAUSE_AGE	haqer	293	1000	weibull	0.203391	6.32476e-07	1.1949e-08	5.31195e-07	-0.160134	0.479005	0.401	0.51	487	0.659985
ramax_area	EP_combined_human_macaque_prefontal_cortex_hg19	53	1000	weibull	0.49622	1.12993e-06	2.1266e-08	2.53802e-07	-0.775382	0.47978	0.024	0.89	488	0.659698
3919	haqer	57	1000	weibull	0.48943	6.3348e-07	1.77143e-08	1.15346e-07	-0.817917	0.48557	0.025	0.9	489	0.666294
RVEDV	haqer	93	1000	weibull	0.488984	6.30937e-07	1.68853e-08	1.16646e-07	-0.815123	0.486016	0.025	0.902	490	0.665544
UKB_460K.body_WHRadjBMIz	EP_combined_human_macaque_prefontal_cortex_hg19	1161	1000	weibull	0.0633582	1.12879e-06	4.0865e-09	1.1444e-06	0.0138339	0.48729	0.541	0.429	491	0.66593
UKB_460K.bp_SYSTOLICadjMEDz	selsweeps	1665	1000	weibull	0.0795501	1.80282e-07	1.02445e-09	1.8246e-07	0.0120775	0.496522	0.491	0.425	492	0.677168
UKB_460K.pigment_SUNBURN	EP_combined_human_macaque_prefontal_cortex_hg19	235	1000	weibull	0.074232	1.1108e-06	8.90793e-09	1.11924e-06	0.00759293	0.497355	0.509	0.434	493	0.676927
Hip_Width.Calculated_Height	LinARs_hg19_merged	83	1000	weibull	0.240181	5.69279e-07	9.22568e-09	4.33242e-07	-0.238965	0.498618	0.295	0.561	494	0.677272
UKB_460K.bp_SYSTOLICadjMEDz	ALLEUR_NMATCH	1665	1000	weibull	0.0667203	4.71291e-05	1.16563e-07	4.74152e-05	0.00607049	0.50501	0.548	0.451	495	0.684569
PASS_AgeFirstBirth	E44_47_Limb_HGEP	41	1000	weibull	0.0703642	1.73019e-06	2.25623e-08	1.67285e-06	-0.033137	0.510364	0.474	0.44	496	0.690432
PASS_Schizophrenia	haqer	227	1000	weibull	0.113547	6.17907e-07	1.02132e-08	5.66432e-07	-0.0833047	0.521693	0.498	0.439	497	0.704338
UKB_460K.disease_RESPIRATORY_ENT	selsweeps	249	1000	weibull	0.472457	1.94663e-07	3.09829e-09	4.84477e-08	-0.75112	0.521829	0.017	0.912	498	0.703107
PASS_LDL	nchaes_merged	162	1000	weibull	0.268628	8.3303e-07	1.12152e-08	6.17517e-07	-0.25871	0.523914	0.232	0.626	499	0.704502
UKB_460K.disease_HI_CHOL_SELF_REP	haqer	287	1000	weibull	0.1158	6.2888e-07	1.27292e-08	5.49347e-07	-0.126468	0.526952	0.446	0.445	500	0.707169
UKB_460K.blood_RED_COUNT	selsweeps	2477	1000	weibull	0.0737111	2.05018e-07	1.04724e-09	2.04653e-07	-0.00178061	0.528813	0.478	0.463	501	0.708251
UKB_460K.pigment_TANNING	ALLEUR_NMATCH	355	1000	weibull	0.048682	4.71567e-05	2.55849e-07	4.69863e-05	-0.00361293	0.531393	0.487	0.512	502	0.710288
UKB_460K.pigment_HAIR	ALLEUR_NMATCH	1023	1000	weibull	0.0637283	4.72788e-05	1.5456e-07	4.71727e-05	-0.00224322	0.532569	0.504	0.496	503	0.710444
short_axis_cm_root	haqer	84	1000	weibull	0.44636	6.34699e-07	1.80515e-08	1.12655e-07	-0.822506	0.53564	0.018	0.907	504	0.713124
UKB_460K.body_WHRadjBMIz	nchaes_merged	1161	1000	weibull	0.0825182	8.6158e-07	3.44149e-09	8.58303e-07	-0.00380269	0.535997	0.509	0.463	505	0.712186
short_axis_cm_pa	haqer	84	1000	weibull	0.327666	6.28528e-07	1.48223e-08	2.92429e-07	-0.534739	0.536334	0.136	0.757	506	0.711225
RVEDV	GSE63648_12Combinedpcw_ac_me2_Hu_gain	93	1000	weibull	0.0782397	2.19026e-06	2.26836e-08	2.09962e-06	-0.0413804	0.541808	0.466	0.467	507	0.717067
UKB_460K.blood_EOSINOPHIL_COUNT	ALLEUR_NMATCH	1886	1000	weibull	0.0675015	4.7166e-05	1.09354e-07	4.71186e-05	-0.00100397	0.542127	0.512	0.487	508	0.716077
UKB_460K.pigment_SUNBURN	GSE63648_7pcw	235	1000	weibull	0.0612233	3.22892e-06	2.22474e-08	3.15785e-06	-0.0220109	0.550253	0.491	0.49	509	0.725382
UKB_460K.repro_MENOPAUSE_AGE	LinARs_hg19_merged	293	1000	weibull	0.079215	5.80891e-07	7.109e-09	5.31195e-07	-0.0855517	0.565699	0.392	0.49	510	0.744282
Hip_Width.Calculated_Height	haqer	83	1000	weibull	0.380744	6.36865e-07	1.74673e-08	1.73297e-07	-0.727891	0.578256	0.041	0.883	511	0.759314
UKB_460K.pigment_SUNBURN	GSE63648_12Combinedpcw_ac_me2_Hu_gain	235	1000	weibull	0.0606494	2.20614e-06	1.44426e-08	2.11856e-06	-0.0396985	0.583503	0.434	0.534	512	0.764708
1768	haqer	267	1000	weibull	0.337317	6.58572e-07	1.67992e-08	2.72437e-07	-0.586321	0.584683	0.078	0.817	513	0.764761
UKB_460K.disease_HI_CHOL_SELF_REP	EP_combined_human_macaque_prefontal_cortex_hg19	287	1000	weibull	0.057921	1.17267e-06	1.0196e-08	1.09869e-06	-0.0630856	0.589603	0.401	0.536	514	0.769696
UKB_460K.mental_NEUROTICISM	GSE63648_7pcw	292	1000	weibull	0.0787365	3.14523e-06	1.61309e-08	3.03954e-06	-0.0336045	0.590975	0.425	0.56	515	0.769988
UKB_460K.disease_T2D	haqer	149	1000	weibull	0.167302	6.29878e-07	1.39974e-08	4.33246e-07	-0.312175	0.593031	0.28	0.619	516	0.77117
UKB_460K.pigment_SUNBURN	GSE63648_8_5pcw	235	1000	weibull	0.0612752	2.11388e-06	1.54755e-08	1.99864e-06	-0.0545166	0.593763	0.417	0.559	517	0.770629
UKB_460K.repro_MENARCHE_AGE	zooHARs_hg19	724	1000	weibull	0.174903	1.06863e-07	1.11983e-09	8.77845e-08	-0.178532	0.594007	0.258	0.641	518	0.769457
Hip_Width.Legs	EP_combined_human_macaque_prefontal_cortex_hg19	153	1000	weibull	0.0718348	1.11186e-06	1.04703e-08	1.02859e-06	-0.0748856	0.594404	0.382	0.543	519	0.768488
UKB_460K.disease_HYPOTHYROIDISM_SELF_REP	ALLEUR_NMATCH	335	1000	weibull	0.043728	4.72406e-05	2.59804e-07	4.54901e-05	-0.0370567	0.595902	0.415	0.584	520	0.768942
PASS_AgeFirstBirth	EP_combined_human_macaque_prefontal_cortex_hg19	41	1000	weibull	0.323671	1.09998e-06	1.87863e-08	4.56233e-07	-0.585234	0.600329	0.076	0.833	521	0.773168
UKB_460K.disease_DERMATOLOGY	ALLEUR_NMATCH	47	1000	weibull	0.0333099	4.85167e-05	7.56668e-07	3.98606e-05	-0.178414	0.603412	0.4	0.592	522	0.775651
UKB_460K.cov_SMOKING_STATUS	GSE63648_7pcw	339	1000	weibull	0.0588123	3.15733e-06	1.49602e-08	3.04422e-06	-0.0358247	0.607167	0.41	0.572	523	0.778985
UKB_460K.pigment_HAIR	LinARs_hg19_merged	1023	1000	weibull	0.0857572	5.81314e-07	3.4242e-09	5.49335e-07	-0.0550105	0.619948	0.389	0.564	524	0.793865
UKB_460K.pigment_HAIR	nchaes_merged	1023	1000	weibull	0.0713068	8.53211e-07	3.7551e-09	8.18159e-07	-0.0410828	0.62158	0.371	0.587	525	0.794438
1443	LinARs_hg19_merged	301	1000	weibull	0.258767	5.80523e-07	8.03994e-09	3.35175e-07	-0.422633	0.627233	0.114	0.807	526	0.800139
ramax_area	GSE63648_7pcw	53	1000	weibull	0.259345	3.25146e-06	5.53853e-08	1.52281e-06	-0.531652	0.632312	0.114	0.844	527	0.805087
Arms.Calculated_Height	ALLEUR_NMATCH	107	1000	weibull	0.0498878	4.70694e-05	4.38698e-07	4.19307e-05	-0.109173	0.633231	0.38	0.618	528	0.804731
0343	haqer	178	1000	weibull	0.205422	6.34527e-07	1.24695e-08	3.70094e-07	-0.41674	0.63419	0.179	0.75	529	0.804426
1768	LinARs_hg19_merged	267	1000	weibull	0.290065	5.76386e-07	9.25439e-09	2.72437e-07	-0.527336	0.638935	0.071	0.822	530	0.808915
UKB_460K.other_MORNINGPERSON	GSE63648_12Combinedpcw_ac_me2_Hu_gain	336	1000	weibull	0.0755508	2.16858e-06	1.07248e-08	2.04524e-06	-0.0568739	0.64336	0.353	0.628	531	0.812985
Legs.Calculated_Height	LinARs_hg19_merged	104	1000	weibull	0.359059	5.62714e-07	9.21703e-09	1.73143e-07	-0.692308	0.644301	0.032	0.914	532	0.812642
UKB_460K.blood_WHITE_COUNT	selsweeps	2024	1000	weibull	0.0759061	2.02219e-07	1.16333e-09	1.8834e-07	-0.0686322	0.64736	0.319	0.621	533	0.814969
Tibia.Femur	haqer	103	1000	weibull	0.39799	6.30306e-07	1.68885e-08	9.35589e-08	-0.851566	0.652098	0.011	0.949	534	0.819396
UKB_460K.disease_RESPIRATORY_ENT	LinARs_hg19_merged	249	1000	weibull	0.073047	5.71683e-07	6.27632e-09	4.84477e-07	-0.152542	0.653751	0.305	0.596	535	0.819938
PASS_AgeFirstBirth	GSE63648_12Combinedpcw_ac_me2_Hu_gain	41	1000	weibull	0.0622774	2.15768e-06	3.13971e-08	1.67285e-06	-0.224697	0.657818	0.332	0.617	536	0.823499
UKB_460K.blood_WHITE_COUNT	LinARs_hg19_merged	2024	1000	weibull	0.0702005	5.77054e-07	2.39044e-09	5.45537e-07	-0.0546183	0.661623	0.318	0.646	537	0.826721
1545	ALLEUR_NMATCH	83	1000	weibull	0.0478023	4.71534e-05	5.08226e-07	3.96736e-05	-0.158628	0.661702	0.362	0.637	538	0.825283
1995	nchaes_merged	82	1000	weibull	0.405568	8.72112e-07	1.37914e-08	1.57194e-07	-0.819755	0.663296	0.01	0.956	539	0.825735
UKB_460K.pigment_SUNBURN	LinARs_hg19_merged	235	1000	weibull	0.0777209	5.81244e-07	6.62823e-09	4.79673e-07	-0.174747	0.663527	0.299	0.622	540	0.824493
UKB_460K.disease_HYPOTHYROIDISM_SELF_REP	selsweeps	335	1000	weibull	0.338233	1.92547e-07	2.62836e-09	7.48192e-08	-0.611424	0.669242	0.031	0.89	541	0.830058
PASS_Schizophrenia	GSE63648_7pcw	227	1000	weibull	0.0597789	3.19829e-06	2.00577e-08	2.90297e-06	-0.092338	0.66992	0.321	0.67	542	0.829366
3919	GSE63648_7pcw	57	1000	weibull	0.0570825	3.20189e-06	3.90721e-08	2.53761e-06	-0.207464	0.68375	0.314	0.648	543	0.844928
1904	EP_combined_human_macaque_prefontal_cortex_hg19	311	1000	weibull	0.0562896	1.19061e-06	1.04698e-08	1.02045e-06	-0.142918	0.684914	0.277	0.647	544	0.844811
PASS_AgeFirstBirth	GSE63648_7pcw	41	1000	weibull	0.0540186	3.18633e-06	4.93724e-08	2.28117e-06	-0.284078	0.689028	0.289	0.656	545	0.848326
Arms.Legs	EP_combined_human_macaque_prefontal_cortex_hg19	91	1000	weibull	0.0740981	1.10117e-06	1.20845e-08	8.89363e-07	-0.192346	0.693273	0.274	0.656	546	0.851989
0805	ALLEUR_NMATCH	93	1000	weibull	0.0446272	4.73668e-05	4.05035e-07	4.02237e-05	-0.150805	0.696927	0.305	0.694	547	0.854914
2121	ALLEUR_NMATCH	106	1000	weibull	0.0479209	4.75899e-05	4.3999e-07	3.95913e-05	-0.168072	0.701528	0.301	0.694	548	0.858988
UKB_460K.blood_RED_COUNT	ALLEUR_NMATCH	2477	1000	weibull	0.0715581	4.72726e-05	9.67602e-08	4.54773e-05	-0.0379783	0.707221	0.283	0.717	549	0.864382
1443	haqer	301	1000	weibull	0.16132	6.31335e-07	1.31395e-08	3.35175e-07	-0.469102	0.70768	0.131	0.777	550	0.86337
UKB_460K.blood_RED_COUNT	LinARs_hg19_merged	2477	1000	weibull	0.0579401	5.8017e-07	2.27858e-09	5.36523e-07	-0.0752305	0.716733	0.271	0.702	551	0.872827
UKB_460K.pigment_SKIN	LinARs_hg19_merged	490	1000	weibull	0.0735805	5.87979e-07	4.85173e-09	4.91191e-07	-0.164611	0.717241	0.249	0.692	552	0.871863
UKB_460K.pigment_TANNING	LinARs_hg19_merged	355	1000	weibull	0.0719407	5.72887e-07	5.64235e-09	4.5961e-07	-0.197729	0.718156	0.234	0.694	553	0.871397
UKB_460K.bmd_HEEL_TSCOREz	selsweeps	2521	1000	weibull	0.0773241	1.87508e-07	9.40925e-10	1.69957e-07	-0.0935979	0.7183	0.269	0.68	554	0.869998
UKB_460K.bmd_HEEL_TSCOREz	LinARs_hg19_merged	2521	1000	weibull	0.0709728	5.782e-07	2.05376e-09	5.36708e-07	-0.0717606	0.726205	0.256	0.716	555	0.877988
1443	nchaes_merged	301	1000	weibull	0.084716	8.52349e-07	8.66398e-09	6.70349e-07	-0.213527	0.727783	0.21	0.71	556	0.878314
UKB_460K.other_MORNINGPERSON	haqer	336	1000	weibull	0.108244	6.23872e-07	7.50742e-09	4.56527e-07	-0.268236	0.727803	0.213	0.74	557	0.876761
UKB_460K.disease_HYPOTHYROIDISM_SELF_REP	haqer	335	1000	weibull	0.109057	6.2085e-07	9.25553e-09	4.11506e-07	-0.33719	0.73446	0.169	0.762	558	0.883195
3919	GSE63648_8_5pcw	57	1000	weibull	0.071701	2.06365e-06	2.54603e-08	1.4995e-06	-0.273378	0.736124	0.226	0.712	559	0.883612
UKB_460K.pigment_SUNBURN	haqer	235	1000	weibull	0.118572	6.37605e-07	1.05462e-08	3.99727e-07	-0.37308	0.740464	0.176	0.764	560	0.887234
UKB_460K.disease_RESPIRATORY_ENT	ALLEUR_NMATCH	249	1000	weibull	0.0457463	4.69852e-05	3.09333e-07	4.01631e-05	-0.145195	0.743717	0.251	0.745	561	0.889544
UKB_460K.repro_MENARCHE_AGE	EP_combined_human_macaque_prefontal_cortex_hg19	724	1000	weibull	0.0701476	1.11485e-06	4.69705e-09	1.00464e-06	-0.0988548	0.745992	0.218	0.753	562	0.890678
1904	haqer	311	1000	weibull	0.20451	6.57615e-07	1.42355e-08	2.55112e-07	-0.612065	0.756172	0.045	0.894	563	0.901228
PASS_Ulcerative_Colitis	ALLEUR_NMATCH	95	1000	weibull	0.0488303	4.67236e-05	5.40446e-07	3.35476e-05	-0.281998	0.75783	0.228	0.768	564	0.901602
UKB_460K.cov_SMOKING_STATUS	GSE63648_12Combinedpcw_ac_me2_Hu_gain	339	1000	weibull	0.0626579	2.14622e-06	9.91652e-09	1.8969e-06	-0.116167	0.766168	0.199	0.788	565	0.90991
1995	ALLEUR_NMATCH	82	1000	weibull	0.0438223	4.69221e-05	5.2298e-07	3.37967e-05	-0.279727	0.768185	0.216	0.782	566	0.910693
1474	ALLEUR_NMATCH	215	1000	weibull	0.0533317	4.78071e-05	4.10533e-07	3.73857e-05	-0.217988	0.771725	0.216	0.78	567	0.913275
1474	haqer	215	1000	weibull	0.322285	6.29905e-07	1.4512e-08	9.91663e-08	-0.842569	0.773564	0.006	0.955	568	0.91384
1474	LinARs_hg19_merged	215	1000	weibull	0.347887	5.7933e-07	9.01558e-09	9.91663e-08	-0.828826	0.786399	0.006	0.971	569	0.927371
UKB_460K.disease_T2D	LinARs_hg19_merged	149	1000	weibull	0.072456	5.76032e-07	7.55077e-09	3.71354e-07	-0.355324	0.786889	0.155	0.751	570	0.92632
3919	EP_combined_human_macaque_prefontal_cortex_hg19	57	1000	weibull	0.0681995	1.11805e-06	1.55777e-08	6.92075e-07	-0.380997	0.791842	0.168	0.747	571	0.930519
UKB_460K.cov_SMOKING_STATUS	ALLEUR_NMATCH	339	1000	weibull	0.0641613	4.73123e-05	2.2803e-07	4.05845e-05	-0.1422	0.795401	0.175	0.825	572	0.933066
1904	ALLEUR_NMATCH	311	1000	weibull	0.0539914	4.74411e-05	3.25725e-07	3.7629e-05	-0.206827	0.802352	0.171	0.829	573	0.939578
PASS_Crohns_Disease	nchaes_merged	177	1000	weibull	0.138782	8.57331e-07	1.03466e-08	4.59793e-07	-0.463692	0.804013	0.062	0.862	574	0.939882
UKB_460K.blood_RED_COUNT	nchaes_merged	2477	1000	weibull	0.0709357	8.6003e-07	2.54332e-09	7.79895e-07	-0.0931776	0.80639	0.149	0.827	575	0.941022
UKB_460K.blood_RBC_DISTRIB_WIDTH	ALLEUR_NMATCH	2183	1000	weibull	0.0672477	4.72165e-05	1.03774e-07	4.39182e-05	-0.0698546	0.807396	0.159	0.841	576	0.940561
short_axis_cm_root	nchaes_merged	84	1000	weibull	0.192427	8.66656e-07	1.19829e-08	3.37965e-07	-0.610035	0.81211	0.035	0.913	577	0.944412
UKB_460K.disease_HI_CHOL_SELF_REP	LinARs_hg19_merged	287	1000	weibull	0.0779805	5.81453e-07	7.21632e-09	3.66231e-07	-0.370145	0.812553	0.135	0.792	578	0.943292
1768	EP_combined_human_macaque_prefontal_cortex_hg19	267	1000	weibull	0.0700345	1.199e-06	1.22256e-08	8.17312e-07	-0.318337	0.82004	0.119	0.812	579	0.950341
3919	ALLEUR_NMATCH	57	1000	weibull	0.0302644	4.65295e-05	5.39005e-07	2.98746e-05	-0.357943	0.82169	0.173	0.824	580	0.950611
UKB_460K.body_WHRadjBMIz	LinARs_hg19_merged	1161	1000	weibull	0.0732272	5.73522e-07	2.94661e-09	4.70682e-07	-0.179312	0.834343	0.114	0.867	581	0.963588
1437	ALLEUR_NMATCH	100	1000	weibull	0.0400101	4.73554e-05	4.93649e-07	3.10107e-05	-0.34515	0.838345	0.146	0.849	582	0.966546
UKB_460K.blood_EOSINOPHIL_COUNT	LinARs_hg19_merged	1886	1000	weibull	0.0754689	5.77013e-07	2.68668e-09	4.76844e-07	-0.1736	0.84331	0.106	0.872	583	0.970602
UKB_460K.body_BMIz	haqer	1872	1000	weibull	0.0834861	6.21578e-07	3.35354e-09	4.91845e-07	-0.208716	0.843943	0.083	0.905	584	0.969668
0343	ALLEUR_NMATCH	178	1000	weibull	0.0653974	4.70907e-05	3.37848e-07	3.49122e-05	-0.258618	0.844485	0.117	0.88	585	0.968631
PASS_HDL	ALLEUR_NMATCH	183	1000	weibull	0.0556477	4.72848e-05	3.75276e-07	3.38021e-05	-0.285138	0.846745	0.101	0.899	586	0.969566
UKB_460K.repro_MENARCHE_AGE	haqer	724	1000	weibull	0.096854	6.25416e-07	5.37084e-09	4.19415e-07	-0.329382	0.850143	0.07	0.919	587	0.971799
Tibia.Femur	EP_combined_human_macaque_prefontal_cortex_hg19	103	1000	weibull	0.0612757	1.12158e-06	1.37131e-08	6.54912e-07	-0.416083	0.85055	0.117	0.829	588	0.970611
1768	ALLEUR_NMATCH	267	1000	weibull	0.0573735	4.71565e-05	3.47148e-07	3.42363e-05	-0.273986	0.851693	0.106	0.891	589	0.970265
UKB_460K.pigment_TANNING	haqer	355	1000	weibull	0.0986131	6.33378e-07	9.28345e-09	3.18192e-07	-0.497628	0.852307	0.061	0.903	590	0.969319
UKB_460K.body_HEIGHTz	LinARs_hg19_merged	5553	1000	weibull	0.0588238	5.78557e-07	1.46423e-09	5.20885e-07	-0.0996824	0.856219	0.102	0.89	591	0.97212
2121	nchaes_merged	106	1000	weibull	0.141378	8.56548e-07	1.17995e-08	3.55611e-07	-0.584833	0.858156	0.035	0.896	592	0.972674
UKB_460K.blood_WHITE_COUNT	ALLEUR_NMATCH	2024	1000	weibull	0.0809411	4.72347e-05	1.03906e-07	4.27402e-05	-0.0951518	0.862942	0.069	0.931	593	0.976449
0805	EP_combined_human_macaque_prefontal_cortex_hg19	93	1000	weibull	0.0751899	1.1318e-06	1.18267e-08	6.92318e-07	-0.388304	0.865858	0.094	0.861	594	0.978099
UKB_460K.blood_WHITE_COUNT	nchaes_merged	2024	1000	weibull	0.0641252	8.53641e-07	2.80997e-09	7.33877e-07	-0.140299	0.870912	0.08	0.906	595	0.982154
UKB_460K.blood_PLATELET_COUNT	LinARs_hg19_merged	3371	1000	weibull	0.0590142	5.81531e-07	1.94871e-09	4.96519e-07	-0.146186	0.88345	0.081	0.912	596	0.994622
Hip_Width.Legs	haqer	153	1000	weibull	0.158509	6.29067e-07	1.32139e-08	1.6241e-07	-0.741824	0.885377	0.01	0.971	597	0.995122
1391	LinARs_hg19_merged	262	1000	weibull	0.145943	5.78015e-07	6.90825e-09	2.32695e-07	-0.597424	0.890589	0.028	0.94	598	0.999307
PASS_Crohns_Disease	LinARs_hg19_merged	177	1000	weibull	0.140738	5.74742e-07	8.96444e-09	1.83917e-07	-0.68	0.890677	0.024	0.921	599	0.997737
UKB_460K.disease_HI_CHOL_SELF_REP	nchaes_merged	287	1000	weibull	0.0793868	8.54112e-07	8.29662e-09	4.88308e-07	-0.428286	0.906669	0.05	0.914	600	1.01396
UKB_460K.pigment_SKIN	haqer	490	1000	weibull	0.118412	6.33941e-07	8.20579e-09	2.80681e-07	-0.557245	0.907627	0.011	0.977	601	1.01334
1768	nchaes_merged	267	1000	weibull	0.0946901	8.82515e-07	9.93657e-09	4.54062e-07	-0.485491	0.907731	0.059	0.904	602	1.01177
Arms.Calculated_Height	haqer	107	1000	weibull	0.231186	6.15715e-07	1.38526e-08	7.08288e-08	-0.884965	0.909301	0.003	0.983	603	1.01184
UKB_460K.pigment_HAIR	haqer	1023	1000	weibull	0.10459	6.25903e-07	5.66966e-09	3.38952e-07	-0.45846	0.91699	0.006	0.988	604	1.01871
UKB_460K.blood_RBC_DISTRIB_WIDTH	LinARs_hg19_merged	2183	1000	weibull	0.064923	5.8434e-07	2.60802e-09	4.4447e-07	-0.239364	0.91777	0.036	0.96	605	1.01789
UKB_460K.disease_ALLERGY_ECZEMA_DIAGNOSED	haqer	479	1000	weibull	0.110936	6.3475e-07	8.65982e-09	2.51011e-07	-0.604552	0.921402	0.009	0.984	606	1.02023
Legs.Calculated_Height	EP_combined_human_macaque_prefontal_cortex_hg19	104	1000	weibull	0.0675878	1.10785e-06	1.2965e-08	5.19428e-07	-0.53114	0.923176	0.035	0.935	607	1.02051
UKB_460K.other_MORNINGPERSON	GSE63648_7pcw	336	1000	weibull	0.0722258	3.15418e-06	1.60755e-08	2.24611e-06	-0.287894	0.924473	0.022	0.976	608	1.02027
3919	GSE63648_12Combinedpcw_ac_me2_Hu_gain	57	1000	weibull	0.061878	2.17381e-06	2.42398e-08	1.03811e-06	-0.522445	0.924986	0.036	0.942	609	1.01916
1391	haqer	262	1000	weibull	0.115032	6.25485e-07	1.16987e-08	1.74521e-07	-0.720982	0.926001	0.013	0.969	610	1.0186
UKB_460K.mental_NEUROTICISM	EP_combined_human_macaque_prefontal_cortex_hg19	292	1000	weibull	0.0760621	1.10669e-06	6.37771e-09	7.64547e-07	-0.30916	0.926788	0.025	0.962	611	1.0178
0805	haqer	93	1000	weibull	0.108283	6.30494e-07	1.34097e-08	1.38464e-07	-0.780389	0.934891	0.006	0.956	612	1.02502
PASS_LDL	ALLEUR_NMATCH	162	1000	weibull	0.041756	4.72232e-05	3.75837e-07	2.70472e-05	-0.427247	0.936024	0.028	0.97	613	1.02459
UKB_460K.blood_RBC_DISTRIB_WIDTH	haqer	2183	1000	weibull	0.0992938	6.33753e-07	4.34542e-09	3.83164e-07	-0.395405	0.936899	0.003	0.995	614	1.02387
UKB_460K.cov_SMOKING_STATUS	haqer	339	1000	weibull	0.107834	6.08325e-07	6.68518e-09	2.60059e-07	-0.572499	0.937968	0.007	0.989	615	1.02338
Arms.Legs	haqer	91	1000	weibull	0.199988	6.17423e-07	1.37526e-08	6.84126e-08	-0.889197	0.940908	0.002	0.992	616	1.02492
short_axis_cm_pa	ALLEUR_NMATCH	84	1000	weibull	0.0479586	4.73589e-05	4.67344e-07	2.30044e-05	-0.514253	0.942111	0.038	0.96	617	1.02457
UKB_460K.blood_EOSINOPHIL_COUNT	nchaes_merged	1886	1000	weibull	0.0832716	8.55409e-07	3.07682e-09	6.5465e-07	-0.234694	0.944991	0.01	0.987	618	1.02603
UKB_460K.disease_RESPIRATORY_ENT	haqer	249	1000	weibull	0.113399	6.22359e-07	1.12631e-08	1.45343e-07	-0.766464	0.950375	0	0.993	619	1.03021
UKB_460K.mental_NEUROTICISM	haqer	292	1000	weibull	0.121636	6.32691e-07	7.79172e-09	2.2377e-07	-0.64632	0.952975	0	0.998	620	1.03137
UKB_460K.blood_WHITE_COUNT	haqer	2024	1000	weibull	0.102346	6.29913e-07	4.24261e-09	3.44208e-07	-0.453563	0.956344	0.002	0.998	621	1.03334
UKB_460K.disease_HYPOTHYROIDISM_SELF_REP	nchaes_merged	335	1000	weibull	0.0657232	8.5769e-07	6.69493e-09	4.48915e-07	-0.4766	0.95891	0.009	0.981	622	1.03445
1904	LinARs_hg19_merged	311	1000	weibull	0.0712514	5.87778e-07	7.51423e-09	1.91334e-07	-0.674479	0.962437	0.012	0.961	623	1.03659
UKB_460K.body_BALDING1	haqer	498	1000	weibull	0.114428	6.23409e-07	6.6127e-09	2.34635e-07	-0.623626	0.963259	0.001	0.996	624	1.03581
UKB_460K.body_WHRadjBMIz	haqer	1161	1000	weibull	0.104379	6.28112e-07	5.001e-09	2.9533e-07	-0.529813	0.963576	0	0.999	625	1.0345
UKB_460K.disease_HYPOTHYROIDISM_SELF_REP	LinARs_hg19_merged	335	1000	weibull	0.0686315	5.74761e-07	5.77046e-09	2.24458e-07	-0.609477	0.969605	0.009	0.986	626	1.03931
UKB_460K.blood_PLATELET_COUNT	haqer	3371	1000	weibull	0.101594	6.356e-07	3.59046e-09	3.50988e-07	-0.447785	0.972444	0	1	627	1.04069
Hip_Width.Calculated_Height	EP_combined_human_macaque_prefontal_cortex_hg19	83	1000	weibull	0.0812749	1.10355e-06	1.29685e-08	3.46593e-07	-0.68593	0.974363	0.011	0.978	628	1.04108
UKB_460K.blood_PLATELET_COUNT	nchaes_merged	3371	1000	weibull	0.0727668	8.60031e-07	2.30655e-09	6.54891e-07	-0.238526	0.9775	0.002	0.997	629	1.04277
UKB_460K.bp_SYSTOLICadjMEDz	haqer	1665	1000	weibull	0.0910097	6.25746e-07	3.92633e-09	2.98018e-07	-0.52374	0.982376	0	1	630	1.04631
UKB_460K.blood_EOSINOPHIL_COUNT	haqer	1886	1000	weibull	0.105601	6.38938e-07	4.84828e-09	2.58627e-07	-0.595224	0.983695	0	1	631	1.04605
1391	nchaes_merged	262	1000	weibull	0.0782416	8.57075e-07	8.20098e-09	2.90869e-07	-0.660626	0.985705	0.007	0.988	632	1.04653
UKB_460K.lung_FEV1FVCzSMOKE	haqer	1474	1000	weibull	0.0981072	6.31558e-07	4.2585e-09	2.75462e-07	-0.563837	0.985752	0	1	633	1.04493
UKB_460K.blood_RED_COUNT	haqer	2477	1000	weibull	0.109442	6.31969e-07	4.01499e-09	2.76558e-07	-0.562386	0.986785	0	1	634	1.04437
PASS_Crohns_Disease	ALLEUR_NMATCH	177	1000	weibull	0.0419995	4.69907e-05	3.65296e-07	1.81159e-05	-0.61448	0.989434	0.001	0.999	635	1.04553
1904	nchaes_merged	311	1000	weibull	0.0824679	8.7548e-07	8.64959e-09	2.55112e-07	-0.708603	0.990003	0.003	0.995	636	1.04448
1474	nchaes_merged	215	1000	weibull	0.143102	8.46484e-07	1.05742e-08	9.91663e-08	-0.882849	0.9909	0.001	0.997	637	1.04379
UKB_460K.blood_RBC_DISTRIB_WIDTH	nchaes_merged	2183	1000	weibull	0.0618433	8.56931e-07	2.95393e-09	5.44093e-07	-0.365068	0.992017	0	1	638	1.04333
UKB_460K.repro_MENOPAUSE_AGE	nchaes_merged	293	1000	weibull	0.0774378	8.55696e-07	8.07297e-09	2.36087e-07	-0.7241	0.993128	0	0.999	639	1.04286
UKB_460K.body_HEIGHTz	haqer	5553	1000	weibull	0.0819433	6.31783e-07	2.50211e-09	3.54645e-07	-0.43866	0.993207	0	1	640	1.04132
UKB_460K.bmd_HEEL_TSCOREz	haqer	2521	1000	weibull	0.0936307	6.37537e-07	3.60787e-09	2.68354e-07	-0.579077	0.994353	0	1	641	1.04089
UKB_460K.lung_FVCzSMOKE	haqer	1244	1000	weibull	0.108698	6.28653e-07	4.63789e-09	1.93105e-07	-0.692828	0.99507	0	1	642	1.04002
Arms.Calculated_Height	EP_combined_human_macaque_prefontal_cortex_hg19	107	1000	weibull	0.062688	1.11775e-06	1.1929e-08	2.12486e-07	-0.809898	0.996568	0	0.999	643	1.03996
1545	haqer	83	1000	weibull	0.541682	6.37952e-07	1.86461e-08	0	-1	1	0	1	644	1.04193
Legs.Calculated_Height	haqer	104	1000	weibull	0.3699	6.35001e-07	1.57317e-08	0	-1	1	0	1	645	1.04031
1545	LinARs_hg19_merged	83	1000	weibull	0.516825	5.75051e-07	1.05198e-08	0	-1	1	0	1	646	1.0387
1995	LinARs_hg19_merged	82	1000	weibull	0.544517	5.81303e-07	1.18225e-08	0	-1	1	0	1	647	1.03709
1437	nchaes_merged	100	1000	weibull	0.426553	8.63615e-07	1.33983e-08	0	-1	1	0	1	648	1.03549
1357	selsweeps	55	1000	weibull	0.397237	1.96503e-07	6.54946e-09	0	-1	1	0	1	649	1.0339
1437	selsweeps	100	1000	weibull	0.490206	2.32096e-07	5.95501e-09	0	-1	1	0	1	650	1.03231
1474	selsweeps	215	1000	weibull	0.559063	2.57733e-07	4.91114e-09	0	-1	1	0	1	651	1.03072
2121	selsweeps	106	1000	weibull	0.495187	1.88355e-07	4.8669e-09	0	-1	1	0	1	652	1.02914
Arms.Calculated_Height	selsweeps	107	1000	weibull	0.553443	1.61631e-07	3.27549e-09	0	-1	1	0	1	653	1.02757
Hip_Width.Calculated_Height	selsweeps	83	1000	weibull	0.537743	1.61946e-07	3.60771e-09	0	-1	1	0	1	654	1.02599
Hip_Width.Legs	selsweeps	153	1000	weibull	0.556732	1.65008e-07	3.0243e-09	0	-1	1	0	1	655	1.02443
PASS_Crohns_Disease	selsweeps	177	1000	weibull	0.554427	2.34862e-07	4.70133e-09	0	-1	1	0	1	656	1.02287
PASS_Ulcerative_Colitis	selsweeps	95	1000	weibull	0.463731	2.53562e-07	7.16925e-09	0	-1	1	0	1	657	1.02131
Tibia.Femur	selsweeps	103	1000	weibull	0.52778	1.70277e-07	3.98193e-09	0	-1	1	0	1	658	1.01976
UKB_460K.disease_DERMATOLOGY	selsweeps	47	1000	weibull	0.363139	2.44689e-07	9.86036e-09	0	-1	1	0	1	659	1.01821
1357	zooHARs_hg19	55	1000	weibull	0.406765	9.79334e-08	4.94002e-09	0	-1	1	0	1	660	1.01667
1391	zooHARs_hg19	262	1000	weibull	0.522099	1.08611e-07	2.67437e-09	0	-1	1	0	1	661	1.01513
1474	zooHARs_hg19	215	1000	weibull	0.422884	1.0581e-07	3.4262e-09	0	-1	1	0	1	662	1.0136
1545	zooHARs_hg19	83	1000	weibull	0.353624	1.01853e-07	3.98327e-09	0	-1	1	0	1	663	1.01207
1768	zooHARs_hg19	267	1000	weibull	0.430422	1.05978e-07	3.27228e-09	0	-1	1	0	1	664	1.01054
1995	zooHARs_hg19	82	1000	weibull	0.353784	1.15066e-07	4.61797e-09	0	-1	1	0	1	665	1.00902
2121	zooHARs_hg19	106	1000	weibull	0.376141	1.07157e-07	3.8187e-09	0	-1	1	0	1	666	1.00751
PASS_AgeFirstBirth	zooHARs_hg19	41	1000	weibull	0.361009	1.06606e-07	4.46617e-09	0	-1	1	0	1	667	1.006
PASS_bipolar1	zooHARs_hg19	61	1000	weibull	0.398883	1.05154e-07	3.6432e-09	0	-1	1	0	1	668	1.00449
PASS_Rheumatoid_Arthritis	zooHARs_hg19	46	1000	weibull	0.394038	1.10108e-07	5.11148e-09	0	-1	1	0	1	669	1.00299
PASS_Ulcerative_Colitis	zooHARs_hg19	95	1000	weibull	0.389342	1.09699e-07	5.0309e-09	0	-1	1	0	1	670	1.00149
RVEF	zooHARs_hg19	60	1000	weibull	0.400953	1.02024e-07	4.88913e-09	0	-1	1	0	1	671	1
