# Supplementary material for: The trait-specific timing of accelerated genomic change in the human lineage
Source: Cell Genom. 2025 Jan 8;5(1):100740. doi: 10.1016/j.xgen.2024.100740 (PMC11770217; doi:10.1016/j.xgen.2024.100740)
Supplement: Table S6. Wilcoxon Rank Test Results, related to Figures 3 and 4 [file mmc7.xlsx]

## Sheet: Wilcoxon Rank Tests
Table S6 - Wilcoxon Rank Test Results, related to Figures 3 and 4
Test Annotations	Wilcoxon P-value
Meta-analysis	0.4652
All	0.6963
Large	0.3841
Small	0.758
ALLEUR_NMATCH	0.790962
E44_47_Limb_HGEP	0.776578
EP_combined_human_macaque_prefontal_cortex_hg19	0.950098
GSE63648_12Combinedpcw_ac_me2_Hu_gain	0.945831
GSE63648_7pcw	0.851767
GSE63648_8_5pcw	0.979441
selsweeps	0.64821
haqer	0.787604
human_chimp_DHS_gain	0.430096
LinARs	0.814657
nchaes_merged	0.730216
zooHARs	0.650818
