# Supplementary material for: The trait-specific timing of accelerated genomic change in the human lineage
Source: Cell Genom. 2025 Jan 8;5(1):100740. doi: 10.1016/j.xgen.2024.100740 (PMC11770217; doi:10.1016/j.xgen.2024.100740)
Supplement: Table S7. Annotation Overlap Results, related to Figures 3, S5, and S6 [file mmc8.xlsx]

## Sheet: Annotation Overlap
Table S7 - Annotation Overlap Results, related to Figures 3, S5, and S6
Annotation1	Annotation2	Total_length	Overlap_Length	Percentage	Annotation1_length	Annotation2_length	Annotation1_percent_overlap	Annotation2_percent_overlap
E107_25_imputed12marks_mnemonics_filtered	E108_25_imputed12marks_mnemonics_filtered	223186000	177650000	79.5973	196098200	204737800	90.5924	86.7695
E104_25_imputed12marks_mnemonics_filtered	E108_25_imputed12marks_mnemonics_filtered	218848400	117564400	53.7196	131675000	204737800	89.2838	57.4219
E104_25_imputed12marks_mnemonics_filtered	E107_25_imputed12marks_mnemonics_filtered	212716600	115056600	54.0891	131675000	196098200	87.3792	58.673
E096_25_imputed12marks_mnemonics_filtered	E108_25_imputed12marks_mnemonics_filtered	232141400	129307600	55.7021	156711200	204737800	82.5133	63.1577
E096_25_imputed12marks_mnemonics_filtered	E107_25_imputed12marks_mnemonics_filtered	225266000	127543400	56.619	156711200	196098200	81.3875	65.0406
E090_25_imputed12marks_mnemonics_filtered	E108_25_imputed12marks_mnemonics_filtered	241649000	138097800	57.1481	175009000	204737800	78.909	67.4511
E090_25_imputed12marks_mnemonics_filtered	E107_25_imputed12marks_mnemonics_filtered	236641000	134466200	56.8229	175009000	196098200	76.8339	68.5708
E061_25_imputed12marks_mnemonics_filtered	E073_25_imputed12marks_mnemonics_filtered	278916000	126798000	45.461	169745200	235968800	74.699	53.7351
E088_25_imputed12marks_mnemonics_filtered	E108_25_imputed12marks_mnemonics_filtered	254858400	139518200	54.7434	189638800	204737800	73.5705	68.1448
E088_25_imputed12marks_mnemonics_filtered	E090_25_imputed12marks_mnemonics_filtered	228856600	135791200	59.3346	189638800	175009000	71.6052	77.591
E061_25_imputed12marks_mnemonics_filtered	E083_25_imputed12marks_mnemonics_filtered	264307400	119785000	45.3203	169745200	214347200	70.5675	55.8836
E088_25_imputed12marks_mnemonics_filtered	E107_25_imputed12marks_mnemonics_filtered	251976000	133761000	53.0848	189638800	196098200	70.5346	68.2112
E061_25_imputed12marks_mnemonics_filtered	E108_25_imputed12marks_mnemonics_filtered	255310400	119172600	46.6775	169745200	204737800	70.2068	58.2074
E066_25_imputed12marks_mnemonics_filtered	E108_25_imputed12marks_mnemonics_filtered	266419400	144672800	54.3027	206354400	204737800	70.1089	70.6625
E061_25_imputed12marks_mnemonics_filtered	E088_25_imputed12marks_mnemonics_filtered	241048800	118335200	49.0918	169745200	189638800	69.7134	62.4003
E096_25_imputed12marks_mnemonics_filtered	E104_25_imputed12marks_mnemonics_filtered	179524000	108862200	60.6394	156711200	131675000	69.4668	82.6749
E061_25_imputed12marks_mnemonics_filtered	E107_25_imputed12marks_mnemonics_filtered	248858600	116984800	47.0085	169745200	196098200	68.9179	59.6562
E083_25_imputed12marks_mnemonics_filtered	E108_25_imputed12marks_mnemonics_filtered	272145400	146939600	53.993	214347200	204737800	68.5521	71.7696
E083_25_imputed12marks_mnemonics_filtered	E088_25_imputed12marks_mnemonics_filtered	258723400	145262600	56.1459	214347200	189638800	67.7698	76.5996
E061_25_imputed12marks_mnemonics_filtered	E066_25_imputed12marks_mnemonics_filtered	261466200	114633400	43.8425	169745200	206354400	67.5326	55.5517
E090_25_imputed12marks_mnemonics_filtered	E096_25_imputed12marks_mnemonics_filtered	214056800	117663400	54.9683	175009000	156711200	67.2328	75.083
E083_25_imputed12marks_mnemonics_filtered	E107_25_imputed12marks_mnemonics_filtered	267962600	142482800	53.1726	214347200	196098200	66.4729	72.6589
E066_25_imputed12marks_mnemonics_filtered	E107_25_imputed12marks_mnemonics_filtered	265459400	136993200	51.6061	206354400	196098200	66.3873	69.8595
E066_25_imputed12marks_mnemonics_filtered	E088_25_imputed12marks_mnemonics_filtered	259783000	136210200	52.4323	206354400	189638800	66.0079	71.8261
E061_25_imputed12marks_mnemonics_filtered	E090_25_imputed12marks_mnemonics_filtered	233672800	111081400	47.5372	169745200	175009000	65.4401	63.4718
E066_25_imputed12marks_mnemonics_filtered	E083_25_imputed12marks_mnemonics_filtered	289695400	131006200	45.2221	206354400	214347200	63.486	61.1187
E066_25_imputed12marks_mnemonics_filtered	E073_25_imputed12marks_mnemonics_filtered	311374800	130948400	42.0549	206354400	235968800	63.458	55.4939
E061_25_imputed12marks_mnemonics_filtered	E096_25_imputed12marks_mnemonics_filtered	218841000	107615400	49.1752	169745200	156711200	63.3982	68.6712
E088_25_imputed12marks_mnemonics_filtered	E096_25_imputed12marks_mnemonics_filtered	227000000	119350000	52.5771	189638800	156711200	62.9354	76.1592
E083_25_imputed12marks_mnemonics_filtered	E090_25_imputed12marks_mnemonics_filtered	258492400	130863800	50.6258	214347200	175009000	61.0523	74.7755
E073_25_imputed12marks_mnemonics_filtered	E108_25_imputed12marks_mnemonics_filtered	299414200	141292400	47.1896	235968800	204737800	59.8776	69.0114
E093_25_imputed12marks_mnemonics_filtered	E108_25_imputed12marks_mnemonics_filtered	276171600	105315000	38.1339	176748800	204737800	59.5846	51.439
E066_25_imputed12marks_mnemonics_filtered	E096_25_imputed12marks_mnemonics_filtered	240537800	122527800	50.9391	206354400	156711200	59.3774	78.187
E073_25_imputed12marks_mnemonics_filtered	E107_25_imputed12marks_mnemonics_filtered	291971800	140095200	47.9824	235968800	196098200	59.3702	71.4413
E066_25_imputed12marks_mnemonics_filtered	E090_25_imputed12marks_mnemonics_filtered	259562000	121801400	46.9257	206354400	175009000	59.0253	69.5972
E090_25_imputed12marks_mnemonics_filtered	E104_25_imputed12marks_mnemonics_filtered	204181800	102502200	50.2014	175009000	131675000	58.5697	77.8448
E093_25_imputed12marks_mnemonics_filtered	E107_25_imputed12marks_mnemonics_filtered	269497400	103349600	38.349	176748800	196098200	58.4726	52.703
E073_25_imputed12marks_mnemonics_filtered	E083_25_imputed12marks_mnemonics_filtered	314650400	135665600	43.1163	235968800	214347200	57.493	63.2925
E083_25_imputed12marks_mnemonics_filtered	E096_25_imputed12marks_mnemonics_filtered	248741200	122317200	49.1745	214347200	156711200	57.065	78.0526
E090_25_imputed12marks_mnemonics_filtered	E093_25_imputed12marks_mnemonics_filtered	252340200	99417600	39.3982	175009000	176748800	56.8071	56.248
E061_25_imputed12marks_mnemonics_filtered	E093_25_imputed12marks_mnemonics_filtered	250301400	96192600	38.4307	169745200	176748800	56.6688	54.4233
E061_25_imputed12marks_mnemonics_filtered	E104_25_imputed12marks_mnemonics_filtered	205560400	95859800	46.6334	169745200	131675000	56.4728	72.8003
E093_25_imputed12marks_mnemonics_filtered	E096_25_imputed12marks_mnemonics_filtered	233788600	99671400	42.6331	176748800	156711200	56.3916	63.602
E073_25_imputed12marks_mnemonics_filtered	E088_25_imputed12marks_mnemonics_filtered	293930000	131677600	44.799	235968800	189638800	55.803	69.436
E088_25_imputed12marks_mnemonics_filtered	E104_25_imputed12marks_mnemonics_filtered	216149800	105164000	48.6533	189638800	131675000	55.4549	79.8663
E083_25_imputed12marks_mnemonics_filtered	E104_25_imputed12marks_mnemonics_filtered	228912200	117110000	51.1594	214347200	131675000	54.6357	88.9387
E088_25_imputed12marks_mnemonics_filtered	E093_25_imputed12marks_mnemonics_filtered	264438800	101948800	38.5529	189638800	176748800	53.7595	57.6801
E066_25_imputed12marks_mnemonics_filtered	E093_25_imputed12marks_mnemonics_filtered	274431400	108671800	39.5989	206354400	176748800	52.6627	61.4838
E073_25_imputed12marks_mnemonics_filtered	E090_25_imputed12marks_mnemonics_filtered	287931000	123046800	42.7348	235968800	175009000	52.1454	70.3088
E066_25_imputed12marks_mnemonics_filtered	E104_25_imputed12marks_mnemonics_filtered	231028400	107001000	46.3151	206354400	131675000	51.853	81.2614
E073_25_imputed12marks_mnemonics_filtered	E096_25_imputed12marks_mnemonics_filtered	273627200	119052800	43.5091	235968800	156711200	50.4528	75.9696
E104_25_imputed12marks_mnemonics_filtered	E_all_imputed12marks_mnemonics_filtered	131675000	64477800	48.9674	131675000	64477800	48.9674	100
E093_25_imputed12marks_mnemonics_filtered	E104_25_imputed12marks_mnemonics_filtered	224797000	83626800	37.201	176748800	131675000	47.3139	63.51
E083_25_imputed12marks_mnemonics_filtered	E093_25_imputed12marks_mnemonics_filtered	291168200	99927800	34.3196	214347200	176748800	46.6196	56.5366
E073_25_imputed12marks_mnemonics_filtered	E093_25_imputed12marks_mnemonics_filtered	306186800	106530800	34.7927	235968800	176748800	45.1461	60.2724
E073_25_imputed12marks_mnemonics_filtered	E104_25_imputed12marks_mnemonics_filtered	261169800	106474000	40.7681	235968800	131675000	45.1221	80.8612
GSE63648_12Combinedpcw_ac_me2_Hu_gain	GSE63648_8_5pcw_ac_me2_Hu_gain	22956882	6941239	30.236	16298847	14215725	42.5873	48.8279
E096_25_imputed12marks_mnemonics_filtered	E_all_imputed12marks_mnemonics_filtered	156711200	64477800	41.1443	156711200	64477800	41.1443	100
E44_47_Limb_HGEP	E_all_imputed12marks_mnemonics_filtered	72770400	5398450	7.41847	13691050	64477800	39.4305	8.37257
E061_25_imputed12marks_mnemonics_filtered	E_all_imputed12marks_mnemonics_filtered	169745200	64477800	37.9851	169745200	64477800	37.9851	100
E090_25_imputed12marks_mnemonics_filtered	E_all_imputed12marks_mnemonics_filtered	175009000	64477800	36.8426	175009000	64477800	36.8426	100
E093_25_imputed12marks_mnemonics_filtered	E_all_imputed12marks_mnemonics_filtered	176748800	64477800	36.4799	176748800	64477800	36.4799	100
E088_25_imputed12marks_mnemonics_filtered	E_all_imputed12marks_mnemonics_filtered	189638800	64477800	34.0003	189638800	64477800	34.0003	100
E107_25_imputed12marks_mnemonics_filtered	E_all_imputed12marks_mnemonics_filtered	196098200	64477800	32.8804	196098200	64477800	32.8804	100
GSE63648_7pcw_ac_me2_Hu_gain	GSE63648_8_5pcw_ac_me2_Hu_gain	29313125	8089925	27.5983	25623325	14215725	31.5725	56.9083
E108_25_imputed12marks_mnemonics_filtered	E_all_imputed12marks_mnemonics_filtered	204737800	64477800	31.4929	204737800	64477800	31.4929	100
E066_25_imputed12marks_mnemonics_filtered	E_all_imputed12marks_mnemonics_filtered	206354400	64477800	31.2461	206354400	64477800	31.2461	100
E083_25_imputed12marks_mnemonics_filtered	E_all_imputed12marks_mnemonics_filtered	214347200	64477800	30.081	214347200	64477800	30.081	100
GSE63648_12Combinedpcw_ac_me2_Hu_gain	GSE63648_7pcw_ac_me2_Hu_gain	34497106	4852139	14.0654	16298847	25623325	29.7698	18.9364
E073_25_imputed12marks_mnemonics_filtered	E_all_imputed12marks_mnemonics_filtered	235968800	64477800	27.3247	235968800	64477800	27.3247	100
LinARs_hg19_merged	nchaes_merged_hg19	1101769	125918	11.4287	545092	682595	23.1003	18.447
E44_47_Limb_HGEP	GSE63648_7pcw_ac_me2_Hu_gain	34234250	2052575	5.99568	13691050	25623325	14.9921	8.01057
E44_47_Limb_HGEP	GSE63648_8_5pcw_ac_me2_Hu_gain	24636975	1707800	6.93186	13691050	14215725	12.4738	12.0135
E44_47_Limb_HGEP	GSE63648_12Combinedpcw_ac_me2_Hu_gain	28382859	1607038	5.662	13691050	16298847	11.7379	9.85983
ALLEUR_NMATCH_sprime_results	E073_25_imputed12marks_mnemonics_filtered	236093433	14141	0.00598958	138774	235968800	10.1899	0.00599274
ALLEUR_NMATCH_sprime_results	E083_25_imputed12marks_mnemonics_filtered	214473008	12966	0.00604552	138774	214347200	9.34325	0.00604906
ALLEUR_NMATCH_sprime_results	E108_25_imputed12marks_mnemonics_filtered	204864189	12385	0.00604547	138774	204737800	8.92458	0.0060492
ALLEUR_NMATCH_sprime_results	E066_25_imputed12marks_mnemonics_filtered	206480923	12251	0.00593324	138774	206354400	8.82802	0.00593687
ALLEUR_NMATCH_sprime_results	E107_25_imputed12marks_mnemonics_filtered	196224978	11996	0.00611339	138774	196098200	8.64427	0.00611734
ALLEUR_NMATCH_sprime_results	E088_25_imputed12marks_mnemonics_filtered	189766070	11504	0.0060622	138774	189638800	8.28974	0.00606627
ALLEUR_NMATCH_sprime_results	E090_25_imputed12marks_mnemonics_filtered	175136837	10937	0.00624483	138774	175009000	7.88116	0.00624939
ALLEUR_NMATCH_sprime_results	E093_25_imputed12marks_mnemonics_filtered	176877069	10505	0.00593915	138774	176748800	7.56986	0.00594346
E090_25_imputed12marks_mnemonics_filtered	GSE63648_7pcw_ac_me2_Hu_gain	186339675	12992350	6.9724	175009000	25623325	7.42382	50.7052
ALLEUR_NMATCH_sprime_results	E061_25_imputed12marks_mnemonics_filtered	169873756	10218	0.00601506	138774	169745200	7.36305	0.00601961
ALLEUR_NMATCH_sprime_results	E096_25_imputed12marks_mnemonics_filtered	156840264	9710	0.00619101	138774	156711200	6.99699	0.00619611
E_all_imputed12marks_mnemonics_filtered	GSE63648_7pcw_ac_me2_Hu_gain	83019075	4470975	5.38548	64477800	25623325	6.93413	17.4488
E096_25_imputed12marks_mnemonics_filtered	GSE63648_7pcw_ac_me2_Hu_gain	170137500	10487450	6.1641	156711200	25623325	6.69221	40.9293
E088_25_imputed12marks_mnemonics_filtered	GSE63648_7pcw_ac_me2_Hu_gain	201794650	12037750	5.96535	189638800	25623325	6.34773	46.9797
E104_25_imputed12marks_mnemonics_filtered	GSE63648_7pcw_ac_me2_Hu_gain	147210125	8005975	5.43847	131675000	25623325	6.0801	31.2449
E_all_imputed12marks_mnemonics_filtered	GSE63648_12Combinedpcw_ac_me2_Hu_gain	76900681	3875966	5.04022	64477800	16298847	6.01132	23.7806
E083_25_imputed12marks_mnemonics_filtered	GSE63648_7pcw_ac_me2_Hu_gain	225778575	12884125	5.70653	214347200	25623325	6.01087	50.2828
E061_25_imputed12marks_mnemonics_filtered	GSE63648_7pcw_ac_me2_Hu_gain	183520950	10125125	5.51715	169745200	25623325	5.9649	39.5153
E107_25_imputed12marks_mnemonics_filtered	GSE63648_7pcw_ac_me2_Hu_gain	208759500	11367175	5.44511	196098200	25623325	5.79667	44.3626
ALLEUR_NMATCH_sprime_results	E104_25_imputed12marks_mnemonics_filtered	131805864	7910	0.00600125	138774	131675000	5.69991	0.00600721
EP_combined_human_macaque_prefontal_cortex_hg19	GSE63648_7pcw_ac_me2_Hu_gain	36213522	833811	2.30249	14744378	25623325	5.65511	3.25411
E108_25_imputed12marks_mnemonics_filtered	GSE63648_7pcw_ac_me2_Hu_gain	217333975	11434625	5.26131	204737800	25623325	5.58501	44.6258
E104_25_imputed12marks_mnemonics_filtered	E44_47_Limb_HGEP	138187700	7178350	5.19464	131675000	13691050	5.45157	52.431
E090_25_imputed12marks_mnemonics_filtered	E44_47_Limb_HGEP	179812075	8887975	4.94292	175009000	13691050	5.07858	64.9181
E066_25_imputed12marks_mnemonics_filtered	GSE63648_7pcw_ac_me2_Hu_gain	220090075	10100300	4.58917	206354400	25623325	4.89464	39.4184
E096_25_imputed12marks_mnemonics_filtered	E44_47_Limb_HGEP	162770250	7632000	4.68882	156711200	13691050	4.87011	55.7444
E073_25_imputed12marks_mnemonics_filtered	GSE63648_7pcw_ac_me2_Hu_gain	248611150	11348875	4.56491	235968800	25623325	4.80948	44.2912
E088_25_imputed12marks_mnemonics_filtered	E44_47_Limb_HGEP	194284200	9045650	4.65589	189638800	13691050	4.76994	66.0698
E093_25_imputed12marks_mnemonics_filtered	GSE63648_7pcw_ac_me2_Hu_gain	191908400	8412050	4.38337	176748800	25623325	4.75933	32.8297
E061_25_imputed12marks_mnemonics_filtered	E44_47_Limb_HGEP	175496050	7940200	4.52443	169745200	13691050	4.67772	57.9956
EP_combined_human_macaque_prefontal_cortex_hg19	GSE63648_12Combinedpcw_ac_me2_Hu_gain	30357589	685636	2.25853	14744378	16298847	4.65015	4.20665
E090_25_imputed12marks_mnemonics_filtered	GSE63648_12Combinedpcw_ac_me2_Hu_gain	183192916	8114931	4.42972	175009000	16298847	4.63686	49.7884
E_all_imputed12marks_mnemonics_filtered	GSE63648_8_5pcw_ac_me2_Hu_gain	74334975	2936725	3.95066	64477800	14215725	4.55463	20.6583
EP_combined_human_macaque_prefontal_cortex_hg19	GSE63648_8_5pcw_ac_me2_Hu_gain	26499502	665136	2.50999	14744378	14215725	4.51112	4.67887
E104_25_imputed12marks_mnemonics_filtered	GSE63648_12Combinedpcw_ac_me2_Hu_gain	142109843	5864004	4.12639	131675000	16298847	4.45339	35.978
E096_25_imputed12marks_mnemonics_filtered	GSE63648_12Combinedpcw_ac_me2_Hu_gain	166084986	6925061	4.16959	156711200	16298847	4.419	42.488
E107_25_imputed12marks_mnemonics_filtered	E44_47_Limb_HGEP	201321050	8468200	4.20632	196098200	13691050	4.31835	61.8521
E108_25_imputed12marks_mnemonics_filtered	E44_47_Limb_HGEP	209748950	8679900	4.13823	204737800	13691050	4.23952	63.3984
E061_25_imputed12marks_mnemonics_filtered	GSE63648_12Combinedpcw_ac_me2_Hu_gain	178867137	7176910	4.01243	169745200	16298847	4.22805	44.0332
E083_25_imputed12marks_mnemonics_filtered	E44_47_Limb_HGEP	218987700	9050550	4.1329	214347200	13691050	4.22238	66.1056
E088_25_imputed12marks_mnemonics_filtered	GSE63648_12Combinedpcw_ac_me2_Hu_gain	198177860	7759787	3.91557	189638800	16298847	4.09188	47.6094
E073_25_imputed12marks_mnemonics_filtered	GSE63648_12Combinedpcw_ac_me2_Hu_gain	242836119	9431528	3.88391	235968800	16298847	3.99694	57.8662
E093_25_imputed12marks_mnemonics_filtered	E44_47_Limb_HGEP	183381825	7058025	3.84881	176748800	13691050	3.99325	51.5521
E107_25_imputed12marks_mnemonics_filtered	GSE63648_12Combinedpcw_ac_me2_Hu_gain	204591167	7805880	3.81536	196098200	16298847	3.9806	47.8922
E066_25_imputed12marks_mnemonics_filtered	E44_47_Limb_HGEP	211961675	8083775	3.81379	206354400	13691050	3.91742	59.0442
E073_25_imputed12marks_mnemonics_filtered	EP_combined_human_macaque_prefontal_cortex_hg19	241546911	9166267	3.79482	235968800	14744378	3.88452	62.1679
E090_25_imputed12marks_mnemonics_filtered	GSE63648_8_5pcw_ac_me2_Hu_gain	181625200	6744500	3.71342	175009000	14215725	3.8538	47.4439
E083_25_imputed12marks_mnemonics_filtered	GSE63648_12Combinedpcw_ac_me2_Hu_gain	222503326	8142721	3.6596	214347200	16298847	3.79885	49.9589
E108_25_imputed12marks_mnemonics_filtered	GSE63648_12Combinedpcw_ac_me2_Hu_gain	213294559	7742088	3.62976	204737800	16298847	3.78146	47.5008
E073_25_imputed12marks_mnemonics_filtered	E44_47_Limb_HGEP	240964050	8695800	3.60875	235968800	13691050	3.68515	63.5145
E096_25_imputed12marks_mnemonics_filtered	GSE63648_8_5pcw_ac_me2_Hu_gain	164409625	5482650	3.33475	156711200	14215725	3.49857	38.5675
E093_25_imputed12marks_mnemonics_filtered	GSE63648_12Combinedpcw_ac_me2_Hu_gain	186914104	6133543	3.28148	176748800	16298847	3.4702	37.6318
LinARs_hg19_merged	zooHARs_hg19_merged	575422	18904	3.28524	545092	49234	3.46804	38.3962
E061_25_imputed12marks_mnemonics_filtered	GSE63648_8_5pcw_ac_me2_Hu_gain	177132250	5860275	3.30842	169745200	14215725	3.4524	41.2239
E104_25_imputed12marks_mnemonics_filtered	GSE63648_8_5pcw_ac_me2_Hu_gain	140186425	4517825	3.22273	131675000	14215725	3.43104	31.7805
E088_25_imputed12marks_mnemonics_filtered	GSE63648_8_5pcw_ac_me2_Hu_gain	196477250	6501650	3.30911	189638800	14215725	3.42844	45.7356
E44_47_Limb_HGEP	EP_combined_human_macaque_prefontal_cortex_hg19	27971005	464423	1.66037	13691050	14744378	3.39216	3.14983
E066_25_imputed12marks_mnemonics_filtered	GSE63648_12Combinedpcw_ac_me2_Hu_gain	215804850	6848397	3.17342	206354400	16298847	3.31876	42.0177
nchaes_merged_hg19	zooHARs_hg19_merged	709459	22370	3.15311	682595	49234	3.2772	45.4361
E083_25_imputed12marks_mnemonics_filtered	GSE63648_8_5pcw_ac_me2_Hu_gain	220790425	7003675	3.17209	214347200	14215725	3.26744	49.2671
E073_25_imputed12marks_mnemonics_filtered	GSE63648_8_5pcw_ac_me2_Hu_gain	241920825	7579700	3.13313	235968800	14215725	3.21216	53.3191
E107_25_imputed12marks_mnemonics_filtered	GSE63648_8_5pcw_ac_me2_Hu_gain	203235175	6142350	3.02229	196098200	14215725	3.13228	43.2081
E108_25_imputed12marks_mnemonics_filtered	GSE63648_8_5pcw_ac_me2_Hu_gain	211910950	6095725	2.87655	204737800	14215725	2.97733	42.8802
E061_25_imputed12marks_mnemonics_filtered	EP_combined_human_macaque_prefontal_cortex_hg19	179550773	4938805	2.75065	169745200	14744378	2.90954	33.4962
E093_25_imputed12marks_mnemonics_filtered	GSE63648_8_5pcw_ac_me2_Hu_gain	184874600	4957225	2.6814	176748800	14215725	2.80467	34.8714
ALLEUR_NMATCH_sprime_results	selsweeps_233putativeregions_peyregne	19199877	3889	0.0202553	138774	19064992	2.8024	0.0203986
ALLEUR_NMATCH_sprime_results	E_all_imputed12marks_mnemonics_filtered	64612699	3875	0.00599727	138774	64477800	2.79231	0.00600982
E066_25_imputed12marks_mnemonics_filtered	GSE63648_8_5pcw_ac_me2_Hu_gain	214125400	5387300	2.51596	206354400	14215725	2.6107	37.8968
E096_25_imputed12marks_mnemonics_filtered	EP_combined_human_macaque_prefontal_cortex_hg19	167711544	3744034	2.23242	156711200	14744378	2.38913	25.393
E_all_imputed12marks_mnemonics_filtered	EP_combined_human_macaque_prefontal_cortex_hg19	77726220	1495958	1.92465	64477800	14744378	2.32011	10.146
E090_25_imputed12marks_mnemonics_filtered	EP_combined_human_macaque_prefontal_cortex_hg19	185714852	4038526	2.17458	175009000	14744378	2.30761	27.3903
E107_25_imputed12marks_mnemonics_filtered	EP_combined_human_macaque_prefontal_cortex_hg19	206345305	4497273	2.17949	196098200	14744378	2.29338	30.5016
E104_25_imputed12marks_mnemonics_filtered	EP_combined_human_macaque_prefontal_cortex_hg19	143424687	2994691	2.08799	131675000	14744378	2.2743	20.3107
E108_25_imputed12marks_mnemonics_filtered	EP_combined_human_macaque_prefontal_cortex_hg19	214877628	4604550	2.14287	204737800	14744378	2.249	31.2292
E088_25_imputed12marks_mnemonics_filtered	EP_combined_human_macaque_prefontal_cortex_hg19	200180620	4202558	2.09938	189638800	14744378	2.21609	28.5028
E066_25_imputed12marks_mnemonics_filtered	EP_combined_human_macaque_prefontal_cortex_hg19	216728250	4370528	2.01659	206354400	14744378	2.11797	29.642
E083_25_imputed12marks_mnemonics_filtered	EP_combined_human_macaque_prefontal_cortex_hg19	224830356	4261222	1.89531	214347200	14744378	1.988	28.9007
E093_25_imputed12marks_mnemonics_filtered	EP_combined_human_macaque_prefontal_cortex_hg19	188175378	3317800	1.76314	176748800	14744378	1.87713	22.5021
haqer_hg19_merged	selsweeps_233putativeregions_peyregne	20484248	20856	0.101815	1440112	19064992	1.44822	0.109394
ALLEUR_NMATCH_sprime_results	GSE63648_7pcw_ac_me2_Hu_gain	22332790	1803	0.00807333	138774	25623325	1.29923	0.00703656
E_all_imputed12marks_mnemonics_filtered	selsweeps_233putativeregions_peyregne	82834545	708247	0.855014	64477800	19064992	1.09844	3.71491
EP_combined_human_macaque_prefontal_cortex_hg19	selsweeps_233putativeregions_peyregne	33657710	151660	0.450595	14744378	19064992	1.0286	0.795489
E093_25_imputed12marks_mnemonics_filtered	selsweeps_233putativeregions_peyregne	194008826	1804966	0.930353	176748800	19064992	1.0212	9.46744
E104_25_imputed12marks_mnemonics_filtered	selsweeps_233putativeregions_peyregne	149414412	1325580	0.887183	131675000	19064992	1.00671	6.95295
E107_25_imputed12marks_mnemonics_filtered	selsweeps_233putativeregions_peyregne	213197777	1965415	0.921874	196098200	19064992	1.00226	10.309
E108_25_imputed12marks_mnemonics_filtered	selsweeps_233putativeregions_peyregne	221786326	2016466	0.909193	204737800	19064992	0.984902	10.5768
E073_25_imputed12marks_mnemonics_filtered	selsweeps_233putativeregions_peyregne	252736062	2297730	0.909142	235968800	19064992	0.973743	12.0521
human_chimp_DHS_gain_sorted	selsweeps_233putativeregions_peyregne	19351425	2783	0.0143814	289216	19064992	0.962257	0.0145974
E066_25_imputed12marks_mnemonics_filtered	selsweeps_233putativeregions_peyregne	223440149	1979243	0.885805	206354400	19064992	0.959147	10.3816
E083_25_imputed12marks_mnemonics_filtered	selsweeps_233putativeregions_peyregne	231395700	2016492	0.871447	214347200	19064992	0.94076	10.5769
E061_25_imputed12marks_mnemonics_filtered	selsweeps_233putativeregions_peyregne	187214943	1595249	0.852095	169745200	19064992	0.93979	8.36743
E096_25_imputed12marks_mnemonics_filtered	selsweeps_233putativeregions_peyregne	174308765	1467427	0.841855	156711200	19064992	0.936389	7.69697
E088_25_imputed12marks_mnemonics_filtered	selsweeps_233putativeregions_peyregne	206963064	1740728	0.841081	189638800	19064992	0.917918	9.13049
E090_25_imputed12marks_mnemonics_filtered	selsweeps_233putativeregions_peyregne	192576561	1497431	0.777577	175009000	19064992	0.855631	7.85435
E44_47_Limb_HGEP	selsweeps_233putativeregions_peyregne	32640946	115096	0.352612	13691050	19064992	0.840666	0.603703
ALLEUR_NMATCH_sprime_results	GSE63648_12Combinedpcw_ac_me2_Hu_gain	16436496	1125	0.00684452	138774	16298847	0.810671	0.00690233
GSE63648_8_5pcw_ac_me2_Hu_gain	selsweeps_233putativeregions_peyregne	31248057	110761	0.354457	14215725	19064992	0.779144	0.580965
GSE63648_12Combinedpcw_ac_me2_Hu_gain	selsweeps_233putativeregions_peyregne	35238793	125046	0.354853	16298847	19064992	0.767208	0.655893
ALLEUR_NMATCH_sprime_results	GSE63648_8_5pcw_ac_me2_Hu_gain	12415210	1037	0.00835266	138774	14215725	0.747258	0.00729474
nchaes_merged_hg19	selsweeps_233putativeregions_peyregne	19743230	4357	0.0220683	682595	19064992	0.638299	0.0228534
ALLEUR_NMATCH_sprime_results	EP_combined_human_macaque_prefontal_cortex_hg19	14882296	856	0.0057518	138774	14744378	0.61683	0.0058056
ALLEUR_NMATCH_sprime_results	E44_47_Limb_HGEP	13829007	817	0.00590787	138774	13691050	0.588727	0.0059674
LinARs_hg19_merged	selsweeps_233putativeregions_peyregne	19607146	2938	0.0149843	545092	19064992	0.538992	0.0154104
GSE63648_7pcw_ac_me2_Hu_gain	selsweeps_233putativeregions_peyregne	41153055	115182	0.279887	25623325	19064992	0.44952	0.604154
haqer_hg19_merged	LinARs_hg19_merged	1981451	3753	0.189407	1440112	545092	0.260605	0.688508
GSE63648_8_5pcw_ac_me2_Hu_gain	haqer_hg19_merged	13705322	14113	0.102975	14215725	1440112	0.0992774	0.979993
GSE63648_12Combinedpcw_ac_me2_Hu_gain	haqer_hg19_merged	17723536	15423	0.0870199	16298847	1440112	0.0946263	1.07096
E44_47_Limb_HGEP	haqer_hg19_merged	15120148	11014	0.0728432	13691050	1440112	0.0804467	0.764802
human_chimp_DHS_gain_sorted	LinARs_hg19_merged	834101	207	0.0248171	289216	545092	0.0715728	0.0379752
GSE63648_8_5pcw_ac_me2_Hu_gain	LinARs_hg19_merged	12813557	9638	0.0752172	14215725	545092	0.0677982	1.76814
EP_combined_human_macaque_prefontal_cortex_hg19	haqer_hg19_merged	16175306	9184	0.0567779	14744378	1440112	0.0622881	0.637728
E_all_imputed12marks_mnemonics_filtered	haqer_hg19_merged	65882066	35846	0.0544093	64477800	1440112	0.0555943	2.48911
E061_25_imputed12marks_mnemonics_filtered	human_chimp_DHS_gain_sorted	169948109	86307	0.0507843	169745200	289216	0.050845	29.8417
E093_25_imputed12marks_mnemonics_filtered	haqer_hg19_merged	178101155	87757	0.0492737	176748800	1440112	0.0496507	6.09376
EP_combined_human_macaque_prefontal_cortex_hg19	human_chimp_DHS_gain_sorted	15026297	7297	0.0485615	14744378	289216	0.04949	2.52303
GSE63648_8_5pcw_ac_me2_Hu_gain	nchaes_merged_hg19	12953783	6647	0.0513132	14215725	682595	0.0467581	0.973784
E096_25_imputed12marks_mnemonics_filtered	haqer_hg19_merged	158078329	72983	0.0461689	156711200	1440112	0.0465717	5.06787
E44_47_Limb_HGEP	nchaes_merged_hg19	14367298	6347	0.0441767	13691050	682595	0.0463588	0.929834
GSE63648_8_5pcw_ac_me2_Hu_gain	human_chimp_DHS_gain_sorted	12561554	6430	0.0511879	14215725	289216	0.0452316	2.22325
GSE63648_7pcw_ac_me2_Hu_gain	LinARs_hg19_merged	22730894	11584	0.0509615	25623325	545092	0.0452088	2.12515
E083_25_imputed12marks_mnemonics_filtered	human_chimp_DHS_gain_sorted	214544027	92389	0.043063	214347200	289216	0.0431025	31.9446
E104_25_imputed12marks_mnemonics_filtered	haqer_hg19_merged	133058408	56704	0.0426159	131675000	1440112	0.0430636	3.93747
E088_25_imputed12marks_mnemonics_filtered	LinARs_hg19_merged	190102283	81609	0.042929	189638800	545092	0.0430339	14.9716
E088_25_imputed12marks_mnemonics_filtered	human_chimp_DHS_gain_sorted	189846488	81528	0.0429442	189638800	289216	0.0429912	28.1893
GSE63648_12Combinedpcw_ac_me2_Hu_gain	LinARs_hg19_merged	16837064	6875	0.0408325	16298847	545092	0.0421809	1.26125
E_all_imputed12marks_mnemonics_filtered	LinARs_hg19_merged	64995813	27079	0.0416627	64477800	545092	0.0419974	4.96779
GSE63648_12Combinedpcw_ac_me2_Hu_gain	human_chimp_DHS_gain_sorted	16581306	6757	0.0407507	16298847	289216	0.0414569	2.33632
E073_25_imputed12marks_mnemonics_filtered	LinARs_hg19_merged	236419410	94482	0.0399637	235968800	545092	0.04004	17.3332
ALLEUR_NMATCH_sprime_results	haqer_hg19_merged	1578831	55	0.00348359	138774	1440112	0.0396328	0.00381915
E061_25_imputed12marks_mnemonics_filtered	haqer_hg19_merged	171118071	67241	0.0392951	169745200	1440112	0.0396129	4.66915
haqer_hg19_merged	human_chimp_DHS_gain_sorted	1728758	570	0.0329716	1440112	289216	0.0395803	0.197085
E090_25_imputed12marks_mnemonics_filtered	haqer_hg19_merged	176379966	69146	0.0392029	175009000	1440112	0.03951	4.80143
E104_25_imputed12marks_mnemonics_filtered	LinARs_hg19_merged	132168439	51653	0.0390812	131675000	545092	0.0392276	9.47602
GSE63648_7pcw_ac_me2_Hu_gain	haqer_hg19_merged	23627099	10001	0.0423285	25623325	1440112	0.0390308	0.69446
E083_25_imputed12marks_mnemonics_filtered	LinARs_hg19_merged	214809022	83270	0.0387647	214347200	545092	0.0388482	15.2763
E107_25_imputed12marks_mnemonics_filtered	haqer_hg19_merged	197463471	74841	0.0379012	196098200	1440112	0.0381651	5.19689
E090_25_imputed12marks_mnemonics_filtered	LinARs_hg19_merged	175487300	66792	0.0380609	175009000	545092	0.0381649	12.2533
E061_25_imputed12marks_mnemonics_filtered	LinARs_hg19_merged	170225637	64655	0.0379819	169745200	545092	0.0380894	11.8613
GSE63648_7pcw_ac_me2_Hu_gain	nchaes_merged_hg19	22869458	9486	0.0414789	25623325	682595	0.037021	1.3897
E44_47_Limb_HGEP	LinARs_hg19_merged	14231106	5036	0.0353873	13691050	545092	0.0367832	0.923881
E088_25_imputed12marks_mnemonics_filtered	haqer_hg19_merged	191009234	69678	0.0364789	189638800	1440112	0.0367425	4.83837
E108_25_imputed12marks_mnemonics_filtered	haqer_hg19_merged	206104711	73201	0.0355164	204737800	1440112	0.0357535	5.08301
haqer_hg19_merged	nchaes_merged_hg19	2122200	507	0.0238903	1440112	682595	0.0352056	0.0742754
E108_25_imputed12marks_mnemonics_filtered	LinARs_hg19_merged	205212977	69915	0.0340695	204737800	545092	0.0341486	12.8263
E096_25_imputed12marks_mnemonics_filtered	human_chimp_DHS_gain_sorted	156946929	53487	0.0340797	156711200	289216	0.0341309	18.4938
E108_25_imputed12marks_mnemonics_filtered	human_chimp_DHS_gain_sorted	204957514	69502	0.0339104	204737800	289216	0.0339468	24.0312
E088_25_imputed12marks_mnemonics_filtered	nchaes_merged_hg19	190258889	62506	0.0328531	189638800	682595	0.0329606	9.15711
E107_25_imputed12marks_mnemonics_filtered	LinARs_hg19_merged	196579726	63566	0.032336	196098200	545092	0.0324154	11.6615
E083_25_imputed12marks_mnemonics_filtered	haqer_hg19_merged	215717871	69441	0.0321907	214347200	1440112	0.0323965	4.82192
E090_25_imputed12marks_mnemonics_filtered	human_chimp_DHS_gain_sorted	175241626	56590	0.0322926	175009000	289216	0.0323355	19.5667
E107_25_imputed12marks_mnemonics_filtered	human_chimp_DHS_gain_sorted	196325536	61880	0.0315191	196098200	289216	0.0315556	21.3958
E066_25_imputed12marks_mnemonics_filtered	haqer_hg19_merged	207729885	64627	0.0311111	206354400	1440112	0.0313185	4.48764
E096_25_imputed12marks_mnemonics_filtered	LinARs_hg19_merged	157207447	48845	0.0310704	156711200	545092	0.0311688	8.96087
E073_25_imputed12marks_mnemonics_filtered	haqer_hg19_merged	237335454	73458	0.0309511	235968800	1440112	0.0311304	5.10085
ALLEUR_NMATCH_sprime_results	nchaes_merged_hg19	821327	42	0.00511368	138774	682595	0.030265	0.00615299
E073_25_imputed12marks_mnemonics_filtered	nchaes_merged_hg19	236580013	71382	0.0301725	235968800	682595	0.0302506	10.4574
E066_25_imputed12marks_mnemonics_filtered	LinARs_hg19_merged	206837660	61832	0.029894	206354400	545092	0.029964	11.3434
E083_25_imputed12marks_mnemonics_filtered	nchaes_merged_hg19	214965958	63837	0.0296963	214347200	682595	0.0297821	9.3521
E073_25_imputed12marks_mnemonics_filtered	human_chimp_DHS_gain_sorted	236189221	68795	0.0291271	235968800	289216	0.0291543	23.7867
EP_combined_human_macaque_prefontal_cortex_hg19	LinARs_hg19_merged	15285210	4260	0.0278701	14744378	545092	0.0288924	0.781519
E104_25_imputed12marks_mnemonics_filtered	human_chimp_DHS_gain_sorted	131927044	37172	0.0281762	131675000	289216	0.0282301	12.8527
E066_25_imputed12marks_mnemonics_filtered	human_chimp_DHS_gain_sorted	206586316	57300	0.0277366	206354400	289216	0.0277678	19.8122
E090_25_imputed12marks_mnemonics_filtered	nchaes_merged_hg19	175646580	45015	0.0256282	175009000	682595	0.0257215	6.59469
EP_combined_human_macaque_prefontal_cortex_hg19	nchaes_merged_hg19	15423290	3683	0.0238795	14744378	682595	0.024979	0.539559
E093_25_imputed12marks_mnemonics_filtered	LinARs_hg19_merged	177250777	43115	0.0243243	176748800	545092	0.0243934	7.90967
E108_25_imputed12marks_mnemonics_filtered	nchaes_merged_hg19	205371602	48793	0.0237584	204737800	682595	0.0238319	7.14816
GSE63648_7pcw_ac_me2_Hu_gain	human_chimp_DHS_gain_sorted	22479334	6032	0.0268335	25623325	289216	0.0235411	2.08564
E061_25_imputed12marks_mnemonics_filtered	nchaes_merged_hg19	170389483	38312	0.022485	169745200	682595	0.0225703	5.6127
E107_25_imputed12marks_mnemonics_filtered	nchaes_merged_hg19	196737936	42859	0.0217848	196098200	682595	0.0218559	6.27883
E104_25_imputed12marks_mnemonics_filtered	nchaes_merged_hg19	132329805	27790	0.0210006	131675000	682595	0.021105	4.07123
GSE63648_12Combinedpcw_ac_me2_Hu_gain	nchaes_merged_hg19	16978033	3409	0.0200789	16298847	682595	0.0209156	0.499418
ALLEUR_NMATCH_sprime_results	LinARs_hg19_merged	683837	29	0.00424078	138774	545092	0.0208973	0.0053202
E066_25_imputed12marks_mnemonics_filtered	nchaes_merged_hg19	206994242	42753	0.0206542	206354400	682595	0.0207182	6.2633
E093_25_imputed12marks_mnemonics_filtered	human_chimp_DHS_gain_sorted	177002283	35733	0.0201879	176748800	289216	0.0202168	12.3551
E_all_imputed12marks_mnemonics_filtered	human_chimp_DHS_gain_sorted	64754945	12071	0.018641	64477800	289216	0.0187212	4.1737
E44_47_Limb_HGEP	human_chimp_DHS_gain_sorted	13977905	2361	0.0168909	13691050	289216	0.0172448	0.816345
ALLEUR_NMATCH_sprime_results	human_chimp_DHS_gain_sorted	427967	23	0.00537425	138774	289216	0.0165737	0.00795253
E096_25_imputed12marks_mnemonics_filtered	nchaes_merged_hg19	157369619	24176	0.0153626	156711200	682595	0.0154271	3.54178
haqer_hg19_merged	zooHARs_hg19_merged	1489134	212	0.0142365	1440112	49234	0.0147211	0.430597
E_all_imputed12marks_mnemonics_filtered	nchaes_merged_hg19	65151210	9185	0.014098	64477800	682595	0.0142452	1.3456
E093_25_imputed12marks_mnemonics_filtered	nchaes_merged_hg19	177407431	23964	0.0135079	176748800	682595	0.0135582	3.51072
EP_combined_human_macaque_prefontal_cortex_hg19	zooHARs_hg19_merged	14792488	1124	0.00759845	14744378	49234	0.00762324	2.28298
E44_47_Limb_HGEP	zooHARs_hg19_merged	13739323	961	0.00699452	13691050	49234	0.00701918	1.9519
GSE63648_8_5pcw_ac_me2_Hu_gain	zooHARs_hg19_merged	12325963	713	0.00578454	14215725	49234	0.00501557	1.44819
GSE63648_12Combinedpcw_ac_me2_Hu_gain	zooHARs_hg19_merged	16347273	808	0.00494272	16298847	49234	0.00495741	1.64114
E088_25_imputed12marks_mnemonics_filtered	zooHARs_hg19_merged	189679469	8565	0.00451551	189638800	49234	0.00451648	17.3965
E083_25_imputed12marks_mnemonics_filtered	zooHARs_hg19_merged	214388180	8254	0.00385003	214347200	49234	0.00385076	16.7648
E073_25_imputed12marks_mnemonics_filtered	zooHARs_hg19_merged	236010292	7742	0.00328037	235968800	49234	0.00328094	15.7249
E090_25_imputed12marks_mnemonics_filtered	zooHARs_hg19_merged	175052608	5626	0.00321389	175009000	49234	0.00321469	11.4271
E104_25_imputed12marks_mnemonics_filtered	zooHARs_hg19_merged	131720092	4142	0.00314455	131675000	49234	0.00314562	8.41289
E061_25_imputed12marks_mnemonics_filtered	zooHARs_hg19_merged	169789105	5329	0.0031386	169745200	49234	0.00313941	10.8238
E108_25_imputed12marks_mnemonics_filtered	zooHARs_hg19_merged	204780914	6120	0.00298856	204737800	49234	0.00298919	12.4304
E_all_imputed12marks_mnemonics_filtered	zooHARs_hg19_merged	64525119	1915	0.00296784	64477800	49234	0.00297001	3.88959
E107_25_imputed12marks_mnemonics_filtered	zooHARs_hg19_merged	196141982	5452	0.00277962	196098200	49234	0.00278024	11.0736
E066_25_imputed12marks_mnemonics_filtered	zooHARs_hg19_merged	206398681	4953	0.00239972	206354400	49234	0.00240024	10.0601
selsweeps_233putativeregions_peyregne	zooHARs_hg19_merged	19113776	450	0.00235432	19064992	49234	0.00236035	0.914003
GSE63648_7pcw_ac_me2_Hu_gain	zooHARs_hg19_merged	22244185	599	0.00269284	25623325	49234	0.00233771	1.21664
E096_25_imputed12marks_mnemonics_filtered	zooHARs_hg19_merged	156757103	3331	0.00212494	156711200	49234	0.00212557	6.76565
E093_25_imputed12marks_mnemonics_filtered	zooHARs_hg19_merged	176794918	3116	0.00176249	176748800	49234	0.00176295	6.32896
ALLEUR_NMATCH_sprime_results	zooHARs_hg19_merged	188007	1	0.000531895	138774	49234	0.000720596	0.00203112
human_chimp_DHS_gain_sorted	nchaes_merged_hg19	971811	0	0	289216	682595	0	0
human_chimp_DHS_gain_sorted	zooHARs_hg19_merged	338450	0	0	289216	49234	0	0
