# Supplementary material for: The trait-specific timing of accelerated genomic change in the human lineage
Source: Cell Genom. 2025 Jan 8;5(1):100740. doi: 10.1016/j.xgen.2024.100740 (PMC11770217; doi:10.1016/j.xgen.2024.100740)
Supplement: Table S8. Epigenome Roadmap Annotations, related to STAR Methods [file mmc9.xlsx]

## Sheet: Epigenome Roadmap annotations
Table S8 - Epigenome Roadmap Annotations, related to STAR Methods
Annotations	Description	Number_of_annotations	Annotation_chromosomes	length_annotations	Total_length_annotations
E066_25_imputed12marks_mnemonics_filtered	Liver	355536	[10, 11, 12, 13, 14, 15, 16, 17, 18, 19, 1, 20, 21, 22, 2, 3, 4, 5, '5', '6', '7', '8', '9', 'X']	580.404	206354400
E073_25_imputed12marks_mnemonics_filtered	Brain dorsolateral prefrontal cortex	429472	[10, 11, 12, 13, 14, 15, 16, 17, 18, 19, 1, 20, 21, 22, 2, 3, 4, 5, 6, 7, 8, '8', '9', 'X']	549.439	235968800
E083_25_imputed12marks_mnemonics_filtered	Fetal heart	380204	[10, 11, 12, 13, 14, 15, 16, 17, 18, 19, 1, 20, 21, 22, 2, 3, 4, '4', '5', '6', '7', '8', '9', 'X']	563.769	214347200
E088_25_imputed12marks_mnemonics_filtered	Fetal lung	358487	[10, 11, 12, 13, 14, 15, 16, 17, 18, 19, 1, 20, 21, 22, 2, 3, 4, '4', '5', '6', '7', '8', '9', 'X']	528.998	189638800
E090_25_imputed12marks_mnemonics_filtered	Fetal muscle leg	331329	[10, 11, 12, 13, 14, 15, 16, 17, 18, 19, 1, 20, 21, 22, 2, 3, 4, 5, 6, '6', '7', '8', '9', 'X']	528.203	175009000
E093_25_imputed12marks_mnemonics_filtered	Fetal thymus	291606	[10, 11, 12, 13, 14, 15, 16, 17, 18, 19, 1, 20, 21, 22, 2, 3, 4, 5, 6, 7, 8, '8', '9', 'X']	606.122	176748800
E096_25_imputed12marks_mnemonics_filtered	Lung	305095	[10, 11, 12, 13, 14, 15, 16, 17, 18, 19, 1, 20, 21, 22, 2, 3, 4, 5, 6, 7, '7', '8', '9', 'X']	513.647	156711200
E104_25_imputed12marks_mnemonics_filtered	Right atrium	267312	[10, 11, 12, 13, 14, 15, 16, 17, 18, 19, 1, '1', '20', '21', '22', '2', '3', '4', '5', '6', '7', '8', '9', 'X']	492.589	131675000
E107_25_imputed12marks_mnemonics_filtered	Skeletal male	373967	[10, 11, 12, 13, 14, 15, 16, 17, 18, 19, 1, 20, 21, 22, 2, 3, '3', '4', '5', '6', '7', '8', '9', 'X']	524.373	196098200
E108_25_imputed12marks_mnemonics_filtered	Skeletal female	379233	[10, 11, 12, 13, 14, 15, 16, 17, 18, 19, 1, 20, 21, 22, 2, 3, '3', '4', '5', '6', '7', '8', '9', 'X']	539.873	204737800
E061_25_imputed12marks_mnemonics_filtered	Foreskin melanocyte	302188	[10, 11, 12, 13, 14, 15, 16, 17, 18, 19, 1, 20, 21, 22, 2, 3, 4, 5, 6, 7, '7', '8', '9', 'X']	561.721	169745200
