# Supplementary material for: The trait-specific timing of accelerated genomic change in the human lineage
Source: Cell Genom. 2025 Jan 8;5(1):100740. doi: 10.1016/j.xgen.2024.100740 (PMC11770217; doi:10.1016/j.xgen.2024.100740)
Supplement: Table S9. Epigenome Roadmap State 25 Model, related to STAR Methods [file mmc10.xlsx]

## Sheet: State 25 Model
Table S9 - Epigenome Roadmap State 25 Model, related to STAR Methods
STATE NO.	MNEMONIC	DESCRIPTION
1	TssA	Active TSS
2	PromU	Promoter Upstream TSS
3	PromD1	Promoter Downstream TSS 1
4	PromD2	Promoter Downstream TSS 2
9	TxReg	Transcribed & regulatory (Prom/Enh)
10	TxEnh5	Transcribed 5' preferential and Enh
11	TxEnh3	Transcribed 3' preferential and Enh
12	TxEnhW	Transcribed and Weak Enhancer
13	EnhA1	Active Enhancer 1
14	EnhA2	Active Enhancer 2
15	EnhAF	Active Enhancer Flank
16	EnhW1	Weak Enhancer 1
17	EnhW2	Weak Enhancer 2
18	EnhAc	Primary H3K27ac possible Enhancer
22	PromP	Poised Promoter
23	PromBiv	Bivalent Promoter
