# Supplementary material for: The trait-specific timing of accelerated genomic change in the human lineage
Source: Cell Genom. 2025 Jan 8;5(1):100740. doi: 10.1016/j.xgen.2024.100740 (PMC11770217; doi:10.1016/j.xgen.2024.100740)
Supplement: Table S10. S-LDSC Tissue Specificity Results, related to Figure 3 and Figure S7 [file mmc11.xlsx]

## Sheet: S-LDSC Tissue Specificity
Table S10 - S-LDSC Tissue Specificity Results, related to Figure 3 and Figure S7
Phenotype	Annotations	Annotation_type	Prop._SNPs	Prop._h2	Prop._h2_std_error	Enrichment	Enrichment_std_error	Enrichment_p	Coefficient	Coefficient_std_error	Coefficient_z-score
UKB_460K.lung_FVCzSMOKE	GSE63648_7pcw	full_set	0.00845775	0.0475324	0.00703819	5.61998	0.832159	1.62949e-07	1.0429e-07	3.41003e-08	3.05834
UKB_460K.lung_FVCzSMOKE	GSE63648_7pcw	intersect_E_all	0.00343591	0.026766	0.00436768	7.79009	1.27119	3.8863e-07	1.59619e-07	5.38134e-08	2.96616
UKB_460K.lung_FEV1FVCzSMOKE	GSE63648_7pcw	intersect_E_all	0.00343591	0.0253978	0.00438518	7.39187	1.27628	1.04533e-06	1.33975e-07	6.13441e-08	2.18399
UKB_460K.lung_FEV1FVCzSMOKE	GSE63648_7pcw	full_set	0.00845775	0.0614724	0.010834	7.26818	1.28095	2.20166e-06	1.83387e-07	6.18911e-08	2.96306
UKB_460K.lung_FVCzSMOKE	E44_47_Limb_HGEP	full_set	0.00437918	0.0293698	0.00568959	6.70668	1.29924	2.52621e-05	1.21939e-07	5.27049e-08	2.31363
UKB_460K.body_BALDING1	GSE63648_7pcw	full_set	0.00845775	0.0683698	0.0146839	8.08368	1.73614	5.37997e-05	1.77858e-07	6.50067e-08	2.736
UKB_460K.bmd_HEEL_TSCOREz	GSE63648_7pcw	full_set	0.00845775	0.0748584	0.0157431	8.85087	1.86138	8.47954e-05	3.34617e-07	1.20301e-07	2.78149
UKB_460K.bp_SYSTOLICadjMEDz	GSE63648_7pcw	full_set	0.00845775	0.0360384	0.00703064	4.26099	0.831266	9.47208e-05	2.83775e-08	3.17703e-08	0.893206
Arms.Legs	GSE63648_7pcw	full_set	0.00845775	0.0888475	0.0205622	10.5049	2.43116	0.000117921	5.36e-07	1.85e-07	2.89547
UKB_460K.body_BALDING1	GSE63648_7pcw	no_intersect_E_all	0.00506797	0.0492365	0.011579	9.71522	2.28473	0.00012344	2.47268e-07	8.43495e-08	2.93147
PASS_Schizophrenia	GSE63648_7pcw	intersect_E_all	0.00343591	-0.0115939	0.00390489	-3.37433	1.13649	0.000163367	-4.19791e-07	9.14724e-08	-4.58927
Arms.Legs	GSE63648_7pcw	intersect_E_all	0.00343591	0.0468153	0.0117057	13.6253	3.40687	0.000192714	7.09275e-07	2.49021e-07	2.84826
Hip_Width.Calculated_Height	GSE63648_7pcw	full_set	0.00845775	0.0955738	0.0235952	11.3001	2.78977	0.000206469	4.58e-07	1.59e-07	2.88532
UKB_460K.bp_SYSTOLICadjMEDz	GSE63648_7pcw	intersect_E_all	0.00343591	0.0242421	0.00570781	7.05552	1.66122	0.000274032	9.04753e-08	6.55392e-08	1.38048
UKB_460K.body_HEIGHTz	GSE63648_7pcw	full_set	0.00845775	0.0548076	0.012441	6.48016	1.47095	0.00027532	4.27823e-07	1.76292e-07	2.42679
UKB_460K.body_HEIGHTz	GSE63648_7pcw	intersect_E_all	0.00343591	0.0281549	0.00662183	8.1943	1.92724	0.000292237	5.30983e-07	2.25428e-07	2.35544
UKB_460K.bmd_HEEL_TSCOREz	GSE63648_7pcw	intersect_E_all	0.00343591	0.0458793	0.0120741	13.3529	3.51408	0.000477249	5.55157e-07	2.15846e-07	2.572
PASS_Schizophrenia	GSE63648_7pcw	full_set	0.00845775	-0.0145345	0.0064558	-1.71848	0.7633	0.000569421	-2.66742e-07	6.3781e-08	-4.18216
UKB_460K.lung_FEV1FVCzSMOKE	GSE63648_7pcw	no_intersect_E_all	0.00506797	0.0396601	0.00994076	7.82563	1.96149	0.000642655	2.38307e-07	9.14597e-08	2.60559
UKB_460K.lung_FVCzSMOKE	E44_47_Limb_HGEP	intersect_E_all	0.00259295	0.0198516	0.00517027	7.65599	1.99397	0.00106275	1.345e-07	8.13362e-08	1.65363
2121	GSE63648_7pcw	full_set	0.00845775	0.0716099	0.019875	8.46678	2.34992	0.0011848	2.86167e-07	1.1953e-07	2.39411
Hip_Width.Legs	GSE63648_7pcw	full_set	0.00845775	0.080907	0.0221565	9.56601	2.61967	0.00123527	4.31e-07	1.84e-07	2.34085
UKB_460K.lung_FEV1FVCzSMOKE	E44_47_Limb_HGEP	full_set	0.00437918	0.0304773	0.00810528	6.95959	1.85087	0.00133154	1.20701e-07	8.63906e-08	1.39716
Hip_Width.Calculated_Height	E44_47_Limb_HGEP	full_set	0.00437918	0.0566586	0.0167381	12.9382	3.82219	0.00187541	5.06335e-07	2.18604e-07	2.31622
Hip_Width.Calculated_Height	GSE63648_7pcw	intersect_E_all	0.00343591	0.0381326	0.0112537	11.0983	3.27532	0.00210072	4.02236e-07	1.92176e-07	2.09306
UKB_460K.blood_PLATELET_COUNT	GSE63648_7pcw	intersect_E_all	0.00343591	0.0231105	0.00655647	6.72616	1.90822	0.00239559	1.02033e-07	1.04873e-07	0.972915
2121	GSE63648_7pcw	intersect_E_all	0.00343591	0.044245	0.0133691	12.8772	3.89099	0.00291363	4.57725e-07	2.04122e-07	2.24241
Hip_Width.Calculated_Height	GSE63648_7pcw	no_intersect_E_all	0.00506797	0.0636112	0.0202016	12.5516	3.98614	0.00332319	5.43451e-07	2.24084e-07	2.42521
UKB_460K.blood_WHITE_COUNT	E44_47_Limb_HGEP	intersect_E_all	0.00259295	0.0235794	0.00719503	9.09366	2.77484	0.00366085	6.20276e-08	1.0291e-07	0.602734
UKB_460K.blood_RBC_DISTRIB_WIDTH	E44_47_Limb_HGEP	no_intersect_E_all	0.00178623	-0.00787465	0.00326584	-4.40853	1.82835	0.00376412	-2.07333e-07	6.59881e-08	-3.14197
PASS_Ulcerative_Colitis	GSE63648_7pcw	intersect_E_all	0.00343591	0.0577977	0.0186694	16.8217	5.4336	0.00393412	4.60519e-07	2.79404e-07	1.64822
UKB_460K.lung_FVCzSMOKE	E44_47_Limb_HGEP	no_intersect_E_all	0.00178623	0.0100225	0.00280604	5.61098	1.57093	0.00430327	1.14455e-07	6.2086e-08	1.84349
1995	GSE63648_7pcw	full_set	0.00845775	0.0456319	0.0129116	5.39528	1.5266	0.00432656	1.03096e-07	1.0738e-07	0.960097
UKB_460K.lung_FVCzSMOKE	GSE63648_7pcw	no_intersect_E_all	0.00506797	0.0229503	0.00620807	4.5285	1.22496	0.00467245	7.84746e-08	4.84826e-08	1.61861
UKB_460K.body_HEIGHTz	E44_47_Limb_HGEP	full_set	0.00437918	0.0290666	0.00876614	6.63746	2.00177	0.00469152	2.85821e-07	2.3514e-07	1.21553
PASS_bipolar1	GSE63648_7pcw	no_intersect_E_all	0.00506797	-0.0250635	0.0109999	-4.94546	2.17048	0.00537447	-3.43197e-07	1.12439e-07	-3.0523
UKB_460K.blood_WHITE_COUNT	GSE63648_7pcw	intersect_E_all	0.00343591	0.0164128	0.00470177	4.77684	1.36842	0.00559378	1.61188e-09	5.59138e-08	0.028828
rafac	E44_47_Limb_HGEP	full_set	0.00437918	0.0588608	0.0249653	13.4411	5.7009	0.00638444	2.50174e-07	1.04391e-07	2.3965
Hip_Width.Legs	GSE63648_7pcw	intersect_E_all	0.00343591	0.0297527	0.00960676	8.65935	2.79599	0.00642383	3.23029e-07	2.00143e-07	1.61399
PASS_HDL	E44_47_Limb_HGEP	intersect_E_all	0.00259295	-0.0273328	0.0108387	-10.5412	4.18005	0.00737838	-3.73967e-07	9.28184e-08	-4.02901
Arms.Calculated_Height	GSE63648_7pcw	full_set	0.00845775	0.0676122	0.0215819	7.99411	2.55173	0.00786802	3.48e-07	1.98e-07	1.76121
PASS_Ulcerative_Colitis	GSE63648_7pcw	full_set	0.00845775	0.0863189	0.0297986	10.2059	3.52323	0.00789296	2.76646e-07	1.77094e-07	1.56214
PASS_Crohns_Disease	GSE63648_7pcw	intersect_E_all	0.00343591	0.0416015	0.0146122	12.1078	4.25278	0.00914156	4.92813e-07	4.15774e-07	1.18529
Arms.Calculated_Height	E44_47_Limb_HGEP	no_intersect_E_all	0.00178623	0.0220719	0.00775332	12.3567	4.3406	0.00915247	6.7464e-07	3.13049e-07	2.15506
UKB_460K.body_WHRadjBMIz	GSE63648_7pcw	full_set	0.00845775	0.0498996	0.0157241	5.89987	1.85914	0.00951124	6.38576e-08	5.54531e-08	1.15156
UKB_460K.body_HEIGHTz	GSE63648_7pcw	no_intersect_E_all	0.00506797	0.0305877	0.00975537	6.03549	1.9249	0.00955274	4.23869e-07	2.21617e-07	1.91262
UKB_460K.disease_RESPIRATORY_ENT	E44_47_Limb_HGEP	no_intersect_E_all	0.00178623	-0.00840511	0.00386109	-4.7055	2.16159	0.00976086	-6.24799e-08	2.19555e-08	-2.84575
UKB_460K.body_WHRadjBMIz	GSE63648_7pcw	intersect_E_all	0.00343591	0.0223818	0.00730194	6.51408	2.12518	0.0100965	3.66551e-08	6.29575e-08	0.58222
1995	GSE63648_7pcw	no_intersect_E_all	0.00506797	0.0282365	0.00918343	5.57156	1.81205	0.0109769	1.68693e-07	1.21794e-07	1.38507
Arms.Calculated_Height	E44_47_Limb_HGEP	full_set	0.00437918	0.0353727	0.0122261	8.07746	2.79187	0.0110339	3.17021e-07	2.05548e-07	1.54232
UKB_460K.lung_FEV1FVCzSMOKE	E44_47_Limb_HGEP	intersect_E_all	0.00259295	0.0156466	0.0051737	6.03429	1.99529	0.0119644	3.09779e-08	9.29706e-08	0.333201
UKB_460K.disease_ALLERGY_ECZEMA_DIAGNOSED	GSE63648_7pcw	intersect_E_all	0.00343591	0.0199541	0.00679303	5.80752	1.97707	0.0127102	2.80474e-08	2.82557e-08	0.992626
Hip_Width.Legs	GSE63648_7pcw	no_intersect_E_all	0.00506797	0.056885	0.0210678	11.2244	4.15704	0.0142372	5.61258e-07	2.85831e-07	1.9636
UKB_460K.body_WHRadjBMIz	E44_47_Limb_HGEP	full_set	0.00437918	0.0272406	0.00940559	6.22047	2.1478	0.0153297	4.06133e-08	6.48641e-08	0.626129
Hip_Width.Calculated_Height	E44_47_Limb_HGEP	no_intersect_E_all	0.00178623	0.0278249	0.0106153	15.5774	5.94283	0.0154077	7.09925e-07	3.47862e-07	2.04082
Legs.Calculated_Height	E44_47_Limb_HGEP	full_set	0.00437918	0.0359785	0.0135238	8.21581	3.0882	0.0184784	4.74201e-07	2.62275e-07	1.80803
Arms.Legs	GSE63648_7pcw	no_intersect_E_all	0.00506797	0.046798	0.0174977	9.23407	3.4526	0.018875	4.60117e-07	2.59263e-07	1.77471
rafac	GSE63648_7pcw	full_set	0.00845775	0.0675524	0.0287574	7.98704	3.40012	0.0189732	1.13395e-07	7.14533e-08	1.58699
UKB_460K.body_BALDING1	GSE63648_7pcw	intersect_E_all	0.00343591	0.0227547	0.0081256	6.62261	2.36491	0.019155	9.75271e-08	8.48203e-08	1.14981
UKB_460K.disease_ALLERGY_ECZEMA_DIAGNOSED	GSE63648_7pcw	full_set	0.00845775	0.0306999	0.0095013	3.62979	1.12338	0.0194343	1.44513e-08	1.63906e-08	0.881682
UKB_460K.body_BMIz	E44_47_Limb_HGEP	no_intersect_E_all	0.00178623	-0.00302519	0.00205227	-1.69362	1.14894	0.0198855	-1.59232e-07	5.40128e-08	-2.94805
3921	GSE63648_7pcw	intersect_E_all	0.00343591	0.0281698	0.0112109	8.19866	3.26287	0.0207274	2.24603e-07	1.70134e-07	1.32015
0343	E44_47_Limb_HGEP	intersect_E_all	0.00259295	0.0334408	0.0132547	12.8968	5.1118	0.0210948	4.19344e-07	3.53997e-07	1.1846
PASS_bipolar1	GSE63648_7pcw	full_set	0.00845775	-0.0232783	0.014366	-2.7523	1.69856	0.0226876	-2.75032e-07	8.88617e-08	-3.09506
1357	GSE63648_7pcw	intersect_E_all	0.00343591	0.0419541	0.0171747	12.2105	4.9986	0.0233499	4.46685e-07	2.33728e-07	1.91113
ramax_area	GSE63648_7pcw	full_set	0.00845775	0.0492978	0.0178498	5.82871	2.11046	0.0239615	1.13996e-07	8.01266e-08	1.4227
UKB_460K.blood_RED_COUNT	GSE63648_7pcw	intersect_E_all	0.00343591	0.0223206	0.00835997	6.49628	2.43312	0.0249363	2.37078e-08	1.09946e-07	0.215631
UKB_460K.bmd_HEEL_TSCOREz	E44_47_Limb_HGEP	full_set	0.00437918	0.0205493	0.00714286	4.69249	1.6311	0.0255012	1.42174e-08	9.84948e-08	0.144346
UKB_460K.blood_WHITE_COUNT	E44_47_Limb_HGEP	full_set	0.00437918	0.0209643	0.00746423	4.78726	1.70448	0.0261847	-1.55469e-08	6.10186e-08	-0.25479
Legs.Calculated_Height	E44_47_Limb_HGEP	no_intersect_E_all	0.00178623	0.0176141	0.00727496	9.86103	4.0728	0.0280563	6.12052e-07	3.36799e-07	1.81726
UKB_460K.body_HEIGHTz	E44_47_Limb_HGEP	intersect_E_all	0.00259295	0.0144744	0.00547653	5.58222	2.11208	0.0306437	7.75014e-09	2.38138e-07	0.0325448
UKB_460K.blood_EOSINOPHIL_COUNT	GSE63648_7pcw	intersect_E_all	0.00343591	0.0274165	0.0110647	7.97939	3.22032	0.030975	1.39113e-07	1.23683e-07	1.12476
UKB_460K.body_WHRadjBMIz	E44_47_Limb_HGEP	no_intersect_E_all	0.00178623	0.0195117	0.00813786	10.9234	4.55589	0.0315134	2.33598e-07	1.32493e-07	1.7631
PASS_Crohns_Disease	GSE63648_7pcw	full_set	0.00845775	0.0473703	0.0183235	5.60081	2.16647	0.0319888	1.53589e-07	2.11864e-07	0.724941
UKB_460K.disease_RESPIRATORY_ENT	GSE63648_7pcw	intersect_E_all	0.00343591	0.0224959	0.00875068	6.54729	2.54683	0.0326334	2.10146e-08	2.64963e-08	0.793114
UKB_460K.lung_FEV1FVCzSMOKE	E44_47_Limb_HGEP	no_intersect_E_all	0.00178623	0.0147514	0.00612939	8.25842	3.43147	0.0343397	2.42427e-07	1.58558e-07	1.52895
Tibia.Femur	GSE63648_7pcw	full_set	0.00845775	0.0384848	0.0139793	4.55023	1.65283	0.0345718	8.95e-08	1.46e-07	0.614488
PASS_AgeFirstBirth	E44_47_Limb_HGEP	no_intersect_E_all	0.00178623	-0.00940514	0.00528003	-5.26536	2.95597	0.03506	-6.94563e-08	3.07175e-08	-2.26113
PASS_Coronary_Artery_Disease	E44_47_Limb_HGEP	intersect_E_all	0.00259295	-0.030483	0.0167082	-11.7561	6.4437	0.0365814	-2.40419e-07	7.90952e-08	-3.03961
Hip_Width.Legs	E44_47_Limb_HGEP	full_set	0.00437918	0.0344976	0.0144893	7.87763	3.30868	0.0376552	3.12895e-07	2.26e-07	1.38449
UKB_460K.bmd_HEEL_TSCOREz	E44_47_Limb_HGEP	no_intersect_E_all	0.00178623	0.0136241	0.00559982	7.62731	3.13499	0.0380931	2.72377e-07	1.88607e-07	1.44415
1443	E44_47_Limb_HGEP	full_set	0.00437918	0.0553781	0.0249929	12.6458	5.7072	0.0387233	3.47982e-07	2.30798e-07	1.50773
UKB_460K.disease_HYPOTHYROIDISM_SELF_REP	E44_47_Limb_HGEP	no_intersect_E_all	0.00178623	-0.00934626	0.00520712	-5.23239	2.91515	0.0398999	-5.88866e-08	2.77999e-08	-2.11823
Tibia.Femur	GSE63648_7pcw	intersect_E_all	0.00343591	0.0223475	0.00941076	6.5041	2.73894	0.0406473	2.00814e-07	2.22821e-07	0.901232
0343	GSE63648_7pcw	full_set	0.00845775	0.0602477	0.0249346	7.12337	2.94813	0.0409988	2.46044e-07	2.11778e-07	1.1618
PASS_AgeFirstBirth	GSE63648_7pcw	full_set	0.00845775	0.0313904	0.0112118	3.71143	1.32562	0.041728	1.74724e-08	1.43408e-08	1.21837
UKB_460K.blood_EOSINOPHIL_COUNT	E44_47_Limb_HGEP	no_intersect_E_all	0.00178623	-0.00586264	0.00377213	-3.28213	2.11178	0.0434286	-1.68303e-07	7.98065e-08	-2.10889
Arms.Calculated_Height	GSE63648_7pcw	no_intersect_E_all	0.00506797	0.0512988	0.022661	10.1221	4.47141	0.0438363	5.34296e-07	3.30073e-07	1.61872
Hip_Width.Legs	E44_47_Limb_HGEP	no_intersect_E_all	0.00178623	0.0207438	0.00928031	11.6132	5.19547	0.0444291	5.92356e-07	3.64771e-07	1.62391
UKB_460K.disease_AID_SURE	E44_47_Limb_HGEP	no_intersect_E_all	0.00178623	-0.0255167	0.0142885	-14.2853	7.99925	0.0446544	-2.59078e-08	1.2413e-08	-2.08715
UKB_460K.mental_NEUROTICISM	E44_47_Limb_HGEP	no_intersect_E_all	0.00178623	-0.00373718	0.0027399	-2.09222	1.5339	0.0457497	-7.0485e-08	2.96224e-08	-2.37945
UKB_460K.bmd_HEEL_TSCOREz	GSE63648_7pcw	no_intersect_E_all	0.00506797	0.032461	0.0135543	6.40513	2.6745	0.0493104	2.12154e-07	1.62615e-07	1.30464
rafac	GSE63648_7pcw	no_intersect_E_all	0.00506797	0.0570613	0.0287229	11.2592	5.66752	0.049821	1.97798e-07	1.22821e-07	1.61047
UKB_460K.blood_WHITE_COUNT	GSE63648_7pcw	full_set	0.00845775	0.0237009	0.00784517	2.80226	0.927571	0.0498239	-1.4982e-08	3.68242e-08	-0.406853
UKB_460K.blood_PLATELET_COUNT	E44_47_Limb_HGEP	intersect_E_all	0.00259295	0.0168842	0.00728513	6.51156	2.80959	0.0498428	-7.89564e-08	1.61127e-07	-0.490026
UKB_460K.mental_NEUROTICISM	E44_47_Limb_HGEP	intersect_E_all	0.00259295	0.0149459	0.00630972	5.76404	2.43341	0.0512639	6.47554e-08	4.73956e-08	1.36627
3921	GSE63648_7pcw	no_intersect_E_all	0.00506797	0.0308798	0.0133376	6.09312	2.63174	0.052263	1.88919e-07	1.38561e-07	1.36344
rafac	E44_47_Limb_HGEP	intersect_E_all	0.00259295	0.0297387	0.0159829	11.4691	6.16398	0.0526157	2.01495e-07	1.21988e-07	1.65176
UKB_460K.bp_SYSTOLICadjMEDz	E44_47_Limb_HGEP	intersect_E_all	0.00259295	0.0105097	0.00406087	4.05317	1.56612	0.0532663	-9.46402e-08	7.24907e-08	-1.30555
rafac	E44_47_Limb_HGEP	no_intersect_E_all	0.00178623	0.0308462	0.0170417	17.2689	9.54058	0.0559077	3.38887e-07	1.98202e-07	1.7098
PASS_Schizophrenia	GSE63648_7pcw	no_intersect_E_all	0.00506797	-0.00524775	0.00535391	-1.03547	1.05642	0.0587738	-1.89108e-07	8.70771e-08	-2.17173
PASS_HDL	E44_47_Limb_HGEP	full_set	0.00437918	-0.0238903	0.0151447	-5.45543	3.45833	0.0591846	-2.15765e-07	7.2286e-08	-2.98488
PASS_Rheumatoid_Arthritis	E44_47_Limb_HGEP	intersect_E_all	0.00259295	0.0406676	0.0210871	15.6839	8.13247	0.0596063	2.77301e-07	2.50704e-07	1.10609
UKB_460K.blood_RED_COUNT	GSE63648_7pcw	full_set	0.00845775	0.0451235	0.0193655	5.33517	2.28967	0.0623834	5.91718e-08	9.52151e-08	0.621454
Legs.Calculated_Height	GSE63648_7pcw	intersect_E_all	0.00343591	0.0205953	0.00931304	5.99415	2.7105	0.0624549	1.86548e-07	2.24986e-07	0.829153
1443	E44_47_Limb_HGEP	intersect_E_all	0.00259295	0.0417863	0.0214033	16.1153	8.25439	0.0643217	3.97581e-07	3.45882e-07	1.14947
Hip_Width.Calculated_Height	E44_47_Limb_HGEP	intersect_E_all	0.00259295	0.0299855	0.0150198	11.5643	5.79256	0.0661921	3.84324e-07	3.39663e-07	1.13148
short_axis_cm_pa	GSE63648_7pcw	no_intersect_E_all	0.00506797	0.0327462	0.0156192	6.46139	3.08194	0.0666174	1.36602e-07	1.13689e-07	1.20154
2121	GSE63648_7pcw	no_intersect_E_all	0.00506797	0.0313077	0.0150539	6.17756	2.9704	0.0700207	1.98731e-07	1.55875e-07	1.27494
UKB_460K.other_MORNINGPERSON	E44_47_Limb_HGEP	no_intersect_E_all	0.00178623	-0.00318434	0.00272572	-1.78272	1.52596	0.0735611	-6.00801e-08	2.78325e-08	-2.15863
Legs.Calculated_Height	GSE63648_7pcw	full_set	0.00845775	0.0577506	0.0279497	6.82812	3.30463	0.0768782	3.16e-07	2.83e-07	1.11776
UKB_460K.blood_PLATELET_COUNT	E44_47_Limb_HGEP	no_intersect_E_all	0.00178623	-0.00413615	0.00329495	-2.31557	1.84464	0.0778052	-2.4771e-07	1.08684e-07	-2.27917
1995	GSE63648_7pcw	intersect_E_all	0.00343591	0.020377	0.00959099	5.93061	2.7914	0.0812863	5.21392e-08	1.97246e-07	0.264336
short_axis_cm_pa	GSE63648_7pcw	full_set	0.00845775	0.048366	0.023845	5.71854	2.81931	0.0825255	6.88116e-08	1.10081e-07	0.6251
Arms.Calculated_Height	GSE63648_7pcw	intersect_E_all	0.00343591	0.0209455	0.0100274	6.09606	2.91842	0.0860593	1.36605e-07	2.23288e-07	0.611785
PASS_Ulcerative_Colitis	E44_47_Limb_HGEP	full_set	0.00437918	-0.0265028	0.0186633	-6.05199	4.26183	0.086463	-6.32781e-07	2.06127e-07	-3.06986
PASS_AgeFirstBirth	GSE63648_7pcw	intersect_E_all	0.00343591	0.015979	0.00732496	4.6506	2.13188	0.08683	1.99761e-08	2.24848e-08	0.888426
0343	GSE63648_7pcw	no_intersect_E_all	0.00506797	0.0317387	0.0155408	6.26259	3.06647	0.0872496	2.66622e-07	2.19037e-07	1.21724
3919	E44_47_Limb_HGEP	intersect_E_all	0.00259295	0.0311327	0.0171121	12.0067	6.59945	0.089995	3.50165e-07	3.91916e-07	0.893468
Tibia.Femur	E44_47_Limb_HGEP	full_set	0.00437918	0.0246915	0.0121832	5.63837	2.78207	0.0914757	1.15434e-07	2.21267e-07	0.521695
UKB_460K.body_HEIGHTz	E44_47_Limb_HGEP	no_intersect_E_all	0.00178623	0.0142858	0.00742959	7.99776	4.15937	0.0915487	6.50338e-07	4.66687e-07	1.39352
RVEDV	E44_47_Limb_HGEP	intersect_E_all	0.00259295	0.0223049	0.0120042	8.60212	4.62954	0.0947252	1.98623e-07	2.01798e-07	0.984264
ramax_area	GSE63648_7pcw	intersect_E_all	0.00343591	0.0263913	0.0134809	7.68103	3.92353	0.0948638	1.76102e-07	1.46205e-07	1.20449
1108	GSE63648_7pcw	no_intersect_E_all	0.00506797	0.0300564	0.015485	5.93065	3.05546	0.0950579	1.29791e-07	1.26172e-07	1.02869
UKB_460K.disease_RESPIRATORY_ENT	GSE63648_7pcw	full_set	0.00845775	0.0295151	0.0124966	3.48971	1.47753	0.0963486	5.95397e-09	1.50181e-08	0.396452
UKB_460K.bp_SYSTOLICadjMEDz	GSE63648_7pcw	no_intersect_E_all	0.00506797	0.012326	0.0043813	2.43213	0.864506	0.0977511	-1.1199e-08	3.35605e-08	-0.333695
UKB_460K.blood_PLATELET_COUNT	GSE63648_7pcw	full_set	0.00845775	0.0253912	0.0103823	3.00212	1.22755	0.0985709	-3.58027e-08	6.90552e-08	-0.518466
0343	E44_47_Limb_HGEP	full_set	0.00437918	0.0262616	0.0132741	5.99692	3.03118	0.101516	5.1284e-08	2.07457e-07	0.247203
3919	GSE63648_7pcw	no_intersect_E_all	0.00506797	0.0257675	0.0130259	5.08439	2.57024	0.101534	1.62623e-07	1.51359e-07	1.07442
UKB_460K.blood_EOSINOPHIL_COUNT	GSE63648_7pcw	full_set	0.00845775	0.0297391	0.0130544	3.5162	1.54349	0.103104	2.65211e-08	5.92094e-08	0.447921
0805	E44_47_Limb_HGEP	intersect_E_all	0.00259295	0.0255327	0.014278	9.84696	5.50646	0.104932	1.63311e-07	3.52644e-07	0.463106
UKB_460K.bp_SYSTOLICadjMEDz	E44_47_Limb_HGEP	full_set	0.00437918	0.0126845	0.00515157	2.89654	1.17638	0.106741	-8.00353e-08	5.14221e-08	-1.55644
1108	GSE63648_7pcw	full_set	0.00845775	0.0378382	0.0193111	4.47379	2.28324	0.11279	5.69452e-08	9.7012e-08	0.586991
PASS_bipolar1	E44_47_Limb_HGEP	no_intersect_E_all	0.00178623	-0.00953568	0.00728191	-5.33844	4.07669	0.115399	-3.55179e-07	2.05186e-07	-1.73101
2155	GSE63648_7pcw	full_set	0.00845775	-0.0290645	0.0250013	-3.43643	2.95602	0.120582	-1.91234e-07	9.14394e-08	-2.09137
UKB_460K.blood_WHITE_COUNT	E44_47_Limb_HGEP	no_intersect_E_all	0.00178623	-0.00222051	0.00256594	-1.24313	1.43651	0.121751	-1.14848e-07	5.51186e-08	-2.08366
UKB_460K.body_WHRadjBMIz	GSE63648_7pcw	no_intersect_E_all	0.00506797	0.0296315	0.0157844	5.84681	3.11453	0.121759	8.95878e-08	8.99158e-08	0.996352
UKB_460K.pigment_SUNBURN	E44_47_Limb_HGEP	intersect_E_all	0.00259295	0.0207127	0.0120185	7.98808	4.63507	0.122827	8.32896e-08	5.38565e-08	1.54651
1904	E44_47_Limb_HGEP	intersect_E_all	0.00259295	0.0204564	0.01159	7.88925	4.4698	0.127449	5.93099e-08	3.22151e-07	0.184106
Legs.Calculated_Height	E44_47_Limb_HGEP	intersect_E_all	0.00259295	0.0191161	0.0109443	7.37235	4.22077	0.130197	3.97752e-07	3.60554e-07	1.10317
UKB_460K.disease_ALLERGY_ECZEMA_DIAGNOSED	E44_47_Limb_HGEP	no_intersect_E_all	0.00178623	-0.00359326	0.00347556	-2.01164	1.94575	0.131644	-4.64697e-08	2.78772e-08	-1.66695
PASS_Rheumatoid_Arthritis	GSE63648_7pcw	full_set	0.00845775	0.044049	0.0243817	5.20812	2.88277	0.136596	6.1852e-08	9.37098e-08	0.660037
0805	GSE63648_7pcw	full_set	0.00845775	0.0312152	0.015279	3.69073	1.8065	0.140824	-2.93482e-08	1.26958e-07	-0.231164
PASS_Ulcerative_Colitis	E44_47_Limb_HGEP	intersect_E_all	0.00259295	-0.0189762	0.0151363	-7.31837	5.83746	0.143974	-8.83301e-07	2.75666e-07	-3.20424
UKB_460K.pigment_HAIR	GSE63648_7pcw	full_set	0.00845775	0.0476637	0.0290704	5.63551	3.43713	0.151015	6.43612e-08	1.02334e-07	0.628933
1437	GSE63648_7pcw	intersect_E_all	0.00343591	0.0279668	0.0176908	8.13955	5.14881	0.157195	2.00418e-07	2.91434e-07	0.687695
3919	E44_47_Limb_HGEP	full_set	0.00437918	0.0306243	0.0190136	6.99315	4.34181	0.162209	1.37221e-07	2.56976e-07	0.533986
UKB_460K.body_BALDING1	E44_47_Limb_HGEP	no_intersect_E_all	0.00178623	0.012497	0.0076776	6.99631	4.29822	0.162307	1.29481e-07	1.60538e-07	0.806545
PASS_Rheumatoid_Arthritis	E44_47_Limb_HGEP	full_set	0.00437918	0.0381308	0.0248458	8.70729	5.67362	0.165616	1.25836e-07	1.77682e-07	0.70821
ramax_area	GSE63648_7pcw	no_intersect_E_all	0.00506797	0.0243291	0.0140796	4.80057	2.77815	0.167237	7.61709e-08	1.01682e-07	0.749111
RVEDV	GSE63648_7pcw	full_set	0.00845775	0.0302069	0.0161298	3.5715	1.9071	0.171657	4.01967e-08	8.37059e-08	0.480214
UKB_460K.disease_T2D	GSE63648_7pcw	full_set	0.00845775	0.0488405	0.0299155	5.77465	3.53705	0.176252	2.40157e-08	2.96199e-08	0.810797
ramax_area	E44_47_Limb_HGEP	no_intersect_E_all	0.00178623	0.0147608	0.0098137	8.26364	5.49409	0.180541	1.91571e-07	1.95779e-07	0.978505
UKB_460K.blood_EOSINOPHIL_COUNT	E44_47_Limb_HGEP	intersect_E_all	0.00259295	0.0214428	0.014412	8.26964	5.55816	0.189929	-5.55682e-09	1.94862e-07	-0.0285166
PASS_Schizophrenia	E44_47_Limb_HGEP	no_intersect_E_all	0.00178623	-0.00321886	0.00384423	-1.80204	2.15215	0.192232	-2.61194e-07	1.67121e-07	-1.56291
0343	E44_47_Limb_HGEP	no_intersect_E_all	0.00178623	-0.00663794	0.00652738	-3.71617	3.65428	0.194849	-4.39496e-07	2.56941e-07	-1.7105
RVEDV	E44_47_Limb_HGEP	full_set	0.00437918	0.0240974	0.0154241	5.50272	3.52214	0.19537	1.00517e-07	1.50859e-07	0.666295
UKB_460K.repro_MENARCHE_AGE	E44_47_Limb_HGEP	no_intersect_E_all	0.00178623	-0.00169089	0.00269158	-0.946626	1.50685	0.19669	-9.15459e-08	6.399e-08	-1.43063
0805	E44_47_Limb_HGEP	full_set	0.00437918	0.0267203	0.0175772	6.10165	4.0138	0.201246	1.57933e-08	2.57498e-07	0.0613337
1357	GSE63648_7pcw	full_set	0.00845775	0.0342536	0.0204262	4.04997	2.41508	0.203681	7.62509e-08	1.13481e-07	0.671925
PASS_Rheumatoid_Arthritis	GSE63648_7pcw	no_intersect_E_all	0.00506797	0.0282191	0.0184545	5.56812	3.64141	0.205098	1.10477e-07	1.15339e-07	0.957843
Tibia.Femur	E44_47_Limb_HGEP	intersect_E_all	0.00259295	0.0143216	0.00936984	5.52327	3.61358	0.207077	4.61306e-08	2.83273e-07	0.162848
0343	GSE63648_7pcw	intersect_E_all	0.00343591	0.0313824	0.0222261	9.13365	6.46876	0.209248	2.53699e-07	4.70765e-07	0.538908
UKB_460K.disease_T2D	GSE63648_7pcw	no_intersect_E_all	0.00506797	0.0316799	0.0211985	6.25099	4.18284	0.209543	3.117e-08	3.42147e-08	0.911012
PASS_Anorexia	E44_47_Limb_HGEP	no_intersect_E_all	0.00178623	-0.0100313	0.00947983	-5.61593	5.30717	0.210849	-2.85398e-07	2.1071e-07	-1.35446
short_axis_cm_root	E44_47_Limb_HGEP	intersect_E_all	0.00259295	0.0206918	0.0145478	7.98003	5.61053	0.213545	1.49842e-07	2.37812e-07	0.630084
UKB_460K.blood_RED_COUNT	E44_47_Limb_HGEP	intersect_E_all	0.00259295	0.0114572	0.00717419	4.41859	2.7668	0.214498	-2.41729e-07	1.31358e-07	-1.84023
PASS_Autism	GSE63648_7pcw	full_set	0.00845775	-0.0164392	0.0198731	-1.94368	2.34969	0.215541	-4.0282e-07	2.60127e-07	-1.54855
UKB_460K.disease_RESPIRATORY_ENT	E44_47_Limb_HGEP	intersect_E_all	0.00259295	0.0119816	0.00756835	4.62082	2.91882	0.220868	-2.27985e-08	2.90674e-08	-0.784333
3919	GSE63648_7pcw	full_set	0.00845775	0.027121	0.0156249	3.20664	1.8474	0.221551	-2.21818e-08	1.14316e-07	-0.194039
2121	E44_47_Limb_HGEP	intersect_E_all	0.00259295	-0.0105949	0.0106362	-4.08604	4.10197	0.225704	-4.20512e-07	2.19884e-07	-1.91243
PASS_Anorexia	E44_47_Limb_HGEP	full_set	0.00437918	-0.0143435	0.015467	-3.27539	3.53193	0.226642	-2.07605e-07	1.43167e-07	-1.45009
1357	GSE63648_7pcw	no_intersect_E_all	0.00506797	-0.0110642	0.0132749	-2.18316	2.61937	0.228031	-2.03839e-07	1.2681e-07	-1.60745
Arms.Legs	E44_47_Limb_HGEP	no_intersect_E_all	0.00178623	0.0140375	0.0102334	7.8587	5.72906	0.229393	3.53918e-07	4.22075e-07	0.838519
1904	GSE63648_7pcw	full_set	0.00845775	-0.010997	0.016088	-1.30023	1.90216	0.229776	-3.46506e-07	1.38667e-07	-2.49884
UKB_460K.disease_T2D	GSE63648_7pcw	intersect_E_all	0.00343591	0.0193207	0.0133529	5.62318	3.88629	0.232621	1.612e-08	3.16349e-08	0.509563
UKB_460K.blood_RBC_DISTRIB_WIDTH	GSE63648_7pcw	intersect_E_all	0.00343591	0.0222259	0.0157685	6.46871	4.58931	0.232887	1.02843e-07	1.75711e-07	0.585297
0805	GSE63648_7pcw	intersect_E_all	0.00343591	0.0148806	0.00953056	4.33091	2.77381	0.238276	-9.35575e-08	1.92853e-07	-0.485122
Legs.Calculated_Height	GSE63648_7pcw	no_intersect_E_all	0.00506797	0.041011	0.0305699	8.09219	6.03198	0.239097	4.45057e-07	5.04208e-07	0.882686
Tibia.Femur	E44_47_Limb_HGEP	no_intersect_E_all	0.00178623	0.0105092	0.00745453	5.88348	4.17333	0.239881	2.17205e-07	3.41326e-07	0.636358
1768	E44_47_Limb_HGEP	full_set	0.00437918	0.0210247	0.0144917	4.80105	3.30922	0.247914	-1.36423e-08	2.01521e-07	-0.0676966
PASS_LDL	GSE63648_7pcw	intersect_E_all	0.00343591	-0.0115913	0.0134691	-3.37359	3.9201	0.250037	-1.26035e-07	6.78325e-08	-1.85803
PASS_Autism	GSE63648_7pcw	intersect_E_all	0.00343591	-0.00981012	0.0115486	-2.85518	3.36116	0.256676	-4.48068e-07	3.71154e-07	-1.20723
1545	GSE63648_7pcw	no_intersect_E_all	0.00506797	0.0163185	0.00989553	3.21993	1.95256	0.25838	2.86819e-08	1.31081e-07	0.218811
PASS_AgeFirstBirth	GSE63648_7pcw	no_intersect_E_all	0.00506797	0.0155552	0.00926786	3.06931	1.82871	0.259181	1.49503e-08	1.95635e-08	0.764195
PASS_Ulcerative_Colitis	E44_47_Limb_HGEP	no_intersect_E_all	0.00178623	-0.00998561	0.0108251	-5.59033	6.06028	0.272404	-3.48506e-07	2.94875e-07	-1.18188
1474	E44_47_Limb_HGEP	intersect_E_all	0.00259295	0.0170597	0.0131153	6.57926	5.05805	0.273361	1.13548e-07	3.22902e-07	0.351647
1904	GSE63648_7pcw	no_intersect_E_all	0.00506797	-0.00690543	0.0108857	-1.36256	2.14794	0.274445	-2.56677e-07	1.47604e-07	-1.73895
UKB_460K.pigment_HAIR	GSE63648_7pcw	intersect_E_all	0.00343591	0.0173273	0.0135516	5.04301	3.94412	0.275021	1.71639e-08	1.21633e-07	0.141112
UKB_460K.other_MORNINGPERSON	E44_47_Limb_HGEP	intersect_E_all	0.00259295	0.00771495	0.00469031	2.97536	1.80887	0.275169	3.3465e-10	3.30388e-08	0.010129
PASS_NumberChildrenEverBorn	GSE63648_7pcw	full_set	0.00845775	-0.00959076	0.0163476	-1.13396	1.93285	0.275884	-1.48764e-08	8.14925e-09	-1.8255
1768	E44_47_Limb_HGEP	intersect_E_all	0.00259295	0.0151916	0.0115703	5.85882	4.46222	0.278428	-5.48216e-08	2.87571e-07	-0.190637
1443	E44_47_Limb_HGEP	no_intersect_E_all	0.00178623	0.0148877	0.0121963	8.33473	6.82794	0.280609	3.07666e-07	2.91539e-07	1.05531
UKB_460K.blood_PLATELET_COUNT	E44_47_Limb_HGEP	full_set	0.00437918	0.012795	0.00794319	2.92177	1.81385	0.286748	-1.49504e-07	1.01746e-07	-1.46938
RVEF	E44_47_Limb_HGEP	full_set	0.00437918	0.0284004	0.0249933	6.48533	5.70729	0.286906	1.77245e-07	2.03272e-07	0.871963
UKB_460K.pigment_HAIR	GSE63648_7pcw	no_intersect_E_all	0.00506797	0.0325879	0.0266607	6.43015	5.26062	0.28916	1.03676e-07	1.44757e-07	0.716203
UKB_460K.disease_DERMATOLOGY	E44_47_Limb_HGEP	no_intersect_E_all	0.00178623	-0.0137621	0.014638	-7.70452	8.19489	0.29117	-1.94719e-08	1.69811e-08	-1.14668
UKB_460K.blood_RED_COUNT	E44_47_Limb_HGEP	full_set	0.00437918	0.0131646	0.00837317	3.00617	1.91204	0.292252	-1.64163e-07	8.78602e-08	-1.86846
1474	E44_47_Limb_HGEP	full_set	0.00437918	0.020758	0.0155042	4.74015	3.54043	0.29234	5.2586e-08	2.1871e-07	0.240437
RVEDV	GSE63648_7pcw	no_intersect_E_all	0.00506797	0.019837	0.0142301	3.91419	2.80785	0.294852	7.99864e-08	1.22783e-07	0.651444
UKB_460K.body_BALDING1	E44_47_Limb_HGEP	full_set	0.00437918	0.0144073	0.00964301	3.28996	2.20201	0.294923	-7.41295e-09	8.17761e-08	-0.0906493
PASS_Coronary_Artery_Disease	E44_47_Limb_HGEP	full_set	0.00437918	-0.0215999	0.0254986	-4.9324	5.82269	0.297512	-1.26617e-07	7.38928e-08	-1.71352
UKB_460K.body_BMIz	E44_47_Limb_HGEP	intersect_E_all	0.00259295	0.00653029	0.00380172	2.51848	1.46617	0.299351	-1.85585e-08	7.08749e-08	-0.261848
UKB_460K.pigment_HAIR	E44_47_Limb_HGEP	no_intersect_E_all	0.00178623	0.0176656	0.0154198	9.88986	8.63262	0.300192	2.26936e-07	2.37979e-07	0.953598
UKB_460K.disease_HI_CHOL_SELF_REP	GSE63648_7pcw	intersect_E_all	0.00343591	0.0125633	0.00897605	3.65648	2.61242	0.302007	2.66621e-09	2.01975e-08	0.132007
UKB_460K.pigment_SUNBURN	E44_47_Limb_HGEP	no_intersect_E_all	0.00178623	-0.00479539	0.00632584	-2.68464	3.54145	0.302633	-4.75392e-08	4.20268e-08	-1.13116
1995	E44_47_Limb_HGEP	intersect_E_all	0.00259295	0.0127269	0.00989432	4.90825	3.81585	0.304022	6.06235e-09	2.66139e-07	0.0227789
UKB_460K.blood_RED_COUNT	GSE63648_7pcw	no_intersect_E_all	0.00506797	0.0245524	0.018952	4.84463	3.73955	0.304615	9.31023e-08	1.59323e-07	0.584361
UKB_460K.disease_HYPOTHYROIDISM_SELF_REP	E44_47_Limb_HGEP	intersect_E_all	0.00259295	0.0154439	0.0125637	5.95612	4.84532	0.305341	8.81164e-09	4.82152e-08	0.182756
PASS_Crohns_Disease	E44_47_Limb_HGEP	full_set	0.00437918	-0.0135114	0.0179719	-3.08538	4.10394	0.307058	-7.86115e-07	3.41991e-07	-2.29865
Arms.Calculated_Height	E44_47_Limb_HGEP	intersect_E_all	0.00259295	0.0136394	0.0108435	5.26017	4.18192	0.307229	6.81148e-08	3.02555e-07	0.225132
RVEF	GSE63648_7pcw	intersect_E_all	0.00343591	0.0145237	0.013025	4.22703	3.79086	0.308787	4.15597e-08	1.33259e-07	0.311871
PASS_NumberChildrenEverBorn	GSE63648_7pcw	no_intersect_E_all	0.00506797	-0.0088598	0.013704	-1.74819	2.70405	0.31079	-1.46839e-08	1.07514e-08	-1.36577
1437	GSE63648_7pcw	full_set	0.00845775	0.0309794	0.0226947	3.66284	2.68331	0.318737	2.77616e-08	1.53558e-07	0.180789
0805	GSE63648_7pcw	no_intersect_E_all	0.00506797	0.0170783	0.0121068	3.36985	2.38888	0.319633	2.19656e-08	1.60871e-07	0.136541
PASS_bipolar1	E44_47_Limb_HGEP	intersect_E_all	0.00259295	0.0148293	0.0124908	5.71909	4.81722	0.323069	3.78411e-08	2.46712e-07	0.153381
Hip_Width.Legs	E44_47_Limb_HGEP	intersect_E_all	0.00259295	0.0141943	0.0119166	5.47418	4.59576	0.327153	1.22596e-07	3.175e-07	0.386128
PASS_Ulcerative_Colitis	GSE63648_7pcw	no_intersect_E_all	0.00506797	0.0313256	0.0271043	6.18108	5.34814	0.32994	1.66912e-07	2.58954e-07	0.644562
UKB_460K.mental_NEUROTICISM	GSE63648_7pcw	no_intersect_E_all	0.00506797	0.000662096	0.00451295	0.130643	0.890483	0.330158	-2.80919e-08	1.75665e-08	-1.59917
UKB_460K.cov_SMOKING_STATUS	E44_47_Limb_HGEP	intersect_E_all	0.00259295	0.00686448	0.00440519	2.64736	1.69891	0.331208	-8.52634e-09	2.80869e-08	-0.30357
1904	E44_47_Limb_HGEP	full_set	0.00437918	0.0192883	0.015498	4.40454	3.53901	0.332867	-5.54061e-08	2.31889e-07	-0.238934
1443	GSE63648_7pcw	intersect_E_all	0.00343591	0.0190318	0.0161483	5.5391	4.69986	0.335444	6.31091e-08	2.17886e-07	0.289643
UKB_460K.cov_SMOKING_STATUS	E44_47_Limb_HGEP	no_intersect_E_all	0.00178623	-0.000829648	0.00273991	-0.464469	1.5339	0.340351	-3.80556e-08	2.58901e-08	-1.46989
PASS_Anorexia	GSE63648_7pcw	no_intersect_E_all	0.00506797	-0.00922197	0.0153819	-1.81966	3.03511	0.344028	-1.39526e-07	1.18828e-07	-1.17418
short_axis_cm_root	E44_47_Limb_HGEP	full_set	0.00437918	0.0215353	0.0184562	4.91764	4.21453	0.351841	3.59585e-08	1.81013e-07	0.198651
UKB_460K.body_BMIz	GSE63648_7pcw	full_set	0.00845775	0.0128052	0.00465989	1.51402	0.550961	0.352014	-3.50708e-08	2.5904e-08	-1.35387
Tibia.Femur	GSE63648_7pcw	no_intersect_E_all	0.00506797	0.0178737	0.0137088	3.52679	2.70498	0.352267	3.82542e-08	2.27697e-07	0.168005
PASS_AgeFirstBirth	E44_47_Limb_HGEP	intersect_E_all	0.00259295	0.00978634	0.00781422	3.77421	3.01364	0.356324	6.49375e-09	3.18581e-08	0.203834
UKB_460K.mental_NEUROTICISM	E44_47_Limb_HGEP	full_set	0.00437918	0.0106169	0.00676358	2.42441	1.54448	0.356602	5.55566e-09	2.93983e-08	0.188979
UKB_460K.blood_RBC_DISTRIB_WIDTH	GSE63648_7pcw	full_set	0.00845775	0.0270387	0.0205136	3.19691	2.42542	0.364015	1.97384e-08	8.99076e-08	0.219541
short_axis_cm_pa	GSE63648_7pcw	intersect_E_all	0.00343591	0.0176382	0.015973	5.1335	4.64885	0.367237	-1.85668e-08	1.87194e-07	-0.099185
RVEF	E44_47_Limb_HGEP	no_intersect_E_all	0.00178623	0.012544	0.012375	7.02263	6.92802	0.368652	1.8904e-07	2.64794e-07	0.713913
1437	E44_47_Limb_HGEP	full_set	0.00437918	0.0188718	0.0162423	4.30943	3.70898	0.369303	-2.02968e-08	1.95523e-07	-0.103808
PASS_DS	GSE63648_7pcw	no_intersect_E_all	0.00506797	0.0173739	0.0136231	3.42817	2.68807	0.37248	1.36348e-08	1.95739e-08	0.696581
rafac	GSE63648_7pcw	intersect_E_all	0.00343591	0.0161984	0.0149765	4.71443	4.35882	0.37737	1.52175e-08	1.0086e-07	0.150878
PASS_LDL	E44_47_Limb_HGEP	intersect_E_all	0.00259295	-0.0113574	0.0156799	-4.3801	6.04712	0.379137	-2.33367e-07	1.0634e-07	-2.19454
PASS_Crohns_Disease	E44_47_Limb_HGEP	intersect_E_all	0.00259295	-0.0109297	0.0158134	-4.21515	6.0986	0.379148	-1.17099e-06	5.06203e-07	-2.31328
UKB_460K.disease_ALLERGY_ECZEMA_DIAGNOSED	GSE63648_7pcw	no_intersect_E_all	0.00506797	0.0108434	0.00661635	2.13959	1.30552	0.384077	4.74178e-09	1.83544e-08	0.258346
1904	GSE63648_7pcw	intersect_E_all	0.00343591	-0.00655241	0.0115324	-1.90704	3.35643	0.388291	-5.10523e-07	2.43811e-07	-2.09393
1995	E44_47_Limb_HGEP	full_set	0.00437918	0.0138938	0.0111329	3.17269	2.54224	0.391364	-6.69419e-08	1.72461e-07	-0.388157
PASS_Autism	GSE63648_7pcw	no_intersect_E_all	0.00506797	-0.00975615	0.0172053	-1.92506	3.39491	0.392222	-4.20501e-07	3.62756e-07	-1.15918
RVEDV	GSE63648_7pcw	intersect_E_all	0.00343591	0.0107225	0.00858539	3.12073	2.49873	0.393582	-2.12497e-08	1.08553e-07	-0.195754
ramax_area	E44_47_Limb_HGEP	full_set	0.00437918	0.0180919	0.0162491	4.13135	3.71054	0.393964	-5.81837e-09	1.36489e-07	-0.0426288
short_axis_cm_pa	E44_47_Limb_HGEP	full_set	0.00437918	0.0232569	0.0225466	5.3108	5.1486	0.394437	3.837e-08	1.85439e-07	0.206914
short_axis_cm_pa	E44_47_Limb_HGEP	no_intersect_E_all	0.00178623	0.0110675	0.0109393	6.196	6.12425	0.394672	1.12548e-07	2.29357e-07	0.490713
1443	GSE63648_7pcw	full_set	0.00845775	0.0307813	0.0265998	3.63942	3.14502	0.403759	3.86888e-08	1.45913e-07	0.26515
UKB_460K.disease_HYPOTHYROIDISM_SELF_REP	GSE63648_7pcw	intersect_E_all	0.00343591	-0.00342916	0.00821168	-0.998036	2.38996	0.40892	-4.70012e-08	2.62829e-08	-1.78828
1437	E44_47_Limb_HGEP	intersect_E_all	0.00259295	0.0141369	0.0144221	5.45204	5.56204	0.412714	-2.94091e-08	2.85412e-07	-0.103041
UKB_460K.blood_EOSINOPHIL_COUNT	E44_47_Limb_HGEP	full_set	0.00437918	0.0154458	0.0138609	3.52711	3.16519	0.42376	-7.51532e-08	1.08803e-07	-0.690726
UKB_460K.pigment_SUNBURN	E44_47_Limb_HGEP	full_set	0.00437918	0.0149284	0.0137125	3.40896	3.13129	0.427307	2.58102e-08	3.39201e-08	0.760911
UKB_460K.disease_ALLERGY_ECZEMA_DIAGNOSED	E44_47_Limb_HGEP	intersect_E_all	0.00259295	0.00846262	0.00745029	3.2637	2.87329	0.42907	-2.98086e-08	4.23728e-08	-0.703484
1108	E44_47_Limb_HGEP	intersect_E_all	0.00259295	0.014347	0.0150736	5.53306	5.81329	0.432068	5.87476e-08	2.54948e-07	0.23043
1474	GSE63648_7pcw	full_set	0.00845775	0.0199447	0.0147504	2.35816	1.74401	0.436465	-4.64506e-08	1.05865e-07	-0.43877
UKB_460K.body_WHRadjBMIz	E44_47_Limb_HGEP	intersect_E_all	0.00259295	0.00681465	0.00549054	2.62814	2.11748	0.439133	-1.0885e-07	6.02963e-08	-1.80525
UKB_460K.repro_MENOPAUSE_AGE	E44_47_Limb_HGEP	no_intersect_E_all	0.00178623	0.00767577	0.00773096	4.29719	4.32809	0.442732	6.61864e-08	7.96394e-08	0.831075
PASS_Rheumatoid_Arthritis	GSE63648_7pcw	intersect_E_all	0.00343591	0.0171099	0.0179933	4.97973	5.23685	0.442888	-6.57739e-09	1.6406e-07	-0.0400914
UKB_460K.body_BMIz	GSE63648_7pcw	no_intersect_E_all	0.00506797	0.00803391	0.0039228	1.58523	0.774036	0.450373	-1.15911e-08	3.56796e-08	-0.324867
UKB_460K.pigment_SKIN	E44_47_Limb_HGEP	no_intersect_E_all	0.00178623	0.0201618	0.025213	11.2873	14.1152	0.45193	1.41833e-07	1.90178e-07	0.745791
UKB_460K.pigment_SKIN	E44_47_Limb_HGEP	full_set	0.00437918	0.0264187	0.0306588	6.0328	7.00104	0.453532	7.33619e-08	9.44541e-08	0.776694
1357	E44_47_Limb_HGEP	intersect_E_all	0.00259295	-0.00701764	0.0130864	-2.70643	5.04691	0.463521	-3.26337e-07	2.39509e-07	-1.36252
UKB_460K.pigment_HAIR	E44_47_Limb_HGEP	full_set	0.00437918	0.018877	0.0205426	4.31062	4.69096	0.466129	5.11157e-08	1.32309e-07	0.386335
PASS_Autism	E44_47_Limb_HGEP	full_set	0.00437918	0.0185295	0.0197763	4.23126	4.51598	0.467061	2.87946e-07	4.6621e-07	0.617632
PASS_bipolar1	GSE63648_7pcw	intersect_E_all	0.00343591	-0.00266997	0.00851966	-0.777079	2.47959	0.467208	-2.20979e-07	1.29106e-07	-1.71161
1545	GSE63648_7pcw	full_set	0.00845775	0.0178494	0.0133951	2.11042	1.58376	0.483742	-1.10764e-07	1.10516e-07	-1.00224
UKB_460K.bmd_HEEL_TSCOREz	E44_47_Limb_HGEP	intersect_E_all	0.00259295	0.00610881	0.00506575	2.35593	1.95366	0.486445	-1.91084e-07	1.17231e-07	-1.62997
PASS_Crohns_Disease	E44_47_Limb_HGEP	no_intersect_E_all	0.00178623	-0.0042856	0.0089202	-2.39924	4.99387	0.495614	-3.33192e-07	4.41502e-07	-0.754678
RVEF	E44_47_Limb_HGEP	intersect_E_all	0.00259295	0.0165619	0.022133	6.38728	8.53582	0.49871	1.79077e-07	3.16102e-07	0.566519
UKB_460K.other_MORNINGPERSON	GSE63648_7pcw	intersect_E_all	0.00343591	0.000720799	0.00404072	0.209784	1.17603	0.500478	-3.98961e-08	2.21406e-08	-1.80194
PASS_NumberChildrenEverBorn	GSE63648_7pcw	intersect_E_all	0.00343591	-0.00351884	0.0102018	-1.02414	2.96917	0.500784	-1.74731e-08	1.26662e-08	-1.3795
Arms.Legs	E44_47_Limb_HGEP	full_set	0.00437918	0.0136458	0.0139563	3.11607	3.18697	0.503992	-4.04073e-08	2.40229e-07	-0.168203
2155	E44_47_Limb_HGEP	intersect_E_all	0.00259295	-0.0107823	0.0202597	-4.15829	7.81336	0.505414	-1.96811e-07	2.38819e-07	-0.8241
1357	E44_47_Limb_HGEP	full_set	0.00437918	-0.00563721	0.0150895	-1.28727	3.44574	0.508024	-2.16632e-07	1.64075e-07	-1.32032
UKB_460K.blood_RBC_DISTRIB_WIDTH	E44_47_Limb_HGEP	intersect_E_all	0.00259295	0.009655	0.0108201	3.72355	4.17287	0.514309	-1.62671e-07	1.55543e-07	-1.04582
PASS_Coronary_Artery_Disease	GSE63648_7pcw	no_intersect_E_all	0.00506797	-0.00957455	0.0229739	-1.88923	4.53316	0.515783	-5.71511e-08	5.53808e-08	-1.03197
UKB_460K.pigment_TANNING	GSE63648_7pcw	intersect_E_all	0.00343591	-0.00965666	0.020258	-2.81051	5.89596	0.519928	-8.5268e-08	9.39191e-08	-0.907888
PASS_Coronary_Artery_Disease	GSE63648_7pcw	full_set	0.00845775	-0.00936033	0.0287734	-1.10672	3.40202	0.524881	-6.34768e-08	4.08508e-08	-1.55387
2155	E44_47_Limb_HGEP	no_intersect_E_all	0.00178623	0.01871	0.027321	10.4746	15.2953	0.525075	2.62023e-07	4.53234e-07	0.578119
UKB_460K.pigment_TANNING	GSE63648_7pcw	full_set	0.00845775	-0.0129935	0.0344089	-1.53628	4.06833	0.530286	-5.74887e-08	6.24568e-08	-0.920456
UKB_460K.disease_DERMATOLOGY	E44_47_Limb_HGEP	full_set	0.00437918	-0.0124884	0.0266716	-2.85177	6.09055	0.531785	-1.81222e-08	1.31344e-08	-1.37975
UKB_460K.cov_EDU_YEARS	GSE63648_7pcw	no_intersect_E_all	0.00506797	0.00272308	0.00374926	0.537311	0.739795	0.533091	-2.55809e-08	1.77035e-08	-1.44497
1108	E44_47_Limb_HGEP	full_set	0.00437918	0.0153245	0.0175373	3.4994	4.00469	0.533941	-5.19407e-09	1.76687e-07	-0.029397
2136	GSE63648_7pcw	full_set	0.00845775	0.0370928	0.0463335	4.38566	5.47823	0.537586	-4.61759e-09	9.05253e-08	-0.0510089
PASS_Autism	E44_47_Limb_HGEP	no_intersect_E_all	0.00178623	0.00953356	0.0132147	5.33725	7.39812	0.551035	3.67036e-07	7.6184e-07	0.481776
1545	E44_47_Limb_HGEP	no_intersect_E_all	0.00178623	0.00604369	0.00734035	3.38349	4.10941	0.560697	3.01124e-08	2.68129e-07	0.112305
UKB_460K.disease_AID_SURE	E44_47_Limb_HGEP	intersect_E_all	0.00259295	0.0155166	0.0225664	5.98415	8.70299	0.565808	-8.60185e-10	1.44098e-08	-0.0596945
2136	E44_47_Limb_HGEP	intersect_E_all	0.00259295	-0.0126734	0.0267598	-4.88763	10.3202	0.565955	-1.79498e-07	1.70414e-07	-1.05331
PASS_Anorexia	E44_47_Limb_HGEP	intersect_E_all	0.00259295	-0.00513023	0.0133978	-1.97853	5.16699	0.566459	-1.63373e-07	2.12779e-07	-0.767808
2136	E44_47_Limb_HGEP	full_set	0.00437918	-0.0149871	0.0345405	-3.42236	7.88744	0.572752	-1.36362e-07	1.27973e-07	-1.06555
2121	E44_47_Limb_HGEP	full_set	0.00437918	-0.00477835	0.0163295	-1.09115	3.72888	0.574848	-2.36632e-07	1.99578e-07	-1.18566
1768	GSE63648_7pcw	intersect_E_all	0.00343591	-0.00252862	0.0107222	-0.735939	3.12063	0.579837	-3.66861e-07	2.03398e-07	-1.80366
UKB_460K.repro_MENARCHE_AGE	GSE63648_7pcw	intersect_E_all	0.00343591	0.00532473	0.00352207	1.54973	1.02508	0.591618	-5.05894e-08	4.51592e-08	-1.12024
UKB_460K.disease_AID_SURE	E44_47_Limb_HGEP	full_set	0.00437918	-0.0086798	0.0247592	-1.98206	5.65384	0.594938	-1.08832e-08	9.17811e-09	-1.18578
UKB_460K.repro_MENOPAUSE_AGE	GSE63648_7pcw	no_intersect_E_all	0.00506797	-0.000355882	0.010219	-0.0702217	2.01638	0.595699	-1.20733e-08	3.79849e-08	-0.317846
PASS_LDL	GSE63648_7pcw	full_set	0.00845775	-0.00331176	0.0225794	-0.391565	2.66966	0.598447	-5.64766e-08	4.79004e-08	-1.17904
1474	GSE63648_7pcw	intersect_E_all	0.00343591	0.00904656	0.0106803	2.63295	3.10844	0.599965	-8.49672e-08	1.87735e-07	-0.452592
short_axis_cm_root	GSE63648_7pcw	full_set	0.00845775	0.0199084	0.0220123	2.35387	2.60262	0.602855	-7.09503e-08	1.22038e-07	-0.581378
UKB_460K.repro_MENARCHE_AGE	GSE63648_7pcw	full_set	0.00845775	0.0114829	0.00592527	1.35767	0.700573	0.608774	-2.17793e-08	3.13595e-08	-0.694504
short_axis_cm_pa	E44_47_Limb_HGEP	intersect_E_all	0.00259295	0.0122816	0.0192958	4.73653	7.44165	0.611465	-1.38024e-08	2.68798e-07	-0.0513484
1108	GSE63648_7pcw	intersect_E_all	0.00343591	0.0102973	0.0137321	2.99697	3.99665	0.613317	-2.79229e-08	1.7539e-07	-0.159205
PASS_Coronary_Artery_Disease	GSE63648_7pcw	intersect_E_all	0.00343591	-0.00514419	0.0172842	-1.49718	5.03046	0.613826	-8.95084e-08	6.08579e-08	-1.47078
PASS_LDL	E44_47_Limb_HGEP	full_set	0.00437918	-0.00415148	0.0170711	-0.948004	3.89824	0.617169	-1.16955e-07	6.88872e-08	-1.69778
UKB_460K.disease_AID_SURE	GSE63648_7pcw	intersect_E_all	0.00343591	0.0131505	0.0196192	3.82737	5.71006	0.620928	-1.4025e-09	9.13568e-09	-0.153519
PASS_DS	GSE63648_7pcw	full_set	0.00845775	0.0170789	0.0177465	2.01932	2.09825	0.628861	-1.05553e-09	1.53515e-08	-0.0687573
PASS_Anorexia	GSE63648_7pcw	intersect_E_all	0.00343591	0.0100698	0.0137754	2.93074	4.00924	0.630302	7.14202e-08	1.65253e-07	0.432187
PASS_Autism	E44_47_Limb_HGEP	intersect_E_all	0.00259295	0.00944512	0.0143233	3.64261	5.52395	0.631474	2.48565e-07	5.74575e-07	0.432607
UKB_460K.blood_PLATELET_COUNT	GSE63648_7pcw	no_intersect_E_all	0.00506797	0.00224109	0.00594468	0.442207	1.17299	0.635978	-1.27018e-07	6.91534e-08	-1.83676
UKB_460K.pigment_TANNING	GSE63648_7pcw	no_intersect_E_all	0.00506797	-0.00605125	0.0243287	-1.19402	4.80047	0.637816	-4.37957e-08	6.50233e-08	-0.673539
UKB_460K.blood_EOSINOPHIL_COUNT	GSE63648_7pcw	no_intersect_E_all	0.00506797	0.00199254	0.00671098	0.393162	1.32419	0.64667	-5.22713e-08	5.01657e-08	-1.04197
UKB_460K.disease_DERMATOLOGY	GSE63648_7pcw	intersect_E_all	0.00343591	0.0125048	0.0204229	3.63943	5.94396	0.656202	-2.80024e-09	1.26172e-08	-0.221939
short_axis_cm_root	GSE63648_7pcw	no_intersect_E_all	0.00506797	0.0134087	0.0187214	2.64577	3.69405	0.656409	-1.76517e-08	1.64279e-07	-0.10745
1545	E44_47_Limb_HGEP	full_set	0.00437918	0.00972049	0.0120919	2.2197	2.76122	0.657415	-1.18113e-07	1.8827e-07	-0.627359
UKB_460K.disease_AID_SURE	GSE63648_7pcw	full_set	0.00845775	0.0214276	0.029465	2.53348	3.48378	0.662103	-1.36061e-09	5.8507e-09	-0.232555
UKB_460K.repro_MENOPAUSE_AGE	E44_47_Limb_HGEP	full_set	0.00437918	0.0103761	0.0139973	2.36941	3.19633	0.666491	-2.28312e-08	5.97301e-08	-0.382239
PASS_AgeFirstBirth	E44_47_Limb_HGEP	full_set	0.00437918	0.000300423	0.00948465	0.0686026	2.16585	0.667479	-2.55909e-08	2.23155e-08	-1.14678
UKB_460K.cov_SMOKING_STATUS	GSE63648_7pcw	intersect_E_all	0.00343591	0.00209418	0.00319764	0.609497	0.930654	0.674311	-4.0246e-08	1.70112e-08	-2.36585
1474	GSE63648_7pcw	no_intersect_E_all	0.00506797	0.00991206	0.0117784	1.95582	2.32409	0.680946	-3.27246e-08	1.39217e-07	-0.235061
RVEF	GSE63648_7pcw	no_intersect_E_all	0.00506797	0.000303866	0.0119249	0.0599581	2.35299	0.682556	-9.46361e-08	9.18852e-08	-1.02994
UKB_460K.disease_HYPOTHYROIDISM_SELF_REP	GSE63648_7pcw	full_set	0.00845775	0.00187575	0.0162947	0.221779	1.9266	0.686492	-2.17061e-08	2.04789e-08	-1.05993
UKB_460K.pigment_SUNBURN	GSE63648_7pcw	full_set	0.00845775	-0.00108495	0.0243108	-0.128279	2.87439	0.689647	-2.6825e-08	3.56186e-08	-0.753117
UKB_460K.cov_EDU_YEARS	GSE63648_7pcw	intersect_E_all	0.00343591	0.00486093	0.00357451	1.41474	1.04034	0.690547	-2.81082e-08	2.52963e-08	-1.11116
1768	E44_47_Limb_HGEP	no_intersect_E_all	0.00178623	0.00575452	0.010041	3.2216	5.62134	0.692296	4.1069e-08	3.31991e-07	0.123705
RVEF	GSE63648_7pcw	full_set	0.00845775	0.0147746	0.0166878	1.74687	1.97307	0.694655	-4.1511e-08	8.04383e-08	-0.51606
UKB_460K.mental_NEUROTICISM	GSE63648_7pcw	full_set	0.00845775	0.00617594	0.00580296	0.73021	0.686111	0.694679	-2.69145e-08	1.39469e-08	-1.92978
UKB_460K.disease_DERMATOLOGY	GSE63648_7pcw	no_intersect_E_all	0.00506797	-0.00510322	0.0263952	-1.00695	5.20823	0.694796	-7.40737e-09	1.06778e-08	-0.693718
1391	GSE63648_7pcw	full_set	0.00845775	0.0163182	0.0202123	1.92938	2.3898	0.695976	-1.08641e-07	1.74964e-07	-0.620934
PASS_Schizophrenia	E44_47_Limb_HGEP	intersect_E_all	0.00259295	0.00511165	0.0065413	1.97136	2.52272	0.700537	-1.8147e-09	1.98319e-07	-0.00915042
PASS_LDL	E44_47_Limb_HGEP	no_intersect_E_all	0.00178623	0.00523281	0.0090095	2.92953	5.04387	0.702032	2.59031e-08	8.81924e-08	0.293711
UKB_460K.disease_HI_CHOL_SELF_REP	GSE63648_7pcw	no_intersect_E_all	0.00506797	3.01846e-05	0.0134372	0.00595594	2.6514	0.707414	-1.48229e-08	2.44321e-08	-0.606696
1391	E44_47_Limb_HGEP	intersect_E_all	0.00259295	0.00681064	0.0112851	2.6266	4.35223	0.707639	-2.92225e-07	3.01303e-07	-0.969874
UKB_460K.other_MORNINGPERSON	GSE63648_7pcw	no_intersect_E_all	0.00506797	0.00723861	0.00579793	1.4283	1.14403	0.707871	-3.72103e-09	2.06004e-08	-0.18063
1391	GSE63648_7pcw	intersect_E_all	0.00343591	0.00963229	0.0170643	2.80342	4.96647	0.714977	-1.5215e-07	3.67429e-07	-0.414092
UKB_460K.pigment_SUNBURN	GSE63648_7pcw	no_intersect_E_all	0.00506797	-0.000897389	0.0167489	-0.177071	3.30484	0.715832	-2.24062e-08	3.95443e-08	-0.566608
UKB_460K.blood_WHITE_COUNT	GSE63648_7pcw	no_intersect_E_all	0.00506797	0.0073277	0.00630573	1.44588	1.24423	0.719369	-2.57673e-08	4.73107e-08	-0.544639
PASS_Anorexia	GSE63648_7pcw	full_set	0.00845775	0.00166451	0.0193054	0.196803	2.28257	0.72278	-5.34791e-08	9.14116e-08	-0.585036
1768	GSE63648_7pcw	no_intersect_E_all	0.00506797	0.00874582	0.0104799	1.7257	2.06787	0.726079	-2.56374e-08	1.25463e-07	-0.204343
UKB_460K.repro_MENARCHE_AGE	E44_47_Limb_HGEP	full_set	0.00437918	0.00264575	0.00500402	0.604165	1.14268	0.729394	-8.71146e-08	5.0526e-08	-1.72415
1443	GSE63648_7pcw	no_intersect_E_all	0.00506797	0.0122557	0.0209424	2.41827	4.1323	0.731483	2.34232e-08	1.85251e-07	0.12644
UKB_460K.cov_SMOKING_STATUS	E44_47_Limb_HGEP	full_set	0.00437918	0.00607376	0.00514447	1.38696	1.17476	0.741805	-2.07991e-08	1.95708e-08	-1.06276
UKB_460K.repro_MENARCHE_AGE	E44_47_Limb_HGEP	intersect_E_all	0.00259295	0.00404227	0.00442709	1.55895	1.70735	0.742908	-8.84277e-08	7.59583e-08	-1.16416
Arms.Legs	E44_47_Limb_HGEP	intersect_E_all	0.00259295	-0.000806048	0.0103296	-0.310861	3.98374	0.74342	-3.36299e-07	3.06113e-07	-1.09861
PASS_Schizophrenia	E44_47_Limb_HGEP	full_set	0.00437918	0.00183746	0.00781934	0.41959	1.78557	0.74455	-1.1184e-07	1.38271e-07	-0.808844
UKB_460K.disease_HI_CHOL_SELF_REP	E44_47_Limb_HGEP	full_set	0.00437918	0.00934885	0.0156396	2.13484	3.57135	0.749076	-2.91325e-08	3.16317e-08	-0.920989
UKB_460K.pigment_TANNING	E44_47_Limb_HGEP	no_intersect_E_all	0.00178623	0.00740429	0.0185941	4.14521	10.4097	0.74998	4.42422e-08	1.32146e-07	0.334798
UKB_460K.pigment_SUNBURN	GSE63648_7pcw	intersect_E_all	0.00343591	-0.00195854	0.0176663	-0.570021	5.14166	0.756429	-3.83973e-08	6.44652e-08	-0.595628
1437	E44_47_Limb_HGEP	no_intersect_E_all	0.00178623	0.00466967	0.00931916	2.61426	5.21723	0.757417	-9.50895e-09	2.91663e-07	-0.0326025
PASS_DS	E44_47_Limb_HGEP	no_intersect_E_all	0.00178623	-0.00137598	0.0103013	-0.770327	5.76707	0.758127	-1.73568e-08	4.04669e-08	-0.428913
PASS_Rheumatoid_Arthritis	E44_47_Limb_HGEP	no_intersect_E_all	0.00178623	-0.00172887	0.0116315	-0.96789	6.51174	0.762679	-7.14698e-08	2.06871e-07	-0.345481
UKB_460K.disease_HI_CHOL_SELF_REP	GSE63648_7pcw	full_set	0.00845775	0.0135073	0.0168836	1.59703	1.99622	0.763125	-7.01503e-09	1.81976e-08	-0.385493
UKB_460K.mental_NEUROTICISM	GSE63648_7pcw	intersect_E_all	0.00343591	0.0043438	0.00324895	1.26423	0.945588	0.780101	-3.04651e-08	1.87148e-08	-1.62786
1391	E44_47_Limb_HGEP	no_intersect_E_all	0.00178623	-0.000643828	0.00872805	-0.360439	4.88629	0.781277	-1.87623e-07	3.31862e-07	-0.565364
UKB_460K.body_BMIz	GSE63648_7pcw	intersect_E_all	0.00343591	0.00407902	0.00233652	1.18717	0.680029	0.783334	-7.97392e-08	3.38236e-08	-2.3575
1904	E44_47_Limb_HGEP	no_intersect_E_all	0.00178623	-0.00117961	0.0106881	-0.660388	5.98363	0.785587	-2.14856e-07	3.93831e-07	-0.545554
UKB_460K.blood_RED_COUNT	E44_47_Limb_HGEP	no_intersect_E_all	0.00178623	0.000780003	0.00381293	0.436676	2.13462	0.791507	-7.76076e-08	9.2573e-08	-0.83834
2136	E44_47_Limb_HGEP	no_intersect_E_all	0.00178623	-0.00352906	0.0202179	-1.9757	11.3187	0.791722	-8.67174e-08	1.81634e-07	-0.477429
PASS_DS	E44_47_Limb_HGEP	full_set	0.00437918	-0.00022476	0.0177593	-0.0513246	4.0554	0.795637	-1.85326e-08	2.90852e-08	-0.637182
UKB_460K.pigment_SKIN	E44_47_Limb_HGEP	intersect_E_all	0.00259295	0.00634362	0.0149261	2.44649	5.75641	0.796484	2.42307e-08	7.63197e-08	0.317489
2121	E44_47_Limb_HGEP	no_intersect_E_all	0.00178623	0.00499967	0.012811	2.79901	7.17211	0.799687	-3.91669e-09	3.75141e-07	-0.0104406
PASS_DS	GSE63648_7pcw	intersect_E_all	0.00343591	0.000515512	0.0119669	0.150037	3.48289	0.807246	-2.16913e-08	2.4895e-08	-0.871313
UKB_460K.body_BMIz	E44_47_Limb_HGEP	full_set	0.00437918	0.00343091	0.0040974	0.783459	0.935654	0.817105	-7.85167e-08	4.41136e-08	-1.77988
1474	E44_47_Limb_HGEP	no_intersect_E_all	0.00178623	0.003885	0.00911462	2.17497	5.10271	0.817946	-2.6407e-08	3.01163e-07	-0.0876834
UKB_460K.disease_HI_CHOL_SELF_REP	E44_47_Limb_HGEP	intersect_E_all	0.00259295	0.00551456	0.0129383	2.12675	4.98978	0.819995	-5.5726e-08	4.64992e-08	-1.19843
UKB_460K.disease_RESPIRATORY_ENT	GSE63648_7pcw	no_intersect_E_all	0.00506797	0.00675843	0.0075469	1.33356	1.48914	0.822358	-5.04077e-09	1.40926e-08	-0.35769
UKB_460K.pigment_TANNING	E44_47_Limb_HGEP	full_set	0.00437918	0.0101672	0.0271041	2.32172	6.1893	0.82263	2.15337e-08	7.5413e-08	0.285544
UKB_460K.repro_MENOPAUSE_AGE	GSE63648_7pcw	full_set	0.00845775	0.00493661	0.0160231	0.583679	1.89449	0.826117	-6.99022e-09	3.66352e-08	-0.190806
3919	GSE63648_7pcw	intersect_E_all	0.00343591	0.00168993	0.00861109	0.491843	2.50621	0.839734	-2.98152e-07	1.64955e-07	-1.80747
PASS_HDL	GSE63648_7pcw	no_intersect_E_all	0.00506797	0.00161256	0.0175114	0.318186	3.4553	0.844378	-3.91793e-08	7.53234e-08	-0.520148
PASS_Coronary_Artery_Disease	E44_47_Limb_HGEP	no_intersect_E_all	0.00178623	0.00578814	0.0206111	3.24043	11.5389	0.846733	9.58929e-09	1.46229e-07	0.0655771
short_axis_cm_root	GSE63648_7pcw	intersect_E_all	0.00343591	0.00593061	0.0131535	1.72607	3.82824	0.849466	-1.56145e-07	1.79145e-07	-0.871612
UKB_460K.blood_RBC_DISTRIB_WIDTH	E44_47_Limb_HGEP	full_set	0.00437918	0.00237103	0.0106537	0.541431	2.43281	0.850461	-1.76978e-07	8.56216e-08	-2.06697
3919	E44_47_Limb_HGEP	no_intersect_E_all	0.00178623	6.21862e-05	0.00939121	0.0348142	5.25756	0.85433	-1.41352e-07	3.09638e-07	-0.456506
UKB_460K.disease_HI_CHOL_SELF_REP	E44_47_Limb_HGEP	no_intersect_E_all	0.00178623	0.0029448	0.00650164	1.64861	3.63987	0.857696	3.82402e-09	2.97588e-08	0.128501
1391	E44_47_Limb_HGEP	full_set	0.00437918	0.00675109	0.0137799	1.54163	3.14668	0.863016	-2.39765e-07	2.10362e-07	-1.13977
PASS_HDL	GSE63648_7pcw	intersect_E_all	0.00343591	0.00554249	0.012371	1.61311	3.6005	0.864063	-4.42324e-08	7.76003e-08	-0.570004
UKB_460K.repro_MENOPAUSE_AGE	GSE63648_7pcw	intersect_E_all	0.00343591	0.00532733	0.0111376	1.55049	3.24152	0.86507	1.39349e-09	6.19561e-08	0.0224916
UKB_460K.body_BALDING1	E44_47_Limb_HGEP	intersect_E_all	0.00259295	0.00135729	0.00736076	0.523452	2.83876	0.866911	-1.14139e-07	1.02759e-07	-1.11074
PASS_NumberChildrenEverBorn	E44_47_Limb_HGEP	no_intersect_E_all	0.00178623	-0.000263451	0.0129085	-0.14749	7.22667	0.873404	-7.97441e-09	2.7784e-08	-0.287014
UKB_460K.cov_SMOKING_STATUS	GSE63648_7pcw	full_set	0.00845775	0.00769887	0.00483571	0.910274	0.571749	0.875295	-2.33257e-08	1.06447e-08	-2.19129
UKB_460K.disease_AID_SURE	GSE63648_7pcw	no_intersect_E_all	0.00506797	0.00872338	0.0237511	1.72127	4.6865	0.877366	-1.15948e-09	7.87597e-09	-0.147217
UKB_460K.pigment_HAIR	E44_47_Limb_HGEP	intersect_E_all	0.00259295	0.000408168	0.0144621	0.157415	5.57746	0.878418	-8.45453e-08	1.50976e-07	-0.559991
1768	GSE63648_7pcw	full_set	0.00845775	0.00644283	0.0133496	0.761767	1.57839	0.880173	-1.63059e-07	1.02057e-07	-1.59772
1545	GSE63648_7pcw	intersect_E_all	0.00343591	0.00208357	0.00904204	0.606411	2.63163	0.881284	-3.0685e-07	1.82464e-07	-1.6817
UKB_460K.cov_SMOKING_STATUS	GSE63648_7pcw	no_intersect_E_all	0.00506797	0.00449607	0.00400903	0.887154	0.791051	0.886648	-1.50704e-08	1.40819e-08	-1.0702
UKB_460K.pigment_SKIN	GSE63648_7pcw	intersect_E_all	0.00343591	0.00604223	0.0199957	1.75856	5.81963	0.892466	-1.26262e-08	9.08313e-08	-0.139007
PASS_DS	E44_47_Limb_HGEP	intersect_E_all	0.00259295	0.0007527	0.0139682	0.290287	5.38697	0.895226	-2.04204e-08	3.90533e-08	-0.522886
PASS_NumberChildrenEverBorn	E44_47_Limb_HGEP	intersect_E_all	0.00259295	0.00434615	0.0134688	1.67614	5.1944	0.896572	-8.16379e-09	2.03052e-08	-0.402054
1357	E44_47_Limb_HGEP	no_intersect_E_all	0.00178623	0.000572015	0.00937393	0.320236	5.24789	0.897037	-8.3444e-08	2.40516e-07	-0.346937
UKB_460K.disease_DERMATOLOGY	E44_47_Limb_HGEP	intersect_E_all	0.00259295	-0.000112965	0.0211462	-0.0435662	8.15524	0.898724	-1.82103e-08	1.76154e-08	-1.03377
UKB_460K.disease_HYPOTHYROIDISM_SELF_REP	E44_47_Limb_HGEP	full_set	0.00437918	0.00601022	0.0132752	1.37245	3.03144	0.90156	-1.9776e-08	2.96382e-08	-0.667248
1995	E44_47_Limb_HGEP	no_intersect_E_all	0.00178623	0.00107539	0.00587367	0.602042	3.2883	0.903717	-1.71257e-07	2.17783e-07	-0.786365
2155	E44_47_Limb_HGEP	full_set	0.00437918	0.00787346	0.031096	1.79793	7.10086	0.908181	-5.13294e-09	2.19719e-07	-0.0233614
PASS_HDL	E44_47_Limb_HGEP	no_intersect_E_all	0.00178623	0.000788085	0.00891268	0.4412	4.98966	0.909905	-2.6728e-08	1.022e-07	-0.261525
UKB_460K.disease_T2D	E44_47_Limb_HGEP	intersect_E_all	0.00259295	0.00161354	0.00905141	0.622278	3.49077	0.914269	-3.36563e-08	2.69646e-08	-1.24817
UKB_460K.repro_MENARCHE_AGE	GSE63648_7pcw	no_intersect_E_all	0.00506797	0.00557981	0.0050696	1.10099	1.00032	0.919586	-7.59834e-09	4.31192e-08	-0.176217
UKB_460K.disease_HYPOTHYROIDISM_SELF_REP	GSE63648_7pcw	no_intersect_E_all	0.00506797	0.00383768	0.0127959	0.757242	2.52485	0.923038	-6.80385e-09	2.40491e-08	-0.282915
UKB_460K.disease_ALLERGY_ECZEMA_DIAGNOSED	E44_47_Limb_HGEP	full_set	0.00437918	0.00516339	0.00819319	1.17908	1.87094	0.923491	-3.59248e-08	2.66252e-08	-1.34928
UKB_460K.blood_RBC_DISTRIB_WIDTH	GSE63648_7pcw	no_intersect_E_all	0.00506797	0.00589236	0.0107016	1.16267	2.11162	0.938284	-2.91207e-08	7.49288e-08	-0.388645
UKB_460K.pigment_SKIN	GSE63648_7pcw	no_intersect_E_all	0.00506797	0.00315859	0.0255163	0.623245	5.03482	0.938452	-2.17857e-08	6.54725e-08	-0.332746
1545	E44_47_Limb_HGEP	intersect_E_all	0.00259295	0.00330616	0.00981174	1.27506	3.784	0.942024	-2.33985e-07	2.64988e-07	-0.883
1108	E44_47_Limb_HGEP	no_intersect_E_all	0.00178623	0.00100548	0.011055	0.562907	6.18901	0.943396	-9.33345e-08	2.57136e-07	-0.362978
1437	GSE63648_7pcw	no_intersect_E_all	0.00506797	0.00423653	0.0123757	0.835942	2.44194	0.9462	-7.4803e-08	1.37898e-07	-0.542452
UKB_460K.disease_T2D	E44_47_Limb_HGEP	no_intersect_E_all	0.00178623	0.00141454	0.00554682	0.791914	3.10532	0.94666	-1.06836e-08	2.5512e-08	-0.418768
short_axis_cm_root	E44_47_Limb_HGEP	no_intersect_E_all	0.00178623	0.00110428	0.0103181	0.618217	5.77645	0.947329	-1.16274e-07	2.51638e-07	-0.462066
UKB_460K.disease_T2D	E44_47_Limb_HGEP	full_set	0.00437918	0.00358745	0.0121494	0.819206	2.77435	0.948282	-2.30568e-08	2.19608e-08	-1.04991
RVEDV	E44_47_Limb_HGEP	no_intersect_E_all	0.00178623	0.00226733	0.00774835	1.26934	4.33782	0.950511	-2.51446e-08	1.87976e-07	-0.133765
PASS_Crohns_Disease	GSE63648_7pcw	no_intersect_E_all	0.00506797	0.00585056	0.0140774	1.15442	2.77771	0.955798	-7.78123e-08	2.54742e-07	-0.305455
UKB_460K.disease_RESPIRATORY_ENT	E44_47_Limb_HGEP	full_set	0.00437918	0.00393585	0.0081434	0.898763	1.85957	0.956333	-3.87028e-08	1.81752e-08	-2.12943
ramax_area	E44_47_Limb_HGEP	intersect_E_all	0.00259295	0.00318002	0.0124944	1.22641	4.81862	0.962502	-1.50014e-07	1.76815e-07	-0.848424
PASS_bipolar1	E44_47_Limb_HGEP	full_set	0.00437918	0.00502173	0.0141348	1.14673	3.22774	0.963861	-1.3053e-07	1.6616e-07	-0.785569
0805	E44_47_Limb_HGEP	no_intersect_E_all	0.00178623	0.0013733	0.01046	0.768824	5.8559	0.96843	-1.82642e-07	3.80728e-07	-0.479719
UKB_460K.repro_MENOPAUSE_AGE	E44_47_Limb_HGEP	intersect_E_all	0.00259295	0.00213894	0.0115774	0.824904	4.46494	0.968713	-9.09052e-08	8.50321e-08	-1.06907
UKB_460K.other_MORNINGPERSON	GSE63648_7pcw	full_set	0.00845775	0.00820285	0.0066617	0.969861	0.787644	0.969387	-1.78847e-08	1.47265e-08	-1.21446
PASS_LDL	GSE63648_7pcw	no_intersect_E_all	0.00506797	0.00572128	0.0177481	1.12891	3.50201	0.970566	-1.7534e-08	6.27855e-08	-0.279269
UKB_460K.disease_DERMATOLOGY	GSE63648_7pcw	full_set	0.00845775	0.00933071	0.0294858	1.10321	3.48625	0.976238	-5.23967e-09	7.43993e-09	-0.704264
PASS_HDL	GSE63648_7pcw	full_set	0.00845775	0.00886543	0.0207707	1.0482	2.45582	0.984343	-3.75673e-08	5.37782e-08	-0.69856
1391	GSE63648_7pcw	no_intersect_E_all	0.00506797	0.00527429	0.0115248	1.04071	2.27405	0.985676	-9.71616e-08	1.64097e-07	-0.592099
UKB_460K.other_MORNINGPERSON	E44_47_Limb_HGEP	full_set	0.00437918	0.00447683	0.00544512	1.0223	1.24341	0.985696	-2.52529e-08	2.24387e-08	-1.12542
UKB_460K.pigment_TANNING	E44_47_Limb_HGEP	intersect_E_all	0.00259295	0.0027809	0.0192535	1.07248	7.42532	0.992058	5.17614e-09	9.23881e-08	0.056026
UKB_460K.bp_SYSTOLICadjMEDz	E44_47_Limb_HGEP	no_intersect_E_all	0.00178623	0.00180409	0.00300408	1.01	1.6818	0.995257	-6.70938e-08	6.62477e-08	-1.01277
UKB_460K.pigment_SKIN	GSE63648_7pcw	full_set	0.00845775	0.00857285	0.0354151	1.01361	4.18729	0.997316	-1.97151e-08	6.14693e-08	-0.320731
PASS_NumberChildrenEverBorn	E44_47_Limb_HGEP	full_set	0.00437918	0.00441742	0.0185879	1.00873	4.2446	0.998358	-7.80574e-09	1.64624e-08	-0.474156
