# Supplementary material for: The trait-specific timing of accelerated genomic change in the human lineage
Source: Cell Genom. 2025 Jan 8;5(1):100740. doi: 10.1016/j.xgen.2024.100740 (PMC11770217; doi:10.1016/j.xgen.2024.100740)
Supplement: Table S11. HARE Tissue Specificity Results, related to Figure 3 and Figure S7 [file mmc12.xlsx]

## Sheet: HARE Tissue Specificity
Table S11 - HARE Tissue Specificity Results, related to Figure 3 and Figure S7
Annotations	Phenotype	Annotation_type	set_size	n_simulations	distribution	KS_stat	mean_int_per_bp	mean_int_SE	set_int_per_bp	percent_overlap	pvalue	frac_less	frac_more
E44_47_Limb_HGEP	UKB_460K.blood_EOSINOPHIL_COUNT	intersect_E_all	1886	1000	weibull	0.074504	1.04006e-06	3.36381e-09	2.46504e-06	1.37009	0	1	0
E44_47_Limb_HGEP	UKB_460K.blood_PLATELET_COUNT	intersect_E_all	3371	1000	weibull	0.0665367	1.03796e-06	2.54386e-09	2.62385e-06	1.52788	0	1	0
E44_47_Limb_HGEP	UKB_460K.blood_RBC_DISTRIB_WIDTH	intersect_E_all	2183	1000	weibull	0.0867671	1.05086e-06	3.21566e-09	2.60551e-06	1.47942	0	1	0
E44_47_Limb_HGEP	UKB_460K.blood_RED_COUNT	intersect_E_all	2477	1000	weibull	0.0781928	1.0408e-06	2.81268e-09	2.36734e-06	1.27454	0	1	0
E44_47_Limb_HGEP	UKB_460K.blood_WHITE_COUNT	intersect_E_all	2024	1000	weibull	0.0767402	1.0387e-06	3.16189e-09	2.38348e-06	1.29467	0	1	0
E44_47_Limb_HGEP	UKB_460K.bmd_HEEL_TSCOREz	intersect_E_all	2521	1000	weibull	0.0701089	1.03625e-06	2.65884e-09	2.15578e-06	1.08036	0	1	0
E44_47_Limb_HGEP	UKB_460K.bmd_HEEL_TSCOREz	no_intersect_E_all	2521	1000	weibull	0.0611593	7.47254e-07	1.99786e-09	1.46253e-06	0.957205	0	1	0
E44_47_Limb_HGEP	UKB_460K.body_HEIGHTz	no_intersect_E_all	5553	1000	weibull	0.0699554	7.48549e-07	1.48391e-09	1.19914e-06	0.601957	0	1	0
E44_47_Limb_HGEP	UKB_460K.body_HEIGHTz	intersect_E_all	5553	1000	weibull	0.0721401	1.03488e-06	1.78337e-09	2.17885e-06	1.10542	0	1	0
E44_47_Limb_HGEP	UKB_460K.bp_SYSTOLICadjMEDz	intersect_E_all	1665	1000	weibull	0.0765367	1.03137e-06	3.00649e-09	2.03138e-06	0.969595	0	1	0
E44_47_Limb_HGEP	UKB_460K.lung_FEV1FVCzSMOKE	intersect_E_all	1474	1000	weibull	0.0561272	1.02987e-06	3.27562e-09	2.12042e-06	1.05892	0	1	0
E44_47_Limb_HGEP	UKB_460K.blood_PLATELET_COUNT	full_set	3371	1000	weibull	0.0556134	1.79191e-06	3.31556e-09	3.71105e-06	1.07101	0	1	0
E44_47_Limb_HGEP	UKB_460K.blood_WHITE_COUNT	full_set	2024	1000	weibull	0.0656014	1.77929e-06	4.15865e-09	3.6499e-06	1.05133	0	1	0
E44_47_Limb_HGEP	UKB_460K.bmd_HEEL_TSCOREz	full_set	2521	1000	weibull	0.0764039	1.77518e-06	3.56453e-09	3.61831e-06	1.03827	0	1	0
E44_47_Limb_HGEP	UKB_460K.body_WHRadjBMIz	full_set	1161	1000	weibull	0.076509	1.77253e-06	5.01972e-09	3.57165e-06	1.015	0	1	0
E44_47_Limb_HGEP	UKB_460K.lung_FEV1FVCzSMOKE	full_set	1474	1000	weibull	0.0748517	1.76958e-06	4.42911e-09	3.48492e-06	0.969345	0	1	0
E44_47_Limb_HGEP	UKB_460K.blood_RED_COUNT	full_set	2477	1000	weibull	0.060209	1.78885e-06	3.91737e-09	3.42932e-06	0.917053	0	1	0
E44_47_Limb_HGEP	UKB_460K.blood_EOSINOPHIL_COUNT	full_set	1886	1000	weibull	0.0574449	1.79468e-06	4.61447e-09	3.42681e-06	0.909428	0	1	0
E44_47_Limb_HGEP	UKB_460K.blood_RBC_DISTRIB_WIDTH	full_set	2183	1000	weibull	0.0657837	1.80309e-06	4.33182e-09	3.43315e-06	0.904033	0	1	0
E44_47_Limb_HGEP	UKB_460K.body_HEIGHTz	full_set	5553	1000	weibull	0.0671651	1.77807e-06	2.43412e-09	3.37799e-06	0.899806	0	1	0
E44_47_Limb_HGEP	UKB_460K.lung_FVCzSMOKE	full_set	1244	1000	weibull	0.0669998	1.76704e-06	4.76049e-09	3.29021e-06	0.861986	0	1	0
E44_47_Limb_HGEP	UKB_460K.bp_SYSTOLICadjMEDz	full_set	1665	1000	weibull	0.0665828	1.76301e-06	4.08313e-09	3.20521e-06	0.818031	0	1	0
GSE63648_7pcw	UKB_460K.blood_EOSINOPHIL_COUNT	intersect_E_all	1886	1000	weibull	0.0608479	1.13507e-06	4.45534e-09	2.72367e-06	1.39957	0	1	0
GSE63648_7pcw	UKB_460K.blood_PLATELET_COUNT	full_set	3371	1000	weibull	0.069017	3.24205e-06	6.55643e-09	5.8555e-06	0.806112	0	1	0
GSE63648_7pcw	UKB_460K.blood_PLATELET_COUNT	intersect_E_all	3371	1000	weibull	0.0618835	1.14007e-06	3.26451e-09	2.79934e-06	1.45541	0	1	0
GSE63648_7pcw	UKB_460K.blood_WHITE_COUNT	full_set	2024	1000	weibull	0.0678829	3.22889e-06	7.64022e-09	5.39692e-06	0.671447	0	1	0
GSE63648_7pcw	UKB_460K.blood_WHITE_COUNT	intersect_E_all	2024	1000	weibull	0.0663437	1.12568e-06	3.98924e-09	2.80562e-06	1.49238	0	1	0
GSE63648_7pcw	UKB_460K.bmd_HEEL_TSCOREz	full_set	2521	1000	weibull	0.0815417	3.21885e-06	6.89616e-09	6.04244e-06	0.877202	0	1	0
GSE63648_7pcw	UKB_460K.bmd_HEEL_TSCOREz	intersect_E_all	2521	1000	weibull	0.0694864	1.11701e-06	3.23864e-09	2.73274e-06	1.44647	0	1	0
GSE63648_7pcw	UKB_460K.body_HEIGHTz	full_set	5553	1000	weibull	0.0692093	3.22411e-06	4.70631e-09	5.23989e-06	0.62522	0	1	0
GSE63648_7pcw	UKB_460K.body_HEIGHTz	intersect_E_all	5553	1000	weibull	0.0808623	1.1256e-06	2.41546e-09	2.32958e-06	1.06963	0	1	0
GSE63648_7pcw	UKB_460K.body_WHRadjBMIz	full_set	1161	1000	weibull	0.0681465	3.20611e-06	1.01611e-08	6.3496e-06	0.980466	0	1	0
GSE63648_7pcw	UKB_460K.body_WHRadjBMIz	intersect_E_all	1161	1000	weibull	0.0567685	1.12197e-06	5.14398e-09	3.19326e-06	1.84612	0	1	0
GSE63648_7pcw	UKB_460K.lung_FEV1FVCzSMOKE	intersect_E_all	1474	1000	weibull	0.0662995	1.10964e-06	4.13125e-09	2.44713e-06	1.20534	1.9068e-302	1	0
GSE63648_7pcw	UKB_460K.blood_RED_COUNT	intersect_E_all	2477	1000	weibull	0.0581527	1.13184e-06	3.83455e-09	2.32862e-06	1.05738	3.3782e-298	1	0
GSE63648_7pcw	UKB_460K.blood_EOSINOPHIL_COUNT	full_set	1886	1000	weibull	0.0574277	3.23876e-06	8.54322e-09	5.47966e-06	0.6919	1.1045e-215	1	0
GSE63648_7pcw	UKB_460K.blood_RBC_DISTRIB_WIDTH	intersect_E_all	2183	1000	weibull	0.0605717	1.14457e-06	4.04556e-09	2.31431e-06	1.02199	6.7343e-202	1	0
E44_47_Limb_HGEP	UKB_460K.pigment_HAIR	full_set	1023	1000	weibull	0.067185	1.78193e-06	5.74457e-09	3.38952e-06	0.902163	3.51338e-200	1	0
E44_47_Limb_HGEP	UKB_460K.body_WHRadjBMIz	intersect_E_all	1161	1000	weibull	0.0781787	1.02666e-06	3.74313e-09	2.10423e-06	1.04959	6.88559e-189	1	0
GSE63648_7pcw	UKB_460K.lung_FEV1FVCzSMOKE	full_set	1474	1000	weibull	0.0579481	3.18659e-06	8.76322e-09	5.50284e-06	0.726873	1.4659e-178	1	0
GSE63648_7pcw	UKB_460K.lung_FVCzSMOKE	full_set	1244	1000	weibull	0.0775549	3.19531e-06	9.03421e-09	5.62232e-06	0.759553	5.1304e-170	1	0
GSE63648_7pcw	UKB_460K.lung_FVCzSMOKE	intersect_E_all	1244	1000	weibull	0.0682902	1.11186e-06	4.56108e-09	2.44352e-06	1.19768	3.858e-166	1	0
GSE63648_7pcw	UKB_460K.blood_RED_COUNT	full_set	2477	1000	weibull	0.0628258	3.23212e-06	7.57179e-09	5.16058e-06	0.596654	1.5395e-165	1	0
E44_47_Limb_HGEP	UKB_460K.lung_FVCzSMOKE	intersect_E_all	1244	1000	weibull	0.0706964	1.02553e-06	3.34586e-09	1.92362e-06	0.875724	2.03003e-156	1	0
GSE63648_7pcw	UKB_460K.body_HEIGHTz	no_intersect_E_all	5553	1000	weibull	0.0713854	2.1017e-06	3.45229e-09	2.91031e-06	0.384742	1.8984e-155	1	0
GSE63648_7pcw	UKB_460K.bp_SYSTOLICadjMEDz	intersect_E_all	1665	1000	weibull	0.0603393	1.1161e-06	4.07552e-09	2.25034e-06	1.01625	1.5028e-146	1	0
E44_47_Limb_HGEP	UKB_460K.pigment_HAIR	intersect_E_all	1023	1000	weibull	0.0694625	1.03571e-06	4.13858e-09	2.17397e-06	1.09901	1.45496e-122	1	0
GSE63648_7pcw	UKB_460K.bmd_HEEL_TSCOREz	no_intersect_E_all	2521	1000	weibull	0.0823626	2.10055e-06	4.99587e-09	3.3097e-06	0.575635	1.7701e-117	1	0
E44_47_Limb_HGEP	UKB_460K.lung_FVCzSMOKE	no_intersect_E_all	1244	1000	weibull	0.052644	7.41916e-07	2.63109e-09	1.36659e-06	0.841971	4.43505e-100	1	0
E44_47_Limb_HGEP	UKB_460K.lung_FEV1FVCzSMOKE	no_intersect_E_all	1474	1000	weibull	0.0788141	7.43364e-07	2.56068e-09	1.3645e-06	0.835574	1.05344e-94	1	0
GSE63648_7pcw	UKB_460K.blood_PLATELET_COUNT	no_intersect_E_all	3371	1000	weibull	0.0699458	2.1107e-06	4.50507e-09	3.05616e-06	0.447938	7.20539e-82	1	0
E44_47_Limb_HGEP	UKB_460K.body_WHRadjBMIz	no_intersect_E_all	1161	1000	weibull	0.0720081	7.38695e-07	2.91045e-09	1.46742e-06	0.986507	1.47458e-74	1	0
GSE63648_7pcw	UKB_460K.bp_SYSTOLICadjMEDz	full_set	1665	1000	weibull	0.0615959	3.20899e-06	8.09661e-09	4.9629e-06	0.546565	1.33136e-68	1	0
GSE63648_7pcw	UKB_460K.disease_ALLERGY_ECZEMA_DIAGNOSED	intersect_E_all	479	1000	weibull	0.070619	1.12941e-06	8.6081e-09	3.79305e-06	2.35844	1.02708e-63	1	0
E44_47_Limb_HGEP	UKB_460K.blood_WHITE_COUNT	no_intersect_E_all	2024	1000	weibull	0.0690019	7.52938e-07	2.47371e-09	1.26642e-06	0.681977	1.47872e-55	1	0
E44_47_Limb_HGEP	UKB_460K.pigment_SKIN	full_set	490	1000	weibull	0.0631518	1.76691e-06	7.92447e-09	3.5319e-06	0.998914	6.35323e-49	1	0
E44_47_Limb_HGEP	UKB_460K.disease_ALLERGY_ECZEMA_DIAGNOSED	intersect_E_all	479	1000	weibull	0.0721511	1.03771e-06	6.30644e-09	2.56589e-06	1.47265	1.82438e-46	1	0
GSE63648_7pcw	Hip_Width.Legs	full_set	153	1000	weibull	0.057204	3.15806e-06	2.56957e-08	1.07732e-05	2.41133	1.56964e-45	1	0
E44_47_Limb_HGEP	UKB_460K.body_BALDING1	full_set	498	1000	weibull	0.0807426	1.7631e-06	6.75391e-09	3.1173e-06	0.768078	2.80956e-38	1	0
GSE63648_7pcw	UKB_460K.disease_RESPIRATORY_ENT	intersect_E_all	249	1000	weibull	0.0699787	1.13387e-06	1.16374e-08	4.84477e-06	3.27277	2.18634e-36	1	0
GSE63648_7pcw	UKB_460K.body_BALDING1	full_set	498	1000	weibull	0.062713	3.21412e-06	1.36768e-08	5.99996e-06	0.866751	3.96116e-35	1	0
E44_47_Limb_HGEP	UKB_460K.pigment_SKIN	intersect_E_all	490	1000	weibull	0.0732107	1.03971e-06	5.74539e-09	2.26884e-06	1.18218	2.82879e-31	1	0
GSE63648_7pcw	UKB_460K.body_BALDING1	intersect_E_all	498	1000	weibull	0.065362	1.1078e-06	7.0333e-09	2.69831e-06	1.43574	4.90594e-31	1	0
GSE63648_7pcw	UKB_460K.pigment_HAIR	intersect_E_all	1023	1000	weibull	0.0664611	1.12264e-06	5.59086e-09	2.23241e-06	0.988527	2.68959e-29	1	0
GSE63648_7pcw	UKB_460K.disease_ALLERGY_ECZEMA_DIAGNOSED	full_set	479	1000	weibull	0.0474958	3.22953e-06	1.69578e-08	6.58205e-06	1.03808	3.12747e-29	1	0
E44_47_Limb_HGEP	UKB_460K.bp_SYSTOLICadjMEDz	no_intersect_E_all	1665	1000	weibull	0.0661411	7.44515e-07	2.38319e-09	1.17382e-06	0.57663	8.20822e-29	1	0
GSE63648_7pcw	Hip_Width.Legs	no_intersect_E_all	153	1000	weibull	0.0696166	2.06488e-06	1.84247e-08	6.92948e-06	2.35588	2.2547e-27	1	0
E44_47_Limb_HGEP	UKB_460K.blood_PLATELET_COUNT	no_intersect_E_all	3371	1000	weibull	0.0754647	7.52954e-07	2.01851e-09	1.08721e-06	0.44392	3.04846e-26	1	0
E44_47_Limb_HGEP	1904	intersect_E_all	311	1000	weibull	0.0766458	1.05061e-06	9.50773e-09	3.38023e-06	2.21739	3.15967e-25	1	0
GSE63648_7pcw	UKB_460K.disease_RESPIRATORY_ENT	full_set	249	1000	weibull	0.066131	3.18621e-06	2.33192e-08	8.4299e-06	1.64574	1.79568e-23	1	0
E44_47_Limb_HGEP	UKB_460K.disease_HYPOTHYROIDISM_SELF_REP	full_set	335	1000	weibull	0.0748757	1.77131e-06	1.0261e-08	3.77837e-06	1.1331	1.67804e-20	1	0
E44_47_Limb_HGEP	UKB_460K.disease_HYPOTHYROIDISM_SELF_REP	intersect_E_all	335	1000	weibull	0.0753476	1.03871e-06	7.76376e-09	2.65608e-06	1.55708	1.58465e-19	1	0
GSE63648_7pcw	0343	full_set	178	1000	weibull	0.0684213	3.18861e-06	2.46342e-08	8.38881e-06	1.63087	1.64965e-19	1	0
GSE63648_7pcw	UKB_460K.lung_FEV1FVCzSMOKE	no_intersect_E_all	1474	1000	weibull	0.060958	2.09465e-06	6.09002e-09	3.05571e-06	0.458818	1.88405e-19	1	0
GSE63648_7pcw	UKB_460K.blood_RBC_DISTRIB_WIDTH	full_set	2183	1000	weibull	0.067274	3.247e-06	8.33298e-09	4.54432e-06	0.399545	3.86885e-19	1	0
E44_47_Limb_HGEP	1904	full_set	311	1000	weibull	0.074326	1.8303e-06	1.27238e-08	4.3369e-06	1.3695	8.69294e-19	1	0
E44_47_Limb_HGEP	1391	intersect_E_all	262	1000	weibull	0.0911743	1.04399e-06	8.75429e-09	2.85052e-06	1.73041	7.12008e-17	1	0
E44_47_Limb_HGEP	UKB_460K.disease_T2D	full_set	149	1000	weibull	0.0738107	1.76412e-06	1.2977e-08	4.27057e-06	1.4208	1.95368e-16	1	0
GSE63648_7pcw	UKB_460K.pigment_HAIR	full_set	1023	1000	weibull	0.0658842	3.22036e-06	1.07267e-08	4.87389e-06	0.513463	3.83204e-16	1	0
GSE63648_7pcw	0343	no_intersect_E_all	178	1000	weibull	0.0593847	2.09387e-06	1.80698e-08	5.79815e-06	1.7691	6.93672e-16	1	0
E44_47_Limb_HGEP	UKB_460K.disease_ALLERGY_ECZEMA_DIAGNOSED	full_set	479	1000	weibull	0.0692902	1.77378e-06	8.8676e-09	3.31892e-06	0.871099	1.18417e-15	0.999	0.001
E44_47_Limb_HGEP	RVEDV	full_set	93	1000	weibull	0.0806735	1.75447e-06	1.74219e-08	5.48235e-06	2.12479	2.52283e-15	1	0
E44_47_Limb_HGEP	UKB_460K.pigment_TANNING	intersect_E_all	355	1000	weibull	0.0623532	1.03094e-06	7.34488e-09	2.33341e-06	1.26337	3.5178e-15	1	0
GSE63648_7pcw	UKB_460K.lung_FVCzSMOKE	no_intersect_E_all	1244	1000	weibull	0.0791759	2.07438e-06	6.83932e-09	3.1788e-06	0.532413	3.88564e-15	0.999	0.001
GSE63648_7pcw	PASS_Crohns_Disease	intersect_E_all	177	1000	weibull	0.0666246	1.13192e-06	1.53401e-08	5.24164e-06	3.63076	4.13604e-15	1	0
E44_47_Limb_HGEP	UKB_460K.disease_RESPIRATORY_ENT	intersect_E_all	249	1000	weibull	0.0620543	1.02055e-06	8.49197e-09	2.66462e-06	1.61097	5.46149e-15	1	0
E44_47_Limb_HGEP	UKB_460K.pigment_TANNING	full_set	355	1000	weibull	0.069737	1.76833e-06	9.38486e-09	3.32334e-06	0.879361	8.78724e-15	1	0
E44_47_Limb_HGEP	short_axis_cm_root	full_set	84	1000	weibull	0.0668222	1.75607e-06	1.77857e-08	5.5201e-06	2.14344	1.07824e-14	1	0
E44_47_Limb_HGEP	1391	full_set	262	1000	weibull	0.0739638	1.79216e-06	1.17261e-08	3.7813e-06	1.10991	2.19646e-14	1	0
E44_47_Limb_HGEP	UKB_460K.blood_RED_COUNT	no_intersect_E_all	2477	1000	weibull	0.0676744	7.48754e-07	2.2352e-09	1.06198e-06	0.418335	1.00444e-13	1	0
E44_47_Limb_HGEP	UKB_460K.pigment_HAIR	no_intersect_E_all	1023	1000	weibull	0.0676277	7.39008e-07	3.31887e-09	1.21555e-06	0.644841	4.46523e-13	1	0
E44_47_Limb_HGEP	Hip_Width.Legs	full_set	153	1000	weibull	0.0653807	1.76496e-06	1.29388e-08	4.00611e-06	1.2698	7.11751e-13	1	0
GSE63648_7pcw	UKB_460K.body_WHRadjBMIz	no_intersect_E_all	1161	1000	weibull	0.0786107	2.09132e-06	7.42114e-09	3.15634e-06	0.509261	6.5054e-12	1	0
E44_47_Limb_HGEP	PASS_HDL	full_set	183	1000	weibull	0.0799466	1.79472e-06	1.41936e-08	4.16026e-06	1.31806	2.64225e-11	1	0
E44_47_Limb_HGEP	UKB_460K.body_BALDING1	no_intersect_E_all	498	1000	weibull	0.0663701	7.37794e-07	4.17937e-09	1.35753e-06	0.839989	2.97956e-11	1	0
E44_47_Limb_HGEP	0343	full_set	178	1000	weibull	0.0780322	1.78262e-06	1.25389e-08	3.82431e-06	1.14533	3.80904e-11	1	0
GSE63648_7pcw	Hip_Width.Legs	intersect_E_all	153	1000	weibull	0.0629089	1.12572e-06	1.31712e-08	3.8437e-06	2.41445	3.93877e-11	1	0
E44_47_Limb_HGEP	UKB_460K.body_BALDING1	intersect_E_all	498	1000	weibull	0.0626754	1.02328e-06	5.15745e-09	1.75977e-06	0.719733	7.1196e-11	1	0
E44_47_Limb_HGEP	UKB_460K.disease_RESPIRATORY_ENT	full_set	249	1000	weibull	0.0723989	1.80196e-06	1.15178e-08	3.58513e-06	0.989568	7.46516e-11	1	0
E44_47_Limb_HGEP	2121	full_set	106	1000	weibull	0.0681617	1.77805e-06	1.81324e-08	5.09709e-06	1.86667	1.29496e-10	1	0
GSE63648_7pcw	2121	full_set	106	1000	weibull	0.0533342	3.18307e-06	3.25048e-08	9.12735e-06	1.86746	1.75681e-10	1	0
GSE63648_7pcw	UKB_460K.blood_RED_COUNT	no_intersect_E_all	2477	1000	weibull	0.0726727	2.10527e-06	5.65104e-09	2.83196e-06	0.345177	1.0996e-09	0.999	0.001
E44_47_Limb_HGEP	1443	full_set	301	1000	weibull	0.0746575	1.7962e-06	1.27096e-08	3.68692e-06	1.05262	1.28425e-09	1	0
E44_47_Limb_HGEP	1768	intersect_E_all	267	1000	weibull	0.0810946	1.07812e-06	1.19593e-08	3.26925e-06	2.03235	1.46235e-09	1	0
GSE63648_7pcw	1443	full_set	301	1000	weibull	0.0611448	3.27177e-06	2.42253e-08	6.97163e-06	1.13084	1.98222e-09	1	0
E44_47_Limb_HGEP	UKB_460K.body_BMIz	full_set	1872	1000	weibull	0.049777	1.75653e-06	3.59831e-09	2.17199e-06	0.236523	6.52263e-09	1	0
E44_47_Limb_HGEP	1443	intersect_E_all	301	1000	weibull	0.0995212	1.06887e-06	1.00701e-08	2.6814e-06	1.50862	8.02555e-09	1	0
GSE63648_7pcw	Hip_Width.Calculated_Height	full_set	83	1000	weibull	0.0575343	3.26517e-06	3.41729e-08	9.01142e-06	1.75987	8.56421e-09	1	0
E44_47_Limb_HGEP	UKB_460K.disease_T2D	no_intersect_E_all	149	1000	weibull	0.0633493	7.42832e-07	7.82295e-09	2.04245e-06	1.74954	8.60512e-09	1	0
E44_47_Limb_HGEP	Arms.Calculated_Height	no_intersect_E_all	107	1000	weibull	0.0602892	7.46819e-07	8.93678e-09	2.33735e-06	2.12974	1.0651e-08	1	0
E44_47_Limb_HGEP	1768	full_set	267	1000	weibull	0.066304	1.85466e-06	1.47554e-08	3.99575e-06	1.15443	2.31142e-08	1	0
E44_47_Limb_HGEP	PASS_Crohns_Disease	intersect_E_all	177	1000	weibull	0.0722061	1.04502e-06	1.14514e-08	2.94268e-06	1.81591	2.86206e-08	1	0
E44_47_Limb_HGEP	Hip_Width.Legs	no_intersect_E_all	153	1000	weibull	0.0838214	7.3485e-07	7.3144e-09	1.89478e-06	1.57846	2.8706e-08	1	0
GSE63648_7pcw	UKB_460K.disease_T2D	full_set	149	1000	weibull	0.0550301	3.20807e-06	2.57264e-08	6.93194e-06	1.16079	2.99511e-08	1	0
GSE63648_7pcw	1443	intersect_E_all	301	1000	weibull	0.0629983	1.16332e-06	1.29851e-08	3.28471e-06	1.82356	5.75979e-08	1	0
E44_47_Limb_HGEP	Arms.Calculated_Height	full_set	107	1000	weibull	0.064223	1.77122e-06	1.49842e-08	3.89558e-06	1.19938	8.8734e-08	1	0
E44_47_Limb_HGEP	1437	full_set	100	1000	weibull	0.0785383	1.79765e-06	2.03745e-08	5.00693e-06	1.78527	2.09221e-07	1	0
GSE63648_7pcw	UKB_460K.disease_T2D	intersect_E_all	149	1000	weibull	0.0590981	1.11815e-06	1.31572e-08	3.28029e-06	1.93369	2.11063e-07	1	0
E44_47_Limb_HGEP	UKB_460K.disease_HI_CHOL_SELF_REP	intersect_E_all	287	1000	weibull	0.0798973	1.03582e-06	9.0644e-09	2.31946e-06	1.23925	2.6785e-07	1	0
E44_47_Limb_HGEP	PASS_HDL	intersect_E_all	183	1000	weibull	0.0710445	1.04544e-06	1.108e-08	2.68683e-06	1.57005	3.40365e-07	1	0
E44_47_Limb_HGEP	UKB_460K.disease_HI_CHOL_SELF_REP	full_set	287	1000	weibull	0.0665555	1.8101e-06	1.25927e-08	3.41816e-06	0.888383	4.64138e-07	1	0
E44_47_Limb_HGEP	0343	intersect_E_all	178	1000	weibull	0.0774076	1.04817e-06	9.71527e-09	2.40561e-06	1.29506	6.38505e-07	1	0
GSE63648_7pcw	Arms.Calculated_Height	full_set	107	1000	weibull	0.0564557	3.24361e-06	3.04745e-08	7.57868e-06	1.3365	7.60858e-07	1	0
E44_47_Limb_HGEP	PASS_Schizophrenia	full_set	227	1000	weibull	0.0739532	1.76922e-06	1.03639e-08	3.04457e-06	0.72086	9.24138e-07	0.999	0.001
GSE63648_7pcw	Arms.Calculated_Height	no_intersect_E_all	107	1000	weibull	0.060925	2.08442e-06	2.10343e-08	5.09967e-06	1.44657	9.28534e-07	1	0
GSE63648_7pcw	UKB_460K.body_BALDING1	no_intersect_E_all	498	1000	weibull	0.073636	2.07582e-06	1.0272e-08	3.30165e-06	0.590531	1.50773e-06	0.999	0.001
GSE63648_7pcw	Legs.Calculated_Height	full_set	104	1000	weibull	0.0698392	3.12557e-06	2.97994e-08	7.18542e-06	1.29891	1.9138e-06	0.999	0
E44_47_Limb_HGEP	short_axis_cm_pa	full_set	84	1000	weibull	0.0623633	1.74873e-06	1.6754e-08	3.99653e-06	1.2854	2.8155e-06	0.999	0
E44_47_Limb_HGEP	Legs.Calculated_Height	full_set	104	1000	weibull	0.0610487	1.77532e-06	1.58663e-08	3.80914e-06	1.14561	3.67604e-06	0.999	0.001
E44_47_Limb_HGEP	1545	full_set	83	1000	weibull	0.0729474	1.79036e-06	1.99867e-08	4.61656e-06	1.57857	4.27636e-06	0.999	0.001
GSE63648_7pcw	UKB_460K.blood_EOSINOPHIL_COUNT	no_intersect_E_all	1886	1000	weibull	0.0790318	2.11023e-06	6.39276e-09	2.75599e-06	0.306018	8.7963e-06	1	0
E44_47_Limb_HGEP	2121	intersect_E_all	106	1000	weibull	0.131961	1.0436e-06	1.31174e-08	3.55611e-06	2.40754	1.49078e-05	1	0
GSE63648_7pcw	Hip_Width.Calculated_Height	intersect_E_all	83	1000	weibull	0.0510859	1.12348e-06	1.65544e-08	3.63923e-06	2.23924	1.88884e-05	1	0
GSE63648_7pcw	UKB_460K.bp_SYSTOLICadjMEDz	no_intersect_E_all	1665	1000	weibull	0.0799533	2.08988e-06	5.89572e-09	2.71257e-06	0.297957	1.94275e-05	0.997	0.003
E44_47_Limb_HGEP	Hip_Width.Calculated_Height	full_set	83	1000	weibull	0.0642704	1.73851e-06	1.67088e-08	3.81253e-06	1.19298	1.97097e-05	0.999	0.001
GSE63648_7pcw	Hip_Width.Calculated_Height	no_intersect_E_all	83	1000	weibull	0.0641657	2.09048e-06	2.5012e-08	5.3722e-06	1.56984	4.13301e-05	0.998	0.001
E44_47_Limb_HGEP	1474	intersect_E_all	215	1000	weibull	0.0785968	1.05245e-06	1.15181e-08	2.47916e-06	1.3556	4.15328e-05	0.998	0.001
E44_47_Limb_HGEP	Hip_Width.Legs	intersect_E_all	153	1000	weibull	0.0755914	1.01798e-06	9.39292e-09	2.11133e-06	1.07403	5.09669e-05	1	0
GSE63648_7pcw	0343	intersect_E_all	178	1000	weibull	0.059152	1.10325e-06	1.21553e-08	2.59066e-06	1.34821	5.50146e-05	1	0
E44_47_Limb_HGEP	RVEDV	intersect_E_all	93	1000	weibull	0.14133	1.00747e-06	1.28455e-08	3.26608e-06	2.24187	5.72175e-05	1	0
E44_47_Limb_HGEP	UKB_460K.disease_T2D	intersect_E_all	149	1000	weibull	0.0757365	1.03509e-06	1.01539e-08	2.22812e-06	1.1526	5.72453e-05	1	0
GSE63648_7pcw	PASS_Crohns_Disease	full_set	177	1000	weibull	0.0571245	3.29598e-06	2.91234e-08	6.62102e-06	1.00882	6.05955e-05	0.998	0.001
E44_47_Limb_HGEP	Arms.Legs	no_intersect_E_all	91	1000	weibull	0.0774663	7.34204e-07	8.39811e-09	1.77873e-06	1.42266	6.36936e-05	0.999	0.001
E44_47_Limb_HGEP	UKB_460K.pigment_SKIN	no_intersect_E_all	490	1000	weibull	0.0793409	7.47219e-07	4.91543e-09	1.26306e-06	0.690352	6.73792e-05	0.999	0.001
E44_47_Limb_HGEP	Arms.Legs	full_set	91	1000	weibull	0.0766052	1.73884e-06	1.39563e-08	3.2838e-06	0.8885	6.93589e-05	0.997	0.002
GSE63648_7pcw	short_axis_cm_pa	full_set	84	1000	weibull	0.0621145	3.20756e-06	3.32584e-08	7.21326e-06	1.24883	8.289e-05	0.997	0.003
E44_47_Limb_HGEP	PASS_Crohns_Disease	full_set	177	1000	weibull	0.0807744	1.80873e-06	1.50515e-08	3.49443e-06	0.931974	8.52005e-05	0.997	0.002
GSE63648_7pcw	UKB_460K.pigment_SKIN	intersect_E_all	490	1000	weibull	0.0602105	1.14347e-06	7.79859e-09	1.94137e-06	0.697793	0.000120522	0.996	0.004
GSE63648_7pcw	Arms.Legs	full_set	91	1000	weibull	0.0559185	3.17181e-06	2.91804e-08	6.43078e-06	1.02748	0.000122637	0.999	0.001
E44_47_Limb_HGEP	PASS_Schizophrenia	intersect_E_all	227	1000	weibull	0.0802637	1.02312e-06	7.54981e-09	1.8055e-06	0.764706	0.000143626	0.996	0.003
E44_47_Limb_HGEP	UKB_460K.body_BMIz	intersect_E_all	1872	1000	weibull	0.0680055	1.02301e-06	2.64587e-09	1.26306e-06	0.234644	0.000172406	0.995	0.003
E44_47_Limb_HGEP	1108	full_set	57	1000	weibull	0.0793531	1.71591e-06	2.04915e-08	4.14394e-06	1.41501	0.000172724	0.998	0.002
E44_47_Limb_HGEP	UKB_460K.pigment_SUNBURN	intersect_E_all	235	1000	weibull	0.0749648	1.04305e-06	7.85399e-09	1.83875e-06	0.762857	0.000183052	0.998	0.001
E44_47_Limb_HGEP	short_axis_cm_root	intersect_E_all	84	1000	weibull	0.0663041	1.03384e-06	1.3734e-08	2.70372e-06	1.61523	0.000188068	1	0
GSE63648_7pcw	UKB_460K.disease_HYPOTHYROIDISM_SELF_REP	intersect_E_all	335	1000	weibull	0.0707976	1.13433e-06	9.28843e-09	2.09494e-06	0.846844	0.000189153	0.998	0.002
E44_47_Limb_HGEP	UKB_460K.body_BMIz	no_intersect_E_all	1872	1000	weibull	0.0616693	7.3643e-07	1.97655e-09	9.0893e-07	0.234238	0.000216598	0.995	0.003
GSE63648_7pcw	short_axis_cm_root	full_set	84	1000	weibull	0.0559822	3.20831e-06	3.66871e-08	7.43524e-06	1.3175	0.0002176	0.998	0.002
GSE63648_7pcw	UKB_460K.disease_HI_CHOL_SELF_REP	intersect_E_all	287	1000	weibull	0.0672747	1.14685e-06	1.17812e-08	2.44154e-06	1.12891	0.000231517	0.999	0.001
E44_47_Limb_HGEP	short_axis_cm_pa	no_intersect_E_all	84	1000	weibull	0.155607	7.54078e-07	9.68121e-09	2.24196e-06	1.97311	0.000334034	1	0
E44_47_Limb_HGEP	UKB_460K.pigment_SUNBURN	full_set	235	1000	weibull	0.0680202	1.77787e-06	1.0582e-08	2.75812e-06	0.551364	0.000417042	0.996	0.003
GSE63648_7pcw	Arms.Legs	no_intersect_E_all	91	1000	weibull	0.0666878	2.04225e-06	2.07535e-08	4.24158e-06	1.07691	0.000423213	0.993	0.006
E44_47_Limb_HGEP	short_axis_cm_root	no_intersect_E_all	84	1000	weibull	0.210646	7.44876e-07	1.03912e-08	2.81638e-06	2.781	0.000628688	1	0
GSE63648_7pcw	UKB_460K.blood_WHITE_COUNT	no_intersect_E_all	2024	1000	weibull	0.0517574	2.10813e-06	5.83659e-09	2.5913e-06	0.229194	0.000642624	0.997	0.003
E44_47_Limb_HGEP	UKB_460K.cov_SMOKING_STATUS	no_intersect_E_all	339	1000	weibull	0.0704244	7.42928e-07	4.19319e-09	1.11673e-06	0.50314	0.00068473	0.993	0.006
E44_47_Limb_HGEP	Legs.Calculated_Height	intersect_E_all	104	1000	weibull	0.0653593	1.0102e-06	1.18214e-08	2.25085e-06	1.22813	0.000690242	0.996	0
GSE63648_7pcw	Legs.Calculated_Height	no_intersect_E_all	104	1000	weibull	0.067177	2.0559e-06	2.28818e-08	4.41514e-06	1.14755	0.000779383	0.997	0.003
GSE63648_7pcw	1108	full_set	57	1000	weibull	0.0627786	3.19371e-06	4.13578e-08	7.65036e-06	1.39545	0.000842641	0.996	0.003
E44_47_Limb_HGEP	UKB_460K.cov_EDU_YEARS	no_intersect_E_all	615	1000	weibull	0.0617842	7.4173e-07	3.32041e-09	1.02105e-06	0.376584	0.000847961	0.995	0.005
GSE63648_7pcw	Legs.Calculated_Height	intersect_E_all	104	1000	weibull	0.0608625	1.11599e-06	1.5424e-08	2.77028e-06	1.48235	0.00113173	0.995	0.005
GSE63648_7pcw	PASS_HDL	intersect_E_all	183	1000	weibull	0.113388	1.16288e-06	1.51171e-08	3.20686e-06	1.7577	0.00116944	0.999	0.001
E44_47_Limb_HGEP	1995	full_set	82	1000	weibull	0.0829121	1.75491e-06	2.02882e-08	3.77266e-06	1.14977	0.00142692	0.995	0.004
GSE63648_7pcw	Tibia.Femur	full_set	103	1000	weibull	0.0513817	3.22853e-06	3.42047e-08	6.45557e-06	0.999536	0.00174004	0.99	0.008
GSE63648_7pcw	1437	full_set	100	1000	weibull	0.0544997	3.30361e-06	3.92133e-08	7.10662e-06	1.15117	0.00183747	0.992	0.008
E44_47_Limb_HGEP	UKB_460K.repro_MENOPAUSE_AGE	intersect_E_all	293	1000	weibull	0.0777477	1.04521e-06	8.9248e-09	1.82967e-06	0.750522	0.00197257	0.991	0.009
E44_47_Limb_HGEP	PASS_Schizophrenia	no_intersect_E_all	227	1000	weibull	0.0744389	7.39513e-07	5.9123e-09	1.23907e-06	0.675523	0.0021136	0.994	0.003
GSE63648_7pcw	2121	no_intersect_E_all	106	1000	weibull	0.0642759	2.04867e-06	2.32905e-08	4.26733e-06	1.08297	0.00222882	0.994	0.005
E44_47_Limb_HGEP	Tibia.Femur	no_intersect_E_all	103	1000	weibull	0.0949625	7.33408e-07	9.71115e-09	1.68406e-06	1.29621	0.00223163	0.994	0.006
GSE63648_7pcw	PASS_HDL	full_set	183	1000	weibull	0.0757301	3.24942e-06	2.88649e-08	5.80703e-06	0.787096	0.00250449	0.99	0.01
E44_47_Limb_HGEP	Hip_Width.Calculated_Height	no_intersect_E_all	83	1000	weibull	0.147776	7.3729e-07	9.51001e-09	1.90626e-06	1.5855	0.00258881	1	0
GSE63648_7pcw	UKB_460K.pigment_SKIN	full_set	490	1000	weibull	0.0618593	3.22521e-06	1.5814e-08	4.4675e-06	0.385182	0.00291787	0.986	0.012
GSE63648_7pcw	UKB_460K.disease_RESPIRATORY_ENT	no_intersect_E_all	249	1000	weibull	0.0931677	2.08592e-06	1.72084e-08	3.58513e-06	0.718732	0.00292502	0.987	0.011
E44_47_Limb_HGEP	Tibia.Femur	full_set	103	1000	weibull	0.0650691	1.74356e-06	1.59238e-08	3.08744e-06	0.770766	0.00310903	0.991	0.006
E44_47_Limb_HGEP	0343	no_intersect_E_all	178	1000	weibull	0.0798769	7.55918e-07	7.63699e-09	1.4187e-06	0.876785	0.00316668	0.992	0.005
GSE63648_7pcw	short_axis_cm_pa	no_intersect_E_all	84	1000	weibull	0.0876954	2.08278e-06	2.50339e-08	4.38644e-06	1.10605	0.00343467	0.99	0.007
GSE63648_7pcw	Arms.Calculated_Height	intersect_E_all	107	1000	weibull	0.0693787	1.1152e-06	1.47945e-08	2.47901e-06	1.22293	0.00382965	0.99	0.01
E44_47_Limb_HGEP	1995	intersect_E_all	82	1000	weibull	0.130239	1.04471e-06	1.50347e-08	2.82949e-06	1.7084	0.00393863	0.998	0.001
E44_47_Limb_HGEP	UKB_460K.blood_EOSINOPHIL_COUNT	no_intersect_E_all	1886	1000	weibull	0.0732773	7.55797e-07	2.79551e-09	9.61769e-07	0.272523	0.00401687	0.987	0.009
GSE63648_7pcw	1443	no_intersect_E_all	301	1000	weibull	0.0626486	2.14378e-06	1.85967e-08	3.68692e-06	0.719825	0.0044127	0.986	0.011
E44_47_Limb_HGEP	1545	intersect_E_all	83	1000	weibull	0.213607	1.0481e-06	1.4323e-08	3.17389e-06	2.02822	0.00459868	0.999	0
E44_47_Limb_HGEP	PASS_Ulcerative_Colitis	full_set	95	1000	weibull	0.0813542	1.78337e-06	2.22149e-08	3.70464e-06	1.07732	0.00508313	0.984	0.005
GSE63648_7pcw	UKB_460K.disease_T2D	no_intersect_E_all	149	1000	weibull	0.0692536	2.10304e-06	1.89476e-08	3.65165e-06	0.736367	0.00514546	0.988	0.01
E44_47_Limb_HGEP	1437	intersect_E_all	100	1000	weibull	0.206357	1.04096e-06	1.48641e-08	3.23028e-06	2.10318	0.00514715	1	0
E44_47_Limb_HGEP	Legs.Calculated_Height	no_intersect_E_all	104	1000	weibull	0.0726469	7.43561e-07	9.58964e-09	1.55828e-06	1.0957	0.0066181	0.983	0.013
GSE63648_7pcw	2121	intersect_E_all	106	1000	weibull	0.278192	1.10512e-06	1.64941e-08	4.86002e-06	3.39773	0.00752535	1	0
E44_47_Limb_HGEP	UKB_460K.repro_MENOPAUSE_AGE	full_set	293	1000	weibull	0.0777683	1.80577e-06	1.17619e-08	2.65597e-06	0.470829	0.0086209	0.979	0.015
GSE63648_7pcw	UKB_460K.repro_MENARCHE_AGE	full_set	724	1000	weibull	0.0503121	3.16776e-06	1.15288e-08	3.94055e-06	0.243953	0.00873198	0.985	0.014
E44_47_Limb_HGEP	PASS_HDL	no_intersect_E_all	183	1000	weibull	0.0761163	7.50493e-07	9.16181e-09	1.47342e-06	0.963275	0.00902919	0.984	0.01
GSE63648_7pcw	Tibia.Femur	intersect_E_all	103	1000	weibull	0.186646	1.10212e-06	1.60685e-08	3.181e-06	1.88625	0.00963427	0.997	0.002
GSE63648_7pcw	short_axis_cm_pa	intersect_E_all	84	1000	weibull	0.125573	1.12946e-06	1.69488e-08	2.82682e-06	1.5028	0.0110523	0.994	0.004
GSE63648_7pcw	UKB_460K.disease_HYPOTHYROIDISM_SELF_REP	full_set	335	1000	weibull	0.0565532	3.22811e-06	1.90305e-08	4.52656e-06	0.402232	0.0117446	0.977	0.021
E44_47_Limb_HGEP	Hip_Width.Calculated_Height	intersect_E_all	83	1000	weibull	0.0699448	1.01621e-06	1.19635e-08	1.90626e-06	0.875853	0.0123431	0.977	0.013
GSE63648_7pcw	UKB_460K.pigment_HAIR	no_intersect_E_all	1023	1000	weibull	0.0784968	2.10899e-06	8.03655e-09	2.64148e-06	0.252487	0.0125064	0.971	0.025
GSE63648_7pcw	1545	full_set	83	1000	weibull	0.063887	3.17288e-06	3.6883e-08	5.91497e-06	0.86423	0.0130711	0.971	0.025
E44_47_Limb_HGEP	UKB_460K.mental_NEUROTICISM	no_intersect_E_all	292	1000	weibull	0.0800711	7.34618e-07	4.528e-09	1.04426e-06	0.4215	0.0136827	0.971	0.022
E44_47_Limb_HGEP	UKB_460K.mental_NEUROTICISM	full_set	292	1000	weibull	0.06252	1.74238e-06	7.80801e-09	2.25635e-06	0.294976	0.0146578	0.97	0.025
GSE63648_7pcw	UKB_460K.pigment_TANNING	intersect_E_all	355	1000	weibull	0.0628434	1.14019e-06	9.65629e-09	1.80309e-06	0.581395	0.0153379	0.975	0.024
GSE63648_7pcw	short_axis_cm_root	no_intersect_E_all	84	1000	weibull	0.0639011	2.08615e-06	2.55106e-08	3.94293e-06	0.890053	0.0158943	0.97	0.026
GSE63648_7pcw	1108	no_intersect_E_all	57	1000	weibull	0.0676316	2.12903e-06	3.09791e-08	4.46271e-06	1.09612	0.0160023	0.971	0.021
GSE63648_7pcw	PASS_Ulcerative_Colitis	full_set	95	1000	weibull	0.0581717	3.38604e-06	4.37298e-08	6.58603e-06	0.945052	0.0160095	0.973	0.018
GSE63648_7pcw	1474	intersect_E_all	215	1000	weibull	0.134798	1.15678e-06	1.57309e-08	2.57832e-06	1.22889	0.0163065	0.988	0.01
GSE63648_7pcw	short_axis_cm_root	intersect_E_all	84	1000	weibull	0.22603	1.12114e-06	1.76572e-08	3.49231e-06	2.11495	0.020502	0.998	0.002
GSE63648_7pcw	UKB_460K.repro_MENARCHE_AGE	no_intersect_E_all	724	1000	weibull	0.0698121	2.07946e-06	8.53904e-09	2.60427e-06	0.25238	0.0205398	0.966	0.03
GSE63648_7pcw	1391	intersect_E_all	262	1000	weibull	0.0570985	1.1373e-06	1.21078e-08	1.91974e-06	0.68798	0.0243989	0.963	0.028
E44_47_Limb_HGEP	1474	full_set	215	1000	weibull	0.078236	1.80175e-06	1.58325e-08	2.77666e-06	0.541086	0.0265682	0.957	0.03
E44_47_Limb_HGEP	UKB_460K.disease_HYPOTHYROIDISM_SELF_REP	no_intersect_E_all	335	1000	weibull	0.0834406	7.50923e-07	5.9667e-09	1.12229e-06	0.494545	0.0269726	0.955	0.032
E44_47_Limb_HGEP	UKB_460K.repro_MENARCHE_AGE	full_set	724	1000	weibull	0.0608883	1.7515e-06	5.85034e-09	2.08732e-06	0.191736	0.0269774	0.959	0.037
E44_47_Limb_HGEP	PASS_LDL	full_set	162	1000	weibull	0.0766092	1.81167e-06	1.65851e-08	2.84058e-06	0.567932	0.0273207	0.956	0.027
GSE63648_7pcw	1904	full_set	311	1000	weibull	0.0781404	3.27596e-06	2.50166e-08	4.78335e-06	0.460138	0.0316608	0.947	0.043
GSE63648_7pcw	1391	full_set	262	1000	weibull	0.0775534	3.21381e-06	2.38123e-08	4.65391e-06	0.448095	0.0321483	0.953	0.041
E44_47_Limb_HGEP	0805	intersect_E_all	93	1000	weibull	0.0666979	1.01065e-06	1.07339e-08	1.66156e-06	0.644061	0.032262	0.954	0.032
GSE63648_7pcw	1904	intersect_E_all	311	1000	weibull	0.0562318	1.17454e-06	1.26161e-08	1.91334e-06	0.629018	0.0368033	0.957	0.037
E44_47_Limb_HGEP	PASS_bipolar1	no_intersect_E_all	61	1000	weibull	0.13612	7.21138e-07	1.04432e-08	1.48382e-06	1.05761	0.0372966	0.972	0.016
E44_47_Limb_HGEP	PASS_LDL	intersect_E_all	162	1000	weibull	0.135307	1.06361e-06	1.29699e-08	1.97605e-06	0.857873	0.040733	0.976	0.012
GSE63648_7pcw	1474	full_set	215	1000	weibull	0.0638949	3.30016e-06	3.09425e-08	5.05748e-06	0.532498	0.0415495	0.943	0.047
GSE63648_7pcw	UKB_460K.disease_ALLERGY_ECZEMA_DIAGNOSED	no_intersect_E_all	479	1000	weibull	0.0752864	2.09744e-06	1.23783e-08	2.78901e-06	0.329717	0.0426927	0.953	0.041
E44_47_Limb_HGEP	short_axis_cm_pa	intersect_E_all	84	1000	weibull	0.0774651	1.03627e-06	1.26718e-08	1.75458e-06	0.693162	0.0453501	0.943	0.041
E44_47_Limb_HGEP	UKB_460K.cov_EDU_YEARS	intersect_E_all	615	1000	weibull	0.0673527	1.01943e-06	4.28186e-09	1.24346e-06	0.219766	0.0498554	0.941	0.053
E44_47_Limb_HGEP	UKB_460K.repro_MENARCHE_AGE	intersect_E_all	724	1000	weibull	0.0649994	1.02068e-06	4.12662e-09	1.22898e-06	0.204082	0.0518936	0.934	0.057
E44_47_Limb_HGEP	UKB_460K.cov_SMOKING_STATUS	full_set	339	1000	weibull	0.0655566	1.74509e-06	7.63351e-09	2.12637e-06	0.218486	0.061735	0.94	0.056
E44_47_Limb_HGEP	RVEDV	no_intersect_E_all	93	1000	weibull	0.321321	7.54814e-07	1.09746e-08	2.21627e-06	1.93618	0.0623347	0.998	0.001
E44_47_Limb_HGEP	0805	full_set	93	1000	weibull	0.0680499	1.76001e-06	1.46642e-08	2.49235e-06	0.416096	0.0627772	0.924	0.054
E44_47_Limb_HGEP	Arms.Calculated_Height	intersect_E_all	107	1000	weibull	0.0687807	1.01852e-06	1.08183e-08	1.55823e-06	0.529903	0.0656917	0.917	0.052
GSE63648_7pcw	Tibia.Femur	no_intersect_E_all	103	1000	weibull	0.0659915	2.05699e-06	2.41434e-08	3.27456e-06	0.591922	0.066273	0.921	0.064
GSE63648_7pcw	1995	full_set	82	1000	weibull	0.0634466	3.27671e-06	3.9446e-08	5.1874e-06	0.583113	0.0727968	0.915	0.074
E44_47_Limb_HGEP	Arms.Legs	intersect_E_all	91	1000	weibull	0.0653825	1.003e-06	1.05697e-08	1.50508e-06	0.50058	0.0754618	0.914	0.065
GSE63648_7pcw	UKB_460K.repro_MENOPAUSE_AGE	intersect_E_all	293	1000	weibull	0.0600273	1.1472e-06	1.19881e-08	1.71163e-06	0.492	0.079535	0.925	0.061
E44_47_Limb_HGEP	PASS_Rheumatoid_Arthritis	full_set	46	1000	weibull	0.0695368	1.78128e-06	2.53207e-08	2.97588e-06	0.670644	0.0801789	0.91	0.065
GSE63648_7pcw	RVEDV	full_set	93	1000	weibull	0.0652473	3.21021e-06	3.62992e-08	4.89912e-06	0.526107	0.0825366	0.916	0.078
GSE63648_7pcw	PASS_LDL	intersect_E_all	162	1000	weibull	0.239817	1.13598e-06	1.59876e-08	2.34656e-06	1.06567	0.0853037	0.979	0.014
GSE63648_7pcw	1768	intersect_E_all	267	1000	weibull	0.0588141	1.16303e-06	1.45173e-08	1.81625e-06	0.561646	0.0887016	0.903	0.07
E44_47_Limb_HGEP	ramax_area	full_set	53	1000	weibull	0.206545	1.74185e-06	2.58936e-08	3.29943e-06	0.894215	0.0888887	0.941	0.035
E44_47_Limb_HGEP	UKB_460K.disease_HI_CHOL_SELF_REP	no_intersect_E_all	287	1000	weibull	0.0845359	7.6469e-07	7.69354e-09	1.09869e-06	0.436782	0.0974753	0.903	0.072
E44_47_Limb_HGEP	UKB_460K.pigment_TANNING	no_intersect_E_all	355	1000	weibull	0.0747969	7.4418e-07	5.82051e-09	9.8993e-07	0.330229	0.0989651	0.892	0.087
E44_47_Limb_HGEP	2121	no_intersect_E_all	106	1000	weibull	0.297865	7.28291e-07	1.04238e-08	1.54098e-06	1.11589	0.10553	0.978	0.01
E44_47_Limb_HGEP	3919	full_set	57	1000	weibull	0.074289	1.74265e-06	1.93239e-08	2.53761e-06	0.456182	0.109797	0.892	0.082
GSE63648_7pcw	UKB_460K.pigment_TANNING	full_set	355	1000	weibull	0.060496	3.24333e-06	1.93033e-08	4.03043e-06	0.242683	0.111413	0.892	0.101
GSE63648_7pcw	1995	intersect_E_all	82	1000	weibull	0.306641	1.11325e-06	2.07321e-08	2.82949e-06	1.54165	0.119931	0.976	0.015
GSE63648_7pcw	UKB_460K.pigment_SKIN	no_intersect_E_all	490	1000	weibull	0.0698711	2.08008e-06	1.13034e-08	2.52613e-06	0.214438	0.123742	0.89	0.096
GSE63648_7pcw	UKB_460K.repro_MENARCHE_AGE	intersect_E_all	724	1000	weibull	0.0735637	1.1074e-06	5.84511e-09	1.33627e-06	0.206676	0.123998	0.873	0.121
E44_47_Limb_HGEP	UKB_460K.repro_MENARCHE_AGE	no_intersect_E_all	724	1000	weibull	0.0714647	7.34434e-07	3.19789e-09	8.58337e-07	0.168705	0.12404	0.881	0.106
GSE63648_7pcw	RVEDV	no_intersect_E_all	93	1000	weibull	0.0700084	2.12085e-06	2.68203e-08	3.14943e-06	0.484985	0.125863	0.873	0.104
GSE63648_7pcw	1904	no_intersect_E_all	311	1000	weibull	0.0646382	2.15582e-06	1.85461e-08	2.87001e-06	0.331282	0.129095	0.884	0.096
GSE63648_7pcw	1545	intersect_E_all	83	1000	weibull	0.329338	1.12976e-06	1.94685e-08	2.88535e-06	1.55395	0.135695	0.982	0.009
GSE63648_7pcw	RVEF	full_set	60	1000	weibull	0.0656682	3.27383e-06	4.75279e-08	4.961e-06	0.515351	0.140654	0.858	0.121
GSE63648_7pcw	1545	no_intersect_E_all	83	1000	weibull	0.080179	2.09347e-06	2.67624e-08	3.02962e-06	0.447178	0.145193	0.849	0.125
E44_47_Limb_HGEP	3919	intersect_E_all	57	1000	weibull	0.0822363	1.03292e-06	1.3794e-08	1.4995e-06	0.451703	0.151008	0.825	0.123
GSE63648_7pcw	1391	no_intersect_E_all	262	1000	weibull	0.0608077	2.13254e-06	1.73824e-08	2.73417e-06	0.282121	0.152835	0.848	0.129
E44_47_Limb_HGEP	PASS_Ulcerative_Colitis	intersect_E_all	95	1000	weibull	0.411313	1.06508e-06	1.67722e-08	3.0872e-06	1.89855	0.158595	1	0
E44_47_Limb_HGEP	PASS_bipolar1	full_set	61	1000	weibull	0.069143	1.76842e-06	1.8209e-08	2.37412e-06	0.342507	0.159139	0.848	0.118
GSE63648_7pcw	1437	no_intersect_E_all	100	1000	weibull	0.0761779	2.1512e-06	2.8399e-08	3.06877e-06	0.426534	0.162599	0.835	0.136
GSE63648_7pcw	UKB_460K.disease_HI_CHOL_SELF_REP	full_set	287	1000	weibull	0.0655863	3.24694e-06	2.18135e-08	3.9675e-06	0.221919	0.163656	0.837	0.144
GSE63648_7pcw	PASS_bipolar1	intersect_E_all	61	1000	weibull	0.213973	1.12098e-06	1.83814e-08	1.87951e-06	0.676668	0.165003	0.883	0.09
E44_47_Limb_HGEP	1443	no_intersect_E_all	301	1000	weibull	0.0688002	7.50925e-07	7.88709e-09	1.00552e-06	0.339047	0.165368	0.824	0.133
E44_47_Limb_HGEP	1108	intersect_E_all	57	1000	weibull	0.378262	1.02308e-06	1.62647e-08	2.39074e-06	1.33681	0.16661	0.982	0.006
E44_47_Limb_HGEP	UKB_460K.mental_NEUROTICISM	intersect_E_all	292	1000	weibull	0.0561029	1.02584e-06	5.73308e-09	1.21209e-06	0.18156	0.167887	0.84	0.138
E44_47_Limb_HGEP	RVEF	full_set	60	1000	weibull	0.252593	1.78445e-06	2.48657e-08	2.80404e-06	0.571377	0.175278	0.881	0.078
E44_47_Limb_HGEP	2136	no_intersect_E_all	5	1000	weibull	0.360662	7.81402e-07	3.09252e-08	9.03355e-07	0.156069	0.177338	0.462	0.208
E44_47_Limb_HGEP	Tibia.Femur	intersect_E_all	103	1000	weibull	0.0729356	1.03963e-06	1.21021e-08	1.40338e-06	0.349892	0.180144	0.804	0.135
E44_47_Limb_HGEP	3921	no_intersect_E_all	64	1000	weibull	0.335441	7.39976e-07	1.14375e-08	1.35279e-06	0.828154	0.189539	0.924	0.045
E44_47_Limb_HGEP	2155	no_intersect_E_all	8	1000	weibull	0.386043	7.58981e-07	2.72655e-08	2.40437e-06	2.1679	0.190447	0.907	0.024
GSE63648_7pcw	RVEF	no_intersect_E_all	60	1000	weibull	0.258831	2.11921e-06	3.55286e-08	3.45113e-06	0.628499	0.192957	0.86	0.103
GSE63648_7pcw	1437	intersect_E_all	100	1000	weibull	0.449121	1.11606e-06	1.89638e-08	4.03785e-06	2.61795	0.193456	1	0
GSE63648_7pcw	1108	intersect_E_all	57	1000	weibull	0.41334	1.12763e-06	2.1504e-08	3.18765e-06	1.82686	0.196222	0.994	0.006
E44_47_Limb_HGEP	rafac	no_intersect_E_all	21	1000	weibull	0.396702	7.73226e-07	2.81808e-08	1.51021e-06	0.953125	0.200642	0.745	0.101
GSE63648_7pcw	RVEDV	intersect_E_all	93	1000	weibull	0.265537	1.11303e-06	1.72067e-08	1.74969e-06	0.571997	0.20134	0.849	0.101
E44_47_Limb_HGEP	3919	no_intersect_E_all	57	1000	weibull	0.14593	7.44788e-07	1.0621e-08	1.03811e-06	0.393836	0.201528	0.788	0.144
GSE63648_7pcw	PASS_Ulcerative_Colitis	intersect_E_all	95	1000	weibull	0.458146	1.17314e-06	2.18524e-08	4.52789e-06	2.85965	0.20771	0.999	0.001
E44_47_Limb_HGEP	UKB_460K.blood_RBC_DISTRIB_WIDTH	no_intersect_E_all	2183	1000	weibull	0.0700751	7.53706e-07	2.59217e-09	8.27634e-07	0.0980855	0.210475	0.808	0.166
E44_47_Limb_HGEP	1904	no_intersect_E_all	311	1000	weibull	0.0683038	7.49646e-07	7.77211e-09	9.5667e-07	0.276161	0.210808	0.771	0.155
E44_47_Limb_HGEP	1357	full_set	55	1000	weibull	0.0709486	1.75263e-06	2.27732e-08	2.33175e-06	0.330431	0.21365	0.751	0.165
E44_47_Limb_HGEP	1391	no_intersect_E_all	262	1000	weibull	0.088893	7.41018e-07	7.27079e-09	9.30781e-07	0.256084	0.216959	0.77	0.166
E44_47_Limb_HGEP	UKB_460K.pigment_SUNBURN	no_intersect_E_all	235	1000	weibull	0.0800929	7.4749e-07	6.6662e-09	9.19373e-07	0.229947	0.225185	0.763	0.187
GSE63648_7pcw	0805	intersect_E_all	93	1000	weibull	0.0578062	1.09989e-06	1.48049e-08	1.45387e-06	0.321835	0.22682	0.77	0.191
E44_47_Limb_HGEP	1545	no_intersect_E_all	83	1000	weibull	0.404116	7.48316e-07	1.14621e-08	1.44268e-06	0.927897	0.228232	0.947	0.029
GSE63648_7pcw	PASS_HDL	no_intersect_E_all	183	1000	weibull	0.0627101	2.08637e-06	2.07851e-08	2.60016e-06	0.246261	0.23152	0.772	0.186
E44_47_Limb_HGEP	1437	no_intersect_E_all	100	1000	weibull	0.452607	7.56693e-07	1.22576e-08	1.77665e-06	1.34792	0.238142	0.98	0.013
E44_47_Limb_HGEP	RVEF	intersect_E_all	60	1000	weibull	0.426145	1.01679e-06	1.67609e-08	1.94126e-06	0.909207	0.238756	0.919	0.042
E44_47_Limb_HGEP	UKB_460K.disease_RESPIRATORY_ENT	no_intersect_E_all	249	1000	weibull	0.0692179	7.56026e-07	6.92232e-09	9.20506e-07	0.217558	0.23981	0.751	0.193
E44_47_Limb_HGEP	rafac	intersect_E_all	21	1000	weibull	0.454272	1.0647e-06	3.40713e-08	1.51021e-06	0.41844	0.244779	0.61	0.171
E44_47_Limb_HGEP	PASS_Rheumatoid_Arthritis	intersect_E_all	46	1000	weibull	0.46057	1.03986e-06	1.8725e-08	2.76332e-06	1.6574	0.245308	0.99	0.008
E44_47_Limb_HGEP	1108	no_intersect_E_all	57	1000	weibull	0.466969	7.66789e-07	1.2618e-08	1.75321e-06	1.28643	0.247578	0.978	0.013
GSE63648_7pcw	1357	full_set	55	1000	weibull	0.0719692	3.24834e-06	4.72108e-08	4.23954e-06	0.305142	0.248133	0.761	0.201
E44_47_Limb_HGEP	UKB_460K.disease_AID_SURE	intersect_E_all	20	1000	weibull	0.469181	1.06815e-06	3.21444e-08	2.86368e-06	1.68097	0.250958	0.901	0.037
GSE63648_7pcw	PASS_LDL	full_set	162	1000	weibull	0.0516826	3.28753e-06	2.98557e-08	3.95211e-06	0.202149	0.255727	0.751	0.217
GSE63648_7pcw	UKB_460K.disease_HYPOTHYROIDISM_SELF_REP	no_intersect_E_all	335	1000	weibull	0.0756853	2.08521e-06	1.46275e-08	2.43162e-06	0.166128	0.256076	0.78	0.201
GSE63648_7pcw	1768	full_set	267	1000	weibull	0.0582838	3.32709e-06	2.76272e-08	3.90493e-06	0.173677	0.272522	0.737	0.241
GSE63648_7pcw	PASS_bipolar1	full_set	61	1000	weibull	0.0606265	3.11573e-06	3.87322e-08	3.85794e-06	0.238213	0.274503	0.747	0.228
GSE63648_7pcw	1357	no_intersect_E_all	55	1000	weibull	0.130849	2.04961e-06	3.38413e-08	2.54373e-06	0.24108	0.286758	0.707	0.239
GSE63648_7pcw	Arms.Legs	intersect_E_all	91	1000	weibull	0.510477	9.23912e-07	1.83634e-08	2.1892e-06	1.36949	0.290675	0.988	0.008
E44_47_Limb_HGEP	3921	intersect_E_all	64	1000	weibull	0.246087	1.01419e-06	1.4465e-08	1.21751e-06	0.20048	0.29529	0.674	0.255
GSE63648_7pcw	PASS_Schizophrenia	intersect_E_all	227	1000	weibull	0.0510311	1.12784e-06	1.01633e-08	1.30987e-06	0.161404	0.300412	0.71	0.26
E44_47_Limb_HGEP	ramax_area	no_intersect_E_all	53	1000	weibull	0.558513	7.56839e-07	1.6007e-08	2.53802e-06	2.35345	0.300707	0.995	0.003
E44_47_Limb_HGEP	PASS_Coronary_Artery_Disease	no_intersect_E_all	26	1000	weibull	0.523255	7.39818e-07	1.88321e-08	7.30684e-07	-0.0123457	0.301835	0.44	0.323
E44_47_Limb_HGEP	UKB_460K.disease_DERMATOLOGY	no_intersect_E_all	47	1000	weibull	0.521287	7.60903e-07	1.89318e-08	3.94659e-07	-0.481328	0.308713	0.17	0.538
GSE63648_7pcw	1474	no_intersect_E_all	215	1000	weibull	0.0635868	2.12295e-06	2.17298e-08	2.47916e-06	0.167788	0.31065	0.702	0.256
E44_47_Limb_HGEP	PASS_DS	no_intersect_E_all	7	1000	weibull	0.539746	7.37584e-07	1.84111e-08	8.73225e-07	0.183899	0.313839	0.575	0.257
GSE63648_7pcw	1357	intersect_E_all	55	1000	weibull	0.505016	1.09423e-06	2.26361e-08	1.69582e-06	0.549787	0.315276	0.789	0.157
E44_47_Limb_HGEP	1995	no_intersect_E_all	82	1000	weibull	0.45092	7.46986e-07	1.19863e-08	9.43164e-07	0.262626	0.316821	0.657	0.214
E44_47_Limb_HGEP	PASS_DS	intersect_E_all	7	1000	weibull	0.546302	9.92857e-07	2.35548e-08	1.45538e-06	0.465846	0.319119	0.719	0.181
E44_47_Limb_HGEP	PASS_Coronary_Artery_Disease	intersect_E_all	26	1000	weibull	0.55495	1.05328e-06	2.37881e-08	1.82671e-06	0.734305	0.319367	0.811	0.103
E44_47_Limb_HGEP	PASS_AgeFirstBirth	intersect_E_all	41	1000	weibull	0.413547	1.00143e-06	1.69655e-08	1.21662e-06	0.214882	0.319662	0.652	0.26
E44_47_Limb_HGEP	1357	no_intersect_E_all	55	1000	weibull	0.530842	7.49551e-07	1.37424e-08	1.05989e-06	0.414027	0.325069	0.708	0.159
E44_47_Limb_HGEP	UKB_460K.disease_DERMATOLOGY	intersect_E_all	47	1000	weibull	0.561171	1.08808e-06	2.26964e-08	1.57864e-06	0.450852	0.327688	0.696	0.159
GSE63648_7pcw	UKB_460K.blood_RBC_DISTRIB_WIDTH	no_intersect_E_all	2183	1000	weibull	0.0783369	2.11883e-06	6.16198e-09	2.23001e-06	0.0524717	0.329554	0.727	0.264
GSE63648_7pcw	RVEF	intersect_E_all	60	1000	weibull	0.533372	1.10781e-06	2.3176e-08	1.50987e-06	0.362928	0.330153	0.701	0.218
E44_47_Limb_HGEP	1357	intersect_E_all	55	1000	weibull	0.462246	1.05586e-06	1.80141e-08	1.27186e-06	0.204577	0.330188	0.627	0.264
E44_47_Limb_HGEP	UKB_460K.disease_DERMATOLOGY	full_set	47	1000	weibull	0.467149	1.80557e-06	3.00827e-08	1.9733e-06	0.0928962	0.341023	0.528	0.299
E44_47_Limb_HGEP	RVEF	no_intersect_E_all	60	1000	weibull	0.546633	7.66582e-07	1.45168e-08	8.62783e-07	0.125492	0.341174	0.536	0.283
GSE63648_7pcw	0805	full_set	93	1000	weibull	0.048212	3.21076e-06	2.74511e-08	3.60005e-06	0.121245	0.342784	0.672	0.295
GSE63648_7pcw	ramax_area	intersect_E_all	53	1000	weibull	0.543495	1.17536e-06	2.74958e-08	1.01521e-06	-0.136256	0.347431	0.446	0.436
E44_47_Limb_HGEP	0805	no_intersect_E_all	93	1000	weibull	0.0842169	7.35519e-07	8.31966e-09	8.30782e-07	0.129518	0.358217	0.625	0.274
E44_47_Limb_HGEP	PASS_Ulcerative_Colitis	no_intersect_E_all	95	1000	weibull	0.539071	7.56776e-07	1.40245e-08	6.1744e-07	-0.184117	0.360412	0.323	0.477
E44_47_Limb_HGEP	PASS_LDL	no_intersect_E_all	162	1000	weibull	0.0801917	7.62509e-07	1.05832e-08	8.64523e-07	0.133787	0.363192	0.582	0.283
E44_47_Limb_HGEP	ramax_area	intersect_E_all	53	1000	weibull	0.531549	1.0081e-06	1.92304e-08	7.61407e-07	-0.244713	0.365819	0.294	0.539
GSE63648_7pcw	1995	no_intersect_E_all	82	1000	weibull	0.0710801	2.09555e-06	2.88206e-08	2.35791e-06	0.125197	0.370725	0.639	0.306
GSE63648_7pcw	UKB_460K.pigment_SUNBURN	intersect_E_all	235	1000	weibull	0.0605242	1.12467e-06	1.07987e-08	1.23916e-06	0.101791	0.377616	0.632	0.336
E44_47_Limb_HGEP	UKB_460K.repro_MENOPAUSE_AGE	no_intersect_E_all	293	1000	weibull	0.0737406	7.589e-07	7.2975e-09	8.26303e-07	0.0888163	0.392741	0.579	0.319
GSE63648_7pcw	UKB_460K.body_BMIz	full_set	1872	1000	weibull	0.0586519	3.18166e-06	6.98869e-09	3.26585e-06	0.0264617	0.400073	0.647	0.351
GSE63648_7pcw	UKB_460K.cov_EDU_YEARS	no_intersect_E_all	615	1000	weibull	0.0654716	2.07629e-06	8.86368e-09	2.17353e-06	0.0468349	0.401866	0.643	0.346
GSE63648_7pcw	UKB_460K.body_BMIz	no_intersect_E_all	1872	1000	weibull	0.0714754	2.07049e-06	5.38654e-09	2.13264e-06	0.0300168	0.40468	0.644	0.348
E44_47_Limb_HGEP	PASS_Rheumatoid_Arthritis	no_intersect_E_all	46	1000	weibull	0.546065	7.65651e-07	1.44076e-08	2.12563e-07	-0.722376	0.410935	0.043	0.845
GSE63648_7pcw	UKB_460K.pigment_TANNING	no_intersect_E_all	355	1000	weibull	0.0715681	2.10229e-06	1.45653e-08	2.22734e-06	0.0594824	0.414943	0.625	0.348
E44_47_Limb_HGEP	PASS_AgeFirstBirth	no_intersect_E_all	41	1000	weibull	0.451554	7.60997e-07	1.30445e-08	4.56233e-07	-0.40048	0.421954	0.18	0.678
GSE63648_7pcw	3919	intersect_E_all	57	1000	weibull	0.166986	1.11482e-06	1.91552e-08	1.03811e-06	-0.068805	0.429169	0.47	0.457
GSE63648_7pcw	UKB_460K.body_BMIz	intersect_E_all	1872	1000	weibull	0.0690221	1.10431e-06	3.49064e-09	1.13321e-06	0.0261673	0.439228	0.607	0.376
GSE63648_7pcw	PASS_Ulcerative_Colitis	no_intersect_E_all	95	1000	weibull	0.121498	2.11185e-06	3.16434e-08	2.05813e-06	-0.0254361	0.440821	0.485	0.418
E44_47_Limb_HGEP	UKB_460K.other_MORNINGPERSON	full_set	336	1000	weibull	0.0858645	1.75442e-06	8.08966e-09	1.80785e-06	0.0304557	0.44923	0.6	0.366
GSE63648_7pcw	UKB_460K.repro_MENOPAUSE_AGE	full_set	293	1000	weibull	0.0783222	3.30008e-06	2.22933e-08	3.42326e-06	0.0373258	0.451869	0.594	0.381
GSE63648_7pcw	0805	no_intersect_E_all	93	1000	weibull	0.0702428	2.06802e-06	1.98586e-08	2.14619e-06	0.0377959	0.45221	0.578	0.392
E44_47_Limb_HGEP	UKB_460K.other_MORNINGPERSON	no_intersect_E_all	336	1000	weibull	0.0786021	7.44596e-07	4.55095e-09	7.66966e-07	0.0300429	0.46121	0.558	0.387
E44_47_Limb_HGEP	UKB_460K.other_MORNINGPERSON	intersect_E_all	336	1000	weibull	0.0791359	1.01837e-06	5.73606e-09	1.04088e-06	0.0221098	0.477385	0.551	0.409
E44_47_Limb_HGEP	UKB_460K.disease_ALLERGY_ECZEMA_DIAGNOSED	no_intersect_E_all	479	1000	weibull	0.0571965	7.43716e-07	5.20142e-09	7.53032e-07	0.0125253	0.49415	0.494	0.444
GSE63648_7pcw	1768	no_intersect_E_all	267	1000	weibull	0.0815753	2.11538e-06	2.05173e-08	2.08869e-06	-0.0126213	0.509738	0.504	0.438
E44_47_Limb_HGEP	PASS_AgeFirstBirth	full_set	41	1000	weibull	0.0703642	1.73019e-06	2.25623e-08	1.67285e-06	-0.033137	0.510364	0.474	0.44
GSE63648_7pcw	PASS_bipolar1	no_intersect_E_all	61	1000	weibull	0.0629832	2.06252e-06	2.62461e-08	1.97843e-06	-0.0407674	0.515369	0.489	0.465
E44_47_Limb_HGEP	UKB_460K.cov_SMOKING_STATUS	intersect_E_all	339	1000	weibull	0.0571511	1.00898e-06	5.36281e-09	1.00964e-06	0.00065194	0.523759	0.495	0.472
E44_47_Limb_HGEP	1768	no_intersect_E_all	267	1000	weibull	0.0853749	7.71542e-07	9.15637e-09	7.26499e-07	-0.0583804	0.542165	0.401	0.469
GSE63648_7pcw	UKB_460K.pigment_SUNBURN	full_set	235	1000	weibull	0.0612233	3.22892e-06	2.22474e-08	3.15785e-06	-0.0220109	0.550253	0.491	0.49
GSE63648_7pcw	UKB_460K.mental_NEUROTICISM	intersect_E_all	292	1000	weibull	0.074772	1.10138e-06	7.77296e-09	1.06291e-06	-0.0349288	0.566661	0.453	0.518
GSE63648_7pcw	UKB_460K.cov_SMOKING_STATUS	no_intersect_E_all	339	1000	weibull	0.0614356	2.07059e-06	1.11589e-08	2.00399e-06	-0.0321675	0.589696	0.428	0.554
GSE63648_7pcw	UKB_460K.mental_NEUROTICISM	full_set	292	1000	weibull	0.0787365	3.14523e-06	1.61309e-08	3.03954e-06	-0.0336045	0.590975	0.425	0.56
E44_47_Limb_HGEP	PASS_bipolar1	intersect_E_all	61	1000	weibull	0.0757759	1.01662e-06	1.32726e-08	8.90294e-07	-0.124258	0.594186	0.371	0.528
GSE63648_7pcw	UKB_460K.cov_SMOKING_STATUS	intersect_E_all	339	1000	weibull	0.0662659	1.09603e-06	7.22351e-09	1.04024e-06	-0.0509023	0.599729	0.405	0.569
GSE63648_7pcw	UKB_460K.mental_NEUROTICISM	no_intersect_E_all	292	1000	weibull	0.0739528	2.06366e-06	1.1432e-08	1.97663e-06	-0.0421716	0.603827	0.409	0.565
GSE63648_7pcw	UKB_460K.cov_SMOKING_STATUS	full_set	339	1000	weibull	0.0588123	3.15733e-06	1.49602e-08	3.04422e-06	-0.0358247	0.607167	0.41	0.572
GSE63648_7pcw	UKB_460K.cov_EDU_YEARS	full_set	615	1000	weibull	0.0698294	3.16742e-06	1.16208e-08	3.08338e-06	-0.0265326	0.607392	0.439	0.548
GSE63648_7pcw	UKB_460K.pigment_SUNBURN	no_intersect_E_all	235	1000	weibull	0.0718272	2.06831e-06	1.62138e-08	1.91869e-06	-0.0723383	0.612059	0.398	0.571
GSE63648_7pcw	ramax_area	no_intersect_E_all	53	1000	weibull	0.368418	2.08854e-06	3.95499e-08	5.07605e-07	-0.756957	0.628584	0.024	0.925
GSE63648_7pcw	ramax_area	full_set	53	1000	weibull	0.259345	3.25146e-06	5.53853e-08	1.52281e-06	-0.531652	0.632312	0.114	0.844
E44_47_Limb_HGEP	PASS_Crohns_Disease	no_intersect_E_all	177	1000	weibull	0.143004	7.44497e-07	9.14824e-09	5.51752e-07	-0.258893	0.640962	0.225	0.677
GSE63648_7pcw	PASS_Schizophrenia	full_set	227	1000	weibull	0.0597789	3.19829e-06	2.00577e-08	2.90297e-06	-0.092338	0.66992	0.321	0.67
GSE63648_7pcw	3919	full_set	57	1000	weibull	0.0570825	3.20189e-06	3.90721e-08	2.53761e-06	-0.207464	0.68375	0.314	0.648
GSE63648_7pcw	PASS_LDL	no_intersect_E_all	162	1000	weibull	0.0695743	2.1087e-06	2.32074e-08	1.60554e-06	-0.238608	0.734534	0.232	0.712
GSE63648_7pcw	3919	no_intersect_E_all	57	1000	weibull	0.0577091	2.10379e-06	2.71505e-08	1.4995e-06	-0.287242	0.735141	0.218	0.723
GSE63648_7pcw	UKB_460K.repro_MENOPAUSE_AGE	no_intersect_E_all	293	1000	weibull	0.0575075	2.10696e-06	1.67972e-08	1.71163e-06	-0.18763	0.752842	0.219	0.745
GSE63648_7pcw	PASS_Schizophrenia	no_intersect_E_all	227	1000	weibull	0.0710004	2.07084e-06	1.56396e-08	1.59309e-06	-0.230703	0.805615	0.162	0.824
GSE63648_7pcw	UKB_460K.disease_HI_CHOL_SELF_REP	no_intersect_E_all	287	1000	weibull	0.057785	2.10235e-06	1.69035e-08	1.52596e-06	-0.274163	0.835061	0.123	0.847
GSE63648_7pcw	UKB_460K.cov_EDU_YEARS	intersect_E_all	615	1000	weibull	0.0633924	1.10846e-06	5.64136e-09	9.09851e-07	-0.179177	0.836935	0.131	0.856
GSE63648_7pcw	UKB_460K.other_MORNINGPERSON	intersect_E_all	336	1000	weibull	0.0631355	1.10556e-06	7.88775e-09	8.21749e-07	-0.256714	0.844512	0.107	0.874
GSE63648_7pcw	PASS_Crohns_Disease	no_intersect_E_all	177	1000	weibull	0.0717411	2.1202e-06	2.04869e-08	1.37938e-06	-0.34941	0.854988	0.09	0.876
GSE63648_7pcw	UKB_460K.other_MORNINGPERSON	full_set	336	1000	weibull	0.0722258	3.15418e-06	1.60755e-08	2.24611e-06	-0.287894	0.924473	0.022	0.976
GSE63648_7pcw	UKB_460K.other_MORNINGPERSON	no_intersect_E_all	336	1000	weibull	0.0723772	2.07921e-06	1.18531e-08	1.42437e-06	-0.314948	0.926362	0.021	0.975
E44_47_Limb_HGEP	1474	no_intersect_E_all	215	1000	weibull	0.0891506	7.56342e-07	9.53293e-09	2.97499e-07	-0.606661	0.942511	0.022	0.932
E44_47_Limb_HGEP	2136	intersect_E_all	5	1000	weibull	0.394571	1.07499e-06	4.05396e-08	0	-1	1	0	1
E44_47_Limb_HGEP	2155	intersect_E_all	8	1000	weibull	0.420132	1.01144e-06	3.55121e-08	0	-1	1	0	1
E44_47_Limb_HGEP	PASS_NumberChildrenEverBorn	no_intersect_E_all	5	1000	weibull	0.496102	6.09548e-07	6.82588e-08	0	-1	1	0	1
E44_47_Limb_HGEP	PASS_NumberChildrenEverBorn	intersect_E_all	5	1000	weibull	0.486026	1.11423e-06	9.34539e-08	0	-1	1	0	1
E44_47_Limb_HGEP	UKB_460K.disease_AID_SURE	no_intersect_E_all	20	1000	weibull	0.414123	7.30955e-07	2.4275e-08	0	-1	1	0	1
