# Supplementary material for: The trait-specific timing of accelerated genomic change in the human lineage
Source: Cell Genom. 2025 Jan 8;5(1):100740. doi: 10.1016/j.xgen.2024.100740 (PMC11770217; doi:10.1016/j.xgen.2024.100740)
Supplement: Table S12. S-LDSC Meta-analysis Results, related to Figure 4 [file mmc13.xlsx]

## Sheet: S-LDSC Meta-analysis
Table S12 - S-LDSC Meta-analysis Results, related to Figure 4
Category	Annotations	multivariate_meta_estimate	multivariate_p	FDR_adj_pvals	FDR_sig	z_score
Skeletal	GSE63648_7pcw	7.58356	5.74718e-17	5.63224e-15	*	3.07053
Reproductive	GSE63648_12Combinedpcw_ac_me2_Hu_gain	2.61493	4.08508e-15	2.00169e-13	*	0.390149
Psychiatric	GSE63648_12Combinedpcw_ac_me2_Hu_gain	3.46024	1.02505e-11	3.3485e-10	*	0.846158
Dermatological	ALLEUR_NMATCH	1.74636	4.21655e-10	1.03306e-08	*	-0.0784122
Right heart MRI	selsweeps	1.62373	0.00527839	0.0178373	*	-0.144566
Skeletal	GSE63648_8_5pcw	5.19041	1.193e-09	1.94856e-08	*	1.77952
Immunological	GSE63648_7pcw	3.24721	1.84385e-08	2.5814e-07	*	0.731235
Cortical Phenotypes	GSE63648_12Combinedpcw_ac_me2_Hu_gain	1.89803	1.15768e-07	1.41816e-06	*	0.0034067
Skeletal	E44_47_Limb_HGEP	6.38704	2.11415e-07	2.30208e-06	*	2.42506
Respiratory	GSE63648_12Combinedpcw_ac_me2_Hu_gain	3.93508	8.93443e-07	7.95976e-06	*	1.10232
Respiratory	GSE63648_7pcw	5.6314	2.00447e-06	1.63699e-05	*	2.01742
Skeletal	GSE63648_12Combinedpcw_ac_me2_Hu_gain	3.08322	2.50953e-06	1.8918e-05	*	0.642769
Cortical Phenotypes	GSE63648_7pcw	3.45578	1.92645e-05	0.000125861	*	0.843753
Regional Phenotypes	GSE63648_7pcw	4.85518	2.35936e-05	0.000144511	*	1.59868
Right heart MRI	E44_47_Limb_HGEP	5.93881	8.88625e-05	0.000512266	*	2.18325
White Matter Associated Traits	EP_combined_human_macaque_prefontal_cortex_hg19	3.16388	9.42473e-05	0.000513124	*	0.686286
White Matter Associated Traits	E44_47_Limb_HGEP	3.20657	0.000148277	0.000764795	*	0.709316
Right heart MRI	GSE63648_7pcw	4.02872	0.000191123	0.000936503	*	1.15283
Endocrine	E44_47_Limb_HGEP	1.07138	0.000234912	0.0010716	*	-0.44254
Cortical Phenotypes	ALLEUR_NMATCH	1.32576	0.000240562	0.0010716	*	-0.305313
Respiratory	ALLEUR_NMATCH	1.28134	9.43511e-10	1.84928e-08	*	-0.329276
Respiratory	GSE63648_8_5pcw	3.98794	0.00211929	0.0083076	*	1.13083
Gastrointestinal	GSE63648_8_5pcw	3.18951	0.00242311	0.00913324	*	0.700111
Gastrointestinal	EP_combined_human_macaque_prefontal_cortex_hg19	-1.63872	0.00356385	0.0129355	*	-1.90454
Gastrointestinal	E44_47_Limb_HGEP	-4.51272	0.00373336	0.0130668	*	-3.45495
Skeletal	selsweeps	1.20976	0.00718287	0.023464	*	-0.367888
Cardiovascular	selsweeps	1.20115	7.30168e-06	5.11118e-05	*	-0.372536
Gastrointestinal	GSE63648_7pcw	6.86431	0.0077907	0.0246287	*	2.68252
Respiratory	E44_47_Limb_HGEP	5.33836	0.0104731	0.0320738	*	1.85934
Psychiatric	GSE63648_8_5pcw	2.89056	0.0126861	0.0376737	*	0.538837
Cortical Phenotypes	E44_47_Limb_HGEP	3.33882	0.0153902	0.0430924	*	0.780657
Psychiatric	ALLEUR_NMATCH	1.08372	0.0148185	0.0427121	*	-0.435884
White Matter Associated Traits	selsweeps	1.05381	4.64442e-07	4.55154e-06	*	-0.452019
Endocrine	ALLEUR_NMATCH	0.92293	0.0004391	0.00187095	*	-0.522622
White Matter Associated Traits	ALLEUR_NMATCH	0.702223	0.00128527	0.0052482	*	-0.641685
Reproductive	selsweeps	1.48765	0.064379	0.126183		-0.217976
Psychiatric	selsweeps	1.39498	0.0935404	0.163696		-0.267969
Metabolic	selsweeps	1.28146	0.0362368	0.0850458		-0.329206
Skeletal	ALLEUR_NMATCH	1.15797	0.030975	0.0782974		-0.395829
Dermatological	selsweeps	1.05316	0.0540916	0.1178		-0.452366
White Matter Associated Traits	GSE63648_7pcw	2.74806	0.0311592	0.0782974		0.461965
Gastrointestinal	ALLEUR_NMATCH	1.02662	0.062758	0.126183		-0.466684
Immunological	ALLEUR_NMATCH	1.01006	0.0566765	0.118902		-0.475619
Immunological	E44_47_Limb_HGEP	3.20095	0.0364482	0.0850458		0.706283
Dermatological	GSE63648_7pcw	3.97194	0.0445821	0.101606		1.1222
Reproductive	GSE63648_8_5pcw	3.52991	0.0486151	0.108279		0.883742
Regional Phenotypes	ALLEUR_NMATCH	0.919033	0.0306635	0.0782974		-0.524724
Cardiovascular	ALLEUR_NMATCH	0.856059	0.21622	0.34737		-0.558696
Immunological	selsweeps	0.829455	0.0361847	0.0850458		-0.573048
White Matter Associated Traits	GSE63648_8_5pcw	2.07935	0.0634575	0.126183		0.101223
Reproductive	ALLEUR_NMATCH	0.827665	0.0867252	0.154529		-0.574014
Dermatological	EP_combined_human_macaque_prefontal_cortex_hg19	1.84376	0.0667506	0.128266		-0.0258707
Metabolic	GSE63648_8_5pcw	3.04228	0.0760354	0.140236		0.620684
Metabolic	GSE63648_12Combinedpcw_ac_me2_Hu_gain	2.77927	0.0768391	0.140236		0.4788
Reproductive	EP_combined_human_macaque_prefontal_cortex_hg19	1.23191	0.077273	0.140236		-0.35594
Respiratory	selsweeps	0.797471	0.273749	0.414228		-0.590303
Metabolic	ALLEUR_NMATCH	0.72727	0.0570245	0.118902		-0.628173
Dermatological	E44_47_Limb_HGEP	2.33683	0.11658	0.197179		0.240122
Right heart MRI	GSE63648_12Combinedpcw_ac_me2_Hu_gain	1.8135	0.116698	0.197179		-0.0421917
White Matter Associated Traits	GSE63648_12Combinedpcw_ac_me2_Hu_gain	1.8118	0.142023	0.235903		-0.043111
Psychiatric	E44_47_Limb_HGEP	1.19905	0.212422	0.346956		-0.373668
Reproductive	GSE63648_7pcw	1.50257	0.263698	0.414228		-0.209927
Cardiovascular	GSE63648_7pcw	3.95857	0.26955	0.414228		1.11499
Right heart MRI	ALLEUR_NMATCH	0.590361	0.0224457	0.0611021		-0.70203
Cardiovascular	GSE63648_12Combinedpcw_ac_me2_Hu_gain	4.02962	0.274743	0.414228		1.15332
Reproductive	E44_47_Limb_HGEP	0.675753	0.325912	0.48393		-0.655965
Immunological	EP_combined_human_macaque_prefontal_cortex_hg19	1.45807	0.335115	0.490169		-0.233934
Regional Phenotypes	E44_47_Limb_HGEP	4.1674	0.343585	0.495166		1.22765
Metabolic	GSE63648_7pcw	1.74227	0.359589	0.510721		-0.0806178
Cardiovascular	GSE63648_8_5pcw	4.14573	0.368702	0.516183		1.21595
Regional Phenotypes	EP_combined_human_macaque_prefontal_cortex_hg19	0.640777	0.398539	0.550097		-0.674833
Respiratory	EP_combined_human_macaque_prefontal_cortex_hg19	0.41838	0.406278	0.552989		-0.794807
Immunological	GSE63648_8_5pcw	1.29552	0.42409	0.569326		-0.321622
Cortical Phenotypes	GSE63648_8_5pcw	1.6846	0.450444	0.596534		-0.111731
Gastrointestinal	GSE63648_12Combinedpcw_ac_me2_Hu_gain	0.593248	0.494766	0.646495		-0.700473
Psychiatric	EP_combined_human_macaque_prefontal_cortex_hg19	0.705476	0.566101	0.729972		-0.63993
Dermatological	GSE63648_8_5pcw	2.0395	0.584101	0.741407		0.0797258
Skeletal	EP_combined_human_macaque_prefontal_cortex_hg19	0.303676	0.5901	0.741407		-0.856686
Cortical Phenotypes	selsweeps	0.44586	0.780785	0.859741		-0.779983
Cardiovascular	E44_47_Limb_HGEP	2.58952	0.62651	0.767475		0.376439
Endocrine	GSE63648_7pcw	1.4923	0.636758	0.770398		-0.215468
Right heart MRI	GSE63648_8_5pcw	0.460728	0.64772	0.774104		-0.771963
Metabolic	E44_47_Limb_HGEP	1.19243	0.704308	0.821856		-0.377235
Regional Phenotypes	GSE63648_8_5pcw	1.1659	0.704448	0.821856		-0.39155
Dermatological	GSE63648_12Combinedpcw_ac_me2_Hu_gain	0.728734	0.746944	0.855021		-0.627384
Endocrine	GSE63648_8_5pcw	1.27473	0.755781	0.855021		-0.332841
Endocrine	selsweeps	0.347248	0.61071	0.75759		-0.833181
Psychiatric	GSE63648_7pcw	0.22625	0.775825	0.859741		-0.898454
Gastrointestinal	selsweeps	0.104134	0.920468	0.939644		-0.964331
Cortical Phenotypes	EP_combined_human_macaque_prefontal_cortex_hg19	0.64358	0.813665	0.885991		-0.673321
Metabolic	EP_combined_human_macaque_prefontal_cortex_hg19	0.430853	0.824888	0.888341		-0.788079
Endocrine	GSE63648_12Combinedpcw_ac_me2_Hu_gain	-0.64206	0.838614	0.893306		-1.36687
Regional Phenotypes	GSE63648_12Combinedpcw_ac_me2_Hu_gain	0.259287	0.884008	0.931111		-0.880632
Right heart MRI	EP_combined_human_macaque_prefontal_cortex_hg19	0.0941055	0.893107	0.931111		-0.969741
Cardiovascular	EP_combined_human_macaque_prefontal_cortex_hg19	-0.356552	0.915137	0.939644		-1.21285
Regional Phenotypes	selsweeps	-0.168331	0.759049	0.855021		-1.11132
Endocrine	EP_combined_human_macaque_prefontal_cortex_hg19	-0.135246	0.9435	0.953227		-1.09347
Immunological	GSE63648_12Combinedpcw_ac_me2_Hu_gain	-0.0347004	0.981303	0.981303		-1.03923
