# Supplementary material for: The trait-specific timing of accelerated genomic change in the human lineage
Source: Cell Genom. 2025 Jan 8;5(1):100740. doi: 10.1016/j.xgen.2024.100740 (PMC11770217; doi:10.1016/j.xgen.2024.100740)
Supplement: Table S13. HARE Meta-analysis Results, related to Figure 4 [file mmc14.xlsx]

## Sheet: HARE Meta-analysis
Table S13 - HARE Meta-analysis Results, related to Figure 4
Category	Annotations	multivariate_meta_estimate	multivariate_p	FDR_adj_pvals	FDR_sig	z_score
White Matter Associated Traits	E44_47_Limb_HGEP	1.25862	2.98836e-22	4.27335e-20	*	1.74153
Endocrine	E44_47_Limb_HGEP	1.28772	2.58549e-14	1.84863e-12	*	1.79408
Dermatological	haqer	-0.487566	3.00518e-13	1.43247e-11	*	-1.41144
White Matter Associated Traits	nchaes_merged	-0.585759	5.21351e-10	1.39925e-08	*	-1.58874
Respiratory	GSE63648_7pcw	0.924743	5.74075e-10	1.39925e-08	*	1.13867
Respiratory	zooHARs_hg19	0.924216	5.87099e-10	1.39925e-08	*	1.13772
Respiratory	E44_47_Limb_HGEP	0.905058	1.31574e-09	2.68788e-08	*	1.10313
White Matter Associated Traits	GSE63648_12Combinedpcw_ac_me2_Hu_gain	0.541661	9.20126e-09	1.64472e-07	*	0.446965
Psychiatric	nchaes_merged	1.00342	2.21478e-08	3.51903e-07	*	1.28074
Dermatological	GSE63648_8_5pcw	0.363691	5.29974e-08	7.57863e-07	*	0.125618
Dermatological	E44_47_Limb_HGEP	0.751515	1.87372e-07	2.43584e-06	*	0.825885
Metabolic	E44_47_Limb_HGEP	0.656776	1.71243e-06	2.04064e-05	*	0.654821
White Matter Associated Traits	haqer	-0.668312	2.1339e-06	2.34729e-05	*	-1.7378
Respiratory	haqer	-0.684818	4.4437e-06	4.53892e-05	*	-1.7676
Metabolic	GSE63648_12Combinedpcw_ac_me2_Hu_gain	0.599425	1.26029e-05	0.000120148	*	0.551265
White Matter Associated Traits	GSE63648_8_5pcw	0.788898	3.14297e-05	0.000267064	*	0.893384
Dermatological	GSE63648_12Combinedpcw_ac_me2_Hu_gain	0.278104	3.17489e-05	0.000267064	*	-0.0289197
Dermatological	zooHARs_hg19	1.02373	4.7395e-05	0.000376527	*	1.3174
Immunological	E44_47_Limb_HGEP	0.945337	7.34226e-05	0.000552602	*	1.17585
White Matter Associated Traits	selsweeps	-0.621491	0.00010143	0.000725223	*	-1.65326
White Matter Associated Traits	LinARs_hg19_merged	-0.639949	0.000114545	0.000779999	*	-1.68658
Right heart MRI	E44_47_Limb_HGEP	1.54552	0.000131747	0.000856353	*	2.25957
Endocrine	EP_combined_human_macaque_prefontal_cortex_hg19	0.78854	0.000197116	0.00122555	*	0.892738
Skeletal	GSE63648_7pcw	1.29201	0.00025784	0.00153629	*	1.80181
Dermatological	GSE63648_7pcw	0.512347	0.000360165	0.00206014	*	0.394036
Endocrine	GSE63648_12Combinedpcw_ac_me2_Hu_gain	0.574672	0.000456772	0.00240723	*	0.506572
Metabolic	GSE63648_8_5pcw	0.479394	0.00047862	0.00240723	*	0.334534
White Matter Associated Traits	zooHARs_hg19	-0.725355	0.000480234	0.00240723	*	-1.8408
Respiratory	GSE63648_8_5pcw	0.520336	0.00048818	0.00240723	*	0.408461
Cortical Phenotypes	E44_47_Limb_HGEP	1.08846	0.000919736	0.00438407	*	1.43428
White Matter Associated Traits	GSE63648_7pcw	0.703422	0.00169429	0.00781557	*	0.739047
Respiratory	GSE63648_12Combinedpcw_ac_me2_Hu_gain	0.462674	0.00193051	0.00862696	*	0.304344
Regional Phenotypes	GSE63648_8_5pcw	1.14038	0.00245835	0.0106529	*	1.52804
Skeletal	E44_47_Limb_HGEP	1.05064	0.00296196	0.0124577	*	1.36599
Endocrine	LinARs_hg19_merged	-0.471951	0.00388842	0.015887	*	-1.38324
Right heart MRI	haqer	-0.703471	0.00400581	0.015912	*	-1.80128
Immunological	GSE63648_7pcw	0.68055	0.00431252	0.0166673	*	0.697747
Reproductive	ALLEUR_NMATCH	0.615499	0.005122	0.0192749	*	0.58029
Dermatological	EP_combined_human_macaque_prefontal_cortex_hg19	0.401343	0.00749736	0.0274903	*	0.193604
Psychiatric	haqer	-0.466131	0.00935524	0.033445	*	-1.37273
Regional Phenotypes	GSE63648_12Combinedpcw_ac_me2_Hu_gain	0.947865	0.0113597	0.0396205	*	1.18042
Metabolic	zooHARs_hg19	0.650502	0.0127805	0.0435147	*	0.643492
White Matter Associated Traits	ALLEUR_NMATCH	-0.232	0.013871	0.0461292	*	-0.94998
Psychiatric	LinARs_hg19_merged	0.601913	0.0165217	0.0536956		0.555759
Right heart MRI	selsweeps	1.90883	0.0174367	0.054943		2.91556
Endocrine	selsweeps	-0.439411	0.017674	0.054943		-1.32449
Psychiatric	selsweeps	0.731251	0.0216984	0.0660185		0.789295
Immunological	GSE63648_8_5pcw	0.542277	0.0229415	0.067239		0.448078
Cortical Phenotypes	GSE63648_12Combinedpcw_ac_me2_Hu_gain	0.746475	0.02304	0.067239		0.816785
Dermatological	LinARs_hg19_merged	-0.150446	0.0244031	0.0684428		-0.802723
Regional Phenotypes	GSE63648_7pcw	0.908397	0.0244097	0.0684428		1.10915
Cortical Phenotypes	GSE63648_7pcw	0.724095	0.0274799	0.0733614		0.776375
Right heart MRI	GSE63648_8_5pcw	0.475476	0.0276398	0.0733614		0.327459
Endocrine	zooHARs_hg19	-0.359068	0.028054	0.0733614		-1.17942
Reproductive	GSE63648_8_5pcw	0.523003	0.0287211	0.0733614		0.413276
Gastrointestinal	E44_47_Limb_HGEP	1.06537	0.0287289	0.0733614		1.39259
Skeletal	haqer	-0.764148	0.0306694	0.0769426		-1.91084
Respiratory	nchaes_merged	0.315209	0.0346478	0.0842701		0.0380777
Immunological	GSE63648_12Combinedpcw_ac_me2_Hu_gain	0.503326	0.0347688	0.0842701		0.377747
Endocrine	GSE63648_8_5pcw	0.869728	0.038665	0.0916032		1.03933
Regional Phenotypes	E44_47_Limb_HGEP	0.770352	0.039652	0.0916032		0.859897
Gastrointestinal	selsweeps	-1	0.0400737	0.0916032		-2.3367
Skeletal	zooHARs_hg19	1.45006	0.0403567	0.0916032		2.08719
Cortical Phenotypes	GSE63648_8_5pcw	0.671192	0.0409972	0.0916032		0.68085
Endocrine	GSE63648_7pcw	0.785596	0.0437885	0.094903		0.887421
Skeletal	GSE63648_8_5pcw	0.712759	0.0438014	0.094903		0.755905
Cortical Phenotypes	haqer	-0.658672	0.0449161	0.0958657		-1.72039
Endocrine	haqer	-0.323654	0.0477156	0.099446		-1.11547
Metabolic	selsweeps	0.346863	0.0479844	0.099446		0.0952318
Gastrointestinal	GSE63648_7pcw	0.950297	0.0510632	0.104315		1.18481
Gastrointestinal	EP_combined_human_macaque_prefontal_cortex_hg19	0.944616	0.0524667	0.105672		1.17455
Immunological	haqer	-0.458571	0.0544387	0.108121		-1.35908
Right heart MRI	GSE63648_7pcw	0.762718	0.056072	0.10984		0.846113
Respiratory	LinARs_hg19_merged	0.252068	0.0911635	0.176167		-0.0759327
Metabolic	GSE63648_7pcw	0.361192	0.0982662	0.187361		0.121106
Right heart MRI	zooHARs_hg19	1.41889	0.0998203	0.18782		2.03092
Respiratory	EP_combined_human_macaque_prefontal_cortex_hg19	0.240902	0.106426	0.197649		-0.0960928
Immunological	EP_combined_human_macaque_prefontal_cortex_hg19	0.375228	0.11554	0.210002		0.146449
Reproductive	selsweeps	0.862712	0.116015	0.210002		1.02666
Reproductive	E44_47_Limb_HGEP	0.339471	0.122613	0.21853		0.0818863
Skeletal	selsweeps	-0.54415	0.123783	0.21853		-1.51361
Right heart MRI	GSE63648_12Combinedpcw_ac_me2_Hu_gain	0.423249	0.12825	0.223655		0.233158
Gastrointestinal	GSE63648_8_5pcw	0.971678	0.136215	0.233376		1.22342
Regional Phenotypes	EP_combined_human_macaque_prefontal_cortex_hg19	0.556382	0.137302	0.233376		0.473546
Skeletal	nchaes_merged	0.523462	0.13872	0.233376		0.414106
Gastrointestinal	LinARs_hg19_merged	-0.658085	0.176682	0.293022		-1.71933
Psychiatric	zooHARs_hg19	0.431075	0.178272	0.293022		0.247289
Gastrointestinal	zooHARs_hg19	-0.766867	0.191663	0.311042		-1.91575
Metabolic	EP_combined_human_macaque_prefontal_cortex_hg19	0.235639	0.193585	0.311042		-0.105597
Psychiatric	ALLEUR_NMATCH	0.234577	0.196913	0.312873		-0.107514
Gastrointestinal	GSE63648_12Combinedpcw_ac_me2_Hu_gain	0.621966	0.201642	0.316866		0.591966
Psychiatric	E44_47_Limb_HGEP	0.223039	0.213685	0.332141		-0.128348
Skeletal	GSE63648_12Combinedpcw_ac_me2_Hu_gain	0.433926	0.219699	0.337817		0.252436
Immunological	zooHARs_hg19	0.280931	0.24575	0.373854		-0.023817
White Matter Associated Traits	EP_combined_human_macaque_prefontal_cortex_hg19	0.345626	0.263766	0.397037		0.0929986
Dermatological	nchaes_merged	0.118757	0.282965	0.421499		-0.316642
Regional Phenotypes	haqer	-0.398793	0.286855	0.42289		-1.25115
Immunological	nchaes_merged	-0.246707	0.300794	0.438913		-0.976535
Immunological	selsweeps	0.228915	0.336999	0.486776		-0.117737
Right heart MRI	EP_combined_human_macaque_prefontal_cortex_hg19	0.331991	0.353043	0.504852		0.06838
Regional Phenotypes	ALLEUR_NMATCH	0.415292	0.361628	0.512008		0.21879
Metabolic	haqer	-0.125714	0.400118	0.56095		-0.758066
Cortical Phenotypes	EP_combined_human_macaque_prefontal_cortex_hg19	0.406037	0.405324	0.562732		0.202079
Reproductive	LinARs_hg19_merged	0.229477	0.418935	0.576035		-0.116722
Reproductive	GSE63648_12Combinedpcw_ac_me2_Hu_gain	0.235898	0.435305	0.591015		-0.105129
Metabolic	LinARs_hg19_merged	-0.114454	0.438095	0.591015		-0.737734
Psychiatric	GSE63648_8_5pcw	0.12664	0.480158	0.634717		-0.302408
Right heart MRI	ALLEUR_NMATCH	0.265461	0.484336	0.634717		-0.0517489
Skeletal	EP_combined_human_macaque_prefontal_cortex_hg19	-0.243278	0.491394	0.634717		-0.970343
Regional Phenotypes	zooHARs_hg19	0.614089	0.491705	0.634717		0.577744
Dermatological	selsweeps	0.175214	0.497959	0.634717		-0.214701
Cortical Phenotypes	ALLEUR_NMATCH	0.222309	0.498496	0.634717		-0.129665
Cortical Phenotypes	zooHARs_hg19	-0.293126	0.503825	0.634717		-1.06035
Psychiatric	GSE63648_7pcw	-0.119292	0.505998	0.634717		-0.746471
Cortical Phenotypes	LinARs_hg19_merged	0.38997	0.522436	0.642124		0.173069
Gastrointestinal	nchaes_merged	-0.311402	0.522625	0.642124		-1.09335
Gastrointestinal	ALLEUR_NMATCH	-0.309346	0.525374	0.642124		-1.08964
Immunological	LinARs_hg19_merged	-0.147373	0.536503	0.650169		-0.797175
Regional Phenotypes	nchaes_merged	-0.199365	0.594423	0.711327		-0.891053
Skeletal	ALLEUR_NMATCH	0.186973	0.596917	0.711327		-0.19347
Respiratory	selsweeps	0.167131	0.625612	0.73936		-0.229297
Dermatological	ALLEUR_NMATCH	-0.0294346	0.659682	0.773234		-0.584221
Metabolic	nchaes_merged	0.0891146	0.682977	0.790172		-0.370165
Right heart MRI	LinARs_hg19_merged	-0.0875231	0.685184	0.790172		-0.689108
Psychiatric	EP_combined_human_macaque_prefontal_cortex_hg19	-0.070867	0.692769	0.792527		-0.659033
Skeletal	LinARs_hg19_merged	0.108898	0.758075	0.85533		-0.334444
Right heart MRI	nchaes_merged	0.105929	0.759629	0.85533		-0.339806
Regional Phenotypes	selsweeps	0.221086	0.814757	0.907597		-0.131874
Endocrine	nchaes_merged	-0.0890964	0.820979	0.907597		-0.691948
Cortical Phenotypes	selsweeps	0.108906	0.825089	0.907597		-0.334429
Reproductive	GSE63648_7pcw	0.0440927	0.841065	0.918109		-0.451458
Cortical Phenotypes	nchaes_merged	0.0991661	0.880668	0.952228		-0.352016
Immunological	ALLEUR_NMATCH	0.0320946	0.89292	0.952228		-0.473123
Reproductive	haqer	0.0432956	0.898496	0.952228		-0.452898
Respiratory	ALLEUR_NMATCH	0.0184315	0.901693	0.952228		-0.497793
Endocrine	ALLEUR_NMATCH	0.0193827	0.905616	0.952228		-0.496075
Reproductive	zooHARs_hg19	0.0737371	0.912846	0.952825		-0.397931
Reproductive	nchaes_merged	0.0436575	0.926706	0.960282		-0.452244
Regional Phenotypes	LinARs_hg19_merged	-0.0356155	0.939361	0.966393		-0.595382
Psychiatric	GSE63648_12Combinedpcw_ac_me2_Hu_gain	0.00635424	0.97174	0.992563		-0.5196
Gastrointestinal	haqer	0.00960373	0.98427	0.996721		-0.513733
Reproductive	EP_combined_human_macaque_prefontal_cortex_hg19	0.00342814	0.989751	0.996721		-0.524883
Metabolic	ALLEUR_NMATCH	0.000331385	0.998166	0.998166		-0.530475
