# Supplementary material for: The trait-specific timing of accelerated genomic change in the human lineage
Source: Cell Genom. 2025 Jan 8;5(1):100740. doi: 10.1016/j.xgen.2024.100740 (PMC11770217; doi:10.1016/j.xgen.2024.100740)
Supplement: Table S14. HARE Cognitive Trait GWAS Results, related to Figure 3 [file mmc15.xlsx]

## Sheet: HARE Cognitive Trait GWAS
Table S14 - HARE Cognitive Trait GWAS Results, related to Figure 3
Phenotype	Annotations	set_size	n_simulations	distribution	KS_stat	mean_int_per_bp	mean_int_SE	set_int_per_bp	percent_overlap	percent_overlap_SE	pvalue	frac_less	frac_more
reaction_time_sumstats	nchaes_merged_hg19	207	1000	weibull	0.0797906	8.42623e-07	7.25546e-09	1.2613e-06	0.496878	0.000503804	0.0369711	0.954	0.039
reaction_time_sumstats	LinARs_hg19_merged	207	1000	weibull	0.0745462	5.69893e-07	6.05615e-09	8.64895e-07	0.517643	0.000674423	0.0719398	0.917	0.06
word_interpolation_sumstats	nchaes_merged_hg19	26	1000	weibull	0.549882	8.71995e-07	1.89664e-08	1.56552e-06	0.795332	3.71791e+70	0.320415	0.861	0.099
reaction_time_sumstats	ALLEUR_NMATCH_sprime_results	207	1000	weibull	0.0521293	4.70062e-05	3.04532e-07	5.0236e-05	0.0687094	0.000242793	0.393955	0.649	0.351
word_interpolation_sumstats	ALLEUR_NMATCH_sprime_results	26	1000	weibull	0.0312438	4.63967e-05	7.95923e-07	4.69656e-05	0.0122628	0.00243332	0.443896	0.561	0.436
word_interpolation_sumstats	LinARs_hg19_merged	26	1000	weibull	0.534808	5.66271e-07	1.49683e-08	0	-1	0	1	0	1
