# Supplementary material for: The trait-specific timing of accelerated genomic change in the human lineage
Source: Cell Genom. 2025 Jan 8;5(1):100740. doi: 10.1016/j.xgen.2024.100740 (PMC11770217; doi:10.1016/j.xgen.2024.100740)
Supplement: Table S15. S-LDSC Cognitive Trait GWAS Results, related to Figure 3 [file mmc16.xlsx]

## Sheet: S-LDSC Cognitive Trait GWAS
Table S15 - S-LDSC Cognitive Trait GWAS Results, related to Figure 3
Phenotype	Annotation	Prop._SNPs	Prop._h2	Prop._h2_std_error	Enrichment	Enrichment_std_error	Enrichment_p	Coefficient	Coefficient_std_error	Coefficient_z-score
Duration_to_complete_numeric_path_sumstats	GSE63648_7pcw_ac_me2_Hu_gain	0.00845775	0.0371596	0.0543597	4.39356	6.4272	0.594129	2.5192e-08	3.82648e-08	0.658361
reaction_time_sumstats	GSE63648_7pcw_ac_me2_Hu_gain	0.00845775	-0.00310316	0.00782825	-0.366902	0.925571	0.1391	-2.40536e-08	1.03698e-08	-2.31959
word_interpolation_sumstats	GSE63648_7pcw_ac_me2_Hu_gain	0.00845775	-0.0223016	0.0171206	-2.63682	2.02425	0.0697876	-4.38218e-08	2.64682e-08	-1.65564
