# Supplementary material for: The trait-specific timing of accelerated genomic change in the human lineage
Source: Cell Genom. 2025 Jan 8;5(1):100740. doi: 10.1016/j.xgen.2024.100740 (PMC11770217; doi:10.1016/j.xgen.2024.100740)
Supplement: Table S16. HARE Human-chimp DHS Annotation Results, related to Figure 3 [file mmc17.xlsx]

## Sheet: HARE Human Chimp DHS
Table S16 - HARE Human-chimp DHS Annotation Results, related to Figure 3
Phenotype	Annotations	set_size	n_simulations	distribution	KS_stat	mean_int_per_bp	mean_int_SE	set_int_per_bp	percent_overlap	pvalue	frac_less	frac_more
UKB_460K.lung_FEV1FVCzSMOKE	human_chimp_DHS_gain_sorted	1474	1000	weibull	0.0653753	2.82964e-07	1.53221e-09	4.0999e-07	0.448914	0.00164087	0.994	0.003
UKB_460K.pigment_SUNBURN	human_chimp_DHS_gain_sorted	235	1000	weibull	0.152379	2.84486e-07	3.80316e-09	6.39564e-07	1.24814	0.0137727	0.988	0.006
UKB_460K.blood_PLATELET_COUNT	human_chimp_DHS_gain_sorted	3371	1000	weibull	0.0690573	2.81128e-07	1.1554e-09	3.50988e-07	0.248496	0.0227911	0.962	0.033
UKB_460K.lung_FVCzSMOKE	human_chimp_DHS_gain_sorted	1244	1000	weibull	0.0706907	2.83158e-07	1.66184e-09	3.78782e-07	0.337705	0.036565	0.952	0.034
UKB_460K.pigment_SKIN	human_chimp_DHS_gain_sorted	490	1000	weibull	0.0638899	2.8578e-07	2.84391e-09	4.44411e-07	0.555083	0.0433045	0.95	0.038
UKB_460K.pigment_HAIR	human_chimp_DHS_gain_sorted	1023	1000	weibull	0.0877993	2.82534e-07	2.0507e-09	3.85704e-07	0.365159	0.057437	0.92	0.062
UKB_460K.pigment_TANNING	human_chimp_DHS_gain_sorted	355	1000	weibull	0.156407	2.81352e-07	3.39505e-09	4.24256e-07	0.507917	0.127694	0.881	0.077
UKB_460K.blood_WHITE_COUNT	human_chimp_DHS_gain_sorted	2024	1000	weibull	0.0838379	2.81185e-07	1.48675e-09	3.37713e-07	0.201035	0.134882	0.877	0.103
UKB_460K.bmd_HEEL_TSCOREz	human_chimp_DHS_gain_sorted	2521	1000	weibull	0.0670915	2.79969e-07	1.26689e-09	3.22025e-07	0.150215	0.165184	0.83	0.139
UKB_460K.body_HEIGHTz	human_chimp_DHS_gain_sorted	5553	1000	weibull	0.0824736	2.82475e-07	8.74275e-10	3.10314e-07	0.0985562	0.186423	0.848	0.13
UKB_460K.body_WHRadjBMIz	human_chimp_DHS_gain_sorted	1161	1000	weibull	0.0843767	2.85067e-07	1.83849e-09	3.41475e-07	0.197876	0.188413	0.822	0.141
UKB_460K.disease_RESPIRATORY_ENT	human_chimp_DHS_gain_sorted	249	1000	weibull	0.359564	2.80706e-07	4.16395e-09	4.84477e-07	0.725923	0.202487	0.911	0.051
ramax_area	human_chimp_DHS_gain_sorted	53	1000	weibull	0.407065	2.7233e-07	9.43194e-09	5.07605e-07	0.863933	0.208077	0.716	0.101
Hip_Width.Legs	human_chimp_DHS_gain_sorted	153	1000	weibull	0.346678	2.77504e-07	4.35946e-09	4.33092e-07	0.560671	0.23093	0.84	0.099
PASS_Rheumatoid_Arthritis	human_chimp_DHS_gain_sorted	46	1000	weibull	0.4503	2.85047e-07	8.50336e-09	6.37688e-07	1.23714	0.238999	0.833	0.066
RVEF	human_chimp_DHS_gain_sorted	60	1000	weibull	0.447394	2.64227e-07	7.82976e-09	2.15696e-07	-0.183673	0.242606	0.31	0.349
1443	human_chimp_DHS_gain_sorted	301	1000	weibull	0.446319	2.8463e-07	4.5791e-09	6.03314e-07	1.11964	0.244572	0.968	0.015
1357	human_chimp_DHS_gain_sorted	55	1000	weibull	0.458797	2.91468e-07	8.74023e-09	4.23954e-07	0.454545	0.248083	0.623	0.185
PASS_Ulcerative_Colitis	human_chimp_DHS_gain_sorted	95	1000	weibull	0.468174	3.01928e-07	8.76273e-09	8.23254e-07	1.72665	0.249971	0.927	0.035
UKB_460K.body_BALDING1	human_chimp_DHS_gain_sorted	498	1000	weibull	0.0974874	2.80825e-07	2.38887e-09	3.35193e-07	0.193602	0.252837	0.741	0.203
UKB_460K.bp_SYSTOLICadjMEDz	human_chimp_DHS_gain_sorted	1665	1000	weibull	0.0630112	2.82971e-07	1.48177e-09	3.16263e-07	0.117655	0.267114	0.736	0.224
1108	human_chimp_DHS_gain_sorted	57	1000	weibull	0.505133	2.73182e-07	7.06006e-09	9.56295e-07	2.50058	0.273979	0.986	0.004
1437	human_chimp_DHS_gain_sorted	100	1000	weibull	0.505304	2.68598e-07	6.98686e-09	3.23028e-07	0.202646	0.285358	0.524	0.227
PASS_AgeFirstBirth	human_chimp_DHS_gain_sorted	41	1000	weibull	0.505394	2.75565e-07	7.50761e-09	1.52078e-07	-0.448124	0.293606	0.201	0.511
1995	human_chimp_DHS_gain_sorted	82	1000	weibull	0.513193	2.8405e-07	7.42645e-09	1.57194e-07	-0.446597	0.300807	0.186	0.512
1545	human_chimp_DHS_gain_sorted	83	1000	weibull	0.527497	2.79735e-07	7.00499e-09	2.88535e-07	0.0314595	0.30413	0.449	0.297
2121	human_chimp_DHS_gain_sorted	106	1000	weibull	0.53899	2.78325e-07	6.43148e-09	3.55611e-07	0.277683	0.311927	0.595	0.229
UKB_460K.blood_RED_COUNT	human_chimp_DHS_gain_sorted	2477	1000	weibull	0.068458	2.7939e-07	1.34113e-09	3.04214e-07	0.0888502	0.312059	0.703	0.25
RVEDV	human_chimp_DHS_gain_sorted	93	1000	weibull	0.548256	2.86249e-07	6.31485e-09	4.66583e-07	0.629992	0.315271	0.772	0.107
Hip_Width.Calculated_Height	human_chimp_DHS_gain_sorted	83	1000	weibull	0.555556	2.78488e-07	5.72178e-09	5.1989e-07	0.866833	0.318379	0.866	0.078
0805	human_chimp_DHS_gain_sorted	93	1000	weibull	0.503646	2.82466e-07	4.73937e-09	4.15391e-07	0.470588	0.31928	0.767	0.122
UKB_460K.disease_T2D	human_chimp_DHS_gain_sorted	149	1000	weibull	0.48043	2.73936e-07	4.78797e-09	3.71354e-07	0.355626	0.320429	0.698	0.192
3919	human_chimp_DHS_gain_sorted	57	1000	weibull	0.544185	2.82021e-07	6.66047e-09	2.30692e-07	-0.182004	0.324209	0.349	0.422
short_axis_cm_root	human_chimp_DHS_gain_sorted	84	1000	weibull	0.550564	2.80624e-07	6.29968e-09	2.2531e-07	-0.19711	0.331003	0.322	0.431
1768	human_chimp_DHS_gain_sorted	267	1000	weibull	0.556879	2.83244e-07	5.56302e-09	3.6325e-07	0.282462	0.332858	0.611	0.226
short_axis_cm_pa	human_chimp_DHS_gain_sorted	84	1000	weibull	0.553833	2.83559e-07	5.82603e-09	2.92429e-07	0.0312822	0.333146	0.457	0.345
1474	human_chimp_DHS_gain_sorted	215	1000	weibull	0.559499	2.84211e-07	5.85462e-09	2.97499e-07	0.0467551	0.339273	0.487	0.321
PASS_LDL	human_chimp_DHS_gain_sorted	162	1000	weibull	0.549793	2.93197e-07	6.32977e-09	1.23503e-07	-0.57877	0.343207	0.107	0.671
PASS_bipolar1	human_chimp_DHS_gain_sorted	61	1000	weibull	0.55783	2.78563e-07	5.99747e-09	1.97843e-07	-0.289773	0.345647	0.268	0.51
1391	human_chimp_DHS_gain_sorted	262	1000	weibull	0.445324	2.76035e-07	4.13363e-09	2.90869e-07	0.0537408	0.346277	0.497	0.326
Tibia.Femur	human_chimp_DHS_gain_sorted	103	1000	weibull	0.55675	2.68795e-07	5.62014e-09	1.87118e-07	-0.303864	0.346714	0.246	0.533
Arms.Legs	human_chimp_DHS_gain_sorted	91	1000	weibull	0.481252	2.83981e-07	5.15955e-09	2.7365e-07	-0.0363768	0.354761	0.436	0.379
Legs.Calculated_Height	human_chimp_DHS_gain_sorted	104	1000	weibull	0.553946	2.78673e-07	5.48691e-09	1.73143e-07	-0.378689	0.366821	0.195	0.588
UKB_460K.repro_MENOPAUSE_AGE	human_chimp_DHS_gain_sorted	293	1000	weibull	0.486657	2.78346e-07	4.49773e-09	2.36087e-07	-0.151824	0.368544	0.335	0.497
UKB_460K.cov_SMOKING_STATUS	human_chimp_DHS_gain_sorted	339	1000	weibull	0.0778573	2.79288e-07	2.28848e-09	3.05952e-07	0.0954702	0.372857	0.616	0.295
UKB_460K.disease_HI_CHOL_SELF_REP	human_chimp_DHS_gain_sorted	287	1000	weibull	0.463467	2.82852e-07	4.32257e-09	2.44154e-07	-0.136815	0.376027	0.338	0.497
0343	human_chimp_DHS_gain_sorted	178	1000	weibull	0.443753	2.91141e-07	4.74414e-09	2.4673e-07	-0.152542	0.381711	0.346	0.483
Arms.Calculated_Height	human_chimp_DHS_gain_sorted	107	1000	weibull	0.520287	2.80482e-07	5.23264e-09	1.41658e-07	-0.494949	0.400076	0.125	0.706
PASS_HDL	human_chimp_DHS_gain_sorted	183	1000	weibull	0.549905	2.85844e-07	5.26984e-09	8.6672e-08	-0.696786	0.407095	0.043	0.825
UKB_460K.disease_ALLERGY_ECZEMA_DIAGNOSED	human_chimp_DHS_gain_sorted	479	1000	weibull	0.156752	2.82666e-07	3.02997e-09	2.78901e-07	-0.0133202	0.443211	0.455	0.42
1904	human_chimp_DHS_gain_sorted	311	1000	weibull	0.471354	2.78965e-07	4.64899e-09	1.27556e-07	-0.542753	0.454646	0.074	0.794
UKB_460K.body_BMIz	human_chimp_DHS_gain_sorted	1872	1000	weibull	0.0783584	2.80686e-07	1.20712e-09	2.87237e-07	0.0233406	0.466358	0.569	0.388
UKB_460K.blood_RBC_DISTRIB_WIDTH	human_chimp_DHS_gain_sorted	2183	1000	weibull	0.0722125	2.81641e-07	1.54089e-09	2.83541e-07	0.00674793	0.508212	0.506	0.436
UKB_460K.repro_MENARCHE_AGE	human_chimp_DHS_gain_sorted	724	1000	weibull	0.0864354	2.77731e-07	1.85147e-09	2.63354e-07	-0.0517665	0.603027	0.397	0.537
UKB_460K.mental_NEUROTICISM	human_chimp_DHS_gain_sorted	292	1000	weibull	0.083941	2.85754e-07	2.71846e-09	2.61065e-07	-0.0864004	0.60318	0.383	0.533
UKB_460K.blood_EOSINOPHIL_COUNT	human_chimp_DHS_gain_sorted	1886	1000	weibull	0.0703554	2.83043e-07	1.64923e-09	2.58627e-07	-0.0862625	0.678576	0.294	0.644
UKB_460K.other_MORNINGPERSON	human_chimp_DHS_gain_sorted	336	1000	weibull	0.0849573	2.82846e-07	2.57344e-09	2.37394e-07	-0.160695	0.697263	0.261	0.669
PASS_Schizophrenia	human_chimp_DHS_gain_sorted	227	1000	weibull	0.216773	2.75357e-07	3.4415e-09	1.41608e-07	-0.485729	0.740844	0.065	0.863
UKB_460K.disease_HYPOTHYROIDISM_SELF_REP	human_chimp_DHS_gain_sorted	335	1000	weibull	0.157136	2.75185e-07	3.51214e-09	1.49638e-07	-0.456226	0.787255	0.074	0.841
PASS_Crohns_Disease	human_chimp_DHS_gain_sorted	177	1000	weibull	0.556846	2.80566e-07	5.32547e-09	0	-1	1	0	1
UKB_460K.disease_DERMATOLOGY	human_chimp_DHS_gain_sorted	47	1000	weibull	0.355849	2.7784e-07	1.12405e-08	0	-1	1	0	1
