# Supplementary material for: The trait-specific timing of accelerated genomic change in the human lineage
Source: Cell Genom. 2025 Jan 8;5(1):100740. doi: 10.1016/j.xgen.2024.100740 (PMC11770217; doi:10.1016/j.xgen.2024.100740)
Supplement: Table S17. S-LDSC Small Annotation Results, related to Figure 3 [file mmc18.xlsx]

## Sheet: S-LDSC Small Annotations
Table S17 - S-LDSC Small Annotation Results, related to Figure 3
Phenotype	Annotations	Prop._SNPs	Prop._h2	Prop._h2_std_error	Enrichment	Enrichment_std_error	Enrichment_p	Coefficient	Coefficient_std_error	Coefficient_z-score
ramax_area	haqer	0.00093455	-0.0221571	0.00591224	-23.7088	6.3263	3.90661e-05	-8.70749e-07	2.14481e-07	-4.05979
UKB_460K.bmd_HEEL_TSCOREz	nchaes_merged	0.000277295	-0.00746989	0.00256085	-26.9384	9.23511	0.00287948	-2.30326e-06	5.86711e-07	-3.92571
UKB_460K.bmd_HEEL_TSCOREz	LinARs	0.000239718	-0.00446825	0.00156696	-18.6396	6.53665	0.00346364	-1.74925e-06	4.23208e-07	-4.13332
1357	zooHARs	2.60017e-05	-0.00384193	0.0013408	-147.757	51.5661	0.0035531	-7.02571e-06	2.31248e-06	-3.03817
1357	haqer	0.00093455	-0.0165137	0.00638021	-17.6702	6.82704	0.00634683	-8.40731e-07	3.10227e-07	-2.71005
UKB_460K.body_BALDING1	haqer	0.00093455	-0.00695199	0.0029732	-7.43887	3.18143	0.00768081	-2.97667e-07	1.18456e-07	-2.51288
UKB_460K.body_HEIGHTz	haqer	0.00093455	-0.00370857	0.00174166	-3.9683	1.86364	0.00898368	-5.36096e-07	2.13177e-07	-2.51479
PASS_Autism	haqer	0.00093455	-0.0151426	0.00654174	-16.2031	6.99988	0.00946729	-1.73031e-06	6.88458e-07	-2.51331
UKB_460K.pigment_HAIR	zooHARs	2.60017e-05	-0.00131297	0.000554811	-50.4957	21.3375	0.013795	-1.68713e-06	6.14207e-07	-2.74685
RVEF	nchaes_merged	0.000277295	-0.0132224	0.00608838	-47.6834	21.9563	0.0165834	-2.17806e-06	8.41871e-07	-2.58717
UKB_460K.lung_FVCzSMOKE	haqer	0.00093455	-0.00221781	0.0013346	-2.37313	1.42807	0.0196516	-1.19018e-07	5.65169e-08	-2.10588
UKB_460K.repro_MENARCHE_AGE	haqer	0.00093455	-0.00312066	0.00176743	-3.33922	1.89121	0.0247011	-1.62078e-07	8.16463e-08	-1.98512
UKB_460K.body_BALDING1	zooHARs	2.60017e-05	-0.00175609	0.000789037	-67.5376	30.3456	0.0258941	-3.41679e-06	1.20818e-06	-2.82806
UKB_460K.disease_HYPOTHYROIDISM_SELF_REP	haqer	0.00093455	-0.00550078	0.00293035	-5.88602	3.13557	0.0293665	-6.39498e-08	2.89061e-08	-2.21233
PASS_NumberChildrenEverBorn	LinARs	0.000239718	-0.0119987	0.00579577	-50.0534	24.1774	0.0357175	-2.32898e-07	9.50431e-08	-2.45045
rafac	nchaes_merged	0.000277295	0.0273873	0.0145041	98.7657	52.3056	0.0360065	2.20425e-06	1.09003e-06	2.0222
UKB_460K.cov_EDU_YEARS	nchaes_merged	0.000277295	-0.00403921	0.00204563	-14.5665	7.37707	0.0367643	-5.36112e-07	1.78516e-07	-3.00316
UKB_460K.blood_WHITE_COUNT	nchaes_merged	0.000277295	-0.00310503	0.00167949	-11.1976	6.05669	0.0450632	-5.5579e-07	2.44476e-07	-2.2734
1357	nchaes_merged	0.000277295	-0.0121833	0.00618153	-43.9363	22.2922	0.0486591	-2.25445e-06	1.06283e-06	-2.12118
short_axis_cm_root	haqer	0.00093455	0.0145028	0.00711291	15.5185	7.61106	0.0555246	6.19823e-07	3.28261e-07	1.8882
Legs.Calculated_Height	haqer	0.00093455	-0.00682266	0.00413172	-7.30047	4.42108	0.0577733	-6.98787e-07	3.65768e-07	-1.91047
UKB_460K.blood_RED_COUNT	zooHARs	2.60017e-05	-0.000657575	0.000361102	-25.2897	13.8877	0.0603205	-1.41376e-06	6.15796e-07	-2.29582
PASS_DS	haqer	0.00093455	-0.0118096	0.00718141	-12.6367	7.68435	0.0683051	-8.87512e-08	5.2567e-08	-1.68834
UKB_460K.repro_MENARCHE_AGE	zooHARs	2.60017e-05	-0.000910649	0.000515481	-35.0227	19.8249	0.0712212	-1.91101e-06	8.54745e-07	-2.23576
0805	haqer	0.00093455	-0.00803984	0.00503733	-8.6029	5.39011	0.0749184	-5.9308e-07	3.50905e-07	-1.69014
PASS_Rheumatoid_Arthritis	zooHARs	2.60017e-05	-0.00321555	0.00194248	-123.667	74.706	0.0810047	-3.84183e-06	2.23517e-06	-1.71881
UKB_460K.mental_NEUROTICISM	LinARs	0.000239718	0.00790917	0.00441762	32.9936	18.4284	0.0837366	4.98088e-07	3.55457e-07	1.40126
UKB_460K.bmd_HEEL_TSCOREz	haqer	0.00093455	-0.00414088	0.0029265	-4.43088	3.13145	0.0845902	-3.06954e-07	1.86743e-07	-1.64372
UKB_460K.bmd_HEEL_TSCOREz	zooHARs	2.60017e-05	-0.00102291	0.000612444	-39.3401	23.5541	0.0893215	-3.15696e-06	1.4445e-06	-2.1855
PASS_Schizophrenia	nchaes_merged	0.000277295	-0.00390154	0.00247002	-14.07	8.90756	0.0902744	-1.48637e-06	6.88299e-07	-2.15948
UKB_460K.disease_HYPOTHYROIDISM_SELF_REP	LinARs	0.000239718	0.0111958	0.00651468	46.7041	27.1764	0.0933957	4.1568e-07	2.48245e-07	1.67447
Arms.Calculated_Height	haqer	0.00093455	-0.00831226	0.00547501	-8.8944	5.85844	0.0964658	-7.17913e-07	4.31731e-07	-1.66287
UKB_460K.blood_WHITE_COUNT	LinARs	0.000239718	-0.00232346	0.00154896	-9.69244	6.46158	0.0991037	-4.94504e-07	2.55179e-07	-1.93787
RVEDV	nchaes_merged	0.000277295	0.0105008	0.00638344	37.8687	23.0204	0.103662	1.37779e-06	9.83283e-07	1.40122
short_axis_cm_pa	haqer	0.00093455	0.0157426	0.00907261	16.8451	9.708	0.103754	6.00986e-07	3.65219e-07	1.64555
short_axis_cm_root	LinARs	0.000239718	0.00999932	0.006003	41.7127	25.0419	0.105542	1.5242e-06	1.09014e-06	1.39818
UKB_460K.disease_HYPOTHYROIDISM_SELF_REP	nchaes_merged	0.000277295	0.00982274	0.00594118	35.4234	21.4255	0.107306	3.17217e-07	1.96604e-07	1.61348
PASS_HDL	zooHARs	2.60017e-05	0.00359649	0.00221343	138.318	85.1266	0.10862	2.73514e-06	1.7926e-06	1.5258
UKB_460K.cov_SMOKING_STATUS	LinARs	0.000239718	0.00482409	0.00289833	20.124	12.0905	0.113792	1.44662e-07	2.01135e-07	0.719227
1443	LinARs	0.000239718	-0.00977282	0.00623381	-40.7679	26.0047	0.113887	-1.84473e-06	1.15846e-06	-1.59239
Tibia.Femur	haqer	0.00093455	-0.00456119	0.00351782	-4.88062	3.76418	0.116848	-4.49028e-07	3.08229e-07	-1.4568
rafac	haqer	0.00093455	-0.00994046	0.00799706	-10.6366	8.55713	0.129047	-2.60647e-07	1.79987e-07	-1.44815
PASS_Coronary_Artery_Disease	LinARs	0.000239718	-0.0113247	0.00770017	-47.2418	32.1217	0.13204	-6.60504e-07	4.03e-07	-1.63897
UKB_460K.pigment_SKIN	nchaes_merged	0.000277295	0.0110162	0.0069624	39.7273	25.1083	0.13808	3.24388e-07	3.28838e-07	0.986468
ramax_area	nchaes_merged	0.000277295	0.0125524	0.00822938	45.2675	29.6773	0.138111	1.45293e-06	1.0747e-06	1.35194
short_axis_cm_root	zooHARs	2.60017e-05	0.00322566	0.00225701	124.056	86.8027	0.145396	4.94383e-06	3.68595e-06	1.34126
UKB_460K.lung_FVCzSMOKE	nchaes_merged	0.000277295	-0.00293579	0.00226291	-10.5873	8.16066	0.157684	-8.35088e-07	3.22221e-07	-2.59167
PASS_AgeFirstBirth	zooHARs	2.60017e-05	-0.0017163	0.00123772	-66.0074	47.6015	0.162368	-8.09234e-07	5.03044e-07	-1.60868
PASS_HDL	LinARs	0.000239718	0.0117979	0.00846663	49.2158	35.319	0.162786	9.36473e-07	7.14272e-07	1.31109
UKB_460K.blood_RED_COUNT	LinARs	0.000239718	-0.00210295	0.00167854	-8.77259	7.00212	0.164278	-6.49813e-07	3.23808e-07	-2.00679
PASS_Ulcerative_Colitis	zooHARs	2.60017e-05	-0.00265798	0.00202951	-102.223	78.053	0.17496	-5.00272e-06	3.61953e-06	-1.38215
PASS_Crohns_Disease	zooHARs	2.60017e-05	-0.00197455	0.00149306	-75.9392	57.4218	0.176215	-6.57112e-06	5.14848e-06	-1.27632
PASS_Crohns_Disease	haqer	0.00093455	-0.0077717	0.00627929	-8.31598	6.71905	0.177	-8.98871e-07	6.06824e-07	-1.48127
UKB_460K.mental_NEUROTICISM	nchaes_merged	0.000277295	0.00458882	0.0031939	16.5485	11.518	0.178113	1.577e-07	2.19061e-07	0.719892
UKB_460K.disease_ALLERGY_ECZEMA_DIAGNOSED	LinARs	0.000239718	0.00549244	0.0039476	22.9121	16.4676	0.178921	2.91473e-07	2.30834e-07	1.2627
Hip_Width.Legs	haqer	0.00093455	-0.00656694	0.00555006	-7.02685	5.93875	0.179607	-5.33719e-07	4.17704e-07	-1.27774
PASS_bipolar1	zooHARs	2.60017e-05	0.00284598	0.00211683	109.454	81.4115	0.181226	5.63098e-06	4.10335e-06	1.37229
1391	nchaes_merged	0.000277295	-0.00528383	0.00421646	-19.0549	15.2057	0.182781	-1.43842e-06	1.04558e-06	-1.37572
PASS_Coronary_Artery_Disease	nchaes_merged	0.000277295	-0.0128967	0.0102545	-46.509	36.9803	0.190337	-6.52408e-07	4.55129e-07	-1.43346
UKB_460K.repro_MENARCHE_AGE	nchaes_merged	0.000277295	-0.00311972	0.00256932	-11.2505	9.26566	0.192114	-8.23573e-07	4.10728e-07	-2.00515
UKB_460K.pigment_TANNING	nchaes_merged	0.000277295	0.010491	0.00762946	37.8332	27.5139	0.192123	3.27659e-07	3.21955e-07	1.01772
UKB_460K.disease_RESPIRATORY_ENT	LinARs	0.000239718	0.00904863	0.00670324	37.7469	27.963	0.192783	3.23588e-07	2.81252e-07	1.15053
UKB_460K.pigment_SUNBURN	zooHARs	2.60017e-05	-0.0011159	0.000892582	-42.9166	34.3279	0.199922	-6.93923e-07	4.40329e-07	-1.57592
1995	nchaes_merged	0.000277295	-0.00554541	0.00454793	-19.9982	16.4011	0.200759	-1.7068e-06	1.08711e-06	-1.57003
UKB_460K.body_WHRadjBMIz	LinARs	0.000239718	-0.00214051	0.00185531	-8.92928	7.73953	0.201753	-5.04398e-07	2.26051e-07	-2.23134
UKB_460K.pigment_TANNING	zooHARs	2.60017e-05	-0.000941327	0.000730104	-36.2026	28.0791	0.20209	-7.34839e-07	4.66118e-07	-1.57651
1474	LinARs	0.000239718	-0.00594825	0.00496895	-24.8135	20.7283	0.204667	-1.73602e-06	1.19398e-06	-1.45398
UKB_460K.body_WHRadjBMIz	nchaes_merged	0.000277295	-0.00268587	0.00235494	-9.68597	8.49254	0.207775	-5.44142e-07	2.62002e-07	-2.07686
UKB_460K.disease_RESPIRATORY_ENT	zooHARs	2.60017e-05	0.00207143	0.00161747	79.6654	62.2065	0.209673	7.27078e-07	6.21672e-07	1.16955
UKB_460K.repro_MENOPAUSE_AGE	zooHARs	2.60017e-05	0.00180868	0.00145494	69.5601	55.9558	0.211922	1.14581e-06	1.01217e-06	1.13203
PASS_Crohns_Disease	LinARs	0.000239718	-0.00494568	0.00416554	-20.6312	17.3768	0.215672	-1.62086e-06	1.54536e-06	-1.04886
0343	haqer	0.00093455	-0.00344404	0.00358877	-3.68524	3.8401	0.217292	-3.37921e-07	2.66785e-07	-1.26664
PASS_LDL	nchaes_merged	0.000277295	0.00882727	0.00713914	31.8335	25.7457	0.225622	4.85568e-07	4.34618e-07	1.11723
PASS_Coronary_Artery_Disease	zooHARs	2.60017e-05	0.00408516	0.00345115	157.111	132.728	0.229598	1.89823e-06	1.61097e-06	1.17831
PASS_Anorexia	zooHARs	2.60017e-05	0.00401812	0.00347815	154.533	133.767	0.242587	5.8714e-06	5.19109e-06	1.13105
1768	nchaes_merged	0.000277295	-0.00501882	0.00458765	-18.0992	16.5443	0.247378	-1.30598e-06	9.64395e-07	-1.3542
UKB_460K.disease_ALLERGY_ECZEMA_DIAGNOSED	haqer	0.00093455	-0.00327209	0.00359897	-3.50124	3.85102	0.250575	-6.26115e-08	5.5944e-08	-1.11918
3919	LinARs	0.000239718	-0.00506264	0.00474081	-21.1191	19.7766	0.266744	-1.94286e-06	1.19563e-06	-1.62498
RVEF	haqer	0.00093455	-0.00609068	0.0069052	-6.51723	7.3888	0.268083	-2.88905e-07	2.6781e-07	-1.07877
PASS_HDL	haqer	0.00093455	0.00975363	0.00817774	10.4367	8.75046	0.283717	2.16081e-07	1.83937e-07	1.17476
UKB_460K.lung_FEV1FVCzSMOKE	zooHARs	2.60017e-05	0.000812416	0.000731588	31.2448	28.1362	0.285125	1.04363e-06	1.30623e-06	0.798958
UKB_460K.pigment_SUNBURN	nchaes_merged	0.000277295	0.00916626	0.00828469	33.056	29.8768	0.28839	2.73603e-07	3.41807e-07	0.800461
Tibia.Femur	nchaes_merged	0.000277295	0.007875	0.00716377	28.3994	25.8345	0.291632	1.18e-06	1.97e-06	0.59787
UKB_460K.other_MORNINGPERSON	haqer	0.00093455	-0.00127354	0.00208116	-1.36273	2.22691	0.292889	-2.93848e-08	3.98826e-08	-0.736782
PASS_bipolar1	haqer	0.00093455	0.00683816	0.00558043	7.31706	5.97125	0.293289	3.68886e-07	3.05866e-07	1.20604
2121	zooHARs	2.60017e-05	-0.00133898	0.00130643	-51.496	50.2441	0.296663	-3.03044e-06	2.68215e-06	-1.12986
Legs.Calculated_Height	LinARs	0.000239718	-0.00430429	0.0044767	-17.9556	18.6748	0.305679	-2.29759e-06	1.54137e-06	-1.49061
UKB_460K.blood_RBC_DISTRIB_WIDTH	haqer	0.00093455	0.00529746	0.00429037	5.66846	4.59084	0.310107	1.87995e-07	1.66715e-07	1.12764
1474	nchaes_merged	0.000277295	-0.00480699	0.00506885	-17.3353	18.2796	0.311483	-1.30747e-06	1.06506e-06	-1.2276
ramax_area	zooHARs	2.60017e-05	0.00215544	0.00216522	82.8962	83.2726	0.326376	2.72439e-06	3.0149e-06	0.903641
UKB_460K.cov_SMOKING_STATUS	zooHARs	2.60017e-05	0.00143598	0.00144386	55.2263	55.5295	0.329636	6.18618e-07	9.35642e-07	0.66117
0805	LinARs	0.000239718	0.00848723	0.00852524	35.405	35.5635	0.333922	1.40136e-06	2.28272e-06	0.613899
1768	LinARs	0.000239718	-0.00436442	0.00486182	-18.2064	20.2814	0.334422	-1.31358e-06	1.17943e-06	-1.11374
PASS_bipolar1	nchaes_merged	0.000277295	0.00681817	0.00694571	24.5881	25.0481	0.342536	1.21142e-06	1.27571e-06	0.949602
UKB_460K.blood_RED_COUNT	nchaes_merged	0.000277295	0.011097	0.0114311	40.0189	41.2235	0.343979	1.50582e-06	1.82416e-06	0.825488
UKB_460K.disease_DERMATOLOGY	zooHARs	2.60017e-05	-0.00270186	0.00295928	-103.911	113.811	0.345404	-2.11466e-07	2.31977e-07	-0.911583
1391	LinARs	0.000239718	0.00510514	0.00517613	21.2964	21.5925	0.346654	1.33022e-06	1.5167e-06	0.877052
PASS_DS	zooHARs	2.60017e-05	-0.00199459	0.00216723	-76.71	83.3498	0.347944	-5.79906e-07	5.84596e-07	-0.991977
UKB_460K.lung_FEV1FVCzSMOKE	haqer	0.00093455	-0.00109949	0.00217402	-1.17649	2.32627	0.351272	-8.69815e-08	1.09012e-07	-0.797907
RVEDV	LinARs	0.000239718	-0.00441187	0.00506541	-18.4044	21.1307	0.359444	-1.04946e-06	9.15006e-07	-1.14694
UKB_460K.disease_HI_CHOL_SELF_REP	LinARs	0.000239718	-0.00306513	0.00360088	-12.7864	15.0213	0.361848	-1.60838e-07	1.32903e-07	-1.21018
UKB_460K.blood_PLATELET_COUNT	haqer	0.00093455	0.00515123	0.00464557	5.51199	4.97092	0.363767	2.79244e-07	2.92337e-07	0.955212
1437	LinARs	0.000239718	-0.00368467	0.00444224	-15.3708	18.5311	0.371262	-8.9061e-07	1.04078e-06	-0.855717
Arms.Calculated_Height	LinARs	0.000239718	0.00646183	0.00699103	26.9559	29.1635	0.377182	8.76087e-07	2.04725e-06	0.427933
PASS_Anorexia	LinARs	0.000239718	0.00732002	0.00808387	30.5359	33.7224	0.378273	1.03352e-06	1.3337e-06	0.774924
UKB_460K.cov_SMOKING_STATUS	nchaes_merged	0.000277295	0.00329178	0.00347234	11.871	12.5222	0.38599	-3.13777e-08	2.13778e-07	-0.146777
PASS_NumberChildrenEverBorn	zooHARs	2.60017e-05	-0.00220063	0.00264917	-84.6343	101.884	0.396116	-3.84713e-07	3.89508e-07	-0.98769
PASS_AgeFirstBirth	LinARs	0.000239718	-0.00332201	0.00423644	-13.8579	17.6726	0.399939	-2.33248e-07	1.84721e-07	-1.2627
UKB_460K.body_BMIz	zooHARs	2.60017e-05	0.000764736	0.000876941	29.411	33.7263	0.400744	8.48023e-07	1.56834e-06	0.540713
2155	zooHARs	2.60017e-05	-0.00186103	0.00233925	-71.5736	89.9655	0.408092	-2.5486e-06	2.67094e-06	-0.954196
1391	haqer	0.00093455	-0.00590601	0.00830577	-6.31963	8.88745	0.412716	-4.63055e-07	6.16177e-07	-0.751498
UKB_460K.lung_FEV1FVCzSMOKE	nchaes_merged	0.000277295	-0.00144758	0.00212163	-5.22035	7.65115	0.413107	-6.00431e-07	3.6049e-07	-1.6656
UKB_460K.blood_RBC_DISTRIB_WIDTH	nchaes_merged	0.000277295	-0.00147413	0.0021709	-5.31612	7.82883	0.416477	-2.9318e-07	2.97682e-07	-0.984875
1108	nchaes_merged	0.000277295	-0.00706398	0.00923117	-25.4746	33.2901	0.424585	-1.26089e-06	1.40463e-06	-0.897668
PASS_Rheumatoid_Arthritis	LinARs	0.000239718	-0.00711955	0.009494	-29.6996	39.6048	0.429019	-1.03261e-06	1.23955e-06	-0.833051
2136	zooHARs	2.60017e-05	-0.00553914	0.00727484	-213.03	279.784	0.434957	-3.50509e-06	4.45462e-06	-0.786843
1995	LinARs	0.000239718	0.00458239	0.00558598	19.1157	23.3023	0.436078	9.14932e-07	1.55637e-06	0.587863
2136	LinARs	0.000239718	-0.010792	0.0144561	-45.0196	60.3046	0.442567	-7.74702e-07	9.78291e-07	-0.791893
1768	haqer	0.00093455	-0.00314429	0.00531816	-3.3645	5.69062	0.449148	-2.46408e-07	3.45462e-07	-0.713271
UKB_460K.disease_DERMATOLOGY	nchaes_merged	0.000277295	0.00944485	0.012323	34.0606	44.44	0.453653	7.69931e-08	9.21235e-08	0.83576
UKB_460K.body_HEIGHTz	LinARs	0.000239718	-0.000821761	0.00141734	-3.42802	5.91251	0.454254	-1.08477e-06	6.77773e-07	-1.60049
PASS_Rheumatoid_Arthritis	nchaes_merged	0.000277295	-0.00645511	0.00898985	-23.2789	32.4198	0.455035	-7.66053e-07	1.04592e-06	-0.732423
1108	LinARs	0.000239718	0.00605011	0.00776858	25.2384	32.4071	0.455397	8.96456e-07	1.36474e-06	0.656867
UKB_460K.pigment_HAIR	haqer	0.00093455	0.0126945	0.0158093	13.5835	16.9165	0.456964	3.43744e-07	4.761e-07	0.722001
UKB_460K.disease_HI_CHOL_SELF_REP	haqer	0.00093455	0.00726541	0.00869542	7.77424	9.3044	0.464289	5.97511e-08	7.89346e-08	0.75697
PASS_Ulcerative_Colitis	nchaes_merged	0.000277295	-0.00552724	0.00803671	-19.9327	28.9825	0.469362	-9.99159e-07	1.37999e-06	-0.724032
1995	zooHARs	2.60017e-05	-0.000985909	0.0014013	-37.9172	53.8926	0.472038	-2.92914e-06	3.57627e-06	-0.819048
1391	zooHARs	2.60017e-05	-0.000816458	0.00116683	-31.4002	44.8754	0.472975	-2.30974e-06	3.11124e-06	-0.742387
2121	haqer	0.00093455	-0.00457765	0.00783755	-4.89824	8.38645	0.480876	-2.86845e-07	4.40523e-07	-0.651146
UKB_460K.repro_MENARCHE_AGE	LinARs	0.000239718	-0.00114367	0.0019739	-4.77088	8.23422	0.484304	-5.03635e-07	3.52526e-07	-1.42865
UKB_460K.pigment_SKIN	LinARs	0.000239718	0.00566798	0.00798667	23.6443	33.3169	0.486174	1.48918e-07	3.99357e-07	0.372895
UKB_460K.bp_SYSTOLICadjMEDz	haqer	0.00093455	0.00275189	0.00262176	2.94461	2.80537	0.488493	8.56894e-08	1.10484e-07	0.775581
UKB_460K.lung_FVCzSMOKE	zooHARs	2.60017e-05	0.000407728	0.000553007	15.6808	21.2682	0.490055	1.15399e-07	8.34086e-07	0.138354
3919	nchaes_merged	0.000277295	0.00550179	0.0076368	19.8409	27.5403	0.49286	3.68176e-07	1.65588e-06	0.222345
UKB_460K.blood_EOSINOPHIL_COUNT	LinARs	0.000239718	0.0031005	0.00422669	12.9339	17.6319	0.498345	4.18347e-07	6.81888e-07	0.613512
2121	LinARs	0.000239718	-0.00341229	0.00556835	-14.2346	23.2287	0.499523	-1.04594e-06	1.17322e-06	-0.891517
UKB_460K.disease_AID_SURE	LinARs	0.000239718	0.0092009	0.0137106	38.3821	57.1948	0.511541	5.82762e-08	9.46356e-08	0.615795
PASS_Schizophrenia	LinARs	0.000239718	0.00207692	0.00279589	8.66398	11.6632	0.51218	2.88985e-07	9.05658e-07	0.319089
PASS_AgeFirstBirth	haqer	0.00093455	0.00410122	0.00482591	4.38844	5.16389	0.513602	4.1399e-08	5.3774e-08	0.769871
UKB_460K.repro_MENOPAUSE_AGE	nchaes_merged	0.000277295	0.00366	0.00522752	13.1989	18.8518	0.516552	1.56296e-07	3.47043e-07	0.450364
1545	haqer	0.00093455	-0.00221916	0.00484156	-2.37458	5.18064	0.51662	-1.95855e-07	3.41111e-07	-0.574168
1443	zooHARs	2.60017e-05	-0.00101514	0.00161346	-39.0413	62.0521	0.518873	-1.7977e-06	2.70023e-06	-0.66576
UKB_460K.other_MORNINGPERSON	nchaes_merged	0.000277295	0.00237785	0.00325367	8.57515	11.7336	0.519621	-1.04075e-08	2.1005e-07	-0.0495477
1474	zooHARs	2.60017e-05	0.00134496	0.00206374	51.726	79.3697	0.524337	2.7704e-06	4.67741e-06	0.592292
UKB_460K.mental_NEUROTICISM	zooHARs	2.60017e-05	0.000716813	0.00109681	27.568	42.1823	0.528644	3.23749e-07	8.05273e-07	0.402036
PASS_LDL	haqer	0.00093455	0.00750948	0.0106765	8.03539	11.4242	0.532508	1.34898e-07	1.96633e-07	0.68604
PASS_Crohns_Disease	nchaes_merged	0.000277295	-0.00335979	0.00581481	-12.1163	20.9697	0.534212	-8.23432e-07	1.87841e-06	-0.438367
PASS_Autism	LinARs	0.000239718	-0.00481581	0.00825718	-20.0894	34.4453	0.535631	-2.67259e-06	3.58255e-06	-0.746002
UKB_460K.blood_WHITE_COUNT	haqer	0.00093455	-0.000490975	0.00230386	-0.52536	2.46521	0.536563	-4.22835e-08	9.39639e-08	-0.449997
UKB_460K.bp_SYSTOLICadjMEDz	LinARs	0.000239718	-0.000735962	0.00161393	-3.07011	6.73262	0.54564	-4.58912e-07	2.74376e-07	-1.67256
1545	zooHARs	2.60017e-05	0.00117196	0.00190391	45.0727	73.2225	0.546483	2.635e-06	4.78857e-06	0.550269
2155	nchaes_merged	0.000277295	-0.00584068	0.0102043	-21.063	36.7996	0.547439	-8.89567e-07	1.12286e-06	-0.792231
UKB_460K.disease_T2D	nchaes_merged	0.000277295	0.00282238	0.00425142	10.1783	15.3318	0.550869	4.09682e-08	1.25096e-07	0.327494
UKB_460K.disease_HI_CHOL_SELF_REP	nchaes_merged	0.000277295	0.00298799	0.00463121	10.7755	16.7014	0.557271	3.41912e-08	1.43425e-07	0.238391
PASS_HDL	nchaes_merged	0.000277295	0.00318982	0.00498786	11.5033	17.9876	0.557328	1.25159e-07	3.8054e-07	0.328898
1437	haqer	0.00093455	-0.00274445	0.0062263	-2.93665	6.66235	0.559418	-1.97733e-07	3.74252e-07	-0.528342
short_axis_cm_root	nchaes_merged	0.000277295	0.00393226	0.00637138	14.1808	22.9769	0.566039	2.7828e-07	1.01989e-06	0.272854
Hip_Width.Calculated_Height	zooHARs	2.60017e-05	0.000925112	0.00160154	35.579	61.5936	0.571531	6.52489e-07	3.56499e-06	0.183027
UKB_460K.lung_FEV1FVCzSMOKE	LinARs	0.000239718	-0.000675798	0.00162945	-2.81913	6.79736	0.574105	-4.64651e-07	3.17693e-07	-1.46258
1108	haqer	0.00093455	-0.0022318	0.00560587	-2.3881	5.99847	0.575633	-1.30604e-07	2.54523e-07	-0.513134
UKB_460K.cov_EDU_YEARS	zooHARs	2.60017e-05	0.000284488	0.000471866	10.9412	18.1475	0.584415	3.32037e-09	4.23026e-07	0.0078491
Tibia.Femur	LinARs	0.000239718	-0.00193914	0.00401866	-8.08926	16.7641	0.585106	-1.65055e-06	1.40332e-06	-1.17618
UKB_460K.body_BALDING1	LinARs	0.000239718	0.00337364	0.00578214	14.0733	24.1205	0.586513	-1.0107e-07	8.84237e-07	-0.114302
PASS_Ulcerative_Colitis	haqer	0.00093455	-0.00378719	0.00874287	-4.05242	9.35517	0.589793	-2.70535e-07	4.52716e-07	-0.597581
1904	LinARs	0.000239718	-0.00225258	0.00468663	-9.39679	19.5506	0.5927	-8.72517e-07	1.27432e-06	-0.684695
UKB_460K.body_HEIGHTz	nchaes_merged	0.000277295	-0.00131909	0.00300716	-4.75701	10.8446	0.595825	-1.24783e-06	1.26159e-06	-0.989091
UKB_460K.body_BMIz	haqer	0.00093455	0.0001468	0.00152191	0.157081	1.62849	0.605755	-1.02514e-08	7.6125e-08	-0.134666
UKB_460K.blood_PLATELET_COUNT	nchaes_merged	0.000277295	-0.000897987	0.00227796	-3.23838	8.21492	0.606973	-4.14554e-07	4.96498e-07	-0.834955
UKB_460K.pigment_TANNING	LinARs	0.000239718	0.00371598	0.00701153	15.5014	29.249	0.609456	7.61964e-08	3.37252e-07	0.225933
PASS_DS	LinARs	0.000239718	-0.00339436	0.00719691	-14.1598	30.0223	0.61485	-1.34237e-07	2.149e-07	-0.624652
UKB_460K.pigment_SUNBURN	haqer	0.00093455	-0.00162024	0.00523135	-1.73371	5.59772	0.618886	-3.27221e-08	7.34159e-08	-0.445708
PASS_Schizophrenia	zooHARs	2.60017e-05	-0.000317403	0.000694262	-12.207	26.7007	0.621188	-1.35791e-06	2.07732e-06	-0.653683
UKB_460K.mental_NEUROTICISM	haqer	0.00093455	-7.41728e-05	0.00205284	-0.0793675	2.19661	0.62386	-5.80905e-09	4.22814e-08	-0.13739
UKB_460K.blood_RBC_DISTRIB_WIDTH	zooHARs	2.60017e-05	-0.000190889	0.000442172	-7.3414	17.0055	0.624684	-3.68281e-07	6.36761e-07	-0.578366
PASS_NumberChildrenEverBorn	nchaes_merged	0.000277295	-0.00419846	0.00920344	-15.1408	33.1901	0.625509	-1.05649e-07	1.28397e-07	-0.822834
UKB_460K.body_BMIz	nchaes_merged	0.000277295	0.00136928	0.00227715	4.93799	8.21201	0.632075	-1.78413e-07	3.82056e-07	-0.466981
1474	haqer	0.00093455	-0.00166069	0.00539857	-1.77699	5.77665	0.633727	-1.3544e-07	3.44369e-07	-0.3933
UKB_460K.repro_MENOPAUSE_AGE	LinARs	0.000239718	0.00239521	0.00457238	9.99176	19.0739	0.636637	1.18436e-07	3.47849e-07	0.340482
UKB_460K.disease_ALLERGY_ECZEMA_DIAGNOSED	nchaes_merged	0.000277295	-0.00137762	0.00348961	-4.96805	12.5844	0.637027	-1.01551e-07	1.81206e-07	-0.560418
Hip_Width.Legs	LinARs	0.000239718	-0.00188761	0.00459049	-7.87428	19.1495	0.639082	-1.54629e-06	1.33481e-06	-1.15843
1768	zooHARs	2.60017e-05	-0.000886879	0.00196902	-34.1085	75.7265	0.642471	-2.2518e-06	4.49098e-06	-0.501404
UKB_460K.disease_ALLERGY_ECZEMA_DIAGNOSED	zooHARs	2.60017e-05	0.000424167	0.000860074	16.3131	33.0777	0.643684	2.04532e-07	4.69281e-07	0.435841
rafac	LinARs	0.000239718	0.00496243	0.0103741	20.7011	43.2762	0.645058	3.73099e-07	9.99828e-07	0.373163
UKB_460K.blood_RBC_DISTRIB_WIDTH	LinARs	0.000239718	0.00169442	0.00324094	7.06838	13.5198	0.652947	1.69205e-07	5.04475e-07	0.335408
Legs.Calculated_Height	nchaes_merged	0.000277295	-0.00210867	0.00534326	-7.60441	19.2692	0.655094	-1.57e-06	1.59e-06	-0.983087
UKB_460K.disease_AID_SURE	nchaes_merged	0.000277295	0.0050354	0.0106246	18.159	38.315	0.655489	2.2144e-08	6.38631e-08	0.346742
UKB_460K.blood_WHITE_COUNT	zooHARs	2.60017e-05	-0.000169684	0.000448816	-6.52589	17.2611	0.663365	-4.08427e-07	6.60662e-07	-0.618209
UKB_460K.cov_EDU_YEARS	haqer	0.00093455	0.00192072	0.00226757	2.05524	2.42638	0.664039	4.15518e-08	5.54661e-08	0.749138
UKB_460K.disease_AID_SURE	haqer	0.00093455	0.00660781	0.0133769	7.07058	14.3138	0.669753	1.05347e-08	2.33853e-08	0.450486
UKB_460K.body_WHRadjBMIz	haqer	0.00093455	-0.000332116	0.00297207	-0.355375	3.18022	0.670628	-3.23065e-08	9.06501e-08	-0.356387
UKB_460K.body_WHRadjBMIz	zooHARs	2.60017e-05	-0.000260066	0.000680383	-10.0019	26.1669	0.674809	-5.8938e-07	7.61305e-07	-0.774171
short_axis_cm_pa	nchaes_merged	0.000277295	0.00427952	0.009567	15.4331	34.5012	0.675796	2.15325e-07	1.27736e-06	0.168571
1995	haqer	0.00093455	0.00319653	0.00548737	3.4204	5.87167	0.679339	1.97642e-07	3.86678e-07	0.511128
Hip_Width.Calculated_Height	haqer	0.00093455	-0.00221304	0.0076142	-2.36803	8.14745	0.681832	-1.63214e-07	4.78565e-07	-0.341048
UKB_460K.other_MORNINGPERSON	LinARs	0.000239718	0.00130477	0.00263361	5.44293	10.9863	0.68615	-5.06653e-08	1.97148e-07	-0.25699
UKB_460K.pigment_SKIN	zooHARs	2.60017e-05	-0.000351943	0.000944992	-13.5354	36.3435	0.68982	-4.88095e-07	5.94014e-07	-0.821689
ramax_area	LinARs	0.000239718	0.00234806	0.00528811	9.79509	22.0597	0.691229	1.94272e-07	8.05631e-07	0.241143
2136	nchaes_merged	0.000277295	-0.00716441	0.0189348	-25.8368	68.284	0.695876	-4.63661e-07	1.12664e-06	-0.411544
UKB_460K.disease_RESPIRATORY_ENT	nchaes_merged	0.000277295	0.00283404	0.00665899	10.2203	24.0141	0.698668	4.7928e-08	2.38846e-07	0.200665
Arms.Calculated_Height	nchaes_merged	0.000277295	-0.00235594	0.00697861	-8.49614	25.1667	0.703207	-1.92e-06	1.71e-06	-1.12477
1443	haqer	0.00093455	0.00370361	0.0073299	3.96299	7.84324	0.704754	1.27912e-07	3.39282e-07	0.377007
PASS_Coronary_Artery_Disease	haqer	0.00093455	-0.00315933	0.0108955	-3.38059	11.6586	0.705402	-5.1494e-08	1.45682e-07	-0.353468
UKB_460K.body_BMIz	LinARs	0.000239718	0.000896607	0.00175606	3.74025	7.32549	0.708627	-1.86888e-07	3.39749e-07	-0.550077
Arms.Calculated_Height	zooHARs	2.60017e-05	0.000666203	0.00173643	25.6215	66.7814	0.712014	1.12472e-07	4.85905e-06	0.023147
2136	haqer	0.00093455	-0.00448527	0.0148381	-4.7994	15.8773	0.715698	-8.27251e-08	2.59355e-07	-0.318965
RVEF	LinARs	0.000239718	-0.001657	0.00520705	-6.91228	21.7215	0.716568	-5.28773e-07	8.70037e-07	-0.60776
UKB_460K.repro_MENOPAUSE_AGE	haqer	0.00093455	-0.00254552	0.0101677	-2.72379	10.8798	0.733292	-7.27075e-08	2.01301e-07	-0.361187
0805	nchaes_merged	0.000277295	-0.00233444	0.00779231	-8.41862	28.1011	0.735194	-1.59616e-06	1.85407e-06	-0.860894
Hip_Width.Calculated_Height	nchaes_merged	0.000277295	0.00294476	0.00815575	10.6196	29.4118	0.742833	-6e-07	1.74e-06	-0.344364
3919	haqer	0.00093455	-0.00109174	0.0063372	-1.1682	6.78102	0.747255	-1.05345e-07	3.96092e-07	-0.26596
UKB_460K.bp_SYSTOLICadjMEDz	zooHARs	2.60017e-05	-0.000157397	0.000571664	-6.05336	21.9857	0.748633	-7.24592e-07	8.46918e-07	-0.855563
Arms.Legs	nchaes_merged	0.000277295	0.00279513	0.00796715	10.08	28.7317	0.75118	-9.59e-07	1.93e-06	-0.496504
PASS_Anorexia	haqer	0.00093455	-0.0015509	0.00783423	-1.65952	8.38289	0.751742	-8.0415e-08	3.32156e-07	-0.2421
UKB_460K.cov_EDU_YEARS	LinARs	0.000239718	0.00124326	0.00322997	5.18634	13.474	0.75593	-5.61152e-08	3.09699e-07	-0.181193
PASS_DS	nchaes_merged	0.000277295	0.00362756	0.0108888	13.082	39.268	0.75744	6.09896e-08	2.7922e-07	0.218429
1545	nchaes_merged	0.000277295	0.00181141	0.00498396	6.53243	17.9735	0.758962	1.43953e-07	1.18851e-06	0.12112
UKB_460K.disease_HI_CHOL_SELF_REP	zooHARs	2.60017e-05	0.000747253	0.00247858	28.7387	95.3238	0.767712	1.62028e-07	7.9999e-07	0.202537
UKB_460K.pigment_SUNBURN	LinARs	0.000239718	-0.00106019	0.00449776	-4.42263	18.7627	0.768087	-1.67669e-07	2.08121e-07	-0.805635
UKB_460K.blood_PLATELET_COUNT	LinARs	0.000239718	-0.000269361	0.00175662	-1.12366	7.32783	0.770786	-2.93028e-07	4.40014e-07	-0.665952
UKB_460K.blood_EOSINOPHIL_COUNT	nchaes_merged	0.000277295	0.00168451	0.00496242	6.07479	17.8958	0.776447	1.56912e-07	6.91865e-07	0.226796
1904	haqer	0.00093455	-0.000796564	0.0061358	-0.852351	6.56551	0.778806	-8.84709e-08	4.31982e-07	-0.204802
0343	zooHARs	2.60017e-05	0.000610738	0.00212498	23.4884	81.7247	0.782118	7.536e-07	5.66083e-06	0.133125
UKB_460K.lung_FVCzSMOKE	LinARs	0.000239718	0.000757389	0.00187385	3.15949	7.81688	0.782354	-2.55038e-07	3.02879e-07	-0.842046
1108	zooHARs	2.60017e-05	0.0005806	0.00204853	22.3293	78.7845	0.78643	7.05729e-07	3.31499e-06	0.21289
3919	zooHARs	2.60017e-05	-0.000475722	0.00186096	-18.2958	71.5708	0.787245	-2.10622e-06	4.23439e-06	-0.497407
UKB_460K.disease_T2D	LinARs	0.000239718	-0.000575184	0.00318391	-2.39941	13.2819	0.79812	-6.62811e-08	1.06259e-07	-0.623768
UKB_460K.blood_RED_COUNT	haqer	0.00093455	0.00188748	0.00385538	2.01966	4.12539	0.804476	6.30403e-08	1.8137e-07	0.347578
Arms.Legs	zooHARs	2.60017e-05	0.000402861	0.00161667	15.4937	62.1758	0.815485	-1.12471e-06	4.62708e-06	-0.243072
PASS_Autism	nchaes_merged	0.000277295	-0.00189226	0.00932448	-6.82401	33.6266	0.816716	-1.29771e-06	3.58395e-06	-0.36209
RVEDV	haqer	0.00093455	0.00233492	0.00605144	2.49845	6.47525	0.817131	8.24008e-08	2.82147e-07	0.292049
rafac	zooHARs	2.60017e-05	-0.000718539	0.00327985	-27.6343	126.14	0.820197	-8.31519e-07	2.93092e-06	-0.283705
UKB_460K.pigment_HAIR	LinARs	0.000239718	-0.000418171	0.00293529	-1.74443	12.2447	0.820904	-2.35379e-07	3.4741e-07	-0.677525
UKB_460K.blood_EOSINOPHIL_COUNT	zooHARs	2.60017e-05	0.000168893	0.000632231	6.49546	24.315	0.821193	1.8793e-07	9.44634e-07	0.198945
PASS_Autism	zooHARs	2.60017e-05	-0.000447236	0.00216999	-17.2003	83.456	0.827738	-2.30142e-06	8.70869e-06	-0.264267
UKB_460K.disease_T2D	haqer	0.00093455	0.000133767	0.0037105	0.143135	3.97036	0.828983	-4.73663e-09	3.22228e-08	-0.146996
2155	haqer	0.00093455	-0.00134743	0.0109272	-1.4418	11.6925	0.829563	-5.99337e-08	3.46683e-07	-0.172878
0343	LinARs	0.000239718	-0.000687477	0.00432451	-2.86785	18.04	0.830728	-8.17607e-07	1.30597e-06	-0.626051
UKB_460K.disease_T2D	zooHARs	2.60017e-05	0.000325267	0.00142243	12.5095	54.7053	0.833492	4.98541e-08	4.42969e-07	0.112545
1437	zooHARs	2.60017e-05	0.000383915	0.00171774	14.765	66.0629	0.835353	7.74273e-07	3.67503e-06	0.210685
0805	zooHARs	2.60017e-05	0.000447819	0.00212613	17.2227	81.7692	0.841306	-3.91452e-07	5.2763e-06	-0.0741907
1443	nchaes_merged	0.000277295	-0.00128021	0.00789524	-4.61677	28.4724	0.843448	-2.72585e-07	1.25324e-06	-0.217504
UKB_460K.cov_SMOKING_STATUS	haqer	0.00093455	0.0013472	0.00212075	1.44155	2.26927	0.845818	2.22011e-08	3.81283e-08	0.582275
Hip_Width.Legs	nchaes_merged	0.000277295	0.00140704	0.00582118	5.07416	20.9927	0.846236	-8.14e-07	1.48e-06	-0.54891
1545	LinARs	0.000239718	0.00120843	0.00518172	5.04103	21.6159	0.851944	2.41278e-08	1.43058e-06	0.0168658
PASS_LDL	LinARs	0.000239718	0.00128399	0.00561381	5.35623	23.4184	0.852441	4.00921e-08	4.05523e-07	0.0988651
PASS_AgeFirstBirth	nchaes_merged	0.000277295	-0.000740158	0.00551609	-2.66921	19.8925	0.853865	-1.29201e-07	2.07398e-07	-0.622965
UKB_460K.pigment_TANNING	haqer	0.00093455	0.00276508	0.0102588	2.95873	10.9773	0.854437	1.58091e-08	1.52536e-07	0.103641
Arms.Legs	LinARs	0.000239718	0.00167193	0.0079542	6.97457	33.1814	0.855544	-8.75699e-07	2.36262e-06	-0.370647
UKB_460K.pigment_HAIR	nchaes_merged	0.000277295	0.00117411	0.00514314	4.23415	18.5475	0.859009	-1.01428e-07	4.67372e-07	-0.217018
PASS_LDL	zooHARs	2.60017e-05	-0.000424967	0.00255882	-16.3439	98.4097	0.860128	-4.15226e-07	1.71095e-06	-0.242688
Arms.Legs	haqer	0.00093455	0.00194849	0.00589454	2.08495	6.30735	0.862958	9.87362e-08	4.61737e-07	0.213836
1904	zooHARs	2.60017e-05	-0.000224608	0.00145784	-8.63824	56.0671	0.863096	-7.03078e-07	3.66221e-06	-0.191982
PASS_Rheumatoid_Arthritis	haqer	0.00093455	-0.000437769	0.00801797	-0.468427	8.5795	0.863755	-4.44007e-08	2.68935e-07	-0.165098
2155	LinARs	0.000239718	-0.00132894	0.00957178	-5.54375	39.9293	0.869251	-3.50783e-07	1.21447e-06	-0.288837
UKB_460K.blood_EOSINOPHIL_COUNT	haqer	0.00093455	0.000309132	0.0039794	0.330781	4.25809	0.874572	-2.99482e-08	1.64574e-07	-0.181973
PASS_Anorexia	nchaes_merged	0.000277295	0.00150715	0.00794157	5.43517	28.6394	0.877315	1.92372e-08	1.15875e-06	0.0166017
Legs.Calculated_Height	zooHARs	2.60017e-05	-0.000312667	0.0022667	-12.0249	87.1754	0.881728	-2.14399e-06	7.271e-06	-0.294869
PASS_Schizophrenia	haqer	0.00093455	0.00135965	0.00313014	1.45487	3.34935	0.891673	8.59197e-08	2.56148e-07	0.33543
PASS_Ulcerative_Colitis	LinARs	0.000239718	0.00111422	0.00672279	4.64804	28.0445	0.896656	2.20201e-07	1.36134e-06	0.161754
RVEDV	zooHARs	2.60017e-05	-0.000225946	0.00204104	-8.68966	78.4966	0.901427	-7.83759e-07	3.38252e-06	-0.231708
UKB_460K.blood_PLATELET_COUNT	zooHARs	2.60017e-05	9.07088e-05	0.000527875	3.48858	20.3016	0.902497	-5.57514e-08	1.1927e-06	-0.0467438
UKB_460K.disease_DERMATOLOGY	haqer	0.00093455	0.00272961	0.0148503	2.92078	15.8903	0.903546	3.23076e-09	3.29185e-08	0.098144
2121	nchaes_merged	0.000277295	-0.000363817	0.00560464	-1.31202	20.2118	0.908934	-3.72275e-07	1.09053e-06	-0.341371
RVEF	zooHARs	2.60017e-05	0.0002046	0.00170999	7.86873	65.7648	0.916368	2.00291e-08	2.59015e-06	0.00773277
short_axis_cm_pa	zooHARs	2.60017e-05	0.000318307	0.0027991	12.2418	107.651	0.917049	-3.94919e-08	4.05411e-06	-0.0097412
1904	nchaes_merged	0.000277295	-0.000176747	0.00476191	-0.637398	17.1727	0.924032	-2.53044e-07	1.13955e-06	-0.222057
PASS_bipolar1	LinARs	0.000239718	0.00074753	0.00554222	3.11837	23.1197	0.927135	5.05567e-08	1.1846e-06	0.0426783
Hip_Width.Calculated_Height	LinARs	0.000239718	0.000664157	0.00481709	2.77057	20.0948	0.929709	-8.67097e-07	1.20719e-06	-0.718275
UKB_460K.disease_HYPOTHYROIDISM_SELF_REP	zooHARs	2.60017e-05	-4.39584e-05	0.000839935	-1.6906	32.3032	0.933708	-1.3727e-08	2.97013e-07	-0.0462167
UKB_460K.other_MORNINGPERSON	zooHARs	2.60017e-05	9.73249e-05	0.0008785	3.74303	33.7863	0.935302	-1.47046e-07	5.95642e-07	-0.246869
UKB_460K.disease_RESPIRATORY_ENT	haqer	0.00093455	0.000487145	0.00571537	0.521262	6.11564	0.937455	-1.83389e-09	6.08867e-08	-0.0301196
UKB_460K.disease_AID_SURE	zooHARs	2.60017e-05	-0.000229873	0.00335582	-8.84069	129.062	0.93876	-2.82097e-08	2.09869e-07	-0.134416
UKB_460K.body_BALDING1	nchaes_merged	0.000277295	0.000733206	0.00660759	2.64414	23.8287	0.944678	-6.31069e-07	8.84633e-07	-0.713368
short_axis_cm_pa	LinARs	0.000239718	0.00063765	0.00688843	2.66	28.7355	0.953918	-2.36081e-07	1.07114e-06	-0.220401
UKB_460K.disease_DERMATOLOGY	LinARs	0.000239718	-0.000268248	0.0106564	-1.11901	44.4537	0.962157	2.09976e-09	9.24279e-08	0.0227178
UKB_460K.pigment_SKIN	haqer	0.00093455	0.00148975	0.0122161	1.59408	13.0717	0.963586	2.96328e-09	1.91871e-07	0.0154441
PASS_NumberChildrenEverBorn	haqer	0.00093455	0.00127175	0.00806022	1.36081	8.62471	0.966585	4.47937e-09	3.3163e-08	0.135071
0343	nchaes_merged	0.000277295	8.51475e-06	0.00738478	0.0307065	26.6315	0.970788	-6.61665e-07	1.85536e-06	-0.356624
1437	nchaes_merged	0.000277295	4.0978e-05	0.00656911	0.147778	23.69	0.971242	2.01173e-08	1.3406e-06	0.0150062
UKB_460K.body_HEIGHTz	zooHARs	2.60017e-05	8.81465e-06	0.000520632	0.339003	20.023	0.973672	-7.80287e-07	2.26273e-06	-0.344843
Hip_Width.Legs	zooHARs	2.60017e-05	-1.82987e-05	0.00136291	-0.703753	52.4164	0.974038	-1.42587e-06	3.62374e-06	-0.393481
UKB_460K.bp_SYSTOLICadjMEDz	nchaes_merged	0.000277295	0.000231273	0.00239097	0.834033	8.62248	0.984643	-3.4001e-07	3.2746e-07	-1.03833
1357	LinARs	0.000239718	0.000277384	0.00553252	1.15712	23.0792	0.994574	-1.65625e-07	1.06194e-06	-0.155965
Tibia.Femur	zooHARs	2.60017e-05	2.97497e-05	0.00183429	1.14415	70.545	0.998354	-1.35487e-06	5.43478e-06	-0.249296
UKB_460K.blood_PLATELET_COUNT	human_chimp_DHS_gain	0.000107697	-0.00304682	0.00087831	-28.2906	8.15536	0.000574117	-1.81027e-06	4.81471e-07	-3.75988
Average_Arms.Calculated_Height_lmm_combo	human_chimp_DHS_gain	0.000107697	-0.00765114	0.00245565	-71.0431	22.8014	0.00168928	-5.39483e-06	1.6397e-06	-3.29013
Average_Tibia.Average_Femur_lmm_combo	human_chimp_DHS_gain	0.000107697	-0.00684788	0.00264257	-63.5845	24.5371	0.00855787	-5.5576e-06	1.97801e-06	-2.80969
UKB_460K.body_WHRadjBMIz	human_chimp_DHS_gain	0.000107697	-0.00260649	0.00133913	-24.202	12.4342	0.0426937	-7.73397e-07	3.5407e-07	-2.18431
0805	human_chimp_DHS_gain	0.000107697	-0.00579659	0.00311074	-53.823	28.8841	0.0640836	-3.70847e-06	1.91962e-06	-1.93188
Hip_Width.Calculated_Height_lmm_combo	human_chimp_DHS_gain	0.000107697	-0.00584772	0.0034386	-54.2978	31.9284	0.0811927	-3.53697e-06	1.84281e-06	-1.91933
Hip_Width.Average_Legs_lmm_combo	human_chimp_DHS_gain	0.000107697	-0.00495178	0.0029325	-45.9787	27.2292	0.0836956	-3.54444e-06	1.87542e-06	-1.88994
PASS_AgeFirstBirth	human_chimp_DHS_gain	0.000107697	-0.00421898	0.00255638	-39.1745	23.7368	0.087446	-4.17046e-07	2.42684e-07	-1.71847
PASS_HDL	human_chimp_DHS_gain	0.000107697	-0.00460209	0.00280796	-42.7318	26.0727	0.104021	-9.16401e-07	5.65637e-07	-1.62012
1391	human_chimp_DHS_gain	0.000107697	-0.0049952	0.00317022	-46.3819	29.4364	0.10671	-3.29555e-06	2.02039e-06	-1.63114
UKB_460K.repro_MENARCHE_AGE	human_chimp_DHS_gain	0.000107697	-0.00184372	0.00125346	-17.1195	11.6387	0.119059	-7.18851e-07	4.92563e-07	-1.45941
UKB_460K.other_MORNINGPERSON	human_chimp_DHS_gain	0.000107697	-0.00187627	0.00127758	-17.4217	11.8627	0.122994	-3.02269e-07	2.11811e-07	-1.42707
UKB_460K.blood_EOSINOPHIL_COUNT	human_chimp_DHS_gain	0.000107697	-0.00179353	0.00122863	-16.6534	11.4082	0.126228	-7.60577e-07	4.41451e-07	-1.7229
Average_Legs.Calculated_Height_lmm_combo	human_chimp_DHS_gain	0.000107697	-0.00318358	0.00257378	-29.5605	23.8983	0.196072	-2.69527e-06	1.95598e-06	-1.37796
PASS_Coronary_Artery_Disease	human_chimp_DHS_gain	0.000107697	-0.00776364	0.00616027	-72.0877	57.2	0.206295	-9.35204e-07	7.22059e-07	-1.29519
UKB_460K.disease_AID_SURE	human_chimp_DHS_gain	0.000107697	0.0106063	0.00848065	98.4827	78.7453	0.214261	1.59804e-07	1.2845e-07	1.2441
UKB_460K.pigment_TANNING	human_chimp_DHS_gain	0.000107697	-0.00384936	0.00299983	-35.7424	27.8543	0.216301	-5.26887e-07	4.07783e-07	-1.29208
UKB_460K.pigment_SUNBURN	human_chimp_DHS_gain	0.000107697	-0.00240039	0.00196958	-22.2883	18.2881	0.216841	-2.94914e-07	2.35248e-07	-1.25363
short_axis_cm_root	human_chimp_DHS_gain	0.000107697	-0.0037641	0.00319815	-34.9508	29.6958	0.22431	-1.73616e-06	1.2793e-06	-1.35712
1768	human_chimp_DHS_gain	0.000107697	0.00390194	0.00335913	36.2307	31.1905	0.252258	2.046e-06	1.82313e-06	1.12224
PASS_Ulcerative_Colitis	human_chimp_DHS_gain	0.000107697	-0.00539842	0.00488539	-50.1259	45.3623	0.255651	-2.69547e-06	2.17278e-06	-1.24056
UKB_460K.body_HEIGHTz	human_chimp_DHS_gain	0.000107697	-0.000822723	0.000913731	-7.63923	8.48426	0.310796	-1.1553e-06	9.65903e-07	-1.19609
UKB_460K.bmd_HEEL_TSCOREz	human_chimp_DHS_gain	0.000107697	-0.00121834	0.00131491	-11.3126	12.2093	0.311491	-9.08354e-07	7.18461e-07	-1.26431
UKB_460K.disease_HI_CHOL_SELF_REP	human_chimp_DHS_gain	0.000107697	-0.00177658	0.00183325	-16.496	17.0223	0.312454	-1.60319e-07	1.47423e-07	-1.08748
UKB_460K.pigment_HAIR	human_chimp_DHS_gain	0.000107697	-0.00310479	0.0028984	-28.8288	26.9125	0.31436	-9.30505e-07	8.36506e-07	-1.11237
UKB_460K.body_BMIz	human_chimp_DHS_gain	0.000107697	0.00107522	0.00096974	9.98373	9.00432	0.319078	4.43282e-07	4.22429e-07	1.04936
3919	human_chimp_DHS_gain	0.000107697	-0.00290517	0.00302315	-26.9753	28.0709	0.323099	-1.67437e-06	1.65499e-06	-1.01171
UKB_460K.disease_ALLERGY_ECZEMA_DIAGNOSED	human_chimp_DHS_gain	0.000107697	-0.00122544	0.00133265	-11.3786	12.3741	0.325126	-1.96228e-07	1.78881e-07	-1.09697
0343	human_chimp_DHS_gain	0.000107697	0.00330469	0.00333358	30.685	30.9533	0.334315	2.0506e-06	2.16736e-06	0.946128
UKB_460K.cov_SMOKING_STATUS	human_chimp_DHS_gain	0.000107697	0.00163193	0.00162028	15.153	15.0448	0.347758	2.44856e-07	2.52839e-07	0.968424
1108	human_chimp_DHS_gain	0.000107697	0.00477255	0.00504649	44.3146	46.8581	0.348214	1.83358e-06	1.95074e-06	0.939943
UKB_460K.disease_RESPIRATORY_ENT	human_chimp_DHS_gain	0.000107697	-0.00167596	0.00189598	-15.5618	17.6047	0.349059	-1.76672e-07	1.75971e-07	-1.00398
1904	human_chimp_DHS_gain	0.000107697	-0.00241585	0.00267148	-22.4319	24.8055	0.351154	-1.58875e-06	1.65055e-06	-0.962559
1995	human_chimp_DHS_gain	0.000107697	-0.00255602	0.00301087	-23.7334	27.9568	0.37217	-1.80535e-06	1.82563e-06	-0.988891
UKB_460K.lung_FEV1FVCzSMOKE	human_chimp_DHS_gain	0.000107697	0.00207495	0.0023809	19.2665	22.1074	0.409945	7.32759e-07	1.02711e-06	0.713419
PASS_bipolar1	human_chimp_DHS_gain	0.000107697	-0.00260215	0.00349507	-24.1617	32.4528	0.433951	-1.33998e-06	1.63076e-06	-0.821692
RVEF	human_chimp_DHS_gain	0.000107697	-0.00298686	0.00389165	-27.7338	36.1351	0.437805	-1.18945e-06	1.46103e-06	-0.814119
1357	human_chimp_DHS_gain	0.000107697	-0.00343897	0.00464226	-31.9319	43.1047	0.438144	-1.52055e-06	1.932e-06	-0.787033
UKB_460K.disease_DERMATOLOGY	human_chimp_DHS_gain	0.000107697	-0.00394735	0.00522926	-36.6523	48.5552	0.441283	-8.44092e-08	1.01187e-07	-0.834192
rafac	human_chimp_DHS_gain	0.000107697	-0.00444254	0.00607877	-41.2503	56.4431	0.445099	-1.05549e-06	1.29118e-06	-0.817464
short_axis_cm_pa	human_chimp_DHS_gain	0.000107697	-0.00249036	0.00346166	-23.1237	32.1425	0.452948	-9.50936e-07	1.20261e-06	-0.790727
2136	human_chimp_DHS_gain	0.000107697	0.00771205	0.0104541	71.6087	97.0695	0.461236	1.13867e-06	1.55098e-06	0.734163
1545	human_chimp_DHS_gain	0.000107697	-0.00215117	0.00310287	-19.9743	28.811	0.464735	-1.47064e-06	1.86929e-06	-0.786738
UKB_460K.bp_SYSTOLICadjMEDz	human_chimp_DHS_gain	0.000107697	-0.000762858	0.00119102	-7.08336	11.059	0.465202	-3.65961e-07	4.31368e-07	-0.848373
UKB_460K.blood_WHITE_COUNT	human_chimp_DHS_gain	0.000107697	-0.000691625	0.00116076	-6.42194	10.778	0.490237	-3.39744e-07	4.09456e-07	-0.829744
UKB_460K.lung_FVCzSMOKE	human_chimp_DHS_gain	0.000107697	0.000828685	0.00110692	7.69458	10.2781	0.515183	1.85085e-07	4.02437e-07	0.459912
UKB_460K.body_BALDING1	human_chimp_DHS_gain	0.000107697	-0.00141463	0.00254571	-13.1353	23.6377	0.548168	-7.1702e-07	8.8085e-07	-0.814009
1443	human_chimp_DHS_gain	0.000107697	-0.00239109	0.00421308	-22.2019	39.1197	0.558363	-9.24301e-07	1.71803e-06	-0.538
UKB_460K.repro_MENOPAUSE_AGE	human_chimp_DHS_gain	0.000107697	-0.00190763	0.00386717	-17.7129	35.9078	0.598022	-3.36124e-07	6.46937e-07	-0.519561
PASS_DS	human_chimp_DHS_gain	0.000107697	-0.00232422	0.00465343	-21.5811	43.2085	0.598351	-1.55142e-07	3.02617e-07	-0.512666
PASS_Autism	human_chimp_DHS_gain	0.000107697	0.0027251	0.00504337	25.3033	46.8292	0.600087	2.54512e-06	4.82999e-06	0.52694
UKB_460K.cov_EDU_YEARS	human_chimp_DHS_gain	0.000107697	0.000823164	0.00139717	7.64332	12.9731	0.608981	1.68754e-07	2.95775e-07	0.570549
PASS_Crohns_Disease	human_chimp_DHS_gain	0.000107697	-0.00153392	0.00340022	-14.2429	31.5721	0.629052	-1.57243e-06	2.80886e-06	-0.55981
Average_Arms.Average_Legs_lmm_combo	human_chimp_DHS_gain	0.000107697	-0.00121944	0.00285492	-11.3229	26.5087	0.640311	-1.08926e-06	1.92371e-06	-0.566227
ramax_area	human_chimp_DHS_gain	0.000107697	-0.00200244	0.00452845	-18.5933	42.048	0.641353	-8.13113e-07	1.51485e-06	-0.536763
UKB_460K.mental_NEUROTICISM	human_chimp_DHS_gain	0.000107697	-0.000484864	0.00127653	-4.50211	11.8529	0.642634	-8.51765e-08	2.26484e-07	-0.376082
RVEDV	human_chimp_DHS_gain	0.000107697	0.00181807	0.0038808	16.8814	36.0344	0.66117	6.38442e-07	1.56545e-06	0.407833
UKB_460K.blood_RBC_DISTRIB_WIDTH	human_chimp_DHS_gain	0.000107697	-0.000570499	0.00156696	-5.29725	14.5497	0.663593	-2.65575e-07	5.23283e-07	-0.507516
UKB_460K.disease_HYPOTHYROIDISM_SELF_REP	human_chimp_DHS_gain	0.000107697	0.00215125	0.00500345	19.975	46.4585	0.682196	1.60464e-07	4.22889e-07	0.379447
UKB_460K.blood_RED_COUNT	human_chimp_DHS_gain	0.000107697	-0.000404093	0.00178687	-3.75212	16.5916	0.7751	-3.05009e-07	7.31348e-07	-0.41705
UKB_460K.pigment_SKIN	human_chimp_DHS_gain	0.000107697	0.00276231	0.0104226	25.6489	96.7772	0.799687	3.07325e-07	1.35883e-06	0.226168
2155	human_chimp_DHS_gain	0.000107697	0.00157931	0.0059629	14.6643	55.3673	0.803721	3.77259e-07	1.67321e-06	0.22547
UKB_460K.disease_T2D	human_chimp_DHS_gain	0.000107697	0.00066103	0.00290554	6.13785	26.9788	0.849176	3.85198e-08	2.18368e-07	0.176399
1474	human_chimp_DHS_gain	0.000107697	0.000584574	0.00359666	5.42794	33.3961	0.894472	1.69585e-07	1.95887e-06	0.0865728
1437	human_chimp_DHS_gain	0.000107697	0.000426096	0.00302201	3.95643	28.0602	0.915634	6.75226e-08	1.54245e-06	0.0437761
PASS_Rheumatoid_Arthritis	human_chimp_DHS_gain	0.000107697	-0.000342003	0.00517698	-3.1756	48.0698	0.93059	-2.23022e-07	1.49965e-06	-0.148716
PASS_LDL	human_chimp_DHS_gain	0.000107697	0.000427072	0.00369381	3.96549	34.2981	0.931041	8.59445e-09	5.95233e-07	0.0144388
PASS_NumberChildrenEverBorn	human_chimp_DHS_gain	0.000107697	-0.000295628	0.00524957	-2.74499	48.7438	0.938856	-1.26382e-08	1.87696e-07	-0.0673334
2121	human_chimp_DHS_gain	0.000107697	-0.000153282	0.00443007	-1.42327	41.1345	0.952751	-2.2363e-07	2.15769e-06	-0.103643
PASS_Anorexia	human_chimp_DHS_gain	0.000107697	-6.12909e-05	0.00468982	-0.569104	43.5464	0.971323	-6.06081e-08	1.7272e-06	-0.0350904
PASS_Schizophrenia	human_chimp_DHS_gain	0.000107697	0.000157798	0.00186216	1.4652	17.2907	0.97855	7.34804e-08	1.3285e-06	0.055311
