# Supplementary material for: The trait-specific timing of accelerated genomic change in the human lineage
Source: Cell Genom. 2025 Jan 8;5(1):100740. doi: 10.1016/j.xgen.2024.100740 (PMC11770217; doi:10.1016/j.xgen.2024.100740)
Supplement: Table S18. S-LDSC and HARE Ranking, related to Figure 3 [file mmc19.xlsx]

## Sheet: S-LDSC and HARE Ranking
Table S18 - S-LDSC and HARE Ranking, related to Figure 3
Phenotype	Annotations	HARE_enrichment_ranking	SLDSC_enrichment_ranking
Tibia.Femur	zooHARs	1	393
RVEF	selsweeps	2	359
ramax_area	zooHARs	3	4
RVEDV	selsweeps	4	214
1108	human_chimp_DHS_gain	5	13
Hip_Width.Legs	GSE63648_7pcw	6	84
UKB_460K.disease_DERMATOLOGY	zooHARs	7	730
Arms.Calculated_Height	zooHARs	8	36
short_axis_cm_root	E44_47_Limb_HGEP	9	168
RVEDV	E44_47_Limb_HGEP	10	150
0343	zooHARs	11	40
1443	selsweeps	12	449
0343	GSE63648_8_5pcw	13	163
2121	GSE63648_7pcw	14	91
2121	E44_47_Limb_HGEP	15	537
1545	GSE63648_8_5pcw	16	234
1995	EP_combined_human_macaque_prefontal_cortex_hg19	17	126
1437	E44_47_Limb_HGEP	18	185
short_axis_cm_pa	zooHARs	19	69
UKB_460K.repro_MENOPAUSE_AGE	selsweeps	20	202
Hip_Width.Calculated_Height	GSE63648_7pcw	21	72
PASS_Ulcerative_Colitis	human_chimp_DHS_gain	22	719
UKB_460K.mental_NEUROTICISM	selsweeps	23	278
UKB_460K.disease_RESPIRATORY_ENT	GSE63648_7pcw	24	226
0343	GSE63648_7pcw	25	106
Hip_Width.Legs	zooHARs	26	526
1545	E44_47_Limb_HGEP	27	292
Tibia.Femur	nchaes_merged	28	32
PASS_AgeFirstBirth	ALLEUR_NMATCH	29	467
PASS_LDL	zooHARs	30	660
1108	GSE63648_8_5pcw	31	566
UKB_460K.disease_T2D	E44_47_Limb_HGEP	32	440
1108	E44_47_Limb_HGEP	33	225
0805	nchaes_merged	34	629
Tibia.Femur	LinARs	35	627
1108	GSE63648_7pcw	36	178
1904	E44_47_Limb_HGEP	37	179
ramax_area	selsweeps	38	251
Arms.Calculated_Height	GSE63648_7pcw	39	96
PASS_HDL	E44_47_Limb_HGEP	40	609
short_axis_cm_root	GSE63648_7pcw	41	289
PASS_Ulcerative_Colitis	GSE63648_8_5pcw	42	182
Legs.Calculated_Height	GSE63648_7pcw	43	112
0805	LinARs	44	23
short_axis_cm_pa	E44_47_Limb_HGEP	45	160
UKB_460K.disease_T2D	GSE63648_8_5pcw	46	114
Hip_Width.Legs	E44_47_Limb_HGEP	47	97
UKB_460K.cov_SMOKING_STATUS	nchaes_merged	48	70
short_axis_cm_pa	GSE63648_7pcw	49	141
UKB_460K.pigment_SUNBURN	human_chimp_DHS_gain	50	682
UKB_460K.repro_MENOPAUSE_AGE	zooHARs	51	6
PASS_Rheumatoid_Arthritis	human_chimp_DHS_gain	52	584
UKB_460K.pigment_SUNBURN	zooHARs	53	714
1357	GSE63648_12Combinedpcw_ac_me2_Hu_gain	54	577
PASS_HDL	GSE63648_12Combinedpcw_ac_me2_Hu_gain	55	298
Hip_Width.Legs	GSE63648_8_5pcw	56	118
RVEDV	zooHARs	57	633
Arms.Calculated_Height	E44_47_Limb_HGEP	58	94
Hip_Width.Calculated_Height	E44_47_Limb_HGEP	59	65
UKB_460K.mental_NEUROTICISM	nchaes_merged	60	52
1357	ALLEUR_NMATCH	61	409
UKB_460K.disease_T2D	GSE63648_7pcw	62	139
1768	E44_47_Limb_HGEP	63	169
1437	GSE63648_7pcw	64	215
1995	E44_47_Limb_HGEP	65	240
1108	GSE63648_12Combinedpcw_ac_me2_Hu_gain	66	384
Legs.Calculated_Height	E44_47_Limb_HGEP	67	92
0343	E44_47_Limb_HGEP	68	134
UKB_460K.disease_HYPOTHYROIDISM_SELF_REP	E44_47_Limb_HGEP	69	364
1443	GSE63648_7pcw	70	218
ramax_area	ALLEUR_NMATCH	71	485
1443	human_chimp_DHS_gain	72	681
1391	E44_47_Limb_HGEP	73	346
ramax_area	nchaes_merged	74	11
1391	EP_combined_human_macaque_prefontal_cortex_hg19	75	111
PASS_Ulcerative_Colitis	E44_47_Limb_HGEP	76	611
short_axis_cm_root	zooHARs	77	2
UKB_460K.blood_PLATELET_COUNT	E44_47_Limb_HGEP	78	255
Legs.Calculated_Height	GSE63648_8_5pcw	79	100
1443	E44_47_Limb_HGEP	80	67
UKB_460K.blood_WHITE_COUNT	E44_47_Limb_HGEP	81	170
UKB_460K.disease_DERMATOLOGY	GSE63648_7pcw	82	396
UKB_460K.bmd_HEEL_TSCOREz	E44_47_Limb_HGEP	83	172
UKB_460K.disease_ALLERGY_ECZEMA_DIAGNOSED	GSE63648_7pcw	84	219
UKB_460K.other_MORNINGPERSON	zooHARs	85	210
Arms.Legs	GSE63648_7pcw	86	75
UKB_460K.body_WHRadjBMIz	E44_47_Limb_HGEP	87	127
PASS_Crohns_Disease	GSE63648_7pcw	88	148
UKB_460K.disease_DERMATOLOGY	EP_combined_human_macaque_prefontal_cortex_hg19	89	247
1443	GSE63648_8_5pcw	90	603
Tibia.Femur	GSE63648_7pcw	91	175
UKB_460K.pigment_SKIN	E44_47_Limb_HGEP	92	133
UKB_460K.lung_FVCzSMOKE	zooHARs	93	54
UKB_460K.disease_RESPIRATORY_ENT	E44_47_Limb_HGEP	94	427
UKB_460K.disease_HYPOTHYROIDISM_SELF_REP	EP_combined_human_macaque_prefontal_cortex_hg19	95	277
PASS_Ulcerative_Colitis	EP_combined_human_macaque_prefontal_cortex_hg19	96	564
UKB_460K.body_WHRadjBMIz	GSE63648_7pcw	97	136
1443	zooHARs	98	709
UKB_460K.lung_FEV1FVCzSMOKE	E44_47_Limb_HGEP	99	110
PASS_AgeFirstBirth	haqer	100	181
PASS_Ulcerative_Colitis	GSE63648_7pcw	101	78
short_axis_cm_root	EP_combined_human_macaque_prefontal_cortex_hg19	102	520
UKB_460K.pigment_TANNING	zooHARs	103	706
Arms.Calculated_Height	GSE63648_8_5pcw	104	86
PASS_Crohns_Disease	E44_47_Limb_HGEP	105	583
PASS_Rheumatoid_Arthritis	GSE63648_7pcw	106	161
UKB_460K.blood_RED_COUNT	E44_47_Limb_HGEP	107	248
UKB_460K.blood_EOSINOPHIL_COUNT	E44_47_Limb_HGEP	108	223
Arms.Legs	nchaes_merged	109	80
UKB_460K.blood_RBC_DISTRIB_WIDTH	E44_47_Limb_HGEP	110	458
UKB_460K.pigment_HAIR	E44_47_Limb_HGEP	111	184
UKB_460K.body_HEIGHTz	E44_47_Limb_HGEP	112	116
short_axis_cm_root	selsweeps	113	266
RVEDV	nchaes_merged	114	17
ramax_area	E44_47_Limb_HGEP	115	191
1357	GSE63648_8_5pcw	116	525
Arms.Legs	E44_47_Limb_HGEP	117	245
UKB_460K.disease_HI_CHOL_SELF_REP	E44_47_Limb_HGEP	118	300
RVEF	GSE63648_12Combinedpcw_ac_me2_Hu_gain	119	534
0343	LinARs	120	580
PASS_HDL	EP_combined_human_macaque_prefontal_cortex_hg19	121	151
UKB_460K.pigment_TANNING	E44_47_Limb_HGEP	122	290
UKB_460K.bmd_HEEL_TSCOREz	GSE63648_7pcw	123	85
UKB_460K.disease_ALLERGY_ECZEMA_DIAGNOSED	zooHARs	124	53
PASS_LDL	GSE63648_12Combinedpcw_ac_me2_Hu_gain	125	321
PASS_HDL	GSE63648_8_5pcw	126	486
UKB_460K.disease_ALLERGY_ECZEMA_DIAGNOSED	E44_47_Limb_HGEP	127	387
Hip_Width.Calculated_Height	human_chimp_DHS_gain	128	723
UKB_460K.body_BALDING1	GSE63648_7pcw	129	93
1545	GSE63648_7pcw	130	304
ramax_area	human_chimp_DHS_gain	131	673
2121	EP_combined_human_macaque_prefontal_cortex_hg19	132	474
UKB_460K.lung_FVCzSMOKE	E44_47_Limb_HGEP	133	113
UKB_460K.mental_NEUROTICISM	LinARs	134	26
PASS_AgeFirstBirth	LinARs	135	653
Hip_Width.Legs	GSE63648_12Combinedpcw_ac_me2_Hu_gain	136	243
UKB_460K.other_MORNINGPERSON	nchaes_merged	137	89
Legs.Calculated_Height	GSE63648_12Combinedpcw_ac_me2_Hu_gain	138	186
UKB_460K.disease_RESPIRATORY_ENT	zooHARs	139	5
1108	selsweeps	140	460
2121	GSE63648_8_5pcw	141	510
UKB_460K.pigment_SKIN	zooHARs	142	652
0343	GSE63648_12Combinedpcw_ac_me2_Hu_gain	143	241
UKB_460K.bp_SYSTOLICadjMEDz	E44_47_Limb_HGEP	144	257
UKB_460K.disease_ALLERGY_ECZEMA_DIAGNOSED	GSE63648_12Combinedpcw_ac_me2_Hu_gain	145	343
UKB_460K.body_BMIz	zooHARs	146	30
UKB_460K.blood_PLATELET_COUNT	GSE63648_7pcw	147	249
UKB_460K.body_BALDING1	selsweeps	148	342
1437	GSE63648_8_5pcw	149	140
PASS_HDL	GSE63648_7pcw	150	402
1545	EP_combined_human_macaque_prefontal_cortex_hg19	151	155
UKB_460K.blood_PLATELET_COUNT	GSE63648_8_5pcw	152	291
UKB_460K.body_WHRadjBMIz	GSE63648_8_5pcw	153	128
Tibia.Femur	E44_47_Limb_HGEP	154	145
UKB_460K.body_BALDING1	E44_47_Limb_HGEP	155	235
UKB_460K.lung_FEV1FVCzSMOKE	zooHARs	156	28
UKB_460K.lung_FVCzSMOKE	GSE63648_7pcw	157	147
PASS_Schizophrenia	LinARs	158	88
UKB_460K.blood_EOSINOPHIL_COUNT	GSE63648_8_5pcw	159	399
UKB_460K.disease_HI_CHOL_SELF_REP	GSE63648_12Combinedpcw_ac_me2_Hu_gain	160	115
Legs.Calculated_Height	ALLEUR_NMATCH	161	414
UKB_460K.lung_FEV1FVCzSMOKE	GSE63648_7pcw	162	104
PASS_bipolar1	ALLEUR_NMATCH	163	324
UKB_460K.disease_RESPIRATORY_ENT	human_chimp_DHS_gain	164	659
PASS_Schizophrenia	E44_47_Limb_HGEP	165	469
1443	GSE63648_12Combinedpcw_ac_me2_Hu_gain	166	425
UKB_460K.body_BALDING1	zooHARs	167	726
UKB_460K.repro_MENOPAUSE_AGE	GSE63648_8_5pcw	168	539
UKB_460K.body_WHRadjBMIz	GSE63648_12Combinedpcw_ac_me2_Hu_gain	169	228
UKB_460K.disease_ALLERGY_ECZEMA_DIAGNOSED	EP_combined_human_macaque_prefontal_cortex_hg19	170	345
UKB_460K.disease_T2D	GSE63648_12Combinedpcw_ac_me2_Hu_gain	171	538
PASS_Schizophrenia	selsweeps	172	297
PASS_bipolar1	EP_combined_human_macaque_prefontal_cortex_hg19	173	573
UKB_460K.blood_EOSINOPHIL_COUNT	GSE63648_7pcw	174	224
PASS_bipolar1	GSE63648_8_5pcw	175	529
UKB_460K.disease_ALLERGY_ECZEMA_DIAGNOSED	GSE63648_8_5pcw	176	305
UKB_460K.blood_EOSINOPHIL_COUNT	zooHARs	177	121
Tibia.Femur	GSE63648_8_5pcw	178	333
1357	EP_combined_human_macaque_prefontal_cortex_hg19	179	435
UKB_460K.cov_SMOKING_STATUS	LinARs	180	44
UKB_460K.repro_MENARCHE_AGE	selsweeps	181	380
UKB_460K.blood_WHITE_COUNT	GSE63648_7pcw	182	261
PASS_Rheumatoid_Arthritis	E44_47_Limb_HGEP	183	87
UKB_460K.bmd_HEEL_TSCOREz	GSE63648_8_5pcw	184	190
1391	GSE63648_12Combinedpcw_ac_me2_Hu_gain	185	326
UKB_460K.disease_RESPIRATORY_ENT	EP_combined_human_macaque_prefontal_cortex_hg19	186	451
UKB_460K.body_BMIz	nchaes_merged	187	167
1995	selsweeps	188	408
2121	GSE63648_12Combinedpcw_ac_me2_Hu_gain	189	558
1108	LinARs	190	37
1904	GSE63648_8_5pcw	191	555
1545	GSE63648_12Combinedpcw_ac_me2_Hu_gain	192	193
UKB_460K.blood_PLATELET_COUNT	GSE63648_12Combinedpcw_ac_me2_Hu_gain	193	536
PASS_Ulcerative_Colitis	GSE63648_12Combinedpcw_ac_me2_Hu_gain	194	505
RVEF	ALLEUR_NMATCH	195	488
Arms.Calculated_Height	nchaes_merged	196	630
PASS_HDL	zooHARs	197	1
short_axis_cm_root	GSE63648_12Combinedpcw_ac_me2_Hu_gain	198	497
RVEDV	human_chimp_DHS_gain	199	50
1904	GSE63648_12Combinedpcw_ac_me2_Hu_gain	200	307
UKB_460K.body_HEIGHTz	GSE63648_7pcw	201	123
UKB_460K.disease_HI_CHOL_SELF_REP	GSE63648_8_5pcw	202	177
UKB_460K.repro_MENARCHE_AGE	nchaes_merged	203	643
UKB_460K.disease_HI_CHOL_SELF_REP	selsweeps	204	377
UKB_460K.body_WHRadjBMIz	selsweeps	205	302
UKB_460K.blood_EOSINOPHIL_COUNT	selsweeps	206	436
UKB_460K.disease_T2D	EP_combined_human_macaque_prefontal_cortex_hg19	207	517
1995	GSE63648_8_5pcw	208	142
UKB_460K.repro_MENOPAUSE_AGE	GSE63648_12Combinedpcw_ac_me2_Hu_gain	209	308
1437	GSE63648_12Combinedpcw_ac_me2_Hu_gain	210	481
1437	zooHARs	211	60
UKB_460K.pigment_SUNBURN	selsweeps	212	314
UKB_460K.blood_RED_COUNT	GSE63648_7pcw	213	159
UKB_460K.bmd_HEEL_TSCOREz	GSE63648_12Combinedpcw_ac_me2_Hu_gain	214	195
UKB_460K.blood_RBC_DISTRIB_WIDTH	EP_combined_human_macaque_prefontal_cortex_hg19	215	208
UKB_460K.blood_WHITE_COUNT	zooHARs	216	616
1995	GSE63648_7pcw	217	156
Hip_Width.Legs	nchaes_merged	218	164
UKB_460K.disease_RESPIRATORY_ENT	GSE63648_12Combinedpcw_ac_me2_Hu_gain	219	310
short_axis_cm_root	GSE63648_8_5pcw	220	493
Legs.Calculated_Height	zooHARs	221	647
RVEF	E44_47_Limb_HGEP	222	122
PASS_LDL	E44_47_Limb_HGEP	223	533
Hip_Width.Calculated_Height	zooHARs	224	21
Hip_Width.Legs	human_chimp_DHS_gain	225	716
UKB_460K.body_HEIGHTz	GSE63648_8_5pcw	226	166
UKB_460K.body_BALDING1	nchaes_merged	227	271
UKB_460K.pigment_SKIN	human_chimp_DHS_gain	228	35
UKB_460K.blood_RBC_DISTRIB_WIDTH	GSE63648_12Combinedpcw_ac_me2_Hu_gain	229	216
UKB_460K.pigment_SUNBURN	E44_47_Limb_HGEP	230	231
UKB_460K.blood_EOSINOPHIL_COUNT	EP_combined_human_macaque_prefontal_cortex_hg19	231	463
UKB_460K.lung_FVCzSMOKE	selsweeps	232	350
1768	GSE63648_12Combinedpcw_ac_me2_Hu_gain	233	395
UKB_460K.bp_SYSTOLICadjMEDz	GSE63648_7pcw	234	187
1474	E44_47_Limb_HGEP	235	171
UKB_460K.repro_MENOPAUSE_AGE	ALLEUR_NMATCH	236	312
UKB_460K.pigment_HAIR	zooHARs	237	720
1474	GSE63648_7pcw	238	288
UKB_460K.disease_RESPIRATORY_ENT	GSE63648_8_5pcw	239	250
UKB_460K.blood_WHITE_COUNT	GSE63648_8_5pcw	240	418
UKB_460K.lung_FVCzSMOKE	GSE63648_8_5pcw	241	120
RVEDV	GSE63648_7pcw	242	221
1108	ALLEUR_NMATCH	243	348
UKB_460K.blood_RED_COUNT	GSE63648_12Combinedpcw_ac_me2_Hu_gain	244	273
UKB_460K.pigment_HAIR	selsweeps	245	334
UKB_460K.blood_WHITE_COUNT	GSE63648_12Combinedpcw_ac_me2_Hu_gain	246	527
UKB_460K.blood_EOSINOPHIL_COUNT	GSE63648_12Combinedpcw_ac_me2_Hu_gain	247	480
RVEF	GSE63648_7pcw	248	329
Hip_Width.Calculated_Height	nchaes_merged	249	74
UKB_460K.blood_RBC_DISTRIB_WIDTH	selsweeps	250	323
UKB_460K.pigment_HAIR	GSE63648_7pcw	251	146
1108	zooHARs	252	42
UKB_460K.pigment_TANNING	human_chimp_DHS_gain	253	705
UKB_460K.body_HEIGHTz	zooHARs	254	476
PASS_LDL	EP_combined_human_macaque_prefontal_cortex_hg19	255	501
UKB_460K.body_BMIz	selsweeps	256	413
PASS_Crohns_Disease	EP_combined_human_macaque_prefontal_cortex_hg19	257	551
1995	GSE63648_12Combinedpcw_ac_me2_Hu_gain	258	102
1443	EP_combined_human_macaque_prefontal_cortex_hg19	259	532
UKB_460K.lung_FEV1FVCzSMOKE	GSE63648_12Combinedpcw_ac_me2_Hu_gain	260	217
UKB_460K.blood_WHITE_COUNT	EP_combined_human_macaque_prefontal_cortex_hg19	261	357
RVEDV	EP_combined_human_macaque_prefontal_cortex_hg19	262	512
UKB_460K.body_HEIGHTz	GSE63648_12Combinedpcw_ac_me2_Hu_gain	263	270
PASS_Rheumatoid_Arthritis	ALLEUR_NMATCH	264	459
UKB_460K.pigment_SUNBURN	nchaes_merged	265	25
UKB_460K.bp_SYSTOLICadjMEDz	GSE63648_12Combinedpcw_ac_me2_Hu_gain	266	209
UKB_460K.lung_FEV1FVCzSMOKE	GSE63648_8_5pcw	267	258
PASS_LDL	GSE63648_8_5pcw	268	183
UKB_460K.pigment_HAIR	GSE63648_8_5pcw	269	502
1474	GSE63648_8_5pcw	270	330
Arms.Calculated_Height	LinARs	271	34
UKB_460K.repro_MENOPAUSE_AGE	E44_47_Limb_HGEP	272	287
0805	human_chimp_DHS_gain	273	722
UKB_460K.lung_FEV1FVCzSMOKE	selsweeps	274	293
UKB_460K.lung_FEV1FVCzSMOKE	EP_combined_human_macaque_prefontal_cortex_hg19	275	515
UKB_460K.bp_SYSTOLICadjMEDz	GSE63648_8_5pcw	276	180
1904	GSE63648_7pcw	277	548
UKB_460K.blood_RBC_DISTRIB_WIDTH	GSE63648_8_5pcw	278	546
3919	E44_47_Limb_HGEP	279	108
UKB_460K.disease_HYPOTHYROIDISM_SELF_REP	GSE63648_8_5pcw	280	531
1357	human_chimp_DHS_gain	281	701
UKB_460K.blood_RED_COUNT	GSE63648_8_5pcw	282	204
UKB_460K.lung_FEV1FVCzSMOKE	human_chimp_DHS_gain	283	47
1391	GSE63648_7pcw	284	316
UKB_460K.mental_NEUROTICISM	ALLEUR_NMATCH	285	400
UKB_460K.pigment_HAIR	GSE63648_12Combinedpcw_ac_me2_Hu_gain	286	588
UKB_460K.blood_PLATELET_COUNT	EP_combined_human_macaque_prefontal_cortex_hg19	287	294
0343	nchaes_merged	288	496
UKB_460K.bp_SYSTOLICadjMEDz	nchaes_merged	289	438
UKB_460K.pigment_HAIR	EP_combined_human_macaque_prefontal_cortex_hg19	290	450
Arms.Legs	GSE63648_8_5pcw	291	154
UKB_460K.bp_SYSTOLICadjMEDz	zooHARs	292	612
UKB_460K.mental_NEUROTICISM	zooHARs	293	33
UKB_460K.lung_FVCzSMOKE	LinARs	294	242
UKB_460K.disease_HYPOTHYROIDISM_SELF_REP	GSE63648_12Combinedpcw_ac_me2_Hu_gain	295	207
UKB_460K.body_HEIGHTz	EP_combined_human_macaque_prefontal_cortex_hg19	296	500
UKB_460K.lung_FVCzSMOKE	GSE63648_12Combinedpcw_ac_me2_Hu_gain	297	174
0805	E44_47_Limb_HGEP	298	130
0343	EP_combined_human_macaque_prefontal_cortex_hg19	299	372
UKB_460K.body_BALDING1	GSE63648_8_5pcw	300	253
UKB_460K.blood_RED_COUNT	zooHARs	301	691
UKB_460K.body_BALDING1	LinARs	302	62
UKB_460K.disease_HYPOTHYROIDISM_SELF_REP	GSE63648_7pcw	303	487
UKB_460K.blood_RBC_DISTRIB_WIDTH	GSE63648_7pcw	304	239
PASS_Crohns_Disease	GSE63648_12Combinedpcw_ac_me2_Hu_gain	305	373
RVEDV	GSE63648_8_5pcw	306	507
Arms.Calculated_Height	GSE63648_12Combinedpcw_ac_me2_Hu_gain	307	135
ramax_area	GSE63648_12Combinedpcw_ac_me2_Hu_gain	308	124
UKB_460K.pigment_SKIN	GSE63648_7pcw	309	410
UKB_460K.body_BALDING1	EP_combined_human_macaque_prefontal_cortex_hg19	310	403
PASS_AgeFirstBirth	nchaes_merged	311	574
UKB_460K.lung_FVCzSMOKE	nchaes_merged	312	641
UKB_460K.pigment_HAIR	human_chimp_DHS_gain	313	697
short_axis_cm_pa	nchaes_merged	314	58
UKB_460K.blood_PLATELET_COUNT	zooHARs	315	227
UKB_460K.bmd_HEEL_TSCOREz	zooHARs	316	711
UKB_460K.repro_MENARCHE_AGE	ALLEUR_NMATCH	317	433
UKB_460K.disease_T2D	human_chimp_DHS_gain	318	129
UKB_460K.other_MORNINGPERSON	LinARs	319	152
PASS_Crohns_Disease	GSE63648_8_5pcw	320	275
PASS_Schizophrenia	ALLEUR_NMATCH	321	429
0805	selsweeps	322	188
UKB_460K.blood_RED_COUNT	EP_combined_human_macaque_prefontal_cortex_hg19	323	354
3919	nchaes_merged	324	46
PASS_Crohns_Disease	haqer	325	628
PASS_bipolar1	E44_47_Limb_HGEP	326	391
UKB_460K.bmd_HEEL_TSCOREz	EP_combined_human_macaque_prefontal_cortex_hg19	327	341
UKB_460K.lung_FVCzSMOKE	human_chimp_DHS_gain	328	101
UKB_460K.body_BMIz	LinARs	329	211
PASS_Schizophrenia	EP_combined_human_macaque_prefontal_cortex_hg19	330	518
PASS_bipolar1	selsweeps	331	483
UKB_460K.repro_MENARCHE_AGE	LinARs	332	600
1357	E44_47_Limb_HGEP	333	547
PASS_Schizophrenia	GSE63648_8_5pcw	334	325
UKB_460K.body_BALDING1	GSE63648_12Combinedpcw_ac_me2_Hu_gain	335	309
PASS_AgeFirstBirth	GSE63648_8_5pcw	336	157
UKB_460K.cov_SMOKING_STATUS	zooHARs	337	7
1357	GSE63648_7pcw	338	194
UKB_460K.disease_DERMATOLOGY	GSE63648_8_5pcw	339	657
PASS_Schizophrenia	zooHARs	340	649
PASS_HDL	nchaes_merged	341	71
UKB_460K.pigment_SKIN	GSE63648_8_5pcw	342	131
UKB_460K.body_HEIGHTz	selsweeps	343	260
UKB_460K.mental_NEUROTICISM	E44_47_Limb_HGEP	344	284
ramax_area	LinARs	345	83
UKB_460K.disease_T2D	nchaes_merged	346	79
UKB_460K.pigment_SKIN	GSE63648_12Combinedpcw_ac_me2_Hu_gain	347	296
1108	EP_combined_human_macaque_prefontal_cortex_hg19	348	327
1768	human_chimp_DHS_gain	349	20
UKB_460K.pigment_TANNING	GSE63648_8_5pcw	350	105
short_axis_cm_pa	GSE63648_8_5pcw	351	246
2121	human_chimp_DHS_gain	352	553
UKB_460K.body_WHRadjBMIz	ALLEUR_NMATCH	353	398
UKB_460K.repro_MENOPAUSE_AGE	EP_combined_human_macaque_prefontal_cortex_hg19	354	468
UKB_460K.cov_SMOKING_STATUS	selsweeps	355	431
1474	EP_combined_human_macaque_prefontal_cortex_hg19	356	237
1391	GSE63648_8_5pcw	357	405
PASS_bipolar1	GSE63648_12Combinedpcw_ac_me2_Hu_gain	358	220
1768	GSE63648_8_5pcw	359	374
1474	GSE63648_12Combinedpcw_ac_me2_Hu_gain	360	554
UKB_460K.repro_MENARCHE_AGE	GSE63648_8_5pcw	361	197
UKB_460K.blood_PLATELET_COUNT	human_chimp_DHS_gain	362	696
UKB_460K.disease_DERMATOLOGY	GSE63648_12Combinedpcw_ac_me2_Hu_gain	363	626
UKB_460K.repro_MENARCHE_AGE	GSE63648_7pcw	364	368
UKB_460K.pigment_TANNING	GSE63648_7pcw	365	556
UKB_460K.disease_RESPIRATORY_ENT	nchaes_merged	366	77
UKB_460K.pigment_SKIN	selsweeps	367	281
short_axis_cm_pa	EP_combined_human_macaque_prefontal_cortex_hg19	368	565
PASS_bipolar1	GSE63648_7pcw	369	576
Tibia.Femur	ALLEUR_NMATCH	370	369
UKB_460K.body_BMIz	E44_47_Limb_HGEP	371	443
ramax_area	GSE63648_8_5pcw	372	229
RVEF	GSE63648_8_5pcw	373	572
UKB_460K.body_BMIz	GSE63648_8_5pcw	374	272
Hip_Width.Legs	ALLEUR_NMATCH	375	415
UKB_460K.disease_HI_CHOL_SELF_REP	GSE63648_7pcw	376	337
UKB_460K.pigment_SUNBURN	ALLEUR_NMATCH	377	301
UKB_460K.cov_SMOKING_STATUS	E44_47_Limb_HGEP	378	363
UKB_460K.other_MORNINGPERSON	ALLEUR_NMATCH	379	340
UKB_460K.pigment_TANNING	EP_combined_human_macaque_prefontal_cortex_hg19	380	205
0805	GSE63648_8_5pcw	381	144
UKB_460K.pigment_SKIN	EP_combined_human_macaque_prefontal_cortex_hg19	382	137
UKB_460K.pigment_TANNING	nchaes_merged	383	18
UKB_460K.blood_PLATELET_COUNT	selsweeps	384	466
UKB_460K.lung_FEV1FVCzSMOKE	nchaes_merged	385	605
1437	human_chimp_DHS_gain	386	200
PASS_LDL	GSE63648_7pcw	387	516
UKB_460K.blood_WHITE_COUNT	human_chimp_DHS_gain	388	614
UKB_460K.body_WHRadjBMIz	human_chimp_DHS_gain	389	689
PASS_Rheumatoid_Arthritis	selsweeps	390	412
UKB_460K.other_MORNINGPERSON	selsweeps	391	360
UKB_460K.body_BALDING1	human_chimp_DHS_gain	392	651
RVEDV	ALLEUR_NMATCH	393	422
UKB_460K.repro_MENARCHE_AGE	E44_47_Limb_HGEP	394	453
UKB_460K.bp_SYSTOLICadjMEDz	EP_combined_human_macaque_prefontal_cortex_hg19	395	499
Tibia.Femur	GSE63648_12Combinedpcw_ac_me2_Hu_gain	396	457
short_axis_cm_root	ALLEUR_NMATCH	397	455
UKB_460K.disease_HI_CHOL_SELF_REP	ALLEUR_NMATCH	398	508
0805	GSE63648_12Combinedpcw_ac_me2_Hu_gain	399	283
1768	GSE63648_7pcw	400	445
Hip_Width.Calculated_Height	ALLEUR_NMATCH	401	317
short_axis_cm_pa	selsweeps	402	464
PASS_Rheumatoid_Arthritis	GSE63648_12Combinedpcw_ac_me2_Hu_gain	403	509
short_axis_cm_pa	GSE63648_12Combinedpcw_ac_me2_Hu_gain	404	268
UKB_460K.pigment_TANNING	GSE63648_12Combinedpcw_ac_me2_Hu_gain	405	545
UKB_460K.blood_RBC_DISTRIB_WIDTH	zooHARs	406	621
Hip_Width.Calculated_Height	GSE63648_8_5pcw	407	125
UKB_460K.body_WHRadjBMIz	zooHARs	408	640
UKB_460K.bmd_HEEL_TSCOREz	human_chimp_DHS_gain	409	644
PASS_Schizophrenia	GSE63648_12Combinedpcw_ac_me2_Hu_gain	410	203
UKB_460K.disease_HI_CHOL_SELF_REP	zooHARs	411	31
1391	ALLEUR_NMATCH	412	388
UKB_460K.pigment_SKIN	nchaes_merged	413	16
PASS_Schizophrenia	nchaes_merged	414	654
UKB_460K.mental_NEUROTICISM	GSE63648_8_5pcw	415	162
0805	GSE63648_7pcw	416	213
UKB_460K.bp_SYSTOLICadjMEDz	human_chimp_DHS_gain	417	619
UKB_460K.disease_ALLERGY_ECZEMA_DIAGNOSED	nchaes_merged	418	604
UKB_460K.lung_FEV1FVCzSMOKE	ALLEUR_NMATCH	419	385
UKB_460K.body_BMIz	GSE63648_12Combinedpcw_ac_me2_Hu_gain	420	276
UKB_460K.body_HEIGHTz	ALLEUR_NMATCH	421	419
RVEF	LinARs	422	617
UKB_460K.cov_SMOKING_STATUS	GSE63648_8_5pcw	423	206
Arms.Legs	ALLEUR_NMATCH	424	376
Arms.Legs	GSE63648_12Combinedpcw_ac_me2_Hu_gain	425	232
UKB_460K.mental_NEUROTICISM	GSE63648_12Combinedpcw_ac_me2_Hu_gain	426	176
PASS_Rheumatoid_Arthritis	GSE63648_8_5pcw	427	90
UKB_460K.body_BMIz	EP_combined_human_macaque_prefontal_cortex_hg19	428	371
UKB_460K.body_HEIGHTz	human_chimp_DHS_gain	429	624
UKB_460K.body_BALDING1	ALLEUR_NMATCH	430	303
UKB_460K.cov_SMOKING_STATUS	human_chimp_DHS_gain	431	59
UKB_460K.disease_DERMATOLOGY	E44_47_Limb_HGEP	432	579
UKB_460K.disease_ALLERGY_ECZEMA_DIAGNOSED	selsweeps	433	454
UKB_460K.blood_RED_COUNT	human_chimp_DHS_gain	434	592
UKB_460K.other_MORNINGPERSON	GSE63648_8_5pcw	435	299
UKB_460K.disease_ALLERGY_ECZEMA_DIAGNOSED	ALLEUR_NMATCH	436	366
UKB_460K.body_BMIz	ALLEUR_NMATCH	437	428
UKB_460K.bmd_HEEL_TSCOREz	nchaes_merged	438	693
1443	ALLEUR_NMATCH	439	482
Arms.Legs	LinARs	440	109
UKB_460K.disease_T2D	ALLEUR_NMATCH	441	381
UKB_460K.blood_PLATELET_COUNT	ALLEUR_NMATCH	442	452
UKB_460K.lung_FEV1FVCzSMOKE	LinARs	443	578
PASS_HDL	LinARs	444	9
UKB_460K.disease_ALLERGY_ECZEMA_DIAGNOSED	LinARs	445	41
1391	human_chimp_DHS_gain	446	717
Hip_Width.Calculated_Height	GSE63648_12Combinedpcw_ac_me2_Hu_gain	447	265
UKB_460K.lung_FVCzSMOKE	EP_combined_human_macaque_prefontal_cortex_hg19	448	379
UKB_460K.pigment_SKIN	ALLEUR_NMATCH	449	331
UKB_460K.cov_SMOKING_STATUS	EP_combined_human_macaque_prefontal_cortex_hg19	450	295
1474	human_chimp_DHS_gain	451	153
UKB_460K.bp_SYSTOLICadjMEDz	LinARs	452	582
UKB_460K.lung_FVCzSMOKE	ALLEUR_NMATCH	453	336
UKB_460K.repro_MENOPAUSE_AGE	GSE63648_7pcw	454	456
short_axis_cm_pa	LinARs	455	269
1545	human_chimp_DHS_gain	456	677
short_axis_cm_pa	human_chimp_DHS_gain	457	684
3919	zooHARs	458	671
UKB_460K.other_MORNINGPERSON	E44_47_Limb_HGEP	459	406
Hip_Width.Legs	LinARs	460	625
UKB_460K.other_MORNINGPERSON	EP_combined_human_macaque_prefontal_cortex_hg19	461	461
UKB_460K.body_BMIz	GSE63648_7pcw	462	349
2121	LinARs	463	655
UKB_460K.body_BMIz	human_chimp_DHS_gain	464	82
RVEDV	LinARs	465	672
UKB_460K.repro_MENARCHE_AGE	GSE63648_12Combinedpcw_ac_me2_Hu_gain	466	259
UKB_460K.body_HEIGHTz	nchaes_merged	467	599
UKB_460K.body_WHRadjBMIz	EP_combined_human_macaque_prefontal_cortex_hg19	468	552
UKB_460K.bp_SYSTOLICadjMEDz	selsweeps	469	383
UKB_460K.bmd_HEEL_TSCOREz	ALLEUR_NMATCH	470	335
Legs.Calculated_Height	nchaes_merged	471	623
UKB_460K.pigment_SUNBURN	EP_combined_human_macaque_prefontal_cortex_hg19	472	196
UKB_460K.blood_RBC_DISTRIB_WIDTH	human_chimp_DHS_gain	473	606
UKB_460K.bp_SYSTOLICadjMEDz	ALLEUR_NMATCH	474	426
Legs.Calculated_Height	selsweeps	475	285
UKB_460K.blood_EOSINOPHIL_COUNT	ALLEUR_NMATCH	476	361
UKB_460K.blood_RED_COUNT	selsweeps	477	444
UKB_460K.pigment_HAIR	ALLEUR_NMATCH	478	328
3919	LinARs	479	680
UKB_460K.pigment_TANNING	ALLEUR_NMATCH	480	339
UKB_460K.body_WHRadjBMIz	nchaes_merged	481	638
UKB_460K.disease_ALLERGY_ECZEMA_DIAGNOSED	human_chimp_DHS_gain	482	646
PASS_Ulcerative_Colitis	haqer	483	594
UKB_460K.pigment_SUNBURN	GSE63648_7pcw	484	503
PASS_LDL	haqer	485	95
PASS_LDL	selsweeps	486	315
PASS_AgeFirstBirth	E44_47_Limb_HGEP	487	494
UKB_460K.mental_NEUROTICISM	GSE63648_7pcw	488	448
UKB_460K.cov_SMOKING_STATUS	GSE63648_7pcw	489	424
Arms.Legs	human_chimp_DHS_gain	490	645
UKB_460K.disease_HYPOTHYROIDISM_SELF_REP	ALLEUR_NMATCH	491	446
UKB_460K.blood_RED_COUNT	ALLEUR_NMATCH	492	439
UKB_460K.pigment_SUNBURN	GSE63648_12Combinedpcw_ac_me2_Hu_gain	493	475
UKB_460K.pigment_HAIR	nchaes_merged	494	189
RVEDV	GSE63648_12Combinedpcw_ac_me2_Hu_gain	495	437
PASS_HDL	haqer	496	76
UKB_460K.repro_MENARCHE_AGE	human_chimp_DHS_gain	497	663
PASS_AgeFirstBirth	selsweeps	498	352
UKB_460K.pigment_SUNBURN	GSE63648_8_5pcw	499	117
UKB_460K.blood_WHITE_COUNT	LinARs	500	639
UKB_460K.pigment_HAIR	LinARs	501	562
UKB_460K.other_MORNINGPERSON	GSE63648_12Combinedpcw_ac_me2_Hu_gain	502	222
UKB_460K.disease_HI_CHOL_SELF_REP	EP_combined_human_macaque_prefontal_cortex_hg19	503	557
UKB_460K.blood_WHITE_COUNT	selsweeps	504	441
UKB_460K.blood_RBC_DISTRIB_WIDTH	ALLEUR_NMATCH	505	423
UKB_460K.bmd_HEEL_TSCOREz	LinARs	506	674
Hip_Width.Legs	EP_combined_human_macaque_prefontal_cortex_hg19	507	528
UKB_460K.blood_RED_COUNT	LinARs	508	634
UKB_460K.disease_DERMATOLOGY	nchaes_merged	509	24
PASS_Schizophrenia	haqer	510	355
UKB_460K.repro_MENOPAUSE_AGE	LinARs	511	81
UKB_460K.blood_EOSINOPHIL_COUNT	human_chimp_DHS_gain	512	662
UKB_460K.mental_NEUROTICISM	human_chimp_DHS_gain	513	597
2121	haqer	514	602
PASS_Schizophrenia	GSE63648_7pcw	515	560
UKB_460K.blood_RED_COUNT	nchaes_merged	516	15
UKB_460K.bmd_HEEL_TSCOREz	selsweeps	517	442
UKB_460K.blood_WHITE_COUNT	ALLEUR_NMATCH	518	367
UKB_460K.pigment_TANNING	selsweeps	519	263
UKB_460K.repro_MENARCHE_AGE	EP_combined_human_macaque_prefontal_cortex_hg19	520	356
UKB_460K.body_HEIGHTz	LinARs	521	589
Arms.Calculated_Height	ALLEUR_NMATCH	522	351
UKB_460K.cov_SMOKING_STATUS	GSE63648_12Combinedpcw_ac_me2_Hu_gain	523	274
UKB_460K.disease_HI_CHOL_SELF_REP	haqer	524	99
UKB_460K.disease_HI_CHOL_SELF_REP	human_chimp_DHS_gain	525	661
UKB_460K.blood_WHITE_COUNT	nchaes_merged	526	642
UKB_460K.cov_SMOKING_STATUS	ALLEUR_NMATCH	527	394
1904	EP_combined_human_macaque_prefontal_cortex_hg19	528	236
UKB_460K.disease_RESPIRATORY_ENT	ALLEUR_NMATCH	529	420
UKB_460K.blood_PLATELET_COUNT	LinARs	530	541
0805	ALLEUR_NMATCH	531	347
UKB_460K.repro_MENOPAUSE_AGE	human_chimp_DHS_gain	532	667
UKB_460K.disease_RESPIRATORY_ENT	LinARs	533.5	19
0343	human_chimp_DHS_gain	533.5	29
PASS_bipolar1	nchaes_merged	535	38
1545	ALLEUR_NMATCH	536	495
1437	EP_combined_human_macaque_prefontal_cortex_hg19	537	267
1437	LinARs	538	658
UKB_460K.repro_MENOPAUSE_AGE	haqer	539	575
UKB_460K.other_MORNINGPERSON	human_chimp_DHS_gain	540	665
UKB_460K.pigment_SKIN	LinARs	541	39
2121	ALLEUR_NMATCH	542	477
UKB_460K.blood_EOSINOPHIL_COUNT	LinARs	543	66
UKB_460K.pigment_SUNBURN	LinARs	544	595
1545	nchaes_merged	545	119
UKB_460K.disease_DERMATOLOGY	ALLEUR_NMATCH	546	417
UKB_460K.repro_MENARCHE_AGE	zooHARs	547	704
UKB_460K.body_WHRadjBMIz	LinARs	548	636
3919	human_chimp_DHS_gain	549	694
RVEF	human_chimp_DHS_gain	550	695
ramax_area	haqer	551	686
Arms.Legs	EP_combined_human_macaque_prefontal_cortex_hg19	552	378
short_axis_cm_root	human_chimp_DHS_gain	553	703
UKB_460K.pigment_TANNING	LinARs	554	56
PASS_Crohns_Disease	zooHARs	555	728
short_axis_cm_root	LinARs	556	14
1904	ALLEUR_NMATCH	557	382
3919	GSE63648_7pcw	558	238
UKB_460K.body_BMIz	haqer	559	489
PASS_HDL	selsweeps	560	233
1443	nchaes_merged	561	598
1474	ALLEUR_NMATCH	562	344
RVEF	EP_combined_human_macaque_prefontal_cortex_hg19	563	280
PASS_AgeFirstBirth	GSE63648_12Combinedpcw_ac_me2_Hu_gain	564	282
PASS_bipolar1	haqer	565	103
UKB_460K.blood_EOSINOPHIL_COUNT	nchaes_merged	566	132
UKB_460K.blood_PLATELET_COUNT	nchaes_merged	567	585
Hip_Width.Calculated_Height	LinARs	568	264
UKB_460K.blood_RBC_DISTRIB_WIDTH	LinARs	569	107
RVEF	nchaes_merged	570	718
3919	selsweeps	571	286
1437	haqer	572	581
0343	ALLEUR_NMATCH	573	401
PASS_LDL	nchaes_merged	574	27
PASS_Rheumatoid_Arthritis	LinARs	575	699
1108	nchaes_merged	576	692
PASS_Rheumatoid_Arthritis	haqer	577	519
UKB_460K.other_MORNINGPERSON	haqer	578	550
3919	GSE63648_8_5pcw	579	201
1768	ALLEUR_NMATCH	580	389
1545	selsweeps	581	370
1995	ALLEUR_NMATCH	582	479
PASS_Ulcerative_Colitis	ALLEUR_NMATCH	583	430
PASS_AgeFirstBirth	GSE63648_7pcw	584	212
PASS_HDL	ALLEUR_NMATCH	585	504
UKB_460K.disease_T2D	selsweeps	586	411
UKB_460K.disease_HYPOTHYROIDISM_SELF_REP	zooHARs	587	559
1357	LinARs	588	390
UKB_460K.other_MORNINGPERSON	GSE63648_7pcw	589	416
PASS_bipolar1	human_chimp_DHS_gain	590	688
PASS_Ulcerative_Colitis	nchaes_merged	591	676
Tibia.Femur	human_chimp_DHS_gain	592	724
UKB_460K.mental_NEUROTICISM	EP_combined_human_macaque_prefontal_cortex_hg19	593	465
UKB_460K.disease_T2D	haqer	594	492
0805	zooHARs	595.5	49
1768	EP_combined_human_macaque_prefontal_cortex_hg19	595.5	192
0343	selsweeps	597	522
RVEF	haqer	598	615
1357	haqer	599	666
UKB_460K.disease_DERMATOLOGY	LinARs	600	540
UKB_460K.repro_MENARCHE_AGE	haqer	601	586
Arms.Legs	zooHARs	602	57
UKB_460K.disease_HYPOTHYROIDISM_SELF_REP	haqer	603	610
UKB_460K.disease_DERMATOLOGY	haqer	604	256
1437	ALLEUR_NMATCH	605	434
1768	selsweeps	606	313
UKB_460K.disease_T2D	LinARs	607	571
3919	ALLEUR_NMATCH	608	375
UKB_460K.blood_RBC_DISTRIB_WIDTH	nchaes_merged	609	607
UKB_460K.disease_HI_CHOL_SELF_REP	LinARs	610	650
UKB_460K.pigment_SUNBURN	haqer	611	561
Legs.Calculated_Height	human_chimp_DHS_gain	612	698
3919	EP_combined_human_macaque_prefontal_cortex_hg19	613	490
0805	EP_combined_human_macaque_prefontal_cortex_hg19	614	542
UKB_460K.blood_RBC_DISTRIB_WIDTH	haqer	615	143
1904	zooHARs	616	632
Tibia.Femur	EP_combined_human_macaque_prefontal_cortex_hg19	617	404
0343	haqer	618	591
UKB_460K.disease_T2D	zooHARs	619	68
1443	LinARs	620	712
PASS_LDL	ALLEUR_NMATCH	621	473
UKB_460K.disease_HI_CHOL_SELF_REP	nchaes_merged	622	73
UKB_460K.body_HEIGHTz	haqer	623	593
1995	human_chimp_DHS_gain	624	687
PASS_Rheumatoid_Arthritis	EP_combined_human_macaque_prefontal_cortex_hg19	625	608
UKB_460K.blood_PLATELET_COUNT	haqer	626	149
PASS_AgeFirstBirth	human_chimp_DHS_gain	627	710
UKB_460K.blood_WHITE_COUNT	haqer	628	521
UKB_460K.disease_HYPOTHYROIDISM_SELF_REP	human_chimp_DHS_gain	629	45
UKB_460K.pigment_HAIR	haqer	630	63
PASS_Crohns_Disease	nchaes_merged	631	648
1443	haqer	632	199
UKB_460K.disease_HYPOTHYROIDISM_SELF_REP	nchaes_merged	633	22
PASS_bipolar1	LinARs	634	244
1768	nchaes_merged	635	669
PASS_Schizophrenia	human_chimp_DHS_gain	636	353
1357	nchaes_merged	637	715
Arms.Calculated_Height	human_chimp_DHS_gain	638	727
PASS_Rheumatoid_Arthritis	nchaes_merged	639	685
UKB_460K.pigment_TANNING	haqer	640	252
short_axis_cm_pa	ALLEUR_NMATCH	641	421
1108	haqer	642	570
3919	GSE63648_12Combinedpcw_ac_me2_Hu_gain	643	262
UKB_460K.bp_SYSTOLICadjMEDz	haqer	644	254
1768	LinARs	645	670
UKB_460K.body_WHRadjBMIz	haqer	646	514
Legs.Calculated_Height	EP_combined_human_macaque_prefontal_cortex_hg19	647	535
ramax_area	GSE63648_7pcw	648	138
short_axis_cm_pa	haqer	649	51
1904	human_chimp_DHS_gain	650	683
Arms.Legs	selsweeps	651	318
UKB_460K.pigment_SKIN	haqer	652	338
UKB_460K.blood_RED_COUNT	haqer	653	311
UKB_460K.lung_FEV1FVCzSMOKE	haqer	654	544
UKB_460K.cov_SMOKING_STATUS	haqer	655	358
PASS_LDL	human_chimp_DHS_gain	656	198
UKB_460K.bmd_HEEL_TSCOREz	haqer	657	596
PASS_LDL	LinARs	658	158
2121	nchaes_merged	659	549
PASS_AgeFirstBirth	EP_combined_human_macaque_prefontal_cortex_hg19	660	319
1768	haqer	661	587
UKB_460K.blood_EOSINOPHIL_COUNT	haqer	662	478
1391	LinARs	663	43
UKB_460K.disease_ALLERGY_ECZEMA_DIAGNOSED	haqer	664	590
UKB_460K.disease_HYPOTHYROIDISM_SELF_REP	LinARs	665	10
short_axis_cm_root	nchaes_merged	666	61
UKB_460K.disease_HYPOTHYROIDISM_SELF_REP	selsweeps	667	513
1904	haqer	668	530
PASS_Crohns_Disease	ALLEUR_NMATCH	669	392
UKB_460K.body_BALDING1	haqer	670	622
UKB_460K.mental_NEUROTICISM	haqer	671	498
PASS_Ulcerative_Colitis	LinARs	672	173
1391	nchaes_merged	673	675
1904	LinARs	674	637
PASS_Crohns_Disease	LinARs	675	679
Hip_Width.Calculated_Height	EP_combined_human_macaque_prefontal_cortex_hg19	676	320
Legs.Calculated_Height	LinARs	677	668
UKB_460K.lung_FVCzSMOKE	haqer	678	568
PASS_HDL	human_chimp_DHS_gain	679	713
1904	nchaes_merged	680	524
1391	haqer	681	613
UKB_460K.repro_MENOPAUSE_AGE	nchaes_merged	682	64
Hip_Width.Calculated_Height	haqer	683	567
1391	selsweeps	684	511
1904	selsweeps	685	432
Hip_Width.Legs	haqer	686	618
1995	haqer	687	230
UKB_460K.disease_RESPIRATORY_ENT	selsweeps	688	506
UKB_460K.disease_RESPIRATORY_ENT	haqer	689	462
ramax_area	EP_combined_human_macaque_prefontal_cortex_hg19	690	471
0805	haqer	691	631
Arms.Calculated_Height	EP_combined_human_macaque_prefontal_cortex_hg19	692	447
RVEDV	haqer	693	279
3919	haqer	694	543
1995	nchaes_merged	695	678
short_axis_cm_root	haqer	696	55
1474	LinARs	697	690
1474	haqer	698	563
Tibia.Femur	haqer	699	601
1474	nchaes_merged	700	664
Arms.Calculated_Height	haqer	701	635
Arms.Legs	haqer	702	306
PASS_bipolar1	zooHARs	703	3
1474	zooHARs	704	8
1545	zooHARs	705	12
1995	LinARs	706	48
RVEF	zooHARs	707	98
1545	LinARs	708	165
Hip_Width.Legs	selsweeps	709	322
1474	selsweeps	710	332
Hip_Width.Calculated_Height	selsweeps	711	362
Tibia.Femur	selsweeps	712	365
PASS_Ulcerative_Colitis	selsweeps	713	386
2121	selsweeps	714	397
UKB_460K.disease_DERMATOLOGY	selsweeps	715	407
Arms.Calculated_Height	selsweeps	716	470
1357	selsweeps	717	472
1437	selsweeps	718	484
1437	nchaes_merged	719	491
PASS_Crohns_Disease	selsweeps	720	523
1545	haqer	721	569
Legs.Calculated_Height	haqer	722	620
PASS_Crohns_Disease	human_chimp_DHS_gain	723	656
1391	zooHARs	724	700
1768	zooHARs	725	702
UKB_460K.disease_DERMATOLOGY	human_chimp_DHS_gain	726	707
1995	zooHARs	727	708
2121	zooHARs	728	721
PASS_AgeFirstBirth	zooHARs	729	725
PASS_Ulcerative_Colitis	zooHARs	730	729
PASS_Rheumatoid_Arthritis	zooHARs	731	731
1357	zooHARs	732	732
