# Supplementary material for: The trait-specific timing of accelerated genomic change in the human lineage
Source: Cell Genom. 2025 Jan 8;5(1):100740. doi: 10.1016/j.xgen.2024.100740 (PMC11770217; doi:10.1016/j.xgen.2024.100740)
Supplement: Table S19. S-LDSC Robustness Results, related to Figure 3 and Figure S8 [file mmc20.xlsx]

## Sheet: S-LDSC Robustness
Table S19 - S-LDSC Robustness Results, related to Figure 3 and Figure S8
Phenotype	Annotations	Sample	Prop._SNPs	Prop._h2	Prop._h2_std_error	Enrichment	Enrichment_std_error	Enrichment_p	Coefficient	Coefficient_std_error	Coefficient_z-score
1108	ALLEUR_NMATCH	2	0.00664653	0.0107942	0.00724676	1.62403	1.09031	0.557572	3.58044e-08	4.52304e-08	0.7916
1108	ALLEUR_NMATCH	1	0.00665676	0.0107438	0.0071578	1.61396	1.07527	0.558181	3.5833e-08	4.45558e-08	0.804229
1108	ALLEUR_NMATCH	large	0.00757269	0.0116737	0.00735758	1.54155	0.971594	0.568199	3.2383e-08	4.03856e-08	0.801846
1108	ALLEUR_NMATCH	original	0.007363	0.0112622	0.00717582	1.52956	0.974578	0.578205	3.18336e-08	4.054e-08	0.78524
1108	ALLEUR_NMATCH	3	0.006642	0.0105507	0.0072357	1.58848	1.08939	0.58058	3.43854e-08	4.5281e-08	0.759379
1357	ALLEUR_NMATCH	3	0.006642	0.00707771	0.00485976	1.0656	0.731671	0.928436	1.28522e-08	3.3444e-08	0.384289
1357	ALLEUR_NMATCH	2	0.00664653	0.0070823	0.00490868	1.06556	0.738533	0.929132	1.27714e-08	3.37251e-08	0.378692
1357	ALLEUR_NMATCH	original	0.007363	0.00748653	0.00487574	1.01678	0.662195	0.979779	1.045e-08	3.0234e-08	0.345638
1357	ALLEUR_NMATCH	1	0.00665676	0.0067559	0.00483897	1.01489	0.726926	0.983649	9.95146e-09	3.32474e-08	0.299316
1357	ALLEUR_NMATCH	large	0.00757269	0.0076307	0.00499095	1.00766	0.659072	0.990725	9.77082e-09	3.0067e-08	0.324968
1391	ALLEUR_NMATCH	1	0.00665676	0.00846363	0.00392174	1.27143	0.589137	0.643718	3.37871e-08	4.28192e-08	0.789064
1391	ALLEUR_NMATCH	2	0.00664653	0.00837093	0.00389166	1.25944	0.585518	0.656346	3.30128e-08	4.26987e-08	0.773158
1391	ALLEUR_NMATCH	3	0.006642	0.00813572	0.00390856	1.22489	0.588461	0.701253	3.01714e-08	4.28725e-08	0.703747
1391	ALLEUR_NMATCH	large	0.00757269	0.00904077	0.0039022	1.19387	0.515299	0.705859	2.788e-08	3.78777e-08	0.736052
1391	ALLEUR_NMATCH	original	0.007363	0.00867351	0.00382585	1.17799	0.519605	0.731083	2.70886e-08	3.81543e-08	0.709977
1437	ALLEUR_NMATCH	large	0.00757269	0.00643386	0.00463589	0.849614	0.612185	0.807055	-2.89308e-09	3.58025e-08	-0.0808067
1437	ALLEUR_NMATCH	3	0.006642	0.00556975	0.0045428	0.838566	0.683951	0.814451	-2.97382e-09	3.98109e-08	-0.0746987
1437	ALLEUR_NMATCH	original	0.007363	0.00636498	0.00453227	0.864455	0.615547	0.826598	-1.50145e-09	3.59372e-08	-0.0417798
1437	ALLEUR_NMATCH	1	0.00665676	0.00582414	0.00457749	0.874922	0.687645	0.85627	-7.22614e-10	3.99806e-08	-0.0180741
1437	ALLEUR_NMATCH	2	0.00664653	0.00583566	0.00459618	0.878001	0.691516	0.860506	-1.03497e-09	4.02366e-08	-0.0257221
1443	ALLEUR_NMATCH	original	0.007363	0.00208093	0.00657407	0.28262	0.892853	0.418537	-6.3836e-09	3.79079e-08	-0.168398
1443	ALLEUR_NMATCH	2	0.00664653	0.00146696	0.00652878	0.220711	0.982285	0.424521	-8.36461e-09	4.19512e-08	-0.199389
1443	ALLEUR_NMATCH	large	0.00757269	0.00226096	0.0067187	0.298568	0.887228	0.426164	-6.01497e-09	3.77501e-08	-0.159336
1443	ALLEUR_NMATCH	1	0.00665676	0.00193551	0.00658135	0.290759	0.988671	0.470206	-5.92923e-09	4.20971e-08	-0.140847
1443	ALLEUR_NMATCH	3	0.006642	0.00197236	0.00659038	0.296952	0.992229	0.475868	-5.10066e-09	4.22128e-08	-0.120832
1474	ALLEUR_NMATCH	1	0.00665676	0.0111792	0.005358	1.67937	0.804897	0.399715	4.48205e-08	4.70689e-08	0.952233
1474	ALLEUR_NMATCH	2	0.00664653	0.011139	0.00546849	1.67592	0.822759	0.41225	4.47625e-08	4.80952e-08	0.930705
1474	ALLEUR_NMATCH	3	0.006642	0.0108903	0.00542486	1.63961	0.816751	0.434471	4.24883e-08	4.78009e-08	0.88886
1474	ALLEUR_NMATCH	original	0.007363	0.0115576	0.00539382	1.56969	0.732558	0.43772	3.84818e-08	4.28265e-08	0.898551
1474	ALLEUR_NMATCH	large	0.00757269	0.0118351	0.00550796	1.56287	0.727346	0.439957	3.75327e-08	4.25226e-08	0.882653
1545	ALLEUR_NMATCH	3	0.006642	-0.000476818	0.00353897	-0.0717883	0.532818	0.0483053	-7.32686e-08	3.67409e-08	-1.9942
1545	ALLEUR_NMATCH	large	0.00757269	0.000423119	0.00364514	0.0558744	0.481353	0.0537542	-6.55126e-08	3.30891e-08	-1.97989
1545	ALLEUR_NMATCH	original	0.007363	0.000400613	0.00355462	0.054409	0.482768	0.0540781	-6.52796e-08	3.31973e-08	-1.96641
1545	ALLEUR_NMATCH	2	0.00664653	-0.00023839	0.00354013	-0.0358669	0.532628	0.0558358	-7.14554e-08	3.66099e-08	-1.95181
1545	ALLEUR_NMATCH	1	0.00665676	-0.000203876	0.00359442	-0.0306269	0.539965	0.0603773	-7.09392e-08	3.70798e-08	-1.91315
1768	ALLEUR_NMATCH	2	0.00664653	0.00864423	0.00518198	1.30056	0.779653	0.699845	3.15418e-08	4.62172e-08	0.68247
1768	ALLEUR_NMATCH	1	0.00665676	0.00840933	0.00507529	1.26328	0.762426	0.729749	2.9257e-08	4.53171e-08	0.645606
1768	ALLEUR_NMATCH	3	0.006642	0.00816098	0.00513705	1.22869	0.77342	0.76732	2.72805e-08	4.58959e-08	0.594399
1768	ALLEUR_NMATCH	large	0.00757269	0.00902008	0.00520782	1.19113	0.687711	0.780927	2.44259e-08	4.07925e-08	0.598785
1768	ALLEUR_NMATCH	original	0.007363	0.00867338	0.00509837	1.17797	0.692431	0.79701	2.43308e-08	4.10598e-08	0.592569
1904	ALLEUR_NMATCH	2	0.00664653	0.00882111	0.00456022	1.32718	0.686105	0.631749	3.91752e-08	4.56514e-08	0.858137
1904	ALLEUR_NMATCH	1	0.00665676	0.00879981	0.00451769	1.32194	0.678663	0.633499	3.7856e-08	4.52158e-08	0.83723
1904	ALLEUR_NMATCH	3	0.006642	0.00842966	0.00452873	1.26915	0.681832	0.691699	3.49209e-08	4.54631e-08	0.768115
1904	ALLEUR_NMATCH	large	0.00757269	0.00921322	0.00459659	1.21664	0.606996	0.720077	3.09504e-08	4.04993e-08	0.764221
1904	ALLEUR_NMATCH	original	0.007363	0.00886091	0.00448879	1.20344	0.609641	0.737613	3.05705e-08	4.07244e-08	0.750666
1995	ALLEUR_NMATCH	3	0.006642	0.00121838	0.00415132	0.183435	0.625011	0.197105	-5.70197e-08	4.30777e-08	-1.32365
1995	ALLEUR_NMATCH	large	0.00757269	0.00241726	0.00433274	0.319207	0.572154	0.239387	-4.81731e-08	3.93548e-08	-1.22407
1995	ALLEUR_NMATCH	original	0.007363	0.00237787	0.00422745	0.322949	0.574147	0.243556	-4.75399e-08	3.94757e-08	-1.20428
1995	ALLEUR_NMATCH	1	0.00665676	0.00166263	0.00426165	0.249766	0.640199	0.246436	-5.23537e-08	4.3939e-08	-1.19151
1995	ALLEUR_NMATCH	2	0.00664653	0.00184669	0.00422737	0.277842	0.636027	0.261666	-5.04997e-08	4.36941e-08	-1.15575
2121	ALLEUR_NMATCH	original	0.007363	0.0024488	0.00663374	0.332582	0.900956	0.460964	-9.14666e-09	4.74482e-08	-0.192772
2121	ALLEUR_NMATCH	3	0.006642	0.00184132	0.00659905	0.277224	0.993534	0.468757	-1.21349e-08	5.24212e-08	-0.231488
2121	ALLEUR_NMATCH	large	0.00757269	0.00271402	0.00679302	0.358396	0.897042	0.476377	-8.67423e-09	4.71905e-08	-0.183813
2121	ALLEUR_NMATCH	1	0.00665676	0.00204351	0.00657072	0.306982	0.987075	0.484748	-1.01024e-08	5.20334e-08	-0.194153
2121	ALLEUR_NMATCH	2	0.00664653	0.00258858	0.00676226	0.389463	1.01741	0.549909	-6.03478e-09	5.3531e-08	-0.112734
2136	ALLEUR_NMATCH	large	0.00757269	-0.00319546	0.0134524	-0.421971	1.77644	0.418078	-2.14346e-08	2.94091e-08	-0.72884
2136	ALLEUR_NMATCH	1	0.00665676	-0.00365298	0.0132041	-0.548763	1.98357	0.430441	-2.3203e-08	3.28546e-08	-0.706233
2136	ALLEUR_NMATCH	original	0.007363	-0.00289423	0.0131584	-0.393078	1.78709	0.430539	-2.08213e-08	2.95529e-08	-0.704544
2136	ALLEUR_NMATCH	2	0.00664653	-0.00343389	0.013246	-0.516644	1.99292	0.442305	-2.28059e-08	3.30245e-08	-0.690575
2136	ALLEUR_NMATCH	3	0.006642	-0.00317038	0.0131288	-0.477323	1.97663	0.450679	-2.2077e-08	3.27437e-08	-0.674235
2155	ALLEUR_NMATCH	1	0.00665676	-0.00284055	0.00628229	-0.426716	0.943746	0.127062	-4.04863e-08	2.9921e-08	-1.35311
2155	ALLEUR_NMATCH	2	0.00664653	-0.00265945	0.00624979	-0.400127	0.94031	0.132398	-3.91887e-08	2.97543e-08	-1.31708
2155	ALLEUR_NMATCH	original	0.007363	-0.00198301	0.00629889	-0.269321	0.85548	0.134146	-3.50328e-08	2.71004e-08	-1.29271
2155	ALLEUR_NMATCH	large	0.00757269	-0.00186563	0.00642889	-0.246363	0.848958	0.13802	-3.44092e-08	2.68903e-08	-1.27961
2155	ALLEUR_NMATCH	3	0.006642	-0.00238125	0.00629224	-0.358515	0.947342	0.149265	-3.77604e-08	3.01059e-08	-1.25425
3919	ALLEUR_NMATCH	1	0.00665676	0.0090595	0.00478684	1.36095	0.719095	0.613753	1.76468e-08	4.1765e-08	0.422527
3919	ALLEUR_NMATCH	3	0.006642	0.00902322	0.00475258	1.35851	0.715535	0.61446	1.8454e-08	4.15897e-08	0.443716
3919	ALLEUR_NMATCH	original	0.007363	0.00961515	0.00474895	1.30587	0.644975	0.633708	1.51694e-08	3.75021e-08	0.404494
3919	ALLEUR_NMATCH	2	0.00664653	0.00884443	0.00473958	1.33068	0.713092	0.641254	1.71269e-08	4.15386e-08	0.412313
3919	ALLEUR_NMATCH	large	0.00757269	0.00981115	0.004855	1.2956	0.641119	0.643197	1.46594e-08	3.73014e-08	0.392998
0343	ALLEUR_NMATCH	1	0.00665676	0.00743792	0.00391884	1.11735	0.588701	0.841612	1.45474e-08	4.24835e-08	0.342426
0343	ALLEUR_NMATCH	2	0.00664653	0.00728539	0.0039063	1.09612	0.587721	0.869791	1.38577e-08	4.24264e-08	0.32663
0343	ALLEUR_NMATCH	original	0.007363	0.00795022	0.00389132	1.07975	0.528497	0.879798	1.29369e-08	3.82087e-08	0.338586
0343	ALLEUR_NMATCH	large	0.00757269	0.00816701	0.00400104	1.07848	0.528352	0.881658	1.24885e-08	3.82043e-08	0.326886
0343	ALLEUR_NMATCH	3	0.006642	0.00719798	0.00390754	1.08371	0.588308	0.886615	1.38934e-08	4.26147e-08	0.326023
0805	ALLEUR_NMATCH	2	0.00664653	0.010836	0.00580731	1.63032	0.873736	0.469208	3.8815e-08	5.42933e-08	0.714914
0805	ALLEUR_NMATCH	1	0.00665676	0.0108835	0.00593524	1.63495	0.891611	0.474982	3.83021e-08	5.53874e-08	0.691531
0805	ALLEUR_NMATCH	3	0.006642	0.0106325	0.00569074	1.6008	0.856781	0.48175	3.65826e-08	5.31925e-08	0.68774
0805	ALLEUR_NMATCH	original	0.007363	0.0112751	0.00578722	1.53132	0.785987	0.497637	3.23216e-08	4.86416e-08	0.664485
0805	ALLEUR_NMATCH	large	0.00757269	0.0114267	0.00591405	1.50894	0.780971	0.513167	3.08677e-08	4.83779e-08	0.638053
Arms.Calculated_Height	ALLEUR_NMATCH	1	0.00665676	0.010822	0.00629319	1.62571	0.945384	0.507647	5.44982e-08	7.15205e-08	0.761995
Arms.Calculated_Height	ALLEUR_NMATCH	2	0.00664653	0.0106834	0.00621275	1.60737	0.934737	0.515379	5.31974e-08	7.07811e-08	0.751576
Arms.Calculated_Height	ALLEUR_NMATCH	3	0.006642	0.0105672	0.00621866	1.59096	0.936264	0.527527	5.30386e-08	7.09747e-08	0.747289
Arms.Calculated_Height	ALLEUR_NMATCH	large	0.00757269	0.0113502	0.00626995	1.49883	0.827969	0.546616	4.57546e-08	6.31341e-08	0.724721
Arms.Calculated_Height	ALLEUR_NMATCH	original	0.007363	0.0110643	0.00618586	1.50269	0.840127	0.549288	4.59e-08	6.42e-08	0.714768
Arms.Legs	ALLEUR_NMATCH	1	0.00665676	0.00924108	0.00626709	1.38823	0.941462	0.679141	3.32458e-08	7.10705e-08	0.467786
Arms.Legs	ALLEUR_NMATCH	2	0.00664653	0.00922678	0.00628878	1.38821	0.946176	0.680801	3.22998e-08	7.14728e-08	0.451918
Arms.Legs	ALLEUR_NMATCH	original	0.007363	0.00960836	0.00620375	1.30495	0.842558	0.716879	2.71e-08	6.41e-08	0.422866
Arms.Legs	ALLEUR_NMATCH	3	0.006642	0.00886251	0.00615333	1.33431	0.926427	0.717551	2.96201e-08	7.01933e-08	0.421979
Arms.Legs	ALLEUR_NMATCH	large	0.00757269	0.0097078	0.00628562	1.28195	0.830039	0.733616	2.53204e-08	6.31406e-08	0.401016
Hip_Width.Calculated_Height	ALLEUR_NMATCH	1	0.00665676	0.0135218	0.00862262	2.0313	1.29532	0.423821	4.31091e-08	7.29625e-08	0.590839
Hip_Width.Calculated_Height	ALLEUR_NMATCH	original	0.007363	0.0141364	0.00858457	1.91993	1.16591	0.428273	3.72e-08	6.54e-08	0.568494
Hip_Width.Calculated_Height	ALLEUR_NMATCH	3	0.006642	0.0133159	0.00861843	2.00481	1.29757	0.436531	4.22877e-08	7.30639e-08	0.578777
Hip_Width.Calculated_Height	ALLEUR_NMATCH	large	0.00757269	0.0142441	0.00876196	1.88098	1.15705	0.444421	3.50196e-08	6.50661e-08	0.538216
Hip_Width.Calculated_Height	ALLEUR_NMATCH	2	0.00664653	0.012672	0.0084618	1.90656	1.27312	0.474334	3.62735e-08	7.16908e-08	0.505972
Hip_Width.Legs	ALLEUR_NMATCH	2	0.00664653	0.00599797	0.00548649	0.902421	0.825468	0.905695	-2.18389e-08	5.69522e-08	-0.38346
Hip_Width.Legs	ALLEUR_NMATCH	large	0.00757269	0.00713967	0.00565092	0.942818	0.746224	0.938782	-1.84944e-08	5.14078e-08	-0.359759
Hip_Width.Legs	ALLEUR_NMATCH	3	0.006642	0.00631916	0.00557021	0.951395	0.838634	0.953678	-1.77082e-08	5.79385e-08	-0.305638
Hip_Width.Legs	ALLEUR_NMATCH	1	0.00665676	0.00647081	0.00554771	0.972066	0.833394	0.973199	-1.68345e-08	5.75255e-08	-0.292644
Hip_Width.Legs	ALLEUR_NMATCH	original	0.007363	0.00722853	0.00554101	0.981737	0.752548	0.980599	-1.57e-08	5.16e-08	-0.303513
Legs.Calculated_Height	ALLEUR_NMATCH	original	0.007363	0.00723498	0.00370476	0.982613	0.50316	0.972414	5.47e-10	4.26e-08	0.0128449
Legs.Calculated_Height	ALLEUR_NMATCH	large	0.00757269	0.00745317	0.00380071	0.984217	0.501897	0.974894	8.61099e-10	4.22238e-08	0.0203937
Legs.Calculated_Height	ALLEUR_NMATCH	3	0.006642	0.00653481	0.00373816	0.983862	0.562806	0.977106	1.34591e-09	4.74797e-08	0.0283472
Legs.Calculated_Height	ALLEUR_NMATCH	1	0.00665676	0.00656855	0.00373627	0.98675	0.561275	0.98115	8.0915e-10	4.72231e-08	0.0171346
Legs.Calculated_Height	ALLEUR_NMATCH	2	0.00664653	0.00668979	0.00372244	1.00651	0.560059	0.990717	2.41407e-09	4.71971e-08	0.0511487
PASS_AgeFirstBirth	ALLEUR_NMATCH	3	0.006642	0.00242129	0.00319748	0.364542	0.481403	0.190053	-6.53137e-09	5.27069e-09	-1.23919
PASS_AgeFirstBirth	ALLEUR_NMATCH	large	0.00757269	0.00329948	0.00327238	0.435708	0.432129	0.194971	-5.83934e-09	4.74517e-09	-1.23059
PASS_AgeFirstBirth	ALLEUR_NMATCH	2	0.00664653	0.00245126	0.00321825	0.368804	0.4842	0.195712	-6.59177e-09	5.30747e-09	-1.24198
PASS_AgeFirstBirth	ALLEUR_NMATCH	original	0.007363	0.0031997	0.00320821	0.434565	0.435721	0.197645	-5.83303e-09	4.78266e-09	-1.21962
PASS_AgeFirstBirth	ALLEUR_NMATCH	1	0.00665676	0.00277388	0.0032424	0.416701	0.487084	0.234533	-6.05511e-09	5.34135e-09	-1.13363
PASS_Anorexia	ALLEUR_NMATCH	1	0.00665676	-0.00933395	0.0075477	-1.40218	1.13384	0.0403098	-1.17246e-07	4.95432e-08	-2.36654
PASS_Anorexia	ALLEUR_NMATCH	3	0.006642	-0.00899815	0.00761991	-1.35474	1.14723	0.046785	-1.15112e-07	5.00113e-08	-2.30172
PASS_Anorexia	ALLEUR_NMATCH	original	0.007363	-0.00800764	0.00758332	-1.08755	1.02992	0.0494374	-1.04144e-07	4.49983e-08	-2.31439
PASS_Anorexia	ALLEUR_NMATCH	large	0.00757269	-0.00781276	0.00775904	-1.0317	1.02461	0.0547531	-1.01245e-07	4.47796e-08	-2.26097
PASS_Anorexia	ALLEUR_NMATCH	2	0.00664653	-0.00851876	0.00766141	-1.28169	1.15269	0.0551278	-1.11929e-07	5.02261e-08	-2.2285
PASS_Autism	ALLEUR_NMATCH	3	0.006642	0.00524118	0.00588785	0.789097	0.886457	0.811761	-3.83694e-08	9.45739e-08	-0.405709
PASS_Autism	ALLEUR_NMATCH	2	0.00664653	0.00542293	0.00593289	0.815904	0.89263	0.836496	-3.68794e-08	9.51309e-08	-0.387671
PASS_Autism	ALLEUR_NMATCH	large	0.00757269	0.00676965	0.0060839	0.893956	0.8034	0.894852	-2.7872e-08	8.57635e-08	-0.324987
PASS_Autism	ALLEUR_NMATCH	original	0.007363	0.00663339	0.00595577	0.900909	0.808879	0.902351	-2.77355e-08	8.61939e-08	-0.32178
PASS_Autism	ALLEUR_NMATCH	1	0.00665676	0.00600492	0.00597632	0.902079	0.897782	0.913001	-2.90424e-08	9.56464e-08	-0.303643
PASS_bipolar1	ALLEUR_NMATCH	1	0.00665676	0.0133455	0.00656811	2.0048	0.986682	0.30051	5.13918e-08	4.97944e-08	1.03208
PASS_bipolar1	ALLEUR_NMATCH	large	0.00757269	0.0141685	0.00668376	1.871	0.882614	0.31603	4.47825e-08	4.46554e-08	1.00285
PASS_bipolar1	ALLEUR_NMATCH	original	0.007363	0.0135958	0.00651166	1.8465	0.884376	0.331162	4.40022e-08	4.48404e-08	0.981307
PASS_bipolar1	ALLEUR_NMATCH	3	0.006642	0.0125791	0.00645858	1.89388	0.972385	0.350823	4.68326e-08	4.92612e-08	0.950699
PASS_bipolar1	ALLEUR_NMATCH	2	0.00664653	0.0122478	0.00640007	1.84274	0.96292	0.375037	4.43343e-08	4.88436e-08	0.907677
PASS_Coronary_Artery_Disease	ALLEUR_NMATCH	original	0.007363	-0.00105532	0.00804046	-0.143327	1.09201	0.304608	-1.12597e-08	1.41707e-08	-0.794578
PASS_Coronary_Artery_Disease	ALLEUR_NMATCH	2	0.00664653	-0.00172817	0.00802612	-0.260011	1.20757	0.306802	-1.27514e-08	1.57188e-08	-0.811218
PASS_Coronary_Artery_Disease	ALLEUR_NMATCH	large	0.00757269	-0.000864535	0.00822302	-0.114165	1.08588	0.314333	-1.09092e-08	1.4096e-08	-0.773925
PASS_Coronary_Artery_Disease	ALLEUR_NMATCH	1	0.00665676	-0.00130342	0.00815786	-0.195805	1.2255	0.338687	-1.19659e-08	1.59037e-08	-0.752397
PASS_Coronary_Artery_Disease	ALLEUR_NMATCH	3	0.006642	-0.00117602	0.00805568	-0.177058	1.21284	0.341278	-1.16261e-08	1.57466e-08	-0.73832
PASS_Crohns_Disease	ALLEUR_NMATCH	1	0.00665676	0.00829249	0.00492798	1.24572	0.740298	0.737992	6.10232e-08	6.43654e-08	0.948075
PASS_Crohns_Disease	ALLEUR_NMATCH	3	0.006642	0.00784212	0.00469071	1.18069	0.70622	0.796812	5.63749e-08	6.15872e-08	0.915366
PASS_Crohns_Disease	ALLEUR_NMATCH	original	0.007363	0.00843613	0.00478784	1.14575	0.650257	0.821694	5.17225e-08	5.6552e-08	0.914601
PASS_Crohns_Disease	ALLEUR_NMATCH	large	0.00757269	0.00861422	0.00489325	1.13754	0.646171	0.830574	5.03509e-08	5.61927e-08	0.89604
PASS_Crohns_Disease	ALLEUR_NMATCH	2	0.00664653	0.00764765	0.00470482	1.15062	0.707861	0.83059	5.19787e-08	6.18282e-08	0.840695
PASS_DS	ALLEUR_NMATCH	2	0.00664653	-0.00156019	0.00771393	-0.234738	1.1606	0.300581	-9.04219e-09	8.73076e-09	-1.03567
PASS_DS	ALLEUR_NMATCH	1	0.00665676	-0.00148366	0.00766454	-0.22288	1.15139	0.301658	-9.0962e-09	8.6688e-09	-1.0493
PASS_DS	ALLEUR_NMATCH	3	0.006642	-0.00136039	0.00761665	-0.204817	1.14674	0.30662	-8.88319e-09	8.63067e-09	-1.02926
PASS_DS	ALLEUR_NMATCH	original	0.007363	-0.000589038	0.00764014	-0.0799998	1.03764	0.310865	-7.98006e-09	7.80994e-09	-1.02178
PASS_DS	ALLEUR_NMATCH	large	0.00757269	-2.73266e-05	0.00782655	-0.00360857	1.03352	0.343851	-7.48189e-09	7.75695e-09	-0.96454
PASS_HDL	ALLEUR_NMATCH	1	0.00665676	-0.0016729	0.00448985	-0.251308	0.67448	0.0703149	-2.14827e-08	1.49669e-08	-1.43534
PASS_HDL	ALLEUR_NMATCH	original	0.007363	-0.000959964	0.00459322	-0.130377	0.623825	0.0762644	-1.88525e-08	1.38034e-08	-1.36579
PASS_HDL	ALLEUR_NMATCH	large	0.00757269	-0.000921995	0.00471623	-0.121753	0.622794	0.0777144	-1.88061e-08	1.37614e-08	-1.36659
PASS_HDL	ALLEUR_NMATCH	2	0.00664653	-0.00157919	0.00458517	-0.237597	0.68986	0.0791775	-2.09475e-08	1.52992e-08	-1.36919
PASS_HDL	ALLEUR_NMATCH	3	0.006642	-0.00163982	0.00463704	-0.246887	0.698139	0.0803438	-2.13041e-08	1.54609e-08	-1.37794
PASS_LDL	ALLEUR_NMATCH	2	0.00664653	0.00176885	0.0061338	0.266131	0.922858	0.430533	-5.63298e-09	1.6704e-08	-0.337223
PASS_LDL	ALLEUR_NMATCH	original	0.007363	0.00271096	0.00619241	0.368187	0.841017	0.456139	-3.94936e-09	1.52087e-08	-0.259677
PASS_LDL	ALLEUR_NMATCH	large	0.00757269	0.00285166	0.00632913	0.376572	0.835784	0.459262	-3.90203e-09	1.51075e-08	-0.258285
PASS_LDL	ALLEUR_NMATCH	1	0.00665676	0.00241625	0.00620577	0.362977	0.932251	0.497719	-4.05767e-09	1.68657e-08	-0.240588
PASS_LDL	ALLEUR_NMATCH	3	0.006642	0.00245369	0.00621562	0.36942	0.935806	0.503615	-3.87434e-09	1.6884e-08	-0.229468
PASS_NumberChildrenEverBorn	ALLEUR_NMATCH	2	0.00664653	0.00616841	0.00591916	0.928065	0.890564	0.935694	-7.0454e-11	3.57331e-09	-0.0197168
PASS_NumberChildrenEverBorn	ALLEUR_NMATCH	large	0.00757269	0.00727254	0.00601701	0.960365	0.794567	0.960246	6.35796e-11	3.19243e-09	0.0199158
PASS_NumberChildrenEverBorn	ALLEUR_NMATCH	1	0.00665676	0.00695148	0.00592848	1.04427	0.890595	0.960346	3.34946e-10	3.56087e-09	0.0940631
PASS_NumberChildrenEverBorn	ALLEUR_NMATCH	original	0.007363	0.00708285	0.00588264	0.961952	0.798946	0.962044	7.40652e-11	3.20984e-09	0.0230744
PASS_NumberChildrenEverBorn	ALLEUR_NMATCH	3	0.006642	0.00649248	0.00592962	0.977489	0.892747	0.979897	1.88827e-10	3.58175e-09	0.0527193
PASS_Rheumatoid_Arthritis	ALLEUR_NMATCH	large	0.00757269	0.00398735	0.00651926	0.526543	0.860892	0.579778	-1.16648e-08	2.79215e-08	-0.417771
PASS_Rheumatoid_Arthritis	ALLEUR_NMATCH	original	0.007363	0.00394448	0.00638301	0.535716	0.866904	0.589732	-1.1246e-08	2.8078e-08	-0.400529
PASS_Rheumatoid_Arthritis	ALLEUR_NMATCH	3	0.006642	0.00327883	0.00642794	0.493652	0.967772	0.598346	-1.26207e-08	3.13105e-08	-0.403083
PASS_Rheumatoid_Arthritis	ALLEUR_NMATCH	2	0.00664653	0.00334403	0.00640851	0.503125	0.964189	0.603877	-1.19689e-08	3.11845e-08	-0.38381
PASS_Rheumatoid_Arthritis	ALLEUR_NMATCH	1	0.00665676	0.00392486	0.00641059	0.589605	0.96302	0.668185	-9.86517e-09	3.11906e-08	-0.316287
PASS_Schizophrenia	ALLEUR_NMATCH	original	0.007363	0.00652333	0.00278981	0.885962	0.378896	0.763577	5.75018e-10	3.04471e-08	0.0188858
PASS_Schizophrenia	ALLEUR_NMATCH	3	0.006642	0.0058432	0.00277037	0.879735	0.417099	0.773227	6.19298e-10	3.33742e-08	0.0185562
PASS_Schizophrenia	ALLEUR_NMATCH	2	0.00664653	0.00586096	0.00277766	0.881808	0.417911	0.77749	5.34397e-10	3.35129e-08	0.015946
PASS_Schizophrenia	ALLEUR_NMATCH	large	0.00757269	0.00676987	0.00285426	0.893985	0.376916	0.778641	9.1646e-10	3.02765e-08	0.0302697
PASS_Schizophrenia	ALLEUR_NMATCH	1	0.00665676	0.00616865	0.00285592	0.926674	0.429025	0.864412	3.71714e-09	3.43419e-08	0.108239
PASS_Ulcerative_Colitis	ALLEUR_NMATCH	original	0.007363	0.00651706	0.00521839	0.88511	0.708732	0.871349	1.32954e-08	3.50941e-08	0.37885
PASS_Ulcerative_Colitis	ALLEUR_NMATCH	large	0.00757269	0.00672592	0.00533959	0.888182	0.705111	0.874102	1.30049e-08	3.49375e-08	0.372234
PASS_Ulcerative_Colitis	ALLEUR_NMATCH	3	0.006642	0.0059743	0.00521576	0.899474	0.78527	0.898202	1.51115e-08	3.87643e-08	0.389832
PASS_Ulcerative_Colitis	ALLEUR_NMATCH	1	0.00665676	0.00623629	0.00532082	0.936836	0.799311	0.936998	1.62407e-08	3.9359e-08	0.412631
PASS_Ulcerative_Colitis	ALLEUR_NMATCH	2	0.00664653	0.00635032	0.00526906	0.955435	0.792754	0.955133	1.70172e-08	3.91554e-08	0.434606
rafac	ALLEUR_NMATCH	2	0.00664653	0.00433374	0.00606882	0.652031	0.913081	0.70356	-6.28509e-09	2.19519e-08	-0.286312
rafac	ALLEUR_NMATCH	original	0.007363	0.00509043	0.00608942	0.691353	0.82703	0.709274	-5.16373e-09	1.98053e-08	-0.260725
rafac	ALLEUR_NMATCH	large	0.00757269	0.00532796	0.00624089	0.703576	0.824132	0.7193	-5.07088e-09	1.97269e-08	-0.257054
rafac	ALLEUR_NMATCH	3	0.006642	0.00449167	0.00604437	0.676252	0.910024	0.722375	-5.4006e-09	2.17772e-08	-0.247994
rafac	ALLEUR_NMATCH	1	0.00665676	0.00461581	0.00616128	0.693401	0.925568	0.740886	-5.39526e-09	2.21961e-08	-0.243073
ramax_area	ALLEUR_NMATCH	original	0.007363	0.00181005	0.00453101	0.24583	0.615376	0.223858	-2.39907e-08	2.2814e-08	-1.05158
ramax_area	ALLEUR_NMATCH	large	0.00757269	0.0020479	0.00465912	0.270432	0.615253	0.239207	-2.34033e-08	2.28072e-08	-1.02614
ramax_area	ALLEUR_NMATCH	2	0.00664653	0.0013349	0.00455464	0.200841	0.685266	0.247279	-2.59811e-08	2.54462e-08	-1.02102
ramax_area	ALLEUR_NMATCH	1	0.00665676	0.00138597	0.00452423	0.208205	0.679645	0.247753	-2.54926e-08	2.52131e-08	-1.01109
ramax_area	ALLEUR_NMATCH	3	0.006642	0.001376	0.00452133	0.207166	0.680718	0.247897	-2.52478e-08	2.52645e-08	-0.99934
RVEDV	ALLEUR_NMATCH	original	0.007363	0.00681488	0.00478965	0.925558	0.650502	0.90885	4.31378e-09	2.81041e-08	0.153493
RVEDV	ALLEUR_NMATCH	large	0.00757269	0.0070983	0.0048968	0.937355	0.64664	0.92279	4.53636e-09	2.79418e-08	0.16235
RVEDV	ALLEUR_NMATCH	3	0.006642	0.00625782	0.00482871	0.942159	0.726997	0.936558	4.76799e-09	3.14856e-08	0.151434
RVEDV	ALLEUR_NMATCH	1	0.00665676	0.00638973	0.00477973	0.959886	0.718027	0.955418	5.8293e-09	3.10174e-08	0.187936
RVEDV	ALLEUR_NMATCH	2	0.00664653	0.00638722	0.00482632	0.960987	0.726141	0.957124	5.45962e-09	3.14368e-08	0.173669
RVEF	ALLEUR_NMATCH	3	0.006642	0.000456731	0.00490474	0.0687641	0.738443	0.218245	-4.35785e-08	3.08554e-08	-1.41234
RVEF	ALLEUR_NMATCH	original	0.007363	0.00134852	0.00496411	0.183148	0.674197	0.235649	-3.87136e-08	2.81387e-08	-1.37581
RVEF	ALLEUR_NMATCH	2	0.00664653	0.000564358	0.00503426	0.0849102	0.757428	0.238311	-4.26519e-08	3.16566e-08	-1.34733
RVEF	ALLEUR_NMATCH	large	0.00757269	0.00154744	0.0050629	0.204345	0.668573	0.243417	-3.77801e-08	2.79104e-08	-1.35362
RVEF	ALLEUR_NMATCH	1	0.00665676	0.000900579	0.00498923	0.135288	0.749498	0.259954	-4.10937e-08	3.13201e-08	-1.31206
short_axis_cm_pa	ALLEUR_NMATCH	2	0.00664653	0.00613781	0.00461932	0.923462	0.694998	0.91246	1.03067e-08	2.72541e-08	0.378173
short_axis_cm_pa	ALLEUR_NMATCH	original	0.007363	0.00689063	0.00463338	0.935845	0.629279	0.91893	1.08984e-08	2.47264e-08	0.440761
short_axis_cm_pa	ALLEUR_NMATCH	large	0.00757269	0.00713713	0.00474694	0.942483	0.62685	0.927002	1.07898e-08	2.46265e-08	0.438139
short_axis_cm_pa	ALLEUR_NMATCH	3	0.006642	0.00632436	0.0046196	0.952177	0.695513	0.945227	1.13917e-08	2.72955e-08	0.417345
short_axis_cm_pa	ALLEUR_NMATCH	1	0.00665676	0.00674862	0.00465233	1.0138	0.698888	0.98422	1.4032e-08	2.73667e-08	0.51274
short_axis_cm_root	ALLEUR_NMATCH	large	0.00757269	0.00443847	0.00457402	0.586115	0.604016	0.495315	-8.54091e-09	2.64464e-08	-0.322952
short_axis_cm_root	ALLEUR_NMATCH	original	0.007363	0.00432917	0.00444963	0.587964	0.604323	0.49749	-8.07405e-09	2.64632e-08	-0.305104
short_axis_cm_root	ALLEUR_NMATCH	2	0.00664653	0.00375814	0.00444035	0.565429	0.66807	0.517383	-9.36753e-09	2.93476e-08	-0.319193
short_axis_cm_root	ALLEUR_NMATCH	3	0.006642	0.0039689	0.0044696	0.597546	0.672931	0.551565	-7.84987e-09	2.95004e-08	-0.266094
short_axis_cm_root	ALLEUR_NMATCH	1	0.00665676	0.00405306	0.00445445	0.608864	0.669162	0.560606	-6.8798e-09	2.93027e-08	-0.234784
Tibia.Femur	ALLEUR_NMATCH	3	0.006642	0.00917342	0.00405903	1.38112	0.611116	0.531553	1.46739e-08	4.99126e-08	0.293992
Tibia.Femur	ALLEUR_NMATCH	original	0.007363	0.00988576	0.00410757	1.34263	0.557867	0.5378	1.21e-08	4.53e-08	0.266939
Tibia.Femur	ALLEUR_NMATCH	1	0.00665676	0.00912407	0.00410918	1.37065	0.617295	0.546964	1.38915e-08	5.03036e-08	0.276152
Tibia.Femur	ALLEUR_NMATCH	large	0.00757269	0.0100548	0.00414633	1.32777	0.547538	0.548202	1.0824e-08	4.47017e-08	0.242138
Tibia.Femur	ALLEUR_NMATCH	2	0.00664653	0.00852147	0.00403485	1.28209	0.607062	0.6413	6.96861e-09	4.96926e-08	0.140234
UKB_460K.blood_EOSINOPHIL_COUNT	ALLEUR_NMATCH	1	0.00665676	0.00998932	0.00310625	1.50063	0.46663	0.282748	2.99488e-08	1.78277e-08	1.6799
UKB_460K.blood_EOSINOPHIL_COUNT	ALLEUR_NMATCH	2	0.00664653	0.0100419	0.0031833	1.51085	0.478943	0.285609	3.05498e-08	1.82716e-08	1.67198
UKB_460K.blood_EOSINOPHIL_COUNT	ALLEUR_NMATCH	3	0.006642	0.00980601	0.00313559	1.47636	0.472086	0.312297	2.95034e-08	1.8058e-08	1.63381
UKB_460K.blood_EOSINOPHIL_COUNT	ALLEUR_NMATCH	large	0.00757269	0.0108876	0.00329547	1.43774	0.435179	0.313814	2.75577e-08	1.65805e-08	1.66205
UKB_460K.blood_EOSINOPHIL_COUNT	ALLEUR_NMATCH	original	0.007363	0.0105286	0.00319147	1.42993	0.433448	0.320584	2.7532e-08	1.64968e-08	1.66893
UKB_460K.blood_PLATELET_COUNT	ALLEUR_NMATCH	2	0.00664653	0.00407234	0.00212471	0.612702	0.319672	0.230578	-5.44961e-09	1.82788e-08	-0.298137
UKB_460K.blood_PLATELET_COUNT	ALLEUR_NMATCH	original	0.007363	0.00474752	0.00216234	0.644782	0.293676	0.231404	-3.77564e-09	1.66397e-08	-0.226905
UKB_460K.blood_PLATELET_COUNT	ALLEUR_NMATCH	3	0.006642	0.00422477	0.00213638	0.63607	0.321648	0.262621	-4.26805e-09	1.83837e-08	-0.232165
UKB_460K.blood_PLATELET_COUNT	ALLEUR_NMATCH	large	0.00757269	0.00512357	0.00222924	0.676585	0.29438	0.276092	-2.18478e-09	1.67184e-08	-0.130681
UKB_460K.blood_PLATELET_COUNT	ALLEUR_NMATCH	1	0.00665676	0.00431769	0.00215707	0.648617	0.324041	0.282607	-3.61484e-09	1.84572e-08	-0.19585
UKB_460K.blood_RBC_DISTRIB_WIDTH	ALLEUR_NMATCH	large	0.00757269	0.0069123	0.00269934	0.912793	0.356458	0.806977	6.41442e-09	1.33439e-08	0.480702
UKB_460K.blood_RBC_DISTRIB_WIDTH	ALLEUR_NMATCH	original	0.007363	0.00674541	0.00264061	0.916123	0.358632	0.815297	6.81551e-09	1.34185e-08	0.507919
UKB_460K.blood_RBC_DISTRIB_WIDTH	ALLEUR_NMATCH	2	0.00664653	0.00621478	0.00264494	0.935041	0.397943	0.870408	7.39407e-09	1.48977e-08	0.496324
UKB_460K.blood_RBC_DISTRIB_WIDTH	ALLEUR_NMATCH	1	0.00665676	0.00627702	0.00262129	0.942955	0.393779	0.884856	7.82438e-09	1.47261e-08	0.531328
UKB_460K.blood_RBC_DISTRIB_WIDTH	ALLEUR_NMATCH	3	0.006642	0.00632917	0.00262308	0.952901	0.394923	0.90509	8.17633e-09	1.47687e-08	0.553627
UKB_460K.blood_RED_COUNT	ALLEUR_NMATCH	3	0.006642	0.00506389	0.00190613	0.762404	0.286981	0.40512	-3.78169e-09	1.31434e-08	-0.287726
UKB_460K.blood_RED_COUNT	ALLEUR_NMATCH	2	0.00664653	0.00531536	0.00187682	0.799719	0.282377	0.475689	-2.00807e-09	1.26896e-08	-0.158246
UKB_460K.blood_RED_COUNT	ALLEUR_NMATCH	1	0.00665676	0.00534512	0.00190143	0.802961	0.285639	0.487751	-1.96055e-09	1.29494e-08	-0.151401
UKB_460K.blood_RED_COUNT	ALLEUR_NMATCH	original	0.007363	0.00607229	0.00193949	0.824704	0.26341	0.503083	-1.02135e-09	1.18228e-08	-0.0863879
UKB_460K.blood_RED_COUNT	ALLEUR_NMATCH	large	0.00757269	0.0063376	0.00199999	0.836903	0.264106	0.534462	-8.27824e-10	1.18707e-08	-0.0697365
UKB_460K.blood_WHITE_COUNT	ALLEUR_NMATCH	1	0.00665676	0.00962622	0.00202701	1.44608	0.304504	0.143984	2.8515e-08	1.17284e-08	2.43128
UKB_460K.blood_WHITE_COUNT	ALLEUR_NMATCH	2	0.00664653	0.00952365	0.00202792	1.43288	0.30511	0.156889	2.83407e-08	1.17652e-08	2.40885
UKB_460K.blood_WHITE_COUNT	ALLEUR_NMATCH	3	0.006642	0.00936072	0.00199845	1.40932	0.300881	0.17459	2.71614e-08	1.15724e-08	2.34708
UKB_460K.blood_WHITE_COUNT	ALLEUR_NMATCH	original	0.007363	0.00999804	0.00202866	1.35788	0.275521	0.194792	2.52776e-08	1.06084e-08	2.3828
UKB_460K.blood_WHITE_COUNT	ALLEUR_NMATCH	large	0.00757269	0.0102265	0.00207689	1.35044	0.274261	0.202033	2.46575e-08	1.05742e-08	2.33185
UKB_460K.bmd_HEEL_TSCOREz	ALLEUR_NMATCH	1	0.00665676	0.011554	0.00309063	1.73568	0.464285	0.119541	3.88749e-08	2.64304e-08	1.47084
UKB_460K.bmd_HEEL_TSCOREz	ALLEUR_NMATCH	2	0.00664653	0.0115734	0.00310984	1.74127	0.46789	0.119764	3.93537e-08	2.65812e-08	1.48051
UKB_460K.bmd_HEEL_TSCOREz	ALLEUR_NMATCH	original	0.007363	0.0121294	0.00311537	1.64735	0.423112	0.13271	3.38372e-08	2.39003e-08	1.41576
UKB_460K.bmd_HEEL_TSCOREz	ALLEUR_NMATCH	large	0.00757269	0.0123729	0.00317688	1.63388	0.419518	0.137462	3.29743e-08	2.37576e-08	1.38795
UKB_460K.bmd_HEEL_TSCOREz	ALLEUR_NMATCH	3	0.006642	0.0112665	0.00310281	1.69626	0.467151	0.14289	3.68721e-08	2.66021e-08	1.38606
UKB_460K.body_BALDING1	ALLEUR_NMATCH	1	0.00665676	0.0151343	0.00470705	2.27353	0.707108	0.0702833	4.45858e-08	2.70657e-08	1.64732
UKB_460K.body_BALDING1	ALLEUR_NMATCH	original	0.007363	0.0155426	0.0045402	2.11091	0.616624	0.070291	3.90238e-08	2.37169e-08	1.6454
UKB_460K.body_BALDING1	ALLEUR_NMATCH	2	0.00664653	0.0145787	0.00445266	2.19343	0.669922	0.0730257	4.19637e-08	2.57134e-08	1.63198
UKB_460K.body_BALDING1	ALLEUR_NMATCH	large	0.00757269	0.0158539	0.00465077	2.09357	0.614151	0.0735015	3.84397e-08	2.359e-08	1.62949
UKB_460K.body_BALDING1	ALLEUR_NMATCH	3	0.006642	0.0147529	0.00459122	2.22115	0.69124	0.0755953	4.28085e-08	2.65465e-08	1.61259
UKB_460K.body_BMIz	ALLEUR_NMATCH	original	0.007363	0.00652918	0.00160261	0.886755	0.217658	0.60326	2.71148e-09	1.03636e-08	0.261635
UKB_460K.body_BMIz	ALLEUR_NMATCH	large	0.00757269	0.00675938	0.00164136	0.8926	0.216748	0.620609	2.9455e-09	1.03207e-08	0.285398
UKB_460K.body_BMIz	ALLEUR_NMATCH	2	0.00664653	0.00589488	0.0015986	0.886911	0.240516	0.638525	2.70515e-09	1.14659e-08	0.23593
UKB_460K.body_BMIz	ALLEUR_NMATCH	3	0.006642	0.00593379	0.00160786	0.893375	0.242075	0.659868	3.16011e-09	1.15088e-08	0.274581
UKB_460K.body_BMIz	ALLEUR_NMATCH	1	0.00665676	0.00600407	0.00161115	0.901951	0.242032	0.685604	3.23096e-09	1.15157e-08	0.280569
UKB_460K.body_HEIGHTz	ALLEUR_NMATCH	2	0.00664653	0.00623332	0.00174668	0.937831	0.262797	0.812735	9.7919e-09	2.98367e-08	0.328184
UKB_460K.body_HEIGHTz	ALLEUR_NMATCH	large	0.00757269	0.00714984	0.00183085	0.944162	0.24177	0.817089	1.04364e-08	2.74241e-08	0.380556
UKB_460K.body_HEIGHTz	ALLEUR_NMATCH	original	0.007363	0.0069803	0.00178326	0.948025	0.242192	0.829828	1.14013e-08	2.74303e-08	0.415647
UKB_460K.body_HEIGHTz	ALLEUR_NMATCH	3	0.006642	0.00639259	0.00179799	0.962449	0.2707	0.889513	1.3442e-08	3.07246e-08	0.4375
UKB_460K.body_HEIGHTz	ALLEUR_NMATCH	1	0.00665676	0.00655503	0.00178825	0.984718	0.268637	0.954566	1.42688e-08	3.04797e-08	0.468143
UKB_460K.body_WHRadjBMIz	ALLEUR_NMATCH	1	0.00665676	0.00758284	0.00209208	1.13912	0.314278	0.656795	6.16614e-09	9.3539e-09	0.659206
UKB_460K.body_WHRadjBMIz	ALLEUR_NMATCH	large	0.00757269	0.00833356	0.00211857	1.10048	0.279765	0.718568	5.15419e-09	8.34767e-09	0.617441
UKB_460K.body_WHRadjBMIz	ALLEUR_NMATCH	3	0.006642	0.00736836	0.00205654	1.10936	0.309627	0.723034	5.785e-09	9.25151e-09	0.625303
UKB_460K.body_WHRadjBMIz	ALLEUR_NMATCH	original	0.007363	0.00807257	0.0020557	1.09637	0.279194	0.729111	5.20597e-09	8.34122e-09	0.624125
UKB_460K.body_WHRadjBMIz	ALLEUR_NMATCH	2	0.00664653	0.00732795	0.00204989	1.10252	0.308415	0.738744	5.26692e-09	9.18474e-09	0.573442
UKB_460K.bp_SYSTOLICadjMEDz	ALLEUR_NMATCH	2	0.00664653	0.00586192	0.00169521	0.881953	0.255052	0.643345	-8.55152e-10	1.01253e-08	-0.0844573
UKB_460K.bp_SYSTOLICadjMEDz	ALLEUR_NMATCH	large	0.00757269	0.00682579	0.00176436	0.901369	0.23299	0.671938	8.25662e-12	9.27504e-09	0.000890197
UKB_460K.bp_SYSTOLICadjMEDz	ALLEUR_NMATCH	original	0.007363	0.006643	0.00172793	0.902215	0.234678	0.676777	6.47198e-11	9.33253e-09	0.00693486
UKB_460K.bp_SYSTOLICadjMEDz	ALLEUR_NMATCH	3	0.006642	0.00605007	0.00173867	0.910881	0.261769	0.73339	5.79157e-10	1.04284e-08	0.0555363
UKB_460K.bp_SYSTOLICadjMEDz	ALLEUR_NMATCH	1	0.00665676	0.00622278	0.00175734	0.934806	0.263993	0.804825	9.01658e-10	1.05318e-08	0.0856127
UKB_460K.cov_SMOKING_STATUS	ALLEUR_NMATCH	1	0.00665676	0.00783293	0.00200343	1.17669	0.300962	0.557219	4.01598e-09	5.24675e-09	0.765423
UKB_460K.cov_SMOKING_STATUS	ALLEUR_NMATCH	2	0.00664653	0.00779655	0.00201216	1.17303	0.302739	0.567757	4.03352e-09	5.27893e-09	0.764078
UKB_460K.cov_SMOKING_STATUS	ALLEUR_NMATCH	large	0.00757269	0.00866244	0.00204264	1.14391	0.269737	0.593769	3.52206e-09	4.71463e-09	0.747048
UKB_460K.cov_SMOKING_STATUS	ALLEUR_NMATCH	original	0.007363	0.00831198	0.00199035	1.12889	0.270317	0.633581	3.29199e-09	4.72502e-09	0.696715
UKB_460K.cov_SMOKING_STATUS	ALLEUR_NMATCH	3	0.006642	0.00752126	0.00199074	1.13238	0.299719	0.658778	3.3997e-09	5.22471e-09	0.650696
UKB_460K.disease_AID_SURE	ALLEUR_NMATCH	1	0.00665676	0.0255016	0.00970303	3.83094	1.45762	0.0353137	5.20488e-09	2.08931e-09	2.4912
UKB_460K.disease_AID_SURE	ALLEUR_NMATCH	2	0.00664653	0.0250472	0.00953944	3.76847	1.43525	0.0371089	5.10896e-09	2.06577e-09	2.47315
UKB_460K.disease_AID_SURE	ALLEUR_NMATCH	original	0.007363	0.0257322	0.00963341	3.4948	1.30835	0.0395635	4.66286e-09	1.88115e-09	2.47872
UKB_460K.disease_AID_SURE	ALLEUR_NMATCH	3	0.006642	0.0249311	0.0096562	3.75356	1.45381	0.040693	5.04854e-09	2.09537e-09	2.40938
UKB_460K.disease_AID_SURE	ALLEUR_NMATCH	large	0.00757269	0.0259079	0.00977937	3.42123	1.2914	0.0436662	4.55645e-09	1.8659e-09	2.44196
UKB_460K.disease_ALLERGY_ECZEMA_DIAGNOSED	ALLEUR_NMATCH	2	0.00664653	0.00971359	0.00499182	1.46145	0.751042	0.535935	1.00684e-08	1.05583e-08	0.953606
UKB_460K.disease_ALLERGY_ECZEMA_DIAGNOSED	ALLEUR_NMATCH	1	0.00665676	0.00968256	0.00505123	1.45454	0.758811	0.546054	9.84291e-09	1.06786e-08	0.921745
UKB_460K.disease_ALLERGY_ECZEMA_DIAGNOSED	ALLEUR_NMATCH	3	0.006642	0.00956275	0.00497929	1.43974	0.749667	0.554451	9.69844e-09	1.05847e-08	0.916269
UKB_460K.disease_ALLERGY_ECZEMA_DIAGNOSED	ALLEUR_NMATCH	large	0.00757269	0.0103839	0.00490569	1.37123	0.647814	0.563559	8.60299e-09	9.11758e-09	0.943561
UKB_460K.disease_ALLERGY_ECZEMA_DIAGNOSED	ALLEUR_NMATCH	original	0.007363	0.0100452	0.00481332	1.36428	0.653718	0.574276	8.61494e-09	9.20034e-09	0.936372
UKB_460K.disease_DERMATOLOGY	ALLEUR_NMATCH	1	0.00665676	0.00631509	0.00892044	0.948674	1.34006	0.969529	5.27815e-10	2.84433e-09	0.185567
UKB_460K.disease_DERMATOLOGY	ALLEUR_NMATCH	2	0.00664653	0.00630951	0.00897558	0.949295	1.35042	0.970129	5.37415e-10	2.86596e-09	0.187516
UKB_460K.disease_DERMATOLOGY	ALLEUR_NMATCH	original	0.007363	0.0070992	0.00893967	0.964173	1.21413	0.976518	5.67277e-10	2.57667e-09	0.220159
UKB_460K.disease_DERMATOLOGY	ALLEUR_NMATCH	3	0.006642	0.00645567	0.00899672	0.971946	1.35452	0.983512	5.8429e-10	2.87208e-09	0.203438
UKB_460K.disease_DERMATOLOGY	ALLEUR_NMATCH	large	0.00757269	0.00746116	0.00917388	0.985272	1.21144	0.990324	5.78462e-10	2.57189e-09	0.224917
UKB_460K.disease_HI_CHOL_SELF_REP	ALLEUR_NMATCH	original	0.007363	-0.00215615	0.00320317	-0.292836	0.435036	0.00513174	-8.52324e-09	3.7309e-09	-2.2845
UKB_460K.disease_HI_CHOL_SELF_REP	ALLEUR_NMATCH	2	0.00664653	-0.00271159	0.00316976	-0.407972	0.476905	0.00545502	-9.46681e-09	4.12687e-09	-2.29394
UKB_460K.disease_HI_CHOL_SELF_REP	ALLEUR_NMATCH	large	0.00757269	-0.00203397	0.00329325	-0.268593	0.434885	0.00582672	-8.34556e-09	3.71509e-09	-2.24639
UKB_460K.disease_HI_CHOL_SELF_REP	ALLEUR_NMATCH	3	0.006642	-0.00255593	0.00319005	-0.384813	0.480285	0.00657026	-9.33416e-09	4.15492e-09	-2.24653
UKB_460K.disease_HI_CHOL_SELF_REP	ALLEUR_NMATCH	1	0.00665676	-0.00240297	0.00316487	-0.360982	0.475438	0.00703483	-9.16634e-09	4.12635e-09	-2.22141
UKB_460K.disease_HYPOTHYROIDISM_SELF_REP	ALLEUR_NMATCH	large	0.00757269	0.00548358	0.00286868	0.724126	0.37882	0.469628	3.63562e-10	3.83021e-09	0.0949196
UKB_460K.disease_HYPOTHYROIDISM_SELF_REP	ALLEUR_NMATCH	original	0.007363	0.00539147	0.0027989	0.732238	0.38013	0.48411	5.26426e-10	3.84191e-09	0.137022
UKB_460K.disease_HYPOTHYROIDISM_SELF_REP	ALLEUR_NMATCH	3	0.006642	0.0048326	0.00283565	0.727583	0.426927	0.525692	6.12167e-10	4.29142e-09	0.142649
UKB_460K.disease_HYPOTHYROIDISM_SELF_REP	ALLEUR_NMATCH	2	0.00664653	0.00488714	0.00281518	0.735293	0.423557	0.534484	6.50951e-10	4.26543e-09	0.152611
UKB_460K.disease_HYPOTHYROIDISM_SELF_REP	ALLEUR_NMATCH	1	0.00665676	0.00496294	0.00283681	0.745549	0.426155	0.552652	6.14753e-10	4.28876e-09	0.143341
UKB_460K.disease_RESPIRATORY_ENT	ALLEUR_NMATCH	original	0.007363	0.00697481	0.00332112	0.947278	0.451056	0.906567	2.02162e-09	4.43465e-09	0.45587
UKB_460K.disease_RESPIRATORY_ENT	ALLEUR_NMATCH	1	0.00665676	0.00635988	0.00327461	0.955401	0.491923	0.927482	2.02073e-09	4.86134e-09	0.415673
UKB_460K.disease_RESPIRATORY_ENT	ALLEUR_NMATCH	large	0.00757269	0.00729847	0.00341123	0.963788	0.450465	0.935669	2.10522e-09	4.43201e-09	0.475004
UKB_460K.disease_RESPIRATORY_ENT	ALLEUR_NMATCH	2	0.00664653	0.00646855	0.00334213	0.973223	0.502838	0.957358	2.30908e-09	4.97771e-09	0.463884
UKB_460K.disease_RESPIRATORY_ENT	ALLEUR_NMATCH	3	0.006642	0.00661421	0.00335587	0.995816	0.50525	0.993366	2.4961e-09	4.9926e-09	0.49996
UKB_460K.disease_T2D	ALLEUR_NMATCH	2	0.00664653	0.0088137	0.00348038	1.32606	0.52364	0.530548	4.97481e-09	4.16576e-09	1.19421
UKB_460K.disease_T2D	ALLEUR_NMATCH	1	0.00665676	0.00864599	0.00347201	1.29883	0.521576	0.564203	4.73528e-09	4.15281e-09	1.14026
UKB_460K.disease_T2D	ALLEUR_NMATCH	3	0.006642	0.00848727	0.0034545	1.27782	0.520099	0.590953	4.63632e-09	4.14689e-09	1.11803
UKB_460K.disease_T2D	ALLEUR_NMATCH	original	0.007363	0.00893217	0.00345269	1.21312	0.468925	0.647771	4.10917e-09	3.73199e-09	1.10107
UKB_460K.disease_T2D	ALLEUR_NMATCH	large	0.00757269	0.00910645	0.00352765	1.20254	0.465839	0.662136	4.00245e-09	3.7083e-09	1.07932
UKB_460K.lung_FEV1FVCzSMOKE	ALLEUR_NMATCH	1	0.00665676	0.0082462	0.00257332	1.23877	0.386572	0.53676	1.08782e-08	1.79793e-08	0.60504
UKB_460K.lung_FEV1FVCzSMOKE	ALLEUR_NMATCH	large	0.00757269	0.00912628	0.00260649	1.20516	0.344196	0.550995	9.51181e-09	1.59996e-08	0.594501
UKB_460K.lung_FEV1FVCzSMOKE	ALLEUR_NMATCH	3	0.006642	0.00812668	0.00254861	1.22353	0.383711	0.560133	1.04455e-08	1.78429e-08	0.585413
UKB_460K.lung_FEV1FVCzSMOKE	ALLEUR_NMATCH	2	0.00664653	0.00803446	0.00246915	1.20882	0.371495	0.573938	9.84749e-09	1.72685e-08	0.570259
UKB_460K.lung_FEV1FVCzSMOKE	ALLEUR_NMATCH	original	0.007363	0.00871438	0.00248727	1.18354	0.337807	0.586743	8.66074e-09	1.56955e-08	0.551797
UKB_460K.lung_FVCzSMOKE	ALLEUR_NMATCH	large	0.00757269	0.0124186	0.00279972	1.63992	0.369712	0.0851404	2.91001e-08	1.56048e-08	1.86481
UKB_460K.lung_FVCzSMOKE	ALLEUR_NMATCH	1	0.00665676	0.0114647	0.00278543	1.72226	0.418436	0.0859466	3.19667e-08	1.7526e-08	1.82396
UKB_460K.lung_FVCzSMOKE	ALLEUR_NMATCH	2	0.00664653	0.0114415	0.00278036	1.72143	0.418318	0.0862687	3.23984e-08	1.75179e-08	1.84945
UKB_460K.lung_FVCzSMOKE	ALLEUR_NMATCH	3	0.006642	0.011427	0.00278375	1.72041	0.419113	0.0873227	3.24996e-08	1.75593e-08	1.85085
UKB_460K.lung_FVCzSMOKE	ALLEUR_NMATCH	original	0.007363	0.0120008	0.00274979	1.62988	0.37346	0.0933462	2.89072e-08	1.57705e-08	1.83299
UKB_460K.mental_NEUROTICISM	ALLEUR_NMATCH	1	0.00665676	0.00730951	0.00214166	1.09806	0.321727	0.760748	1.99678e-09	6.175e-09	0.323365
UKB_460K.mental_NEUROTICISM	ALLEUR_NMATCH	2	0.00664653	0.00725569	0.00217427	1.09165	0.327129	0.779594	1.86443e-09	6.27077e-09	0.297321
UKB_460K.mental_NEUROTICISM	ALLEUR_NMATCH	original	0.007363	0.00796482	0.00215763	1.08174	0.293037	0.780539	1.68137e-09	5.61793e-09	0.299286
UKB_460K.mental_NEUROTICISM	ALLEUR_NMATCH	large	0.00757269	0.0081843	0.00221023	1.08077	0.291869	0.782236	1.60892e-09	5.59818e-09	0.287401
UKB_460K.mental_NEUROTICISM	ALLEUR_NMATCH	3	0.006642	0.00715763	0.00211457	1.07763	0.318363	0.807559	1.64131e-09	6.1111e-09	0.268578
UKB_460K.other_MORNINGPERSON	ALLEUR_NMATCH	3	0.006642	0.011069	0.00286955	1.66651	0.432031	0.124716	1.28428e-08	7.77593e-09	1.65161
UKB_460K.other_MORNINGPERSON	ALLEUR_NMATCH	2	0.00664653	0.0111346	0.00291775	1.67525	0.438989	0.125782	1.29623e-08	7.89956e-09	1.64088
UKB_460K.other_MORNINGPERSON	ALLEUR_NMATCH	1	0.00665676	0.0112141	0.0029967	1.68462	0.450174	0.130041	1.30725e-08	8.1078e-09	1.61233
UKB_460K.other_MORNINGPERSON	ALLEUR_NMATCH	original	0.007363	0.0116976	0.00291845	1.5887	0.396366	0.139255	1.14617e-08	7.14068e-09	1.60513
UKB_460K.other_MORNINGPERSON	ALLEUR_NMATCH	large	0.00757269	0.0119649	0.00299336	1.58001	0.395284	0.143975	1.13128e-08	7.12091e-09	1.58867
UKB_460K.pigment_HAIR	ALLEUR_NMATCH	2	0.00664653	0.0125196	0.00841872	1.88363	1.26663	0.486345	1.90096e-08	3.51565e-08	0.540715
UKB_460K.pigment_HAIR	ALLEUR_NMATCH	1	0.00665676	0.0123345	0.00825077	1.85293	1.23946	0.492052	1.90126e-08	3.46622e-08	0.548512
UKB_460K.pigment_HAIR	ALLEUR_NMATCH	original	0.007363	0.0129703	0.00816233	1.76156	1.10856	0.493411	1.61715e-08	3.08738e-08	0.523793
UKB_460K.pigment_HAIR	ALLEUR_NMATCH	large	0.00757269	0.0131775	0.00836406	1.74014	1.1045	0.503904	1.55558e-08	3.07251e-08	0.50629
UKB_460K.pigment_HAIR	ALLEUR_NMATCH	3	0.006642	0.0119649	0.00812623	1.8014	1.22346	0.513153	1.71726e-08	3.40807e-08	0.503882
UKB_460K.pigment_SKIN	ALLEUR_NMATCH	1	0.00665676	0.0122202	0.00921696	1.83575	1.3846	0.538548	9.80308e-09	1.64794e-08	0.594868
UKB_460K.pigment_SKIN	ALLEUR_NMATCH	large	0.00757269	0.0130671	0.00966256	1.72555	1.27598	0.561427	8.0315e-09	1.48831e-08	0.539639
UKB_460K.pigment_SKIN	ALLEUR_NMATCH	2	0.00664653	0.0117698	0.00903895	1.77082	1.35995	0.562901	8.25238e-09	1.60696e-08	0.513539
UKB_460K.pigment_SKIN	ALLEUR_NMATCH	original	0.007363	0.0125644	0.00935251	1.70643	1.2702	0.570034	7.73596e-09	1.48396e-08	0.521304
UKB_460K.pigment_SKIN	ALLEUR_NMATCH	3	0.006642	0.0111176	0.00907809	1.67384	1.36677	0.613613	7.00937e-09	1.62688e-08	0.430847
UKB_460K.pigment_SUNBURN	ALLEUR_NMATCH	2	0.00664653	0.0150589	0.00581518	2.26568	0.87492	0.144423	1.41038e-08	9.5504e-09	1.47678
UKB_460K.pigment_SUNBURN	ALLEUR_NMATCH	large	0.00757269	0.0161924	0.0060847	2.13827	0.803506	0.152463	1.28408e-08	8.72057e-09	1.47247
UKB_460K.pigment_SUNBURN	ALLEUR_NMATCH	1	0.00665676	0.0150002	0.00593084	2.25337	0.890949	0.15592	1.43665e-08	9.86532e-09	1.45626
UKB_460K.pigment_SUNBURN	ALLEUR_NMATCH	original	0.007363	0.0155644	0.00587925	2.11387	0.798486	0.158795	1.25722e-08	8.66933e-09	1.45019
UKB_460K.pigment_SUNBURN	ALLEUR_NMATCH	3	0.006642	0.0144347	0.00577011	2.17325	0.868732	0.171835	1.32394e-08	9.5723e-09	1.38309
UKB_460K.pigment_TANNING	ALLEUR_NMATCH	2	0.00664653	0.0114409	0.00935541	1.72134	1.40756	0.595954	6.32112e-09	1.74687e-08	0.361854
UKB_460K.pigment_TANNING	ALLEUR_NMATCH	large	0.00757269	0.0122396	0.00954208	1.61628	1.26007	0.612556	5.37946e-09	1.5517e-08	0.346681
UKB_460K.pigment_TANNING	ALLEUR_NMATCH	1	0.00665676	0.0110286	0.00913004	1.65675	1.37154	0.619941	6.35727e-09	1.71094e-08	0.371567
UKB_460K.pigment_TANNING	ALLEUR_NMATCH	original	0.007363	0.0117183	0.00924969	1.59151	1.25624	0.625719	5.07923e-09	1.55079e-08	0.327525
UKB_460K.pigment_TANNING	ALLEUR_NMATCH	3	0.006642	0.0105232	0.00917213	1.58434	1.38093	0.660696	4.79977e-09	1.72316e-08	0.278545
UKB_460K.repro_MENARCHE_AGE	ALLEUR_NMATCH	3	0.006642	0.00568396	0.00175757	0.855761	0.264615	0.587894	1.12683e-09	1.16788e-08	0.0964853
UKB_460K.repro_MENARCHE_AGE	ALLEUR_NMATCH	original	0.007363	0.0064131	0.00175167	0.870991	0.237902	0.589796	1.47603e-09	1.04898e-08	0.140712
UKB_460K.repro_MENARCHE_AGE	ALLEUR_NMATCH	2	0.00664653	0.00570254	0.00175437	0.857973	0.263953	0.592649	9.5357e-10	1.16638e-08	0.0817547
UKB_460K.repro_MENARCHE_AGE	ALLEUR_NMATCH	large	0.00757269	0.00661845	0.00179309	0.873989	0.236784	0.596709	1.56592e-09	1.04462e-08	0.149904
UKB_460K.repro_MENARCHE_AGE	ALLEUR_NMATCH	1	0.00665676	0.00579079	0.00174382	0.869911	0.261962	0.621368	1.17866e-09	1.15694e-08	0.101878
UKB_460K.repro_MENOPAUSE_AGE	ALLEUR_NMATCH	1	0.00665676	0.0144485	0.00774713	2.1705	1.1638	0.313748	3.04232e-08	2.04596e-08	1.48699
UKB_460K.repro_MENOPAUSE_AGE	ALLEUR_NMATCH	3	0.006642	0.0145154	0.00782996	2.1854	1.17886	0.31377	3.06118e-08	2.07171e-08	1.47761
UKB_460K.repro_MENOPAUSE_AGE	ALLEUR_NMATCH	large	0.00757269	0.015413	0.00781631	2.03534	1.03217	0.315057	2.78094e-08	1.80817e-08	1.53798
UKB_460K.repro_MENOPAUSE_AGE	ALLEUR_NMATCH	2	0.00664653	0.0139077	0.00736407	2.09247	1.10796	0.323198	2.90379e-08	1.94373e-08	1.49392
UKB_460K.repro_MENOPAUSE_AGE	ALLEUR_NMATCH	original	0.007363	0.0148434	0.00767136	2.01595	1.04188	0.328609	2.75883e-08	1.82457e-08	1.51204
1108	E44_47_Limb_HGEP	1	0.00394789	0.0150668	0.0169038	3.81641	4.28173	0.512551	8.4902e-09	1.87202e-07	0.0453533
1108	E44_47_Limb_HGEP	large	0.00483161	0.0165459	0.0180681	3.4245	3.73956	0.518391	-4.88533e-09	1.64889e-07	-0.029628
1108	E44_47_Limb_HGEP	original	0.00437918	0.0153245	0.0175373	3.4994	4.00469	0.533941	-5.19407e-09	1.76687e-07	-0.029397
1108	E44_47_Limb_HGEP	small	0.0039489	0.0119654	0.0170475	3.03006	4.31703	0.638753	-2.94296e-08	1.90608e-07	-0.154398
1108	E44_47_Limb_HGEP	3	0.00394974	0.00767572	0.0160219	1.94335	4.05645	0.816146	-7.39396e-08	1.77139e-07	-0.417409
1108	E44_47_Limb_HGEP	2	0.00393883	0.00783551	0.0169655	1.9893	4.30724	0.818074	-7.12545e-08	1.89115e-07	-0.376779
1357	E44_47_Limb_HGEP	2	0.00393883	-0.0115305	0.0144374	-2.92739	3.66539	0.28701	-2.92686e-07	1.74593e-07	-1.67638
1357	E44_47_Limb_HGEP	1	0.00394789	-0.0103637	0.0137402	-2.62513	3.4804	0.300874	-2.76909e-07	1.66441e-07	-1.6637
1357	E44_47_Limb_HGEP	original	0.00437918	-0.00563721	0.0150895	-1.28727	3.44574	0.508024	-2.16632e-07	1.64075e-07	-1.32032
1357	E44_47_Limb_HGEP	small	0.0039489	-0.0060822	0.015248	-1.54023	3.86133	0.511792	-2.31296e-07	1.83526e-07	-1.26029
1357	E44_47_Limb_HGEP	large	0.00483161	-0.00348377	0.0153931	-0.721037	3.18591	0.58971	-1.85659e-07	1.51279e-07	-1.22726
1357	E44_47_Limb_HGEP	3	0.00394974	0.000109393	0.0147723	0.0276964	3.74009	0.795236	-1.53455e-07	1.76038e-07	-0.871716
1391	E44_47_Limb_HGEP	3	0.00394974	0.0126375	0.0131518	3.19958	3.3298	0.5057	-1.1996e-07	2.19968e-07	-0.545353
1391	E44_47_Limb_HGEP	1	0.00394789	-0.00184385	0.0122599	-0.467046	3.10544	0.639129	-3.8129e-07	2.16243e-07	-1.76325
1391	E44_47_Limb_HGEP	large	0.00483161	0.00991144	0.0139233	2.05137	2.88171	0.71406	-1.86276e-07	1.92757e-07	-0.966378
1391	E44_47_Limb_HGEP	2	0.00393883	0.00102434	0.0137171	0.260061	3.48254	0.831945	-3.29539e-07	2.34523e-07	-1.40515
1391	E44_47_Limb_HGEP	original	0.00437918	0.00675108	0.0137799	1.54163	3.14668	0.863016	-2.39765e-07	2.10362e-07	-1.13977
1391	E44_47_Limb_HGEP	small	0.0039489	0.00541272	0.0135517	1.37069	3.43176	0.913799	-2.68855e-07	2.29795e-07	-1.16998
1437	E44_47_Limb_HGEP	3	0.00394974	0.0202766	0.0160956	5.13366	4.07511	0.306464	2.61785e-08	2.16339e-07	0.121007
1437	E44_47_Limb_HGEP	large	0.00483161	0.0201629	0.0164096	4.17313	3.39631	0.347439	-1.02551e-08	1.80649e-07	-0.0567682
1437	E44_47_Limb_HGEP	original	0.00437918	0.0188718	0.0162423	4.30943	3.70898	0.369303	-2.02968e-08	1.95523e-07	-0.103808
1437	E44_47_Limb_HGEP	small	0.0039489	0.0172364	0.0159702	4.36487	4.04422	0.401475	-3.29391e-08	2.11483e-07	-0.155753
1437	E44_47_Limb_HGEP	1	0.00394789	0.0119232	0.0144218	3.02015	3.65303	0.578661	-9.51585e-08	1.9589e-07	-0.485776
1437	E44_47_Limb_HGEP	2	0.00393883	0.00993057	0.0150563	2.5212	3.82253	0.686397	-1.2537e-07	1.96974e-07	-0.636481
1443	E44_47_Limb_HGEP	3	0.00394974	0.057259	0.0252748	14.4969	6.39912	0.0306928	4.32725e-07	2.56443e-07	1.68741
1443	E44_47_Limb_HGEP	large	0.00483161	0.0626001	0.027266	12.9564	5.64326	0.0312561	3.59203e-07	2.27728e-07	1.57733
1443	E44_47_Limb_HGEP	1	0.00394789	0.0540992	0.0237353	13.7033	6.01216	0.0320735	3.92583e-07	2.43998e-07	1.60896
1443	E44_47_Limb_HGEP	2	0.00393883	0.0563413	0.0246102	14.3041	6.24809	0.0330305	4.21141e-07	2.55654e-07	1.64731
1443	E44_47_Limb_HGEP	original	0.00437918	0.0553781	0.0249929	12.6458	5.7072	0.0387233	3.47982e-07	2.30798e-07	1.50773
1443	E44_47_Limb_HGEP	small	0.0039489	0.0501774	0.0236053	12.7067	5.9777	0.0473642	3.53044e-07	2.43362e-07	1.45069
1474	E44_47_Limb_HGEP	large	0.00483161	0.0239854	0.0157196	4.96426	3.2535	0.224667	7.47749e-08	2.01363e-07	0.371344
1474	E44_47_Limb_HGEP	original	0.00437918	0.020758	0.0155042	4.74015	3.54043	0.29234	5.2586e-08	2.1871e-07	0.240437
1474	E44_47_Limb_HGEP	small	0.0039489	0.0201979	0.0154294	5.11483	3.90728	0.293895	6.93237e-08	2.4118e-07	0.287435
1474	E44_47_Limb_HGEP	1	0.00394789	0.0191037	0.015069	4.83896	3.81698	0.315758	5.79657e-08	2.33988e-07	0.247729
1474	E44_47_Limb_HGEP	3	0.00394974	0.0150937	0.0148639	3.82144	3.76326	0.455239	-3.25115e-09	2.32899e-07	-0.0139595
1474	E44_47_Limb_HGEP	2	0.00393883	0.00724232	0.0128562	1.8387	3.26396	0.797488	-1.25485e-07	1.94428e-07	-0.645406
1545	E44_47_Limb_HGEP	3	0.00394974	0.0124582	0.0119852	3.15418	3.03442	0.474123	-5.41874e-08	2.06424e-07	-0.262505
1545	E44_47_Limb_HGEP	large	0.00483161	0.0121067	0.0120094	2.50573	2.48559	0.542442	-9.26777e-08	1.70203e-07	-0.544514
1545	E44_47_Limb_HGEP	small	0.0039489	0.00962121	0.012041	2.43643	3.04921	0.636189	-1.10374e-07	2.06442e-07	-0.534647
1545	E44_47_Limb_HGEP	original	0.00437918	0.00972049	0.0120919	2.2197	2.76122	0.657415	-1.18113e-07	1.8827e-07	-0.627359
1545	E44_47_Limb_HGEP	2	0.00393883	0.000452422	0.0109411	0.114862	2.77776	0.75038	-2.59318e-07	1.88907e-07	-1.37273
1545	E44_47_Limb_HGEP	1	0.00394789	0.00201602	0.0105689	0.510658	2.67709	0.855457	-2.31364e-07	1.82259e-07	-1.26943
1768	E44_47_Limb_HGEP	large	0.00483161	0.0240621	0.0146126	4.98014	3.02438	0.185507	1.24118e-08	1.84748e-07	0.0671826
1768	E44_47_Limb_HGEP	original	0.00437918	0.0210247	0.0144917	4.80105	3.30922	0.247914	-1.36423e-08	2.01521e-07	-0.0676966
1768	E44_47_Limb_HGEP	small	0.0039489	0.019171	0.0142017	4.85478	3.59636	0.281452	-2.35831e-08	2.19164e-07	-0.107605
1768	E44_47_Limb_HGEP	1	0.00394789	0.0173208	0.0137917	4.38736	3.49344	0.327053	-3.96236e-08	2.10735e-07	-0.188025
1768	E44_47_Limb_HGEP	3	0.00394974	0.0142348	0.0136013	3.60398	3.4436	0.448838	-8.73761e-08	2.11471e-07	-0.413183
1768	E44_47_Limb_HGEP	2	0.00393883	0.00864636	0.013219	2.19516	3.35607	0.721669	-1.758e-07	2.01224e-07	-0.873652
1904	E44_47_Limb_HGEP	large	0.00483161	0.0211557	0.0151927	4.3786	3.14443	0.279766	-4.2821e-08	2.06611e-07	-0.207254
1904	E44_47_Limb_HGEP	original	0.00437918	0.0192883	0.015498	4.40454	3.53901	0.332867	-5.54061e-08	2.31889e-07	-0.238934
1904	E44_47_Limb_HGEP	3	0.00394974	0.0153864	0.0149342	3.89556	3.78106	0.442202	-8.85196e-08	2.49281e-07	-0.355099
1904	E44_47_Limb_HGEP	2	0.00393883	0.0154699	0.0152623	3.92753	3.87482	0.448773	-8.91956e-08	2.52776e-07	-0.352864
1904	E44_47_Limb_HGEP	small	0.0039489	0.0139173	0.0145962	3.52434	3.69627	0.493811	-1.30471e-07	2.45112e-07	-0.532293
1904	E44_47_Limb_HGEP	1	0.00394789	0.0117515	0.0144948	2.97665	3.67154	0.589063	-1.52254e-07	2.4299e-07	-0.626585
1995	E44_47_Limb_HGEP	large	0.00483161	0.0167419	0.0113777	3.46507	2.35484	0.292542	-3.80972e-08	1.59634e-07	-0.238653
1995	E44_47_Limb_HGEP	3	0.00394974	0.0151082	0.0108494	3.82512	2.74688	0.300925	-2.27695e-08	1.86705e-07	-0.121954
1995	E44_47_Limb_HGEP	original	0.00437918	0.0138938	0.0111329	3.17269	2.54224	0.391364	-6.69419e-08	1.72461e-07	-0.388157
1995	E44_47_Limb_HGEP	small	0.0039489	0.0129454	0.0109703	3.27824	2.77806	0.41076	-7.00648e-08	1.8804e-07	-0.372605
1995	E44_47_Limb_HGEP	2	0.00393883	0.00883655	0.0106251	2.24344	2.69752	0.644608	-1.3045e-07	1.82755e-07	-0.713797
1995	E44_47_Limb_HGEP	1	0.00394789	0.00847931	0.0100295	2.14781	2.54046	0.650384	-1.35339e-07	1.71657e-07	-0.788427
2121	E44_47_Limb_HGEP	1	0.00394789	-0.00953116	0.0145112	-2.41424	3.67569	0.360486	-3.05424e-07	1.96506e-07	-1.55427
2121	E44_47_Limb_HGEP	original	0.00437918	-0.00477835	0.0163295	-1.09115	3.72888	0.574848	-2.36632e-07	1.99578e-07	-1.18566
2121	E44_47_Limb_HGEP	3	0.00394974	-0.00458256	0.0155002	-1.16022	3.92435	0.581341	-2.38881e-07	2.09602e-07	-1.13969
2121	E44_47_Limb_HGEP	large	0.00483161	-0.00334275	0.0165577	-0.691849	3.42695	0.620843	-2.13064e-07	1.84008e-07	-1.1579
2121	E44_47_Limb_HGEP	small	0.0039489	-0.00392941	0.0160319	-0.995065	4.05983	0.622842	-2.3253e-07	2.1682e-07	-1.07245
2121	E44_47_Limb_HGEP	2	0.00393883	-0.00218651	0.0159252	-0.555115	4.04313	0.699394	-2.08914e-07	2.15204e-07	-0.970771
2136	E44_47_Limb_HGEP	3	0.00394974	-0.0381869	0.0338027	-9.66821	8.55821	0.194053	-2.41579e-07	1.33926e-07	-1.80383
2136	E44_47_Limb_HGEP	1	0.00394789	-0.0288469	0.0312921	-7.30691	7.92628	0.283943	-1.99556e-07	1.26068e-07	-1.58293
2136	E44_47_Limb_HGEP	original	0.00437918	-0.0149871	0.0345405	-3.42236	7.88744	0.572752	-1.36362e-07	1.27973e-07	-1.06555
2136	E44_47_Limb_HGEP	small	0.0039489	-0.0136015	0.0334826	-3.44437	8.47898	0.598418	-1.37926e-07	1.37535e-07	-1.00285
2136	E44_47_Limb_HGEP	large	0.00483161	-0.0119724	0.0350318	-2.47794	7.25054	0.630225	-1.18312e-07	1.17651e-07	-1.00562
2136	E44_47_Limb_HGEP	2	0.00393883	-0.001631	0.0325527	-0.414082	8.26455	0.86392	-8.49849e-08	1.34601e-07	-0.631386
2155	E44_47_Limb_HGEP	1	0.00394789	0.0141003	0.0308322	3.57159	7.80978	0.736134	5.17312e-08	2.42205e-07	0.213585
2155	E44_47_Limb_HGEP	3	0.00394974	0.00998729	0.029308	2.5286	7.42023	0.832491	1.77294e-08	2.30051e-07	0.0770672
2155	E44_47_Limb_HGEP	2	0.00393883	0.0103264	0.0316984	2.6217	8.04768	0.835687	1.97951e-08	2.46553e-07	0.0802876
2155	E44_47_Limb_HGEP	small	0.0039489	0.0102053	0.0315674	2.58434	7.99399	0.839051	1.97788e-08	2.47213e-07	0.0800072
2155	E44_47_Limb_HGEP	large	0.00483161	0.0083297	0.0295243	1.724	6.11065	0.903587	-7.59619e-09	1.90392e-07	-0.0398976
2155	E44_47_Limb_HGEP	original	0.00437918	0.00787346	0.031096	1.79793	7.10086	0.908181	-5.13294e-09	2.19719e-07	-0.0233614
3919	E44_47_Limb_HGEP	2	0.00393883	0.0353562	0.0184586	8.97633	4.68631	0.0835003	2.57266e-07	2.76209e-07	0.931418
3919	E44_47_Limb_HGEP	original	0.00437918	0.0306243	0.0190136	6.99315	4.34181	0.162209	1.37221e-07	2.56976e-07	0.533986
3919	E44_47_Limb_HGEP	small	0.0039489	0.0289238	0.018399	7.32454	4.65927	0.169314	1.40793e-07	2.75595e-07	0.510871
3919	E44_47_Limb_HGEP	large	0.00483161	0.0301792	0.0193273	6.24621	4.00018	0.184716	1.10179e-07	2.36538e-07	0.465799
3919	E44_47_Limb_HGEP	3	0.00394974	0.0254857	0.0187948	6.4525	4.7585	0.247791	1.03781e-07	2.82369e-07	0.367536
3919	E44_47_Limb_HGEP	1	0.00394789	0.0196661	0.015689	4.98141	3.97403	0.310934	1.57975e-08	2.35423e-07	0.0671027
0343	E44_47_Limb_HGEP	3	0.00394974	0.0259718	0.0128177	6.57558	3.24519	0.0877935	9.50222e-08	2.25031e-07	0.422262
0343	E44_47_Limb_HGEP	small	0.0039489	0.0257358	0.0130276	6.51722	3.29904	0.0960139	6.5298e-08	2.23469e-07	0.292202
0343	E44_47_Limb_HGEP	original	0.00437918	0.0262616	0.0132741	5.99692	3.03118	0.101516	5.1284e-08	2.07457e-07	0.247203
0343	E44_47_Limb_HGEP	large	0.00483161	0.0259975	0.0132806	5.38071	2.74869	0.113731	2.70828e-08	1.88219e-07	0.14389
0343	E44_47_Limb_HGEP	2	0.00393883	0.0208179	0.012804	5.28531	3.25071	0.189699	7.56897e-10	2.18932e-07	0.00345722
0343	E44_47_Limb_HGEP	1	0.00394789	0.0159827	0.0121124	4.04841	3.06806	0.323294	-8.98318e-08	2.10693e-07	-0.426363
0805	E44_47_Limb_HGEP	large	0.00483161	0.0285623	0.0180509	5.91154	3.73601	0.185843	2.70247e-08	2.40389e-07	0.112421
0805	E44_47_Limb_HGEP	original	0.00437918	0.0267203	0.0175772	6.10165	4.0138	0.201246	1.57933e-08	2.57498e-07	0.0613337
0805	E44_47_Limb_HGEP	small	0.0039489	0.0222775	0.0165744	5.64145	4.19722	0.267206	-4.06996e-08	2.68348e-07	-0.151667
0805	E44_47_Limb_HGEP	1	0.00394789	0.0202779	0.0168955	5.13638	4.27963	0.332558	-4.89688e-08	2.75377e-07	-0.177824
0805	E44_47_Limb_HGEP	3	0.00394974	0.0192972	0.0166498	4.8857	4.21543	0.355138	-6.63261e-08	2.72358e-07	-0.243525
0805	E44_47_Limb_HGEP	2	0.00393883	0.018948	0.0168289	4.81058	4.27256	0.371796	-6.95615e-08	2.74275e-07	-0.25362
Arms.Calculated_Height	E44_47_Limb_HGEP	3	0.00394974	0.0393287	0.0115797	9.95729	2.93176	0.00224174	4.55194e-07	2.14114e-07	2.12594
Arms.Calculated_Height	E44_47_Limb_HGEP	1	0.00394789	0.0406105	0.0122159	10.2866	3.0943	0.00266922	4.81765e-07	2.26998e-07	2.12234
Arms.Calculated_Height	E44_47_Limb_HGEP	original	0.00437918	0.0353727	0.0122261	8.07746	2.79187	0.0110339	3.17021e-07	2.05548e-07	1.54232
Arms.Calculated_Height	E44_47_Limb_HGEP	large	0.00483161	0.0332593	0.0119461	6.88369	2.47249	0.0170512	2.43618e-07	1.82952e-07	1.3316
Arms.Calculated_Height	E44_47_Limb_HGEP	small	0.0039489	0.030773	0.0118153	7.7928	2.99206	0.0230215	2.79461e-07	2.20935e-07	1.2649
Arms.Calculated_Height	E44_47_Limb_HGEP	2	0.00393883	0.0286057	0.0122337	7.26248	3.10593	0.0438948	2.5796e-07	2.29441e-07	1.1243
Arms.Legs	E44_47_Limb_HGEP	1	0.00394789	0.0198315	0.0135167	5.02332	3.42377	0.234364	1.06906e-07	2.54611e-07	0.419879
Arms.Legs	E44_47_Limb_HGEP	3	0.00394974	0.0185124	0.0129571	4.68699	3.2805	0.255348	7.8729e-08	2.42898e-07	0.324123
Arms.Legs	E44_47_Limb_HGEP	large	0.00483161	0.0150751	0.0138083	3.1201	2.85791	0.455002	-2.95315e-08	2.15051e-07	-0.137323
Arms.Legs	E44_47_Limb_HGEP	original	0.00437918	0.0136458	0.0139563	3.11607	3.18697	0.503992	-4.04073e-08	2.40229e-07	-0.168203
Arms.Legs	E44_47_Limb_HGEP	small	0.0039489	0.0112602	0.0136291	2.85149	3.45136	0.589794	-7.22392e-08	2.60347e-07	-0.277473
Arms.Legs	E44_47_Limb_HGEP	2	0.00393883	0.00929594	0.0134298	2.36008	3.40959	0.68893	-9.37046e-08	2.55485e-07	-0.366771
Hip_Width.Calculated_Height	E44_47_Limb_HGEP	3	0.00394974	0.0559107	0.0159951	14.1556	4.04967	0.00103639	5.76411e-07	2.29764e-07	2.50871
Hip_Width.Calculated_Height	E44_47_Limb_HGEP	original	0.00437918	0.0566586	0.0167381	12.9382	3.82219	0.00187541	5.06335e-07	2.18604e-07	2.31622
Hip_Width.Calculated_Height	E44_47_Limb_HGEP	2	0.00393883	0.0483052	0.0143442	12.2638	3.64173	0.00249123	4.64688e-07	2.12652e-07	2.1852
Hip_Width.Calculated_Height	E44_47_Limb_HGEP	small	0.0039489	0.0540555	0.0164277	13.6888	4.16007	0.00249475	5.30344e-07	2.38863e-07	2.22029
Hip_Width.Calculated_Height	E44_47_Limb_HGEP	large	0.00483161	0.0556824	0.0169088	11.5246	3.49963	0.0027144	4.42362e-07	2.00124e-07	2.21044
Hip_Width.Calculated_Height	E44_47_Limb_HGEP	1	0.00394789	0.0457734	0.0148427	11.5944	3.75966	0.00589042	4.26517e-07	2.17398e-07	1.96192
Hip_Width.Legs	E44_47_Limb_HGEP	3	0.00394974	0.0332667	0.0137201	8.42252	3.47368	0.0314399	3.49832e-07	2.37293e-07	1.47427
Hip_Width.Legs	E44_47_Limb_HGEP	original	0.00437918	0.0344976	0.0144893	7.87763	3.30868	0.0376552	3.12895e-07	2.26e-07	1.38449
Hip_Width.Legs	E44_47_Limb_HGEP	small	0.0039489	0.0324861	0.0142106	8.22663	3.59862	0.0450044	3.2218e-07	2.46205e-07	1.30859
Hip_Width.Legs	E44_47_Limb_HGEP	large	0.00483161	0.0341636	0.0147671	7.07085	3.05635	0.047024	2.71184e-07	2.08963e-07	1.29776
Hip_Width.Legs	E44_47_Limb_HGEP	2	0.00393883	0.0288321	0.0126265	7.31996	3.20565	0.0501004	2.73556e-07	2.20185e-07	1.24239
Hip_Width.Legs	E44_47_Limb_HGEP	1	0.00394789	0.028481	0.0130356	7.21422	3.30191	0.0618749	2.68263e-07	2.25956e-07	1.18723
Legs.Calculated_Height	E44_47_Limb_HGEP	1	0.00394789	0.0390634	0.0134732	9.89476	3.41275	0.00843763	6.2032e-07	2.88389e-07	2.15099
Legs.Calculated_Height	E44_47_Limb_HGEP	large	0.00483161	0.0367513	0.0135389	7.60642	2.80215	0.0171799	4.28712e-07	2.3774e-07	1.80328
Legs.Calculated_Height	E44_47_Limb_HGEP	original	0.00437918	0.0359785	0.0135238	8.21581	3.0882	0.0184784	4.74201e-07	2.62275e-07	1.80803
Legs.Calculated_Height	E44_47_Limb_HGEP	2	0.00393883	0.034437	0.013257	8.74295	3.36573	0.0206246	5.1892e-07	2.86324e-07	1.81235
Legs.Calculated_Height	E44_47_Limb_HGEP	small	0.0039489	0.0337421	0.0132697	8.54469	3.36036	0.0237049	4.97005e-07	2.85353e-07	1.74172
Legs.Calculated_Height	E44_47_Limb_HGEP	3	0.00394974	0.0322419	0.012884	8.16304	3.26199	0.0265983	4.67229e-07	2.77738e-07	1.68227
PASS_AgeFirstBirth	E44_47_Limb_HGEP	1	0.00394789	-0.00183968	0.00911277	-0.465991	2.30826	0.525864	-3.11482e-08	2.36187e-08	-1.31879
PASS_AgeFirstBirth	E44_47_Limb_HGEP	small	0.0039489	-0.00160659	0.0091232	-0.406845	2.31032	0.543084	-3.22485e-08	2.38748e-08	-1.35074
PASS_AgeFirstBirth	E44_47_Limb_HGEP	2	0.00393883	-0.000926381	0.008769	-0.235192	2.2263	0.57937	-2.89499e-08	2.30772e-08	-1.25448
PASS_AgeFirstBirth	E44_47_Limb_HGEP	original	0.00437918	0.000300423	0.00948465	0.0686026	2.16585	0.667479	-2.55909e-08	2.23155e-08	-1.14678
PASS_AgeFirstBirth	E44_47_Limb_HGEP	3	0.00394974	0.000118593	0.00896064	0.0300255	2.26867	0.669369	-2.5941e-08	2.32256e-08	-1.11691
PASS_AgeFirstBirth	E44_47_Limb_HGEP	large	0.00483161	0.0016558	0.00961288	0.342702	1.98958	0.741412	-2.09417e-08	2.049e-08	-1.02204
PASS_Anorexia	E44_47_Limb_HGEP	2	0.00393883	-0.0195987	0.0140003	-4.97577	3.55442	0.0877212	-2.75966e-07	1.4288e-07	-1.93145
PASS_Anorexia	E44_47_Limb_HGEP	3	0.00394974	-0.0145452	0.0148843	-3.68259	3.76842	0.214226	-2.23814e-07	1.51569e-07	-1.47665
PASS_Anorexia	E44_47_Limb_HGEP	original	0.00437918	-0.0143435	0.015467	-3.27539	3.53193	0.226642	-2.07605e-07	1.43167e-07	-1.45009
PASS_Anorexia	E44_47_Limb_HGEP	small	0.0039489	-0.0143486	0.0151636	-3.63358	3.83997	0.228791	-2.244e-07	1.55493e-07	-1.44315
PASS_Anorexia	E44_47_Limb_HGEP	large	0.00483161	-0.0135084	0.0155208	-2.79583	3.21235	0.237688	-1.85686e-07	1.29971e-07	-1.42868
PASS_Anorexia	E44_47_Limb_HGEP	1	0.00394789	-0.00224866	0.0149865	-0.569586	3.79608	0.680911	-9.75949e-08	1.5439e-07	-0.632134
PASS_Autism	E44_47_Limb_HGEP	3	0.00394974	0.0233289	0.019228	5.90646	4.86818	0.302017	4.69293e-07	4.97387e-07	0.943518
PASS_Autism	E44_47_Limb_HGEP	1	0.00394789	0.0199694	0.0189921	5.05824	4.81069	0.389058	3.76396e-07	4.95026e-07	0.760355
PASS_Autism	E44_47_Limb_HGEP	original	0.00437918	0.0185295	0.0197763	4.23126	4.51598	0.467061	2.87946e-07	4.6621e-07	0.617632
PASS_Autism	E44_47_Limb_HGEP	2	0.00393883	0.0170177	0.0195851	4.32048	4.97232	0.497377	2.98584e-07	5.14807e-07	0.579992
PASS_Autism	E44_47_Limb_HGEP	large	0.00483161	0.0181066	0.0201544	3.74754	4.17136	0.504316	2.33802e-07	4.31341e-07	0.542035
PASS_Autism	E44_47_Limb_HGEP	small	0.0039489	0.0138714	0.0192785	3.51272	4.882	0.603091	2.10581e-07	5.06379e-07	0.415857
PASS_bipolar1	E44_47_Limb_HGEP	2	0.00393883	0.00915084	0.0139616	2.32324	3.5446	0.709242	-6.95095e-08	1.8152e-07	-0.38293
PASS_bipolar1	E44_47_Limb_HGEP	1	0.00394789	0.0017305	0.013466	0.438335	3.41094	0.869789	-1.65693e-07	1.74873e-07	-0.947506
PASS_bipolar1	E44_47_Limb_HGEP	3	0.00394974	0.00501318	0.0120345	1.26924	3.04691	0.929653	-1.22889e-07	1.5507e-07	-0.792477
PASS_bipolar1	E44_47_Limb_HGEP	large	0.00483161	0.00358878	0.0140797	0.742771	2.91408	0.929943	-1.40666e-07	1.5047e-07	-0.934844
PASS_bipolar1	E44_47_Limb_HGEP	small	0.0039489	0.0047134	0.0138422	1.1936	3.50533	0.956088	-1.40812e-07	1.79801e-07	-0.783154
PASS_bipolar1	E44_47_Limb_HGEP	original	0.00437918	0.00502173	0.0141348	1.14673	3.22774	0.963861	-1.3053e-07	1.6616e-07	-0.785569
PASS_Coronary_Artery_Disease	E44_47_Limb_HGEP	small	0.0039489	-0.0256558	0.0253237	-6.49696	6.41285	0.229	-1.49958e-07	8.0754e-08	-1.85697
PASS_Coronary_Artery_Disease	E44_47_Limb_HGEP	large	0.00483161	-0.0228219	0.0265148	-4.72345	5.48777	0.287309	-1.21421e-07	6.95633e-08	-1.74547
PASS_Coronary_Artery_Disease	E44_47_Limb_HGEP	original	0.00437918	-0.0215999	0.0254986	-4.9324	5.82269	0.297512	-1.26617e-07	7.38928e-08	-1.71352
PASS_Coronary_Artery_Disease	E44_47_Limb_HGEP	3	0.00394974	-0.0178619	0.0241849	-4.52231	6.12316	0.359675	-1.20678e-07	7.78907e-08	-1.54932
PASS_Coronary_Artery_Disease	E44_47_Limb_HGEP	2	0.00393883	-0.0147783	0.0252814	-3.75194	6.4185	0.452746	-1.11452e-07	8.20259e-08	-1.35874
PASS_Coronary_Artery_Disease	E44_47_Limb_HGEP	1	0.00394789	-0.0142296	0.0250104	-3.60435	6.33514	0.459244	-1.08649e-07	8.01886e-08	-1.35492
PASS_Crohns_Disease	E44_47_Limb_HGEP	3	0.00394974	-0.0183932	0.0155838	-4.65681	3.94553	0.139453	-9.19694e-07	3.29615e-07	-2.79021
PASS_Crohns_Disease	E44_47_Limb_HGEP	small	0.0039489	-0.0157854	0.0171409	-3.99742	4.34069	0.237076	-8.8857e-07	3.62549e-07	-2.45089
PASS_Crohns_Disease	E44_47_Limb_HGEP	1	0.00394789	-0.0140805	0.0176488	-3.56658	4.47044	0.293744	-8.25328e-07	3.71832e-07	-2.21963
PASS_Crohns_Disease	E44_47_Limb_HGEP	original	0.00437918	-0.0135114	0.0179719	-3.08538	4.10394	0.307058	-7.86115e-07	3.41991e-07	-2.29865
PASS_Crohns_Disease	E44_47_Limb_HGEP	large	0.00483161	-0.0125639	0.0181185	-2.60034	3.74999	0.325121	-7.22074e-07	3.12714e-07	-2.30905
PASS_Crohns_Disease	E44_47_Limb_HGEP	2	0.00393883	-0.00362011	0.0178137	-0.919082	4.52258	0.666189	-5.83296e-07	3.77804e-07	-1.54391
PASS_DS	E44_47_Limb_HGEP	1	0.00394789	-0.00788477	0.0167014	-1.99721	4.23045	0.479196	-3.25263e-08	3.03064e-08	-1.07325
PASS_DS	E44_47_Limb_HGEP	3	0.00394974	-0.00695465	0.0160589	-1.76079	4.06581	0.498077	-3.04697e-08	2.89708e-08	-1.05174
PASS_DS	E44_47_Limb_HGEP	original	0.00437918	-0.00022476	0.0177593	-0.0513246	4.0554	0.795637	-1.85326e-08	2.90852e-08	-0.637182
PASS_DS	E44_47_Limb_HGEP	large	0.00483161	0.000837364	0.0175885	0.173309	3.64029	0.820566	-1.66503e-08	2.62187e-08	-0.635056
PASS_DS	E44_47_Limb_HGEP	small	0.0039489	0.000513921	0.0178402	0.130143	4.51776	0.847413	-1.78087e-08	3.24282e-08	-0.549173
PASS_DS	E44_47_Limb_HGEP	2	0.00393883	0.00428272	0.0169212	1.08731	4.296	0.983767	-9.92476e-09	3.058e-08	-0.324551
PASS_HDL	E44_47_Limb_HGEP	small	0.0039489	-0.0270793	0.0147176	-6.85745	3.72701	0.0338261	-2.45166e-07	7.76647e-08	-3.15673
PASS_HDL	E44_47_Limb_HGEP	1	0.00394789	-0.024159	0.0140297	-6.11948	3.55373	0.0422741	-2.29193e-07	7.45674e-08	-3.07364
PASS_HDL	E44_47_Limb_HGEP	original	0.00437918	-0.0238903	0.0151447	-5.45543	3.45833	0.0591846	-2.15765e-07	7.2286e-08	-2.98488
PASS_HDL	E44_47_Limb_HGEP	2	0.00393883	-0.0218355	0.0143606	-5.54365	3.64591	0.0682778	-2.16311e-07	7.57144e-08	-2.85694
PASS_HDL	E44_47_Limb_HGEP	large	0.00483161	-0.0205505	0.015373	-4.25334	3.18176	0.0939517	-1.89279e-07	6.6495e-08	-2.84652
PASS_HDL	E44_47_Limb_HGEP	3	0.00394974	-0.0196101	0.0145302	-4.96491	3.67878	0.104104	-2.03706e-07	7.85676e-08	-2.59274
PASS_LDL	E44_47_Limb_HGEP	1	0.00394789	-0.0096062	0.0179676	-2.43325	4.5512	0.448617	-1.4333e-07	7.61284e-08	-1.88274
PASS_LDL	E44_47_Limb_HGEP	small	0.0039489	-0.00863975	0.0165649	-2.18789	4.19482	0.449181	-1.3658e-07	7.50572e-08	-1.81968
PASS_LDL	E44_47_Limb_HGEP	original	0.00437918	-0.00415148	0.0170711	-0.948004	3.89824	0.617169	-1.16955e-07	6.88872e-08	-1.69778
PASS_LDL	E44_47_Limb_HGEP	2	0.00393883	-0.00282234	0.0166613	-0.716542	4.23002	0.684707	-1.12645e-07	7.58874e-08	-1.48437
PASS_LDL	E44_47_Limb_HGEP	3	0.00394974	-0.0025767	0.0174938	-0.652372	4.4291	0.707896	-1.10693e-07	7.59757e-08	-1.45696
PASS_LDL	E44_47_Limb_HGEP	large	0.00483161	0.00232699	0.0181761	0.481617	3.76192	0.889989	-9.192e-08	6.55394e-08	-1.40252
PASS_NumberChildrenEverBorn	E44_47_Limb_HGEP	1	0.00394789	-0.00133629	0.01795	-0.338481	4.54674	0.767667	-1.30432e-08	1.76198e-08	-0.740257
PASS_NumberChildrenEverBorn	E44_47_Limb_HGEP	3	0.00394974	0.00532872	0.017711	1.34913	4.48409	0.93792	-6.37213e-09	1.73676e-08	-0.366897
PASS_NumberChildrenEverBorn	E44_47_Limb_HGEP	2	0.00393883	0.00358179	0.0183454	0.909353	4.65757	0.984467	-8.12722e-09	1.80609e-08	-0.44999
PASS_NumberChildrenEverBorn	E44_47_Limb_HGEP	small	0.0039489	0.00407607	0.0185754	1.0322	4.70394	0.994535	-8.3036e-09	1.81673e-08	-0.457063
PASS_NumberChildrenEverBorn	E44_47_Limb_HGEP	original	0.00437918	0.00441741	0.0185879	1.00873	4.2446	0.998358	-7.80574e-09	1.64624e-08	-0.474156
PASS_NumberChildrenEverBorn	E44_47_Limb_HGEP	large	0.00483161	0.00483069	0.0186034	0.99981	3.85035	0.999961	-7.15052e-09	1.49325e-08	-0.478855
PASS_Rheumatoid_Arthritis	E44_47_Limb_HGEP	original	0.00437918	0.0381308	0.0248458	8.70729	5.67362	0.165616	1.25836e-07	1.77682e-07	0.70821
PASS_Rheumatoid_Arthritis	E44_47_Limb_HGEP	large	0.00483161	0.0389978	0.0253181	8.07138	5.24009	0.168589	1.12176e-07	1.638e-07	0.684836
PASS_Rheumatoid_Arthritis	E44_47_Limb_HGEP	3	0.00394974	0.0358422	0.0244911	9.07458	6.20069	0.184718	1.38838e-07	1.93537e-07	0.717372
PASS_Rheumatoid_Arthritis	E44_47_Limb_HGEP	small	0.0039489	0.0324217	0.0244574	8.21032	6.19349	0.236708	9.99927e-08	1.953e-07	0.511996
PASS_Rheumatoid_Arthritis	E44_47_Limb_HGEP	2	0.00393883	0.019008	0.0205803	4.8258	5.22498	0.460672	-1.45007e-09	1.63334e-07	-0.0088779
PASS_Rheumatoid_Arthritis	E44_47_Limb_HGEP	1	0.00394789	0.0132619	0.0200917	3.35924	5.08921	0.642097	-4.63698e-08	1.66404e-07	-0.278658
PASS_Schizophrenia	E44_47_Limb_HGEP	3	0.00394974	0.000546431	0.00677487	0.138346	1.71527	0.614785	-1.33249e-07	1.32256e-07	-1.00751
PASS_Schizophrenia	E44_47_Limb_HGEP	large	0.00483161	0.00210231	0.00791971	0.435115	1.63914	0.729701	-1.08519e-07	1.2746e-07	-0.851397
PASS_Schizophrenia	E44_47_Limb_HGEP	original	0.00437918	0.00183746	0.00781934	0.41959	1.78557	0.74455	-1.1184e-07	1.38271e-07	-0.808844
PASS_Schizophrenia	E44_47_Limb_HGEP	small	0.0039489	0.00177512	0.00778518	0.449522	1.97148	0.77963	-1.12801e-07	1.52463e-07	-0.739854
PASS_Schizophrenia	E44_47_Limb_HGEP	1	0.00394789	0.00221193	0.00750991	0.560282	1.90226	0.816806	-9.97719e-08	1.47197e-07	-0.677814
PASS_Schizophrenia	E44_47_Limb_HGEP	2	0.00393883	0.0051	0.00768754	1.2948	1.95173	0.879936	-4.10618e-08	1.51163e-07	-0.271639
PASS_Ulcerative_Colitis	E44_47_Limb_HGEP	1	0.00394789	-0.0258323	0.0168343	-6.54331	4.26411	0.0698732	-6.53857e-07	2.04753e-07	-3.19339
PASS_Ulcerative_Colitis	E44_47_Limb_HGEP	original	0.00437918	-0.0265028	0.0186633	-6.05199	4.26183	0.086463	-6.32781e-07	2.06127e-07	-3.06986
PASS_Ulcerative_Colitis	E44_47_Limb_HGEP	small	0.0039489	-0.0259693	0.0183999	-6.57635	4.6595	0.0933463	-6.7406e-07	2.25704e-07	-2.98648
PASS_Ulcerative_Colitis	E44_47_Limb_HGEP	large	0.00483161	-0.0233249	0.0192076	-4.82755	3.97541	0.13007	-5.55384e-07	1.9388e-07	-2.86458
PASS_Ulcerative_Colitis	E44_47_Limb_HGEP	2	0.00393883	-0.0202466	0.0177147	-5.14025	4.49745	0.161259	-5.8421e-07	2.14544e-07	-2.72303
PASS_Ulcerative_Colitis	E44_47_Limb_HGEP	3	0.00394974	-0.0171157	0.0177901	-4.33339	4.50414	0.225287	-5.43293e-07	2.19526e-07	-2.47484
rafac	E44_47_Limb_HGEP	1	0.00394789	0.064306	0.0248661	16.2887	6.29858	0.00160612	3.18597e-07	1.11275e-07	2.86316
rafac	E44_47_Limb_HGEP	original	0.00437918	0.0588608	0.0249653	13.4411	5.7009	0.00638444	2.50174e-07	1.04391e-07	2.3965
rafac	E44_47_Limb_HGEP	large	0.00483161	0.0585185	0.0245038	12.1116	5.07157	0.00648567	2.22015e-07	9.33776e-08	2.3776
rafac	E44_47_Limb_HGEP	small	0.0039489	0.0553876	0.0247228	14.0261	6.26069	0.0102912	2.6167e-07	1.16656e-07	2.24309
rafac	E44_47_Limb_HGEP	3	0.00394974	0.0442692	0.0215694	11.2081	5.46098	0.0325008	1.95539e-07	1.08732e-07	1.79836
rafac	E44_47_Limb_HGEP	2	0.00393883	0.0431583	0.0228065	10.9571	5.79017	0.0377481	1.88297e-07	1.11033e-07	1.69586
ramax_area	E44_47_Limb_HGEP	3	0.00394974	0.0223132	0.015077	5.64928	3.81723	0.21738	5.08135e-08	1.40007e-07	0.362934
ramax_area	E44_47_Limb_HGEP	1	0.00394789	0.0206953	0.0159825	5.2421	4.04836	0.288838	3.6071e-08	1.48042e-07	0.243653
ramax_area	E44_47_Limb_HGEP	large	0.00483161	0.0218957	0.0166265	4.53176	3.44119	0.298522	1.34468e-08	1.26139e-07	0.106603
ramax_area	E44_47_Limb_HGEP	original	0.00437918	0.0180919	0.0162491	4.13135	3.71054	0.393964	-5.81837e-09	1.36489e-07	-0.0426288
ramax_area	E44_47_Limb_HGEP	small	0.0039489	0.0167801	0.0158733	4.24931	4.01967	0.41444	-2.72972e-09	1.47809e-07	-0.0184679
ramax_area	E44_47_Limb_HGEP	2	0.00393883	0.00957985	0.0157928	2.43216	4.00951	0.720023	-6.99897e-08	1.47326e-07	-0.475068
RVEDV	E44_47_Limb_HGEP	1	0.00394789	0.0299553	0.0150514	7.58766	3.81253	0.0784113	1.93962e-07	1.63268e-07	1.188
RVEDV	E44_47_Limb_HGEP	original	0.00437918	0.0240974	0.0154241	5.50272	3.52214	0.19537	1.00517e-07	1.50859e-07	0.666295
RVEDV	E44_47_Limb_HGEP	3	0.00394974	0.0223219	0.0143658	5.6515	3.63715	0.197243	1.08461e-07	1.56197e-07	0.694386
RVEDV	E44_47_Limb_HGEP	large	0.00483161	0.0233723	0.0153912	4.83737	3.18552	0.222234	7.92949e-08	1.36323e-07	0.58167
RVEDV	E44_47_Limb_HGEP	small	0.0039489	0.021494	0.0152346	5.44303	3.85793	0.244305	9.06962e-08	1.65684e-07	0.547405
RVEDV	E44_47_Limb_HGEP	2	0.00393883	0.0175297	0.0140752	4.45049	3.57343	0.329721	5.32809e-08	1.52307e-07	0.349826
RVEF	E44_47_Limb_HGEP	3	0.00394974	0.0327176	0.0248507	8.2835	6.29175	0.18682	2.50433e-07	2.16755e-07	1.15537
RVEF	E44_47_Limb_HGEP	1	0.00394789	0.0315781	0.0249844	7.99872	6.32855	0.214883	2.38379e-07	2.21449e-07	1.07645
RVEF	E44_47_Limb_HGEP	small	0.0039489	0.0294626	0.0261639	7.46098	6.62564	0.275914	2.11412e-07	2.32936e-07	0.907601
RVEF	E44_47_Limb_HGEP	original	0.00437918	0.0284004	0.0249933	6.48533	5.70729	0.286906	1.77245e-07	2.03272e-07	0.871963
RVEF	E44_47_Limb_HGEP	large	0.00483161	0.0268828	0.0246393	5.56394	5.0996	0.328952	1.43826e-07	1.84958e-07	0.777613
RVEF	E44_47_Limb_HGEP	2	0.00393883	0.0235224	0.0243091	5.97192	6.17166	0.364347	1.54344e-07	2.16199e-07	0.7139
short_axis_cm_pa	E44_47_Limb_HGEP	1	0.00394789	0.0234315	0.0218208	5.9352	5.52722	0.364396	6.44694e-08	1.98394e-07	0.324955
short_axis_cm_pa	E44_47_Limb_HGEP	2	0.00393883	0.0233742	0.0220711	5.9343	5.60347	0.369128	6.22262e-08	2.01295e-07	0.309129
short_axis_cm_pa	E44_47_Limb_HGEP	small	0.0039489	0.0235488	0.0224148	5.9634	5.67621	0.373277	5.65611e-08	2.03434e-07	0.278031
short_axis_cm_pa	E44_47_Limb_HGEP	3	0.00394974	0.0224062	0.0215877	5.67282	5.46561	0.380368	5.25212e-08	1.9345e-07	0.271498
short_axis_cm_pa	E44_47_Limb_HGEP	large	0.00483161	0.0243887	0.0229382	5.04774	4.74753	0.385748	3.57876e-08	1.71968e-07	0.208106
short_axis_cm_pa	E44_47_Limb_HGEP	original	0.00437918	0.0232569	0.0225466	5.3108	5.1486	0.394437	3.837e-08	1.85439e-07	0.206914
short_axis_cm_root	E44_47_Limb_HGEP	1	0.00394789	0.0261363	0.0178147	6.62032	4.51245	0.212258	1.14264e-07	1.93731e-07	0.58981
short_axis_cm_root	E44_47_Limb_HGEP	3	0.00394974	0.0206417	0.0170713	5.22609	4.32214	0.327472	4.96916e-08	1.84996e-07	0.268608
short_axis_cm_root	E44_47_Limb_HGEP	large	0.00483161	0.0226814	0.0184996	4.69438	3.82887	0.334196	3.66524e-08	1.64726e-07	0.222505
short_axis_cm_root	E44_47_Limb_HGEP	original	0.00437918	0.0215353	0.0184562	4.91764	4.21453	0.351841	3.59585e-08	1.81013e-07	0.198651
short_axis_cm_root	E44_47_Limb_HGEP	small	0.0039489	0.020475	0.0182981	5.185	4.63374	0.365887	3.60363e-08	1.98745e-07	0.18132
short_axis_cm_root	E44_47_Limb_HGEP	2	0.00393883	0.0169513	0.0170878	4.30365	4.33828	0.445633	6.54857e-09	1.86836e-07	0.0350497
Tibia.Femur	E44_47_Limb_HGEP	small	0.0039489	0.0255513	0.0122329	6.47049	3.09779	0.0737537	1.67967e-07	2.45822e-07	0.683286
Tibia.Femur	E44_47_Limb_HGEP	large	0.00483161	0.0253746	0.0121415	5.25178	2.51293	0.0868867	1.03467e-07	2.00308e-07	0.516539
Tibia.Femur	E44_47_Limb_HGEP	original	0.00437918	0.0246915	0.0121832	5.63837	2.78207	0.0914757	1.15434e-07	2.21267e-07	0.521695
Tibia.Femur	E44_47_Limb_HGEP	1	0.00394789	0.0224787	0.0114932	5.69384	2.91122	0.101978	1.21229e-07	2.30538e-07	0.525852
Tibia.Femur	E44_47_Limb_HGEP	3	0.00394974	0.0212443	0.0112097	5.37867	2.83808	0.119825	9.36491e-08	2.25965e-07	0.41444
Tibia.Femur	E44_47_Limb_HGEP	2	0.00393883	0.0180285	0.0106333	4.57713	2.69961	0.181257	2.5038e-08	2.12534e-07	0.117807
UKB_460K.blood_EOSINOPHIL_COUNT	E44_47_Limb_HGEP	small	0.0039489	0.0147822	0.0127169	3.74337	3.22036	0.393273	-7.95637e-08	1.09894e-07	-0.724006
UKB_460K.blood_EOSINOPHIL_COUNT	E44_47_Limb_HGEP	original	0.00437918	0.0154458	0.0138609	3.52711	3.16519	0.42376	-7.51532e-08	1.08803e-07	-0.690726
UKB_460K.blood_EOSINOPHIL_COUNT	E44_47_Limb_HGEP	large	0.00483161	0.0156557	0.0136648	3.24027	2.8282	0.427231	-7.41731e-08	9.67243e-08	-0.766851
UKB_460K.blood_EOSINOPHIL_COUNT	E44_47_Limb_HGEP	2	0.00393883	0.0139223	0.0137202	3.53462	3.48332	0.466371	-7.61339e-08	1.21169e-07	-0.62833
UKB_460K.blood_EOSINOPHIL_COUNT	E44_47_Limb_HGEP	1	0.00394789	0.0139163	0.0137494	3.52501	3.48272	0.468083	-7.51374e-08	1.20761e-07	-0.622201
UKB_460K.blood_EOSINOPHIL_COUNT	E44_47_Limb_HGEP	3	0.00394974	0.0133094	0.0131444	3.36969	3.32793	0.475446	-7.97473e-08	1.15196e-07	-0.692277
UKB_460K.blood_PLATELET_COUNT	E44_47_Limb_HGEP	3	0.00394974	0.013724	0.00799982	3.47466	2.02541	0.219805	-1.13166e-07	1.14183e-07	-0.991096
UKB_460K.blood_PLATELET_COUNT	E44_47_Limb_HGEP	1	0.00394789	0.0129691	0.00766151	3.28507	1.94066	0.237045	-1.26538e-07	1.0792e-07	-1.17252
UKB_460K.blood_PLATELET_COUNT	E44_47_Limb_HGEP	large	0.00483161	0.0146627	0.00857485	3.03474	1.77474	0.248914	-1.31703e-07	9.90172e-08	-1.3301
UKB_460K.blood_PLATELET_COUNT	E44_47_Limb_HGEP	original	0.00437918	0.012795	0.00794319	2.92177	1.81385	0.286748	-1.49504e-07	1.01746e-07	-1.46938
UKB_460K.blood_PLATELET_COUNT	E44_47_Limb_HGEP	2	0.00393883	0.0112151	0.00742202	2.84732	1.88432	0.323087	-1.53919e-07	1.06052e-07	-1.45135
UKB_460K.blood_PLATELET_COUNT	E44_47_Limb_HGEP	small	0.0039489	0.00941611	0.00754453	2.38449	1.91054	0.466398	-1.93906e-07	1.08134e-07	-1.7932
UKB_460K.blood_RBC_DISTRIB_WIDTH	E44_47_Limb_HGEP	3	0.00394974	-0.000132799	0.00900498	-0.0336223	2.27989	0.6483	-1.96227e-07	8.04478e-08	-2.43919
UKB_460K.blood_RBC_DISTRIB_WIDTH	E44_47_Limb_HGEP	2	0.00393883	0.000568298	0.0105081	0.144281	2.66782	0.748603	-1.91848e-07	9.46457e-08	-2.02702
UKB_460K.blood_RBC_DISTRIB_WIDTH	E44_47_Limb_HGEP	small	0.0039489	0.00123993	0.0109454	0.313995	2.77176	0.804659	-1.86877e-07	9.6494e-08	-1.93667
UKB_460K.blood_RBC_DISTRIB_WIDTH	E44_47_Limb_HGEP	original	0.00437918	0.00237103	0.0106537	0.541431	2.43281	0.850461	-1.76978e-07	8.56216e-08	-2.06697
UKB_460K.blood_RBC_DISTRIB_WIDTH	E44_47_Limb_HGEP	large	0.00483161	0.00326811	0.0105809	0.676401	2.18993	0.882486	-1.71128e-07	7.78464e-08	-2.19828
UKB_460K.blood_RBC_DISTRIB_WIDTH	E44_47_Limb_HGEP	1	0.00394789	0.00433213	0.0103779	1.09733	2.62872	0.970466	-1.56829e-07	9.14973e-08	-1.71403
UKB_460K.blood_RED_COUNT	E44_47_Limb_HGEP	1	0.00394789	0.0141408	0.00792719	3.58187	2.00796	0.197744	-1.37427e-07	9.08177e-08	-1.51322
UKB_460K.blood_RED_COUNT	E44_47_Limb_HGEP	2	0.00393883	0.0137093	0.00835687	3.48055	2.12166	0.240088	-1.42314e-07	9.8237e-08	-1.44868
UKB_460K.blood_RED_COUNT	E44_47_Limb_HGEP	large	0.00483161	0.0146029	0.00837547	3.02236	1.73347	0.241197	-1.49445e-07	7.90142e-08	-1.89137
UKB_460K.blood_RED_COUNT	E44_47_Limb_HGEP	original	0.00437918	0.0131646	0.00837316	3.00617	1.91204	0.292252	-1.64163e-07	8.78602e-08	-1.86846
UKB_460K.blood_RED_COUNT	E44_47_Limb_HGEP	3	0.00394974	0.0117	0.00788116	2.96223	1.99536	0.323899	-1.65051e-07	9.13595e-08	-1.8066
UKB_460K.blood_RED_COUNT	E44_47_Limb_HGEP	small	0.0039489	0.0117464	0.00840721	2.97461	2.129	0.352251	-1.79356e-07	9.75806e-08	-1.83803
UKB_460K.blood_WHITE_COUNT	E44_47_Limb_HGEP	large	0.00483161	0.0222867	0.0074582	4.61268	1.54362	0.0191206	-1.2251e-08	5.50109e-08	-0.222701
UKB_460K.blood_WHITE_COUNT	E44_47_Limb_HGEP	original	0.00437918	0.0209643	0.00746423	4.78726	1.70448	0.0261847	-1.55469e-08	6.10186e-08	-0.25479
UKB_460K.blood_WHITE_COUNT	E44_47_Limb_HGEP	1	0.00394789	0.0179061	0.0067416	4.53561	1.70765	0.0385816	-2.62559e-08	6.12575e-08	-0.428616
UKB_460K.blood_WHITE_COUNT	E44_47_Limb_HGEP	3	0.00394974	0.0186943	0.00744223	4.73305	1.88423	0.046933	-1.64987e-08	6.82209e-08	-0.241843
UKB_460K.blood_WHITE_COUNT	E44_47_Limb_HGEP	small	0.0039489	0.0177186	0.00705854	4.48698	1.78747	0.0510557	-3.81605e-08	6.37779e-08	-0.598334
UKB_460K.blood_WHITE_COUNT	E44_47_Limb_HGEP	2	0.00393883	0.0179792	0.00724457	4.56461	1.83927	0.0525053	-2.49619e-08	6.60348e-08	-0.378011
UKB_460K.bmd_HEEL_TSCOREz	E44_47_Limb_HGEP	2	0.00393883	0.0215921	0.00689198	5.48186	1.74975	0.0119935	6.32693e-08	1.06422e-07	0.594513
UKB_460K.bmd_HEEL_TSCOREz	E44_47_Limb_HGEP	large	0.00483161	0.0224185	0.00738972	4.63996	1.52945	0.0190021	2.36145e-08	9.34294e-08	0.252752
UKB_460K.bmd_HEEL_TSCOREz	E44_47_Limb_HGEP	original	0.00437918	0.0205493	0.00714286	4.69249	1.6311	0.0255012	1.42174e-08	9.84948e-08	0.144346
UKB_460K.bmd_HEEL_TSCOREz	E44_47_Limb_HGEP	small	0.0039489	0.0190776	0.00690359	4.83113	1.74823	0.03047	1.06302e-08	1.055e-07	0.100761
UKB_460K.bmd_HEEL_TSCOREz	E44_47_Limb_HGEP	3	0.00394974	0.0191474	0.00715521	4.84776	1.81157	0.0358975	2.39131e-08	1.1123e-07	0.214988
UKB_460K.bmd_HEEL_TSCOREz	E44_47_Limb_HGEP	1	0.00394789	0.0177138	0.00685911	4.48691	1.73741	0.0472972	2.968e-09	1.06256e-07	0.0279327
UKB_460K.body_BALDING1	E44_47_Limb_HGEP	large	0.00483161	0.0161472	0.0100068	3.34199	2.07112	0.254869	3.29759e-09	7.66618e-08	0.0430148
UKB_460K.body_BALDING1	E44_47_Limb_HGEP	small	0.0039489	0.0144709	0.00938785	3.66455	2.37734	0.259016	-2.27437e-09	8.85215e-08	-0.0256928
UKB_460K.body_BALDING1	E44_47_Limb_HGEP	3	0.00394974	0.0141898	0.00958093	3.59259	2.42571	0.281763	4.1029e-09	9.05331e-08	0.0453193
UKB_460K.body_BALDING1	E44_47_Limb_HGEP	original	0.00437918	0.0144073	0.00964301	3.28996	2.20201	0.294923	-7.41295e-09	8.17761e-08	-0.0906493
UKB_460K.body_BALDING1	E44_47_Limb_HGEP	1	0.00394789	0.0107559	0.00899413	2.72448	2.27821	0.446176	-2.74574e-08	8.41327e-08	-0.326359
UKB_460K.body_BALDING1	E44_47_Limb_HGEP	2	0.00393883	0.00731	0.0081183	1.85588	2.06109	0.676922	-6.35385e-08	7.55054e-08	-0.84151
UKB_460K.body_BMIz	E44_47_Limb_HGEP	1	0.00394789	0.00103294	0.00379262	0.261644	0.960671	0.443365	-1.03172e-07	4.53343e-08	-2.2758
UKB_460K.body_BMIz	E44_47_Limb_HGEP	2	0.00393883	0.00149556	0.00385626	0.379696	0.979036	0.527161	-9.73277e-08	4.62508e-08	-2.10435
UKB_460K.body_BMIz	E44_47_Limb_HGEP	small	0.0039489	0.00267159	0.00405999	0.676541	1.02813	0.753346	-8.78754e-08	4.81984e-08	-1.8232
UKB_460K.body_BMIz	E44_47_Limb_HGEP	large	0.00483161	0.00381095	0.00404553	0.788753	0.837305	0.800982	-7.42487e-08	3.96988e-08	-1.8703
UKB_460K.body_BMIz	E44_47_Limb_HGEP	original	0.00437918	0.00343091	0.0040974	0.783459	0.935654	0.817105	-7.85167e-08	4.41136e-08	-1.77988
UKB_460K.body_BMIz	E44_47_Limb_HGEP	3	0.00394974	0.00391934	0.00387585	0.992303	0.981294	0.993743	-6.76748e-08	4.58849e-08	-1.47488
UKB_460K.body_HEIGHTz	E44_47_Limb_HGEP	1	0.00394789	0.0302284	0.00874488	7.65685	2.21508	0.00251507	4.0475e-07	2.57787e-07	1.5701
UKB_460K.body_HEIGHTz	E44_47_Limb_HGEP	3	0.00394974	0.0296224	0.00877737	7.49984	2.22227	0.00333241	3.8594e-07	2.59694e-07	1.48614
UKB_460K.body_HEIGHTz	E44_47_Limb_HGEP	large	0.00483161	0.0290344	0.00830076	6.00925	1.71801	0.00343216	2.37114e-07	2.02965e-07	1.16825
UKB_460K.body_HEIGHTz	E44_47_Limb_HGEP	original	0.00437918	0.0290666	0.00876614	6.63746	2.00177	0.00469152	2.85821e-07	2.3514e-07	1.21553
UKB_460K.body_HEIGHTz	E44_47_Limb_HGEP	2	0.00393883	0.0280594	0.00882323	7.12378	2.24006	0.00607312	3.43083e-07	2.62372e-07	1.30762
UKB_460K.body_HEIGHTz	E44_47_Limb_HGEP	small	0.0039489	0.0285419	0.00902177	7.22782	2.28463	0.0061609	3.32184e-07	2.67949e-07	1.23973
UKB_460K.body_WHRadjBMIz	E44_47_Limb_HGEP	3	0.00394974	0.0275849	0.0094805	6.98398	2.40029	0.0131503	6.35045e-08	7.22888e-08	0.878484
UKB_460K.body_WHRadjBMIz	E44_47_Limb_HGEP	large	0.00483161	0.0273833	0.00915907	5.66753	1.89566	0.0141002	3.15319e-08	5.69611e-08	0.55357
UKB_460K.body_WHRadjBMIz	E44_47_Limb_HGEP	original	0.00437918	0.0272406	0.00940559	6.22047	2.1478	0.0153297	4.06133e-08	6.48641e-08	0.626129
UKB_460K.body_WHRadjBMIz	E44_47_Limb_HGEP	small	0.0039489	0.0266801	0.00941906	6.75635	2.38524	0.0161415	4.949e-08	7.22883e-08	0.68462
UKB_460K.body_WHRadjBMIz	E44_47_Limb_HGEP	1	0.00394789	0.0248867	0.00940179	6.3038	2.38147	0.0261754	4.40476e-08	7.15092e-08	0.615971
UKB_460K.body_WHRadjBMIz	E44_47_Limb_HGEP	2	0.00393883	0.0186998	0.00668289	4.74755	1.69667	0.0272333	-3.17138e-09	5.0826e-08	-0.0623968
UKB_460K.bp_SYSTOLICadjMEDz	E44_47_Limb_HGEP	large	0.00483161	0.0137909	0.00529582	2.8543	1.09608	0.0906725	-7.06868e-08	4.77957e-08	-1.47894
UKB_460K.bp_SYSTOLICadjMEDz	E44_47_Limb_HGEP	3	0.00394974	0.0122559	0.0049325	3.10296	1.24882	0.0922844	-7.1276e-08	5.39584e-08	-1.32094
UKB_460K.bp_SYSTOLICadjMEDz	E44_47_Limb_HGEP	small	0.0039489	0.012361	0.00500999	3.13024	1.26871	0.0928826	-8.13608e-08	5.57891e-08	-1.45837
UKB_460K.bp_SYSTOLICadjMEDz	E44_47_Limb_HGEP	2	0.00393883	0.0119632	0.00482202	3.03725	1.22423	0.0961872	-7.4455e-08	5.3075e-08	-1.40283
UKB_460K.bp_SYSTOLICadjMEDz	E44_47_Limb_HGEP	original	0.00437918	0.0126845	0.00515156	2.89654	1.17638	0.106741	-8.00353e-08	5.14221e-08	-1.55644
UKB_460K.bp_SYSTOLICadjMEDz	E44_47_Limb_HGEP	1	0.00394789	0.0104119	0.00477719	2.63733	1.21006	0.1758	-8.97882e-08	5.23151e-08	-1.7163
UKB_460K.cov_SMOKING_STATUS	E44_47_Limb_HGEP	1	0.00394789	0.00699361	0.00482446	1.77148	1.22204	0.527635	-1.39272e-08	2.02257e-08	-0.688588
UKB_460K.cov_SMOKING_STATUS	E44_47_Limb_HGEP	3	0.00394974	0.00683995	0.00499677	1.73175	1.26509	0.562708	-1.46013e-08	2.09998e-08	-0.695306
UKB_460K.cov_SMOKING_STATUS	E44_47_Limb_HGEP	large	0.00483161	0.00661361	0.00519139	1.36882	1.07446	0.731336	-1.91031e-08	1.80088e-08	-1.06076
UKB_460K.cov_SMOKING_STATUS	E44_47_Limb_HGEP	original	0.00437918	0.00607376	0.00514447	1.38696	1.17476	0.741805	-2.07991e-08	1.95708e-08	-1.06276
UKB_460K.cov_SMOKING_STATUS	E44_47_Limb_HGEP	small	0.0039489	0.00559712	0.00505138	1.41739	1.27919	0.744181	-2.21683e-08	2.13201e-08	-1.03978
UKB_460K.cov_SMOKING_STATUS	E44_47_Limb_HGEP	2	0.00393883	0.00522228	0.00469078	1.32585	1.19091	0.784397	-2.16567e-08	1.98382e-08	-1.09167
UKB_460K.disease_AID_SURE	E44_47_Limb_HGEP	3	0.00394974	-0.0216935	0.024283	-5.49239	6.14802	0.281748	-1.67396e-08	9.8522e-09	-1.69907
UKB_460K.disease_AID_SURE	E44_47_Limb_HGEP	1	0.00394789	-0.0165145	0.0227232	-4.18313	5.75578	0.362068	-1.45967e-08	9.3057e-09	-1.56858
UKB_460K.disease_AID_SURE	E44_47_Limb_HGEP	original	0.00437918	-0.0086798	0.0247592	-1.98206	5.65384	0.594938	-1.08832e-08	9.17811e-09	-1.18578
UKB_460K.disease_AID_SURE	E44_47_Limb_HGEP	small	0.0039489	-0.00870729	0.0251783	-2.20499	6.37604	0.612443	-1.14228e-08	1.03514e-08	-1.1035
UKB_460K.disease_AID_SURE	E44_47_Limb_HGEP	large	0.00483161	-0.00769623	0.0250416	-1.59289	5.18287	0.614384	-1.00412e-08	8.39981e-09	-1.19541
UKB_460K.disease_AID_SURE	E44_47_Limb_HGEP	2	0.00393883	-0.00755646	0.0256584	-1.91845	6.51421	0.651581	-1.08288e-08	1.05412e-08	-1.02729
UKB_460K.disease_ALLERGY_ECZEMA_DIAGNOSED	E44_47_Limb_HGEP	2	0.00393883	0.00702993	0.00793186	1.78477	2.01376	0.695436	-2.72513e-08	2.86599e-08	-0.95085
UKB_460K.disease_ALLERGY_ECZEMA_DIAGNOSED	E44_47_Limb_HGEP	large	0.00483161	0.00773895	0.00841279	1.60173	1.7412	0.728193	-2.76524e-08	2.46872e-08	-1.12011
UKB_460K.disease_ALLERGY_ECZEMA_DIAGNOSED	E44_47_Limb_HGEP	small	0.0039489	0.00610709	0.00828534	1.54653	2.09814	0.793612	-3.27186e-08	3.0069e-08	-1.08812
UKB_460K.disease_ALLERGY_ECZEMA_DIAGNOSED	E44_47_Limb_HGEP	3	0.00394974	0.00212786	0.00700558	0.538734	1.77368	0.794634	-4.45228e-08	2.51651e-08	-1.76923
UKB_460K.disease_ALLERGY_ECZEMA_DIAGNOSED	E44_47_Limb_HGEP	original	0.00437918	0.00516339	0.00819319	1.17908	1.87094	0.923491	-3.59248e-08	2.66252e-08	-1.34928
UKB_460K.disease_ALLERGY_ECZEMA_DIAGNOSED	E44_47_Limb_HGEP	1	0.00394789	0.00386067	0.00793837	0.977908	2.01079	0.991208	-3.85418e-08	2.89045e-08	-1.33342
UKB_460K.disease_DERMATOLOGY	E44_47_Limb_HGEP	1	0.00394789	-0.0329997	0.0202325	-8.35881	5.12488	0.0666012	-2.98663e-08	1.082e-08	-2.7603
UKB_460K.disease_DERMATOLOGY	E44_47_Limb_HGEP	2	0.00393883	-0.0258141	0.0201226	-6.55375	5.10878	0.142387	-2.60026e-08	1.10654e-08	-2.34989
UKB_460K.disease_DERMATOLOGY	E44_47_Limb_HGEP	original	0.00437918	-0.0124884	0.0266716	-2.85177	6.09055	0.531785	-1.81222e-08	1.31344e-08	-1.37975
UKB_460K.disease_DERMATOLOGY	E44_47_Limb_HGEP	small	0.0039489	-0.0114293	0.0266102	-2.89431	6.73865	0.568276	-1.86799e-08	1.45877e-08	-1.28052
UKB_460K.disease_DERMATOLOGY	E44_47_Limb_HGEP	large	0.00483161	-0.00905586	0.0269513	-1.87429	5.57811	0.610017	-1.55892e-08	1.19682e-08	-1.30255
UKB_460K.disease_DERMATOLOGY	E44_47_Limb_HGEP	3	0.00394974	-0.0068948	0.0264628	-1.74563	6.6999	0.684559	-1.5526e-08	1.438e-08	-1.0797
UKB_460K.disease_HI_CHOL_SELF_REP	E44_47_Limb_HGEP	2	0.00393883	0.0106628	0.0148966	2.70709	3.782	0.650098	-2.38206e-08	3.28255e-08	-0.725674
UKB_460K.disease_HI_CHOL_SELF_REP	E44_47_Limb_HGEP	large	0.00483161	0.0118395	0.0161102	2.45043	3.33434	0.661435	-2.57742e-08	2.94637e-08	-0.87478
UKB_460K.disease_HI_CHOL_SELF_REP	E44_47_Limb_HGEP	original	0.00437918	0.00934885	0.0156396	2.13484	3.57135	0.749076	-2.91325e-08	3.16317e-08	-0.920989
UKB_460K.disease_HI_CHOL_SELF_REP	E44_47_Limb_HGEP	small	0.0039489	0.00794689	0.0149064	2.01243	3.77483	0.787181	-2.99173e-08	3.34357e-08	-0.894771
UKB_460K.disease_HI_CHOL_SELF_REP	E44_47_Limb_HGEP	3	0.00394974	0.00316462	0.0143747	0.801224	3.63942	0.956004	-4.05963e-08	3.16508e-08	-1.28263
UKB_460K.disease_HI_CHOL_SELF_REP	E44_47_Limb_HGEP	1	0.00394789	0.00390772	0.0148345	0.989824	3.75757	0.997818	-3.92133e-08	3.21696e-08	-1.21895
UKB_460K.disease_HYPOTHYROIDISM_SELF_REP	E44_47_Limb_HGEP	1	0.00394789	0.0068513	0.0128744	1.73543	3.26109	0.820374	-1.60061e-08	3.16685e-08	-0.505426
UKB_460K.disease_HYPOTHYROIDISM_SELF_REP	E44_47_Limb_HGEP	2	0.00393883	0.00606504	0.013143	1.53981	3.33677	0.870567	-1.83429e-08	3.2381e-08	-0.566471
UKB_460K.disease_HYPOTHYROIDISM_SELF_REP	E44_47_Limb_HGEP	3	0.00394974	0.0059978	0.0126778	1.51853	3.20979	0.870593	-1.74941e-08	3.17822e-08	-0.550437
UKB_460K.disease_HYPOTHYROIDISM_SELF_REP	E44_47_Limb_HGEP	original	0.00437918	0.00601022	0.0132752	1.37245	3.03144	0.90156	-1.9776e-08	2.96382e-08	-0.667248
UKB_460K.disease_HYPOTHYROIDISM_SELF_REP	E44_47_Limb_HGEP	large	0.00483161	0.00588025	0.0138929	1.21704	2.87541	0.939396	-2.02633e-08	2.82337e-08	-0.717697
UKB_460K.disease_HYPOTHYROIDISM_SELF_REP	E44_47_Limb_HGEP	small	0.0039489	0.00479483	0.0119723	1.21422	3.03182	0.943388	-2.27197e-08	2.94335e-08	-0.771897
UKB_460K.disease_RESPIRATORY_ENT	E44_47_Limb_HGEP	3	0.00394974	0.00279675	0.00766581	0.708086	1.94084	0.879651	-4.03741e-08	1.87439e-08	-2.15399
UKB_460K.disease_RESPIRATORY_ENT	E44_47_Limb_HGEP	1	0.00394789	0.00277102	0.00805403	0.701898	2.04008	0.883003	-4.05045e-08	1.96364e-08	-2.06273
UKB_460K.disease_RESPIRATORY_ENT	E44_47_Limb_HGEP	2	0.00393883	0.00296025	0.00803681	0.751555	2.0404	0.902333	-4.02941e-08	1.97179e-08	-2.04353
UKB_460K.disease_RESPIRATORY_ENT	E44_47_Limb_HGEP	small	0.0039489	0.00446742	0.00809876	1.13131	2.05089	0.948718	-3.87138e-08	2.01707e-08	-1.91931
UKB_460K.disease_RESPIRATORY_ENT	E44_47_Limb_HGEP	original	0.00437918	0.00393585	0.0081434	0.898763	1.85957	0.956333	-3.87028e-08	1.81752e-08	-2.12943
UKB_460K.disease_RESPIRATORY_ENT	E44_47_Limb_HGEP	large	0.00483161	0.00521451	0.00840543	1.07925	1.73968	0.963491	-3.43005e-08	1.64709e-08	-2.08248
UKB_460K.disease_T2D	E44_47_Limb_HGEP	2	0.00393883	0.000811683	0.0113102	0.206072	2.87147	0.78299	-2.81567e-08	2.2875e-08	-1.23089
UKB_460K.disease_T2D	E44_47_Limb_HGEP	3	0.00394974	0.00136094	0.0111629	0.344564	2.82624	0.817313	-2.66341e-08	2.23628e-08	-1.191
UKB_460K.disease_T2D	E44_47_Limb_HGEP	original	0.00437918	0.00358745	0.0121494	0.819206	2.77435	0.948282	-2.30568e-08	2.19608e-08	-1.04991
UKB_460K.disease_T2D	E44_47_Limb_HGEP	1	0.00394789	0.00440879	0.0111652	1.11674	2.82814	0.967226	-2.02272e-08	2.22362e-08	-0.909649
UKB_460K.disease_T2D	E44_47_Limb_HGEP	large	0.00483161	0.00450079	0.0122676	0.93153	2.53904	0.978586	-2.11272e-08	2.02821e-08	-1.04167
UKB_460K.disease_T2D	E44_47_Limb_HGEP	small	0.0039489	0.004041	0.0118339	1.02332	2.99676	0.993817	-2.21594e-08	2.3465e-08	-0.944358
UKB_460K.lung_FEV1FVCzSMOKE	E44_47_Limb_HGEP	large	0.00483161	0.0321485	0.00845083	6.65378	1.74907	0.00128164	1.18721e-07	8.20283e-08	1.44732
UKB_460K.lung_FEV1FVCzSMOKE	E44_47_Limb_HGEP	original	0.00437918	0.0304773	0.00810528	6.95959	1.85087	0.00133154	1.20701e-07	8.63906e-08	1.39716
UKB_460K.lung_FEV1FVCzSMOKE	E44_47_Limb_HGEP	3	0.00394974	0.0287184	0.00794196	7.27098	2.01076	0.00188747	1.35502e-07	9.31198e-08	1.45514
UKB_460K.lung_FEV1FVCzSMOKE	E44_47_Limb_HGEP	small	0.0039489	0.0280461	0.00787852	7.10227	1.99512	0.00223494	1.14269e-07	9.2837e-08	1.23086
UKB_460K.lung_FEV1FVCzSMOKE	E44_47_Limb_HGEP	1	0.00394789	0.0272537	0.00792476	6.90337	2.00734	0.00332959	1.18812e-07	9.34034e-08	1.27203
UKB_460K.lung_FEV1FVCzSMOKE	E44_47_Limb_HGEP	2	0.00393883	0.0258273	0.00767421	6.55709	1.94835	0.00430822	1.00342e-07	9.04573e-08	1.10928
UKB_460K.lung_FVCzSMOKE	E44_47_Limb_HGEP	1	0.00394789	0.0300131	0.00553805	7.60231	1.40279	7.19612e-06	1.58702e-07	5.74525e-08	2.76231
UKB_460K.lung_FVCzSMOKE	E44_47_Limb_HGEP	large	0.00483161	0.0305732	0.0057627	6.32774	1.19271	1.86836e-05	1.15576e-07	4.84636e-08	2.38479
UKB_460K.lung_FVCzSMOKE	E44_47_Limb_HGEP	3	0.00394974	0.0282918	0.0055128	7.16297	1.39574	2.23862e-05	1.40334e-07	5.5831e-08	2.51355
UKB_460K.lung_FVCzSMOKE	E44_47_Limb_HGEP	original	0.00437918	0.0293698	0.00568959	6.70668	1.29924	2.52621e-05	1.21939e-07	5.27049e-08	2.31363
UKB_460K.lung_FVCzSMOKE	E44_47_Limb_HGEP	small	0.0039489	0.0281149	0.00566739	7.11968	1.43518	4.25706e-05	1.29623e-07	5.81531e-08	2.22899
UKB_460K.lung_FVCzSMOKE	E44_47_Limb_HGEP	2	0.00393883	0.0243943	0.00515734	6.19329	1.30936	0.000117764	1.00319e-07	5.29829e-08	1.89342
UKB_460K.mental_NEUROTICISM	E44_47_Limb_HGEP	small	0.0039489	0.0107221	0.00682431	2.71521	1.72816	0.321258	9.30717e-09	3.29852e-08	0.282162
UKB_460K.mental_NEUROTICISM	E44_47_Limb_HGEP	1	0.00394789	0.0101264	0.00652333	2.56502	1.65236	0.344208	8.36996e-09	3.15164e-08	0.265575
UKB_460K.mental_NEUROTICISM	E44_47_Limb_HGEP	original	0.00437918	0.0106169	0.00676358	2.42441	1.54448	0.356602	5.55566e-09	2.93983e-08	0.188979
UKB_460K.mental_NEUROTICISM	E44_47_Limb_HGEP	large	0.00483161	0.0108964	0.00673813	2.25522	1.39459	0.368288	4.37615e-09	2.65196e-08	0.165015
UKB_460K.mental_NEUROTICISM	E44_47_Limb_HGEP	3	0.00394974	0.00807381	0.00549037	2.04414	1.39006	0.452612	-1.81475e-09	2.60293e-08	-0.0697194
UKB_460K.mental_NEUROTICISM	E44_47_Limb_HGEP	2	0.00393883	0.00765498	0.0066837	1.94346	1.69687	0.578258	-3.62526e-09	3.23432e-08	-0.112087
UKB_460K.other_MORNINGPERSON	E44_47_Limb_HGEP	2	0.00393883	0.00287453	0.00523612	0.729791	1.32936	0.839124	-3.04198e-08	2.38523e-08	-1.27534
UKB_460K.other_MORNINGPERSON	E44_47_Limb_HGEP	1	0.00394789	0.00449543	0.00528799	1.13869	1.33945	0.917522	-2.30812e-08	2.40213e-08	-0.960865
UKB_460K.other_MORNINGPERSON	E44_47_Limb_HGEP	small	0.0039489	0.00417059	0.00543379	1.05614	1.37603	0.967463	-2.64479e-08	2.47736e-08	-1.06758
UKB_460K.other_MORNINGPERSON	E44_47_Limb_HGEP	3	0.00394974	0.00382047	0.00492253	0.967273	1.24629	0.979063	-2.60799e-08	2.233e-08	-1.16794
UKB_460K.other_MORNINGPERSON	E44_47_Limb_HGEP	large	0.00483161	0.00470309	0.00543188	0.973399	1.12424	0.981133	-2.4435e-08	2.03571e-08	-1.20032
UKB_460K.other_MORNINGPERSON	E44_47_Limb_HGEP	original	0.00437918	0.00447683	0.00544512	1.0223	1.24341	0.985696	-2.52529e-08	2.24387e-08	-1.12542
UKB_460K.pigment_HAIR	E44_47_Limb_HGEP	1	0.00394789	0.0246671	0.0202928	6.24818	5.14017	0.292816	1.0772e-07	1.45908e-07	0.738272
UKB_460K.pigment_HAIR	E44_47_Limb_HGEP	small	0.0039489	0.0205467	0.0209019	5.20314	5.2931	0.411677	7.38323e-08	1.49039e-07	0.495389
UKB_460K.pigment_HAIR	E44_47_Limb_HGEP	3	0.00394974	0.0186123	0.0196106	4.7123	4.96503	0.439451	6.24869e-08	1.38802e-07	0.450188
UKB_460K.pigment_HAIR	E44_47_Limb_HGEP	original	0.00437918	0.018877	0.0205426	4.31062	4.69096	0.466129	5.11157e-08	1.32309e-07	0.386335
UKB_460K.pigment_HAIR	E44_47_Limb_HGEP	large	0.00483161	0.0187488	0.0206038	3.88045	4.26437	0.485327	4.29768e-08	1.20103e-07	0.357834
UKB_460K.pigment_HAIR	E44_47_Limb_HGEP	2	0.00393883	0.00878108	0.016939	2.22936	4.30052	0.768973	-8.69693e-09	1.15281e-07	-0.0754412
UKB_460K.pigment_SKIN	E44_47_Limb_HGEP	large	0.00483161	0.0296984	0.0324189	6.14668	6.70975	0.424371	7.60633e-08	9.0867e-08	0.837084
UKB_460K.pigment_SKIN	E44_47_Limb_HGEP	small	0.0039489	0.0266272	0.0309616	6.74295	7.84056	0.445039	8.29289e-08	1.06099e-07	0.781615
UKB_460K.pigment_SKIN	E44_47_Limb_HGEP	original	0.00437918	0.0264187	0.0306588	6.0328	7.00104	0.453532	7.33619e-08	9.44541e-08	0.776694
UKB_460K.pigment_SKIN	E44_47_Limb_HGEP	3	0.00394974	0.0260983	0.0320585	6.6076	8.11661	0.471815	8.21251e-08	1.10485e-07	0.743316
UKB_460K.pigment_SKIN	E44_47_Limb_HGEP	1	0.00394789	0.0225257	0.0293322	5.70575	7.42984	0.50902	6.93651e-08	1.01563e-07	0.682977
UKB_460K.pigment_SKIN	E44_47_Limb_HGEP	2	0.00393883	0.017544	0.0309206	4.45412	7.8502	0.641815	5.01829e-08	1.03587e-07	0.48445
UKB_460K.pigment_SUNBURN	E44_47_Limb_HGEP	3	0.00394974	0.0168192	0.0149314	4.2583	3.78036	0.370426	3.66022e-08	4.1808e-08	0.875484
UKB_460K.pigment_SUNBURN	E44_47_Limb_HGEP	large	0.00483161	0.0164583	0.013818	3.40638	2.85991	0.384235	2.58315e-08	3.09185e-08	0.835472
UKB_460K.pigment_SUNBURN	E44_47_Limb_HGEP	original	0.00437918	0.0149284	0.0137125	3.40896	3.13129	0.427307	2.58102e-08	3.39201e-08	0.760911
UKB_460K.pigment_SUNBURN	E44_47_Limb_HGEP	small	0.0039489	0.0129823	0.0132129	3.28757	3.34598	0.480714	2.48748e-08	3.61367e-08	0.688354
UKB_460K.pigment_SUNBURN	E44_47_Limb_HGEP	1	0.00394789	0.0101975	0.0102448	2.58301	2.595	0.532867	1.58713e-08	2.90718e-08	0.545935
UKB_460K.pigment_SUNBURN	E44_47_Limb_HGEP	2	0.00393883	0.0113794	0.0132526	2.88903	3.3646	0.56295	1.88865e-08	3.58668e-08	0.526572
UKB_460K.pigment_TANNING	E44_47_Limb_HGEP	3	0.00394974	0.0126094	0.0279747	3.19246	7.08267	0.74637	3.40698e-08	8.86196e-08	0.38445
UKB_460K.pigment_TANNING	E44_47_Limb_HGEP	large	0.00483161	0.0132927	0.0285668	2.75119	5.91247	0.755546	2.74755e-08	7.26188e-08	0.378353
UKB_460K.pigment_TANNING	E44_47_Limb_HGEP	original	0.00437918	0.0101672	0.0271041	2.32172	6.1893	0.82263	2.15337e-08	7.5413e-08	0.285544
UKB_460K.pigment_TANNING	E44_47_Limb_HGEP	small	0.0039489	0.00838651	0.0266723	2.12376	6.75436	0.860913	1.99548e-08	8.20372e-08	0.24324
UKB_460K.pigment_TANNING	E44_47_Limb_HGEP	2	0.00393883	0.00281726	0.0265349	0.715253	6.73675	0.964597	-8.75469e-10	8.23153e-08	-0.0106356
UKB_460K.pigment_TANNING	E44_47_Limb_HGEP	1	0.00394789	0.00331491	0.0232646	0.839665	5.89291	0.976977	1.90353e-09	7.26312e-08	0.0262082
UKB_460K.repro_MENARCHE_AGE	E44_47_Limb_HGEP	1	0.00394789	0.0013914	0.0048165	0.352441	1.22002	0.596469	-9.8079e-08	5.33923e-08	-1.83695
UKB_460K.repro_MENARCHE_AGE	E44_47_Limb_HGEP	large	0.00483161	0.00303777	0.00506092	0.628728	1.04746	0.723412	-8.19327e-08	4.61689e-08	-1.77463
UKB_460K.repro_MENARCHE_AGE	E44_47_Limb_HGEP	2	0.00393883	0.00228559	0.00474534	0.580272	1.20476	0.727907	-8.75418e-08	5.29487e-08	-1.65333
UKB_460K.repro_MENARCHE_AGE	E44_47_Limb_HGEP	original	0.00437918	0.00264575	0.00500402	0.604165	1.14268	0.729394	-8.71146e-08	5.0526e-08	-1.72415
UKB_460K.repro_MENARCHE_AGE	E44_47_Limb_HGEP	small	0.0039489	0.00284852	0.00492099	0.721345	1.24617	0.823195	-8.69162e-08	5.5126e-08	-1.57668
UKB_460K.repro_MENARCHE_AGE	E44_47_Limb_HGEP	3	0.00394974	0.00355862	0.0047296	0.900978	1.19745	0.934094	-7.27525e-08	5.26564e-08	-1.38165
UKB_460K.repro_MENOPAUSE_AGE	E44_47_Limb_HGEP	2	0.00393883	0.0113997	0.0134835	2.89419	3.42322	0.577754	-1.28475e-08	6.4093e-08	-0.20045
UKB_460K.repro_MENOPAUSE_AGE	E44_47_Limb_HGEP	large	0.00483161	0.0116136	0.0143949	2.40367	2.97932	0.635453	-1.9559e-08	5.55917e-08	-0.351833
UKB_460K.repro_MENOPAUSE_AGE	E44_47_Limb_HGEP	original	0.00437918	0.0103761	0.0139973	2.36941	3.19633	0.666491	-2.28312e-08	5.97301e-08	-0.382239
UKB_460K.repro_MENOPAUSE_AGE	E44_47_Limb_HGEP	3	0.00394974	0.00955887	0.0134041	2.42013	3.39367	0.673667	-2.07736e-08	6.31036e-08	-0.329199
UKB_460K.repro_MENOPAUSE_AGE	E44_47_Limb_HGEP	small	0.0039489	0.00764923	0.0139204	1.93706	3.52513	0.789612	-3.41265e-08	6.59746e-08	-0.517267
UKB_460K.repro_MENOPAUSE_AGE	E44_47_Limb_HGEP	1	0.00394789	0.00729907	0.0128923	1.84885	3.26561	0.794178	-3.33897e-08	6.05614e-08	-0.551336
1108	EP_combined_human_macaque_prefontal_cortex_hg19	2	0.00503442	0.0106969	0.0132572	2.12475	2.63331	0.67029	-3.02367e-08	1.11714e-07	-0.270661
1108	EP_combined_human_macaque_prefontal_cortex_hg19	original	0.00557123	0.00997568	0.013597	1.79057	2.44057	0.746687	-1.73469e-08	1.01078e-07	-0.171619
1108	EP_combined_human_macaque_prefontal_cortex_hg19	1	0.00503174	0.00170799	0.0123224	0.339443	2.44893	0.786283	-1.08385e-07	1.03233e-07	-1.04991
1108	EP_combined_human_macaque_prefontal_cortex_hg19	3	0.00497135	0.00288896	0.0130577	0.581122	2.62658	0.872601	-9.69729e-08	1.10626e-07	-0.876586
1108	EP_combined_human_macaque_prefontal_cortex_hg19	large	0.00615249	0.00794411	0.0139098	1.2912	2.26084	0.89757	-6.01426e-08	9.54999e-08	-0.629765
1108	EP_combined_human_macaque_prefontal_cortex_hg19	small	0.00500825	0.00518479	0.0135172	1.03525	2.69899	0.989566	-8.30038e-08	1.13469e-07	-0.73151
1357	EP_combined_human_macaque_prefontal_cortex_hg19	1	0.00503174	-0.0010737	0.0132914	-0.213385	2.64151	0.646705	-1.4709e-07	1.26491e-07	-1.16285
1357	EP_combined_human_macaque_prefontal_cortex_hg19	2	0.00503442	-0.00121473	0.015164	-0.241284	3.01206	0.675258	-1.48209e-07	1.42093e-07	-1.04304
1357	EP_combined_human_macaque_prefontal_cortex_hg19	small	0.00500825	0.000384188	0.0154446	0.0767109	3.08384	0.762292	-1.37455e-07	1.46104e-07	-0.940798
1357	EP_combined_human_macaque_prefontal_cortex_hg19	large	0.00615249	0.00179608	0.0163322	0.291927	2.65456	0.787117	-1.16789e-07	1.25525e-07	-0.930404
1357	EP_combined_human_macaque_prefontal_cortex_hg19	3	0.00497135	0.00333748	0.0151454	0.671342	3.04653	0.913339	-1.05228e-07	1.43606e-07	-0.732753
1357	EP_combined_human_macaque_prefontal_cortex_hg19	original	0.00557123	0.00478989	0.0153855	0.859754	2.76159	0.959174	-5.5699e-08	1.26972e-07	-0.43867
1391	EP_combined_human_macaque_prefontal_cortex_hg19	original	0.00557123	0.0385216	0.0252626	6.91438	4.53447	0.193691	2.96355e-07	3.17673e-07	0.932895
1391	EP_combined_human_macaque_prefontal_cortex_hg19	2	0.00503442	0.0355445	0.025974	7.06029	5.15928	0.241206	2.02262e-07	3.63607e-07	0.556265
1391	EP_combined_human_macaque_prefontal_cortex_hg19	1	0.00503174	0.0283379	0.0222397	5.63182	4.41989	0.293603	1.01469e-07	3.09908e-07	0.327416
1391	EP_combined_human_macaque_prefontal_cortex_hg19	small	0.00500825	0.0288291	0.0240482	5.75632	4.80172	0.322391	9.28678e-08	3.38722e-07	0.274171
1391	EP_combined_human_macaque_prefontal_cortex_hg19	large	0.00615249	0.031917	0.0261599	5.18765	4.25191	0.325285	8.90407e-08	3.00914e-07	0.295901
1391	EP_combined_human_macaque_prefontal_cortex_hg19	3	0.00497135	0.0246282	0.0251893	4.95404	5.0669	0.435304	5.3973e-08	3.57157e-07	0.151118
1437	EP_combined_human_macaque_prefontal_cortex_hg19	1	0.00503174	0.0182228	0.0123242	3.62158	2.44929	0.279933	2.01739e-08	1.39911e-07	0.144191
1437	EP_combined_human_macaque_prefontal_cortex_hg19	original	0.00557123	0.0150044	0.0122402	2.6932	2.19704	0.440523	1.27162e-08	1.20932e-07	0.105152
1437	EP_combined_human_macaque_prefontal_cortex_hg19	3	0.00497135	0.0119065	0.0126276	2.39502	2.54008	0.582847	-5.11708e-08	1.4644e-07	-0.349433
1437	EP_combined_human_macaque_prefontal_cortex_hg19	large	0.00615249	0.0118649	0.0125133	1.92846	2.03386	0.648085	-6.56226e-08	1.17925e-07	-0.556477
1437	EP_combined_human_macaque_prefontal_cortex_hg19	small	0.00500825	0.0106442	0.0125001	2.12534	2.49591	0.652477	-7.73005e-08	1.43847e-07	-0.537381
1437	EP_combined_human_macaque_prefontal_cortex_hg19	2	0.00503442	0.00864754	0.0122068	1.71768	2.42467	0.767783	-8.88811e-08	1.39534e-07	-0.636986
1443	EP_combined_human_macaque_prefontal_cortex_hg19	3	0.00497135	-0.0234716	0.0172222	-4.72138	3.46429	0.0810104	-3.67556e-07	1.45392e-07	-2.52805
1443	EP_combined_human_macaque_prefontal_cortex_hg19	large	0.00615249	-0.00998625	0.0194446	-1.62312	3.16044	0.389053	-2.2667e-07	1.37185e-07	-1.65229
1443	EP_combined_human_macaque_prefontal_cortex_hg19	1	0.00503174	-0.0103358	0.0193409	-2.05412	3.84379	0.410445	-2.48335e-07	1.65631e-07	-1.49933
1443	EP_combined_human_macaque_prefontal_cortex_hg19	small	0.00500825	-0.0106106	0.0198137	-2.11863	3.9562	0.414611	-2.50458e-07	1.71371e-07	-1.4615
1443	EP_combined_human_macaque_prefontal_cortex_hg19	2	0.00503442	-0.00745683	0.018806	-1.48117	3.73549	0.493933	-2.2339e-07	1.63528e-07	-1.36607
1443	EP_combined_human_macaque_prefontal_cortex_hg19	original	0.00557123	-0.00508978	0.019552	-0.913582	3.50945	0.57591	-1.49401e-07	1.51539e-07	-0.985895
1474	EP_combined_human_macaque_prefontal_cortex_hg19	original	0.00557123	0.0179101	0.0116619	3.21475	2.09323	0.292849	5.32521e-08	1.24069e-07	0.429213
1474	EP_combined_human_macaque_prefontal_cortex_hg19	3	0.00497135	0.0129951	0.0114465	2.61399	2.30249	0.484448	-5.32295e-08	1.39855e-07	-0.380606
1474	EP_combined_human_macaque_prefontal_cortex_hg19	large	0.00615249	0.0141738	0.0120118	2.30374	1.95234	0.505565	-5.74315e-08	1.18897e-07	-0.483037
1474	EP_combined_human_macaque_prefontal_cortex_hg19	small	0.00500825	0.00953023	0.0115137	1.9029	2.29895	0.694902	-1.07567e-07	1.40494e-07	-0.765633
1474	EP_combined_human_macaque_prefontal_cortex_hg19	1	0.00503174	0.00920214	0.0113812	1.82882	2.26187	0.714326	-1.01149e-07	1.37356e-07	-0.7364
1474	EP_combined_human_macaque_prefontal_cortex_hg19	2	0.00503442	0.00658439	0.0110502	1.30787	2.19493	0.888451	-1.32851e-07	1.34567e-07	-0.987244
1545	EP_combined_human_macaque_prefontal_cortex_hg19	2	0.00503442	0.0314655	0.0239999	6.25008	4.76717	0.27071	2.18568e-07	3.15853e-07	0.691992
1545	EP_combined_human_macaque_prefontal_cortex_hg19	original	0.00557123	0.0301169	0.0233192	5.40579	4.18564	0.292028	1.93611e-07	2.75245e-07	0.703412
1545	EP_combined_human_macaque_prefontal_cortex_hg19	large	0.00615249	0.0290499	0.0242049	4.72165	3.93416	0.343424	1.29056e-07	2.60925e-07	0.494611
1545	EP_combined_human_macaque_prefontal_cortex_hg19	3	0.00497135	0.0270081	0.0239269	5.43276	4.81296	0.355728	1.63333e-07	3.18292e-07	0.513155
1545	EP_combined_human_macaque_prefontal_cortex_hg19	small	0.00500825	0.0249486	0.0220871	4.9815	4.41014	0.365745	1.21528e-07	2.91787e-07	0.416497
1545	EP_combined_human_macaque_prefontal_cortex_hg19	1	0.00503174	0.0233378	0.0210782	4.63811	4.18905	0.384114	1.09526e-07	2.76478e-07	0.396148
1768	EP_combined_human_macaque_prefontal_cortex_hg19	original	0.00557123	0.022884	0.0124883	4.10754	2.24157	0.171501	1.01635e-07	1.36363e-07	0.745326
1768	EP_combined_human_macaque_prefontal_cortex_hg19	3	0.00497135	0.0165624	0.012271	3.33158	2.46835	0.349632	-4.13904e-08	1.5434e-07	-0.268177
1768	EP_combined_human_macaque_prefontal_cortex_hg19	large	0.00615249	0.0172294	0.0129495	2.80039	2.10476	0.396318	-5.82783e-08	1.31365e-07	-0.443637
1768	EP_combined_human_macaque_prefontal_cortex_hg19	1	0.00503174	0.013079	0.0120556	2.59929	2.39592	0.506854	-8.69562e-08	1.49489e-07	-0.581691
1768	EP_combined_human_macaque_prefontal_cortex_hg19	small	0.00500825	0.0121219	0.0124419	2.42039	2.48428	0.569647	-1.12083e-07	1.56031e-07	-0.718338
1768	EP_combined_human_macaque_prefontal_cortex_hg19	2	0.00503442	0.0118974	0.0126472	2.36321	2.51215	0.589057	-1.01239e-07	1.56333e-07	-0.647583
1904	EP_combined_human_macaque_prefontal_cortex_hg19	original	0.00557123	0.0181237	0.01069	3.25309	1.91878	0.238593	4.45281e-08	1.27079e-07	0.350396
1904	EP_combined_human_macaque_prefontal_cortex_hg19	large	0.00615249	0.0108522	0.0108248	1.76386	1.75941	0.662933	-1.51208e-07	1.20634e-07	-1.25345
1904	EP_combined_human_macaque_prefontal_cortex_hg19	1	0.00503174	0.00903144	0.0102699	1.79489	2.04102	0.696225	-1.65994e-07	1.39428e-07	-1.19054
1904	EP_combined_human_macaque_prefontal_cortex_hg19	small	0.00500825	0.00852704	0.0106625	1.7026	2.12898	0.740393	-1.89306e-07	1.49395e-07	-1.26715
1904	EP_combined_human_macaque_prefontal_cortex_hg19	3	0.00497135	0.00757546	0.00999606	1.52382	2.01073	0.793825	-1.84479e-07	1.38471e-07	-1.33226
1904	EP_combined_human_macaque_prefontal_cortex_hg19	2	0.00503442	0.00582076	0.0102968	1.15619	2.04528	0.939035	-2.10094e-07	1.44969e-07	-1.44923
1995	EP_combined_human_macaque_prefontal_cortex_hg19	2	0.00503442	0.0360175	0.0242595	7.15425	4.81872	0.20061	2.63964e-07	3.20867e-07	0.822659
1995	EP_combined_human_macaque_prefontal_cortex_hg19	original	0.00557123	0.0350895	0.0234517	6.29834	4.20942	0.207293	2.47274e-07	2.78459e-07	0.88801
1995	EP_combined_human_macaque_prefontal_cortex_hg19	large	0.00615249	0.034045	0.0243967	5.53352	3.96533	0.251715	1.70135e-07	2.64581e-07	0.643036
1995	EP_combined_human_macaque_prefontal_cortex_hg19	small	0.00500825	0.0283079	0.0218846	5.65226	4.3697	0.285246	1.47801e-07	2.90954e-07	0.507986
1995	EP_combined_human_macaque_prefontal_cortex_hg19	1	0.00503174	0.0262947	0.0211708	5.22577	4.20746	0.313259	1.32265e-07	2.7945e-07	0.473306
1995	EP_combined_human_macaque_prefontal_cortex_hg19	3	0.00497135	0.027549	0.0240049	5.54156	4.82866	0.34457	1.54534e-07	3.21368e-07	0.480861
2121	EP_combined_human_macaque_prefontal_cortex_hg19	2	0.00503442	-0.00734597	0.0135974	-1.45915	2.70088	0.364673	-2.70017e-07	1.48467e-07	-1.8187
2121	EP_combined_human_macaque_prefontal_cortex_hg19	small	0.00500825	-0.00439481	0.0142818	-0.877512	2.85166	0.511939	-2.46356e-07	1.57436e-07	-1.5648
2121	EP_combined_human_macaque_prefontal_cortex_hg19	1	0.00503174	-0.00136014	0.0132634	-0.270312	2.63594	0.630875	-2.05043e-07	1.45013e-07	-1.41396
2121	EP_combined_human_macaque_prefontal_cortex_hg19	large	0.00615249	1.65148e-05	0.014281	0.00268425	2.32117	0.668079	-1.81177e-07	1.27951e-07	-1.41599
2121	EP_combined_human_macaque_prefontal_cortex_hg19	3	0.00497135	-0.000749595	0.0136004	-0.150783	2.73575	0.675081	-1.97783e-07	1.51375e-07	-1.30658
2121	EP_combined_human_macaque_prefontal_cortex_hg19	original	0.00557123	0.00202538	0.0142011	0.363543	2.54901	0.803007	-1.29954e-07	1.35751e-07	-0.957297
2136	EP_combined_human_macaque_prefontal_cortex_hg19	2	0.00503442	-0.00684282	0.030202	-1.35921	5.99909	0.693295	-7.49234e-08	9.63739e-08	-0.777424
2136	EP_combined_human_macaque_prefontal_cortex_hg19	large	0.00615249	0.0105203	0.0331283	1.70992	5.38453	0.894718	-1.90095e-08	8.60104e-08	-0.221014
2136	EP_combined_human_macaque_prefontal_cortex_hg19	small	0.00500825	0.00820938	0.032189	1.63917	6.4272	0.92058	-2.7457e-08	1.02835e-07	-0.267001
2136	EP_combined_human_macaque_prefontal_cortex_hg19	1	0.00503174	0.00666661	0.0311539	1.32491	6.19147	0.958037	-2.87067e-08	9.973e-08	-0.287845
2136	EP_combined_human_macaque_prefontal_cortex_hg19	3	0.00497135	0.00658618	0.032613	1.32483	6.56019	0.960439	-2.89428e-08	1.06107e-07	-0.272769
2136	EP_combined_human_macaque_prefontal_cortex_hg19	original	0.00557123	0.00680863	0.0333743	1.2221	5.99047	0.970374	-3.27701e-08	9.82874e-08	-0.333411
2155	EP_combined_human_macaque_prefontal_cortex_hg19	large	0.00615249	0.0197458	0.0188732	3.20939	3.06756	0.466917	3.6015e-08	9.4494e-08	0.381135
2155	EP_combined_human_macaque_prefontal_cortex_hg19	original	0.00557123	0.0177992	0.0184183	3.19485	3.30597	0.504328	4.91214e-08	1.00166e-07	0.490402
2155	EP_combined_human_macaque_prefontal_cortex_hg19	1	0.00503174	0.0152322	0.0174778	3.02722	3.47351	0.555833	2.85848e-08	1.06628e-07	0.268079
2155	EP_combined_human_macaque_prefontal_cortex_hg19	small	0.00500825	0.0125704	0.017839	2.50993	3.56192	0.671211	1.09674e-08	1.10436e-07	0.0993108
2155	EP_combined_human_macaque_prefontal_cortex_hg19	3	0.00497135	0.00875342	0.0170931	1.76077	3.43833	0.825251	-1.14499e-08	1.06978e-07	-0.10703
2155	EP_combined_human_macaque_prefontal_cortex_hg19	2	0.00503442	0.00567128	0.0179212	1.1265	3.55973	0.971765	-3.23591e-08	1.0979e-07	-0.294736
3919	EP_combined_human_macaque_prefontal_cortex_hg19	2	0.00503442	-0.00463224	0.0106112	-0.920114	2.10773	0.360229	-1.71675e-07	1.27178e-07	-1.34987
3919	EP_combined_human_macaque_prefontal_cortex_hg19	large	0.00615249	0.000379762	0.0112873	0.0617248	1.83458	0.607259	-1.03473e-07	1.10548e-07	-0.935995
3919	EP_combined_human_macaque_prefontal_cortex_hg19	small	0.00500825	0.000263671	0.0109467	0.0526473	2.18573	0.663616	-1.22623e-07	1.31469e-07	-0.932712
3919	EP_combined_human_macaque_prefontal_cortex_hg19	original	0.00557123	0.000852085	0.0111193	0.152944	1.99585	0.670179	-9.3923e-08	1.18266e-07	-0.794164
3919	EP_combined_human_macaque_prefontal_cortex_hg19	3	0.00497135	0.000374879	0.010911	0.0754079	2.19477	0.672454	-1.10795e-07	1.32228e-07	-0.837906
3919	EP_combined_human_macaque_prefontal_cortex_hg19	1	0.00503174	0.00291455	0.010314	0.579234	2.04979	0.836694	-8.0334e-08	1.22948e-07	-0.653396
0343	EP_combined_human_macaque_prefontal_cortex_hg19	2	0.00503442	0.00893623	0.0147215	1.77503	2.92417	0.790909	-4.48205e-08	2.10483e-07	-0.212941
0343	EP_combined_human_macaque_prefontal_cortex_hg19	3	0.00497135	0.00744495	0.0147001	1.49757	2.95695	0.86623	-6.52388e-08	2.13721e-07	-0.305252
0343	EP_combined_human_macaque_prefontal_cortex_hg19	original	0.00557123	0.00732169	0.0146424	1.3142	2.62821	0.904741	-6.12931e-08	1.87814e-07	-0.32635
0343	EP_combined_human_macaque_prefontal_cortex_hg19	1	0.00503174	0.00575381	0.0136651	1.1435	2.71578	0.957829	-9.07537e-08	1.95442e-07	-0.464352
0343	EP_combined_human_macaque_prefontal_cortex_hg19	large	0.00615249	0.00666161	0.0148466	1.08275	2.4131	0.972612	-8.49637e-08	1.74354e-07	-0.487307
0343	EP_combined_human_macaque_prefontal_cortex_hg19	small	0.00500825	0.00509157	0.0140269	1.01663	2.80076	0.995256	-1.11777e-07	2.0247e-07	-0.552065
0805	EP_combined_human_macaque_prefontal_cortex_hg19	original	0.00557123	-0.00647479	0.0106137	-1.16218	1.90509	0.258283	-2.30719e-07	1.26325e-07	-1.82639
0805	EP_combined_human_macaque_prefontal_cortex_hg19	large	0.00615249	-0.00598511	0.01069	-0.972794	1.7375	0.258871	-2.20881e-07	1.20237e-07	-1.83705
0805	EP_combined_human_macaque_prefontal_cortex_hg19	small	0.00500825	-0.00610126	0.0109077	-1.21824	2.17795	0.309799	-2.60818e-07	1.49396e-07	-1.74582
0805	EP_combined_human_macaque_prefontal_cortex_hg19	2	0.00503442	-0.00436357	0.0106128	-0.866747	2.10804	0.377458	-2.2442e-07	1.44605e-07	-1.55196
0805	EP_combined_human_macaque_prefontal_cortex_hg19	3	0.00497135	-0.00427083	0.0105476	-0.859089	2.12169	0.382394	-2.23882e-07	1.45074e-07	-1.54322
0805	EP_combined_human_macaque_prefontal_cortex_hg19	1	0.00503174	-0.00267433	0.0104703	-0.531491	2.08085	0.46246	-2.01031e-07	1.41901e-07	-1.41669
Arms.Calculated_Height	EP_combined_human_macaque_prefontal_cortex_hg19	2	0.00503442	0.00829219	0.00919801	1.6471	1.82702	0.722977	-8.13552e-09	1.36026e-07	-0.0598085
Arms.Calculated_Height	EP_combined_human_macaque_prefontal_cortex_hg19	1	0.00503174	0.00758713	0.00923564	1.50785	1.83548	0.781908	-1.83194e-08	1.36631e-07	-0.13408
Arms.Calculated_Height	EP_combined_human_macaque_prefontal_cortex_hg19	3	0.00497135	0.00280408	0.00903019	0.564048	1.81645	0.810481	-8.94398e-08	1.35191e-07	-0.66158
Arms.Calculated_Height	EP_combined_human_macaque_prefontal_cortex_hg19	small	0.00500825	0.00691306	0.00944012	1.38033	1.88491	0.840036	-3.51421e-08	1.40786e-07	-0.249613
Arms.Calculated_Height	EP_combined_human_macaque_prefontal_cortex_hg19	original	0.00557123	0.00406991	0.0094895	0.730522	1.7033	0.874473	-1.06622e-07	1.26323e-07	-0.84404
Arms.Calculated_Height	EP_combined_human_macaque_prefontal_cortex_hg19	large	0.00615249	0.00487096	0.00947951	0.791705	1.54076	0.892573	-6.41273e-08	1.15398e-07	-0.555708
Arms.Legs	EP_combined_human_macaque_prefontal_cortex_hg19	2	0.00503442	0.0133569	0.0107518	2.65312	2.13565	0.436057	6.1424e-08	1.60404e-07	0.382934
Arms.Legs	EP_combined_human_macaque_prefontal_cortex_hg19	1	0.00503174	0.00835667	0.010349	1.66079	2.05675	0.747804	-1.34024e-08	1.54929e-07	-0.0865064
Arms.Legs	EP_combined_human_macaque_prefontal_cortex_hg19	3	0.00497135	0.00246548	0.00931085	0.495937	1.8729	0.788165	-1.03076e-07	1.39692e-07	-0.737879
Arms.Legs	EP_combined_human_macaque_prefontal_cortex_hg19	small	0.00500825	0.00682698	0.0108073	1.36315	2.15789	0.866452	-4.24428e-08	1.63291e-07	-0.259921
Arms.Legs	EP_combined_human_macaque_prefontal_cortex_hg19	large	0.00615249	0.00764466	0.0108361	1.24253	1.76125	0.890573	-3.82594e-08	1.33744e-07	-0.286064
Arms.Legs	EP_combined_human_macaque_prefontal_cortex_hg19	original	0.00557123	0.00696731	0.0107901	1.25059	1.93674	0.897106	-5.03154e-08	1.45227e-07	-0.34646
Hip_Width.Calculated_Height	EP_combined_human_macaque_prefontal_cortex_hg19	1	0.00503174	0.0167792	0.0126101	3.33467	2.50612	0.350659	1.05898e-07	1.43101e-07	0.740026
Hip_Width.Calculated_Height	EP_combined_human_macaque_prefontal_cortex_hg19	3	0.00497135	0.0164455	0.0125136	3.30805	2.51714	0.359205	1.02752e-07	1.44107e-07	0.713023
Hip_Width.Calculated_Height	EP_combined_human_macaque_prefontal_cortex_hg19	small	0.00500825	0.014078	0.0125939	2.81096	2.51462	0.470582	6.62056e-08	1.4381e-07	0.460368
Hip_Width.Calculated_Height	EP_combined_human_macaque_prefontal_cortex_hg19	2	0.00503442	0.0128413	0.0121944	2.55069	2.42221	0.520989	5.70055e-08	1.38999e-07	0.410114
Hip_Width.Calculated_Height	EP_combined_human_macaque_prefontal_cortex_hg19	large	0.00615249	0.0139447	0.0126779	2.2665	2.06062	0.538471	4.78742e-08	1.18717e-07	0.403263
Hip_Width.Calculated_Height	EP_combined_human_macaque_prefontal_cortex_hg19	original	0.00557123	0.0104799	0.0128516	1.88108	2.30677	0.702192	-2.82197e-08	1.34068e-07	-0.210487
Hip_Width.Legs	EP_combined_human_macaque_prefontal_cortex_hg19	original	0.00557123	-0.0040844	0.0109028	-0.733123	1.95698	0.373118	-2.05399e-07	1.3663e-07	-1.50332
Hip_Width.Legs	EP_combined_human_macaque_prefontal_cortex_hg19	large	0.00615249	-0.000407278	0.0107476	-0.0661971	1.74687	0.54016	-9.5326e-08	1.21431e-07	-0.785024
Hip_Width.Legs	EP_combined_human_macaque_prefontal_cortex_hg19	3	0.00497135	-3.92661e-05	0.0103515	-0.00789848	2.08224	0.62707	-9.53714e-08	1.43034e-07	-0.666776
Hip_Width.Legs	EP_combined_human_macaque_prefontal_cortex_hg19	small	0.00500825	-0.000216913	0.0107958	-0.0433111	2.1556	0.627291	-1.04066e-07	1.49202e-07	-0.697487
Hip_Width.Legs	EP_combined_human_macaque_prefontal_cortex_hg19	2	0.00503442	0.000365793	0.00993439	0.0726584	1.97329	0.637344	-9.06102e-08	1.36158e-07	-0.66548
Hip_Width.Legs	EP_combined_human_macaque_prefontal_cortex_hg19	1	0.00503174	0.00106714	0.010591	0.212081	2.10484	0.707484	-7.94329e-08	1.45184e-07	-0.547118
Legs.Calculated_Height	EP_combined_human_macaque_prefontal_cortex_hg19	original	0.00557123	-0.00574984	0.0079601	-1.03206	1.42879	0.157702	-2.55531e-07	1.24835e-07	-2.04695
Legs.Calculated_Height	EP_combined_human_macaque_prefontal_cortex_hg19	3	0.00497135	-0.00342499	0.00756503	-0.688946	1.52173	0.271838	-1.62706e-07	1.33929e-07	-1.21487
Legs.Calculated_Height	EP_combined_human_macaque_prefontal_cortex_hg19	large	0.00615249	-0.00165149	0.007964	-0.268426	1.29443	0.329564	-1.26185e-07	1.15273e-07	-1.09466
Legs.Calculated_Height	EP_combined_human_macaque_prefontal_cortex_hg19	small	0.00500825	-0.00246569	0.00785813	-0.492325	1.56904	0.343961	-1.46224e-07	1.39344e-07	-1.04937
Legs.Calculated_Height	EP_combined_human_macaque_prefontal_cortex_hg19	1	0.00503174	-0.000322064	0.00775234	-0.0640065	1.54069	0.491111	-1.07804e-07	1.35014e-07	-0.798467
Legs.Calculated_Height	EP_combined_human_macaque_prefontal_cortex_hg19	2	0.00503442	-0.000251213	0.00781231	-0.049899	1.55178	0.501274	-1.07981e-07	1.36528e-07	-0.790908
PASS_AgeFirstBirth	EP_combined_human_macaque_prefontal_cortex_hg19	original	0.00557123	0.0105594	0.00868742	1.89535	1.55934	0.566086	8.9498e-09	1.64381e-08	0.544455
PASS_AgeFirstBirth	EP_combined_human_macaque_prefontal_cortex_hg19	1	0.00503174	0.00910506	0.00808277	1.80952	1.60636	0.614651	2.59826e-09	1.70312e-08	0.152559
PASS_AgeFirstBirth	EP_combined_human_macaque_prefontal_cortex_hg19	large	0.00615249	0.00971044	0.00867033	1.57829	1.40924	0.681701	8.86959e-10	1.50272e-08	0.0590235
PASS_AgeFirstBirth	EP_combined_human_macaque_prefontal_cortex_hg19	2	0.00503442	0.00814471	0.00847927	1.6178	1.68426	0.714465	7.95535e-10	1.78245e-08	0.0446315
PASS_AgeFirstBirth	EP_combined_human_macaque_prefontal_cortex_hg19	small	0.00500825	0.00669303	0.00835775	1.3364	1.6688	0.840378	-3.10015e-09	1.77417e-08	-0.174738
PASS_AgeFirstBirth	EP_combined_human_macaque_prefontal_cortex_hg19	3	0.00497135	0.00645079	0.00824934	1.29759	1.65938	0.857769	-2.79943e-09	1.76644e-08	-0.158478
PASS_Anorexia	EP_combined_human_macaque_prefontal_cortex_hg19	2	0.00503442	0.0161666	0.0125319	3.21121	2.48924	0.373929	8.08238e-08	1.03099e-07	0.783941
PASS_Anorexia	EP_combined_human_macaque_prefontal_cortex_hg19	3	0.00497135	0.0128035	0.0121232	2.57546	2.43861	0.520921	5.40365e-08	1.01418e-07	0.532811
PASS_Anorexia	EP_combined_human_macaque_prefontal_cortex_hg19	original	0.00557123	0.0124946	0.0122572	2.2427	2.2001	0.573505	4.64716e-08	8.90945e-08	0.521599
PASS_Anorexia	EP_combined_human_macaque_prefontal_cortex_hg19	large	0.00615249	0.0130612	0.0125801	2.12291	2.04471	0.584066	3.57459e-08	8.52403e-08	0.419354
PASS_Anorexia	EP_combined_human_macaque_prefontal_cortex_hg19	small	0.00500825	0.00971427	0.0120883	1.93965	2.41367	0.697597	2.48107e-08	1.00672e-07	0.246451
PASS_Anorexia	EP_combined_human_macaque_prefontal_cortex_hg19	1	0.00503174	0.00787599	0.0116764	1.56526	2.32055	0.807903	1.12555e-08	9.58834e-08	0.117388
PASS_Autism	EP_combined_human_macaque_prefontal_cortex_hg19	3	0.00497135	-0.0108994	0.0152231	-2.19244	3.06216	0.283245	-3.54071e-07	3.20422e-07	-1.10501
PASS_Autism	EP_combined_human_macaque_prefontal_cortex_hg19	large	0.00615249	-0.00969891	0.0167456	-1.57642	2.72176	0.33479	-2.90722e-07	2.88176e-07	-1.00883
PASS_Autism	EP_combined_human_macaque_prefontal_cortex_hg19	small	0.00500825	-0.00967864	0.0160971	-1.93254	3.21411	0.353066	-3.22423e-07	3.40038e-07	-0.948198
PASS_Autism	EP_combined_human_macaque_prefontal_cortex_hg19	original	0.00557123	-0.00920429	0.0162453	-1.65211	2.91592	0.354606	-2.85604e-07	3.03648e-07	-0.940577
PASS_Autism	EP_combined_human_macaque_prefontal_cortex_hg19	2	0.00503442	-0.00851792	0.0154722	-1.69194	3.07328	0.370989	-2.98116e-07	3.24137e-07	-0.919722
PASS_Autism	EP_combined_human_macaque_prefontal_cortex_hg19	1	0.00503174	-0.00778791	0.0151081	-1.54776	3.00256	0.388726	-2.81373e-07	3.17216e-07	-0.887006
PASS_bipolar1	EP_combined_human_macaque_prefontal_cortex_hg19	2	0.00503442	-0.0227436	0.00957965	-4.51761	1.90283	0.00291215	-3.55828e-07	9.59125e-08	-3.70992
PASS_bipolar1	EP_combined_human_macaque_prefontal_cortex_hg19	large	0.00615249	-0.0195143	0.00957039	-3.17177	1.55553	0.0061867	-2.77981e-07	7.90191e-08	-3.51789
PASS_bipolar1	EP_combined_human_macaque_prefontal_cortex_hg19	1	0.00503174	-0.0192691	0.00922213	-3.8295	1.83279	0.00701616	-3.18774e-07	9.33931e-08	-3.41325
PASS_bipolar1	EP_combined_human_macaque_prefontal_cortex_hg19	small	0.00500825	-0.0195934	0.00941567	-3.91223	1.88003	0.00763914	-3.31724e-07	9.55726e-08	-3.47091
PASS_bipolar1	EP_combined_human_macaque_prefontal_cortex_hg19	3	0.00497135	-0.0189576	0.00908685	-3.81337	1.82784	0.0080973	-3.18937e-07	9.3545e-08	-3.40945
PASS_bipolar1	EP_combined_human_macaque_prefontal_cortex_hg19	original	0.00557123	-0.0148437	0.00964877	-2.66434	1.73189	0.0315826	-2.03302e-07	8.76498e-08	-2.31948
PASS_Coronary_Artery_Disease	EP_combined_human_macaque_prefontal_cortex_hg19	small	0.00500825	-0.0293971	0.017121	-5.86974	3.41856	0.0451891	-1.10725e-07	4.42451e-08	-2.50253
PASS_Coronary_Artery_Disease	EP_combined_human_macaque_prefontal_cortex_hg19	1	0.00503174	-0.0281806	0.0167803	-5.60056	3.33488	0.0481718	-1.05956e-07	4.32953e-08	-2.4473
PASS_Coronary_Artery_Disease	EP_combined_human_macaque_prefontal_cortex_hg19	large	0.00615249	-0.0281408	0.0174033	-4.57388	2.82866	0.0491357	-9.15294e-08	3.67399e-08	-2.49128
PASS_Coronary_Artery_Disease	EP_combined_human_macaque_prefontal_cortex_hg19	original	0.00557123	-0.0283278	0.0173985	-5.08465	3.12292	0.0508956	-9.82077e-08	3.95276e-08	-2.48453
PASS_Coronary_Artery_Disease	EP_combined_human_macaque_prefontal_cortex_hg19	3	0.00497135	-0.0287049	0.0173994	-5.77407	3.49994	0.054351	-1.07774e-07	4.51475e-08	-2.38716
PASS_Coronary_Artery_Disease	EP_combined_human_macaque_prefontal_cortex_hg19	2	0.00503442	-0.0277728	0.0173314	-5.51657	3.44258	0.0577082	-1.04834e-07	4.42363e-08	-2.36985
PASS_Crohns_Disease	EP_combined_human_macaque_prefontal_cortex_hg19	2	0.00503442	-0.010085	0.0136788	-2.00321	2.71705	0.281423	-3.32376e-07	2.63682e-07	-1.26052
PASS_Crohns_Disease	EP_combined_human_macaque_prefontal_cortex_hg19	original	0.00557123	-0.00764589	0.0137505	-1.37239	2.46813	0.346854	-3.10158e-07	2.32544e-07	-1.33376
PASS_Crohns_Disease	EP_combined_human_macaque_prefontal_cortex_hg19	small	0.00500825	-0.00702592	0.0138466	-1.40287	2.76476	0.394344	-2.75492e-07	2.69616e-07	-1.02179
PASS_Crohns_Disease	EP_combined_human_macaque_prefontal_cortex_hg19	1	0.00503174	-0.0070503	0.0141585	-1.40117	2.81383	0.402443	-2.78999e-07	2.74394e-07	-1.01678
PASS_Crohns_Disease	EP_combined_human_macaque_prefontal_cortex_hg19	large	0.00615249	-0.0055095	0.0141311	-0.895491	2.29681	0.417717	-2.32143e-07	2.23701e-07	-1.03774
PASS_Crohns_Disease	EP_combined_human_macaque_prefontal_cortex_hg19	3	0.00497135	-0.000631744	0.0142927	-0.127077	2.87502	0.69923	-1.59615e-07	2.77219e-07	-0.575774
PASS_DS	EP_combined_human_macaque_prefontal_cortex_hg19	2	0.00503442	0.0297641	0.0161592	5.91212	3.20973	0.119647	3.21936e-08	2.27045e-08	1.41794
PASS_DS	EP_combined_human_macaque_prefontal_cortex_hg19	original	0.00557123	0.0328935	0.0179695	5.90417	3.22541	0.121573	3.5784e-08	2.25875e-08	1.58424
PASS_DS	EP_combined_human_macaque_prefontal_cortex_hg19	1	0.00503174	0.0281872	0.0170986	5.60188	3.39816	0.168913	2.99553e-08	2.39972e-08	1.24829
PASS_DS	EP_combined_human_macaque_prefontal_cortex_hg19	large	0.00615249	0.0282893	0.0175592	4.59802	2.854	0.200946	2.31431e-08	2.03703e-08	1.13612
PASS_DS	EP_combined_human_macaque_prefontal_cortex_hg19	small	0.00500825	0.0268509	0.017725	5.36133	3.53915	0.211468	2.76651e-08	2.51363e-08	1.10061
PASS_DS	EP_combined_human_macaque_prefontal_cortex_hg19	3	0.00497135	0.0256376	0.0172622	5.15707	3.47234	0.227073	2.66628e-08	2.46844e-08	1.08015
PASS_HDL	EP_combined_human_macaque_prefontal_cortex_hg19	3	0.00497135	0.0323303	0.0168429	6.50333	3.38799	0.100307	8.03796e-08	7.22638e-08	1.11231
PASS_HDL	EP_combined_human_macaque_prefontal_cortex_hg19	original	0.00557123	0.0304746	0.0166247	5.47	2.98403	0.129459	6.31394e-08	6.20179e-08	1.01808
PASS_HDL	EP_combined_human_macaque_prefontal_cortex_hg19	large	0.00615249	0.0307027	0.0167903	4.99029	2.72903	0.137258	5.04915e-08	5.8593e-08	0.861733
PASS_HDL	EP_combined_human_macaque_prefontal_cortex_hg19	1	0.00503174	0.0266186	0.0159926	5.29014	3.17834	0.170103	5.32663e-08	6.79756e-08	0.783609
PASS_HDL	EP_combined_human_macaque_prefontal_cortex_hg19	small	0.00500825	0.0266843	0.0161838	5.32806	3.23143	0.172399	5.44189e-08	6.91713e-08	0.786727
PASS_HDL	EP_combined_human_macaque_prefontal_cortex_hg19	2	0.00503442	0.0229259	0.0170004	4.55382	3.37682	0.289297	3.67957e-08	7.21719e-08	0.509834
PASS_LDL	EP_combined_human_macaque_prefontal_cortex_hg19	3	0.00497135	-0.00819824	0.0142169	-1.6491	2.85976	0.356363	-6.40445e-08	5.16396e-08	-1.24022
PASS_LDL	EP_combined_human_macaque_prefontal_cortex_hg19	small	0.00500825	-0.00360569	0.0156924	-0.719949	3.13331	0.583808	-4.55851e-08	5.69506e-08	-0.800433
PASS_LDL	EP_combined_human_macaque_prefontal_cortex_hg19	large	0.00615249	-0.0016678	0.016056	-0.271077	2.60967	0.626547	-3.86154e-08	4.79168e-08	-0.805884
PASS_LDL	EP_combined_human_macaque_prefontal_cortex_hg19	1	0.00503174	-0.00160439	0.0156608	-0.318854	3.11241	0.672096	-4.02398e-08	5.63486e-08	-0.714123
PASS_LDL	EP_combined_human_macaque_prefontal_cortex_hg19	2	0.00503442	-0.00150113	0.0165036	-0.298174	3.27814	0.692798	-3.97909e-08	6.00543e-08	-0.662582
PASS_LDL	EP_combined_human_macaque_prefontal_cortex_hg19	original	0.00557123	-0.000551181	0.0162184	-0.0989333	2.9111	0.705703	-3.49231e-08	5.05836e-08	-0.690404
PASS_NumberChildrenEverBorn	EP_combined_human_macaque_prefontal_cortex_hg19	1	0.00503174	-0.00923197	0.0132321	-1.83475	2.62974	0.285114	-1.58294e-08	1.03825e-08	-1.52463
PASS_NumberChildrenEverBorn	EP_combined_human_macaque_prefontal_cortex_hg19	small	0.00500825	-0.00971533	0.0137171	-1.93986	2.7389	0.288213	-1.6739e-08	1.08706e-08	-1.53984
PASS_NumberChildrenEverBorn	EP_combined_human_macaque_prefontal_cortex_hg19	3	0.00497135	-0.00969636	0.0137835	-1.95045	2.77259	0.292842	-1.623e-08	1.09834e-08	-1.47767
PASS_NumberChildrenEverBorn	EP_combined_human_macaque_prefontal_cortex_hg19	large	0.00615249	-0.00786714	0.0142667	-1.27869	2.31885	0.331279	-1.32384e-08	9.2233e-09	-1.43532
PASS_NumberChildrenEverBorn	EP_combined_human_macaque_prefontal_cortex_hg19	2	0.00503442	-0.00701695	0.0139156	-1.39379	2.76409	0.390993	-1.40158e-08	1.09806e-08	-1.27642
PASS_NumberChildrenEverBorn	EP_combined_human_macaque_prefontal_cortex_hg19	original	0.00557123	-0.00426048	0.0142559	-0.764728	2.55884	0.493919	-8.10002e-09	1.00562e-08	-0.805475
PASS_Rheumatoid_Arthritis	EP_combined_human_macaque_prefontal_cortex_hg19	original	0.00557123	-0.0297506	0.0147218	-5.34004	2.64246	0.0125051	-2.34496e-07	8.18054e-08	-2.8665
PASS_Rheumatoid_Arthritis	EP_combined_human_macaque_prefontal_cortex_hg19	large	0.00615249	-0.0266713	0.0149339	-4.33505	2.42728	0.022278	-1.82163e-07	7.68642e-08	-2.36993
PASS_Rheumatoid_Arthritis	EP_combined_human_macaque_prefontal_cortex_hg19	3	0.00497135	-0.0254563	0.01397	-5.1206	2.81011	0.0229061	-2.05736e-07	8.85093e-08	-2.32446
PASS_Rheumatoid_Arthritis	EP_combined_human_macaque_prefontal_cortex_hg19	small	0.00500825	-0.0273516	0.0148738	-5.46131	2.96987	0.023404	-2.17574e-07	9.42948e-08	-2.30738
PASS_Rheumatoid_Arthritis	EP_combined_human_macaque_prefontal_cortex_hg19	2	0.00503442	-0.0266809	0.0155815	-5.29968	3.09499	0.0344577	-2.12914e-07	9.70538e-08	-2.19377
PASS_Rheumatoid_Arthritis	EP_combined_human_macaque_prefontal_cortex_hg19	1	0.00503174	-0.0197446	0.0144327	-3.92401	2.86833	0.0778401	-1.66585e-07	9.19657e-08	-1.81138
PASS_Schizophrenia	EP_combined_human_macaque_prefontal_cortex_hg19	2	0.00503442	-0.00870023	0.00475262	-1.72815	0.944025	0.00369475	-2.8354e-07	7.43277e-08	-3.81473
PASS_Schizophrenia	EP_combined_human_macaque_prefontal_cortex_hg19	large	0.00615249	-0.00517954	0.00482827	-0.84186	0.784766	0.0189208	-2.0923e-07	6.24209e-08	-3.35192
PASS_Schizophrenia	EP_combined_human_macaque_prefontal_cortex_hg19	3	0.00497135	-0.00557467	0.00452658	-1.12136	0.910534	0.0200208	-2.35812e-07	7.22345e-08	-3.26453
PASS_Schizophrenia	EP_combined_human_macaque_prefontal_cortex_hg19	small	0.00500825	-0.0061421	0.00481096	-1.2264	0.960606	0.020502	-2.48307e-07	7.62089e-08	-3.25824
PASS_Schizophrenia	EP_combined_human_macaque_prefontal_cortex_hg19	1	0.00503174	-0.0056441	0.00490134	-1.1217	0.974084	0.0300283	-2.35693e-07	7.7279e-08	-3.04989
PASS_Schizophrenia	EP_combined_human_macaque_prefontal_cortex_hg19	original	0.00557123	-0.0025865	0.0048669	-0.46426	0.873577	0.0938197	-1.29569e-07	6.79438e-08	-1.907
PASS_Ulcerative_Colitis	EP_combined_human_macaque_prefontal_cortex_hg19	original	0.00557123	-0.010955	0.015251	-1.96636	2.73745	0.285878	-2.17778e-07	1.40097e-07	-1.55447
PASS_Ulcerative_Colitis	EP_combined_human_macaque_prefontal_cortex_hg19	2	0.00503442	-0.00569589	0.0143818	-1.13139	2.85669	0.462923	-1.04157e-07	1.43804e-07	-0.724299
PASS_Ulcerative_Colitis	EP_combined_human_macaque_prefontal_cortex_hg19	large	0.00615249	-0.00503037	0.01525	-0.817615	2.47867	0.468105	-8.97248e-08	1.26109e-07	-0.711486
PASS_Ulcerative_Colitis	EP_combined_human_macaque_prefontal_cortex_hg19	3	0.00497135	-0.00360501	0.0145773	-0.725156	2.93227	0.558531	-8.46131e-08	1.48022e-07	-0.571627
PASS_Ulcerative_Colitis	EP_combined_human_macaque_prefontal_cortex_hg19	1	0.00503174	-0.0016668	0.0146894	-0.331257	2.91934	0.650543	-6.35007e-08	1.46373e-07	-0.433828
PASS_Ulcerative_Colitis	EP_combined_human_macaque_prefontal_cortex_hg19	small	0.00500825	-0.00144613	0.0151375	-0.28875	3.0225	0.671662	-6.15675e-08	1.52484e-07	-0.403765
rafac	EP_combined_human_macaque_prefontal_cortex_hg19	1	0.00503174	-0.00742782	0.01739	-1.47619	3.45605	0.455556	-7.28e-08	7.89152e-08	-0.92251
rafac	EP_combined_human_macaque_prefontal_cortex_hg19	original	0.00557123	-0.00655167	0.01843	-1.17598	3.30806	0.495344	-7.09089e-08	7.40332e-08	-0.957798
rafac	EP_combined_human_macaque_prefontal_cortex_hg19	small	0.00500825	-0.00512304	0.0182526	-1.02292	3.64451	0.566896	-6.26827e-08	8.40207e-08	-0.746039
rafac	EP_combined_human_macaque_prefontal_cortex_hg19	large	0.00615249	-0.00404972	0.0186438	-0.658224	3.03029	0.573681	-5.22182e-08	7.0421e-08	-0.741515
rafac	EP_combined_human_macaque_prefontal_cortex_hg19	3	0.00497135	-0.000142897	0.0179815	-0.0287442	3.61703	0.772586	-3.86453e-08	8.5051e-08	-0.454378
rafac	EP_combined_human_macaque_prefontal_cortex_hg19	2	0.00503442	0.00629602	0.0182197	1.25059	3.61901	0.944787	-6.77638e-09	8.59398e-08	-0.0788503
ramax_area	EP_combined_human_macaque_prefontal_cortex_hg19	3	0.00497135	0.00914178	0.0130797	1.83889	2.63102	0.749824	1.00043e-08	9.91885e-08	0.100861
ramax_area	EP_combined_human_macaque_prefontal_cortex_hg19	2	0.00503442	0.00154538	0.0132416	0.306963	2.63021	0.792445	-4.5615e-08	1.00031e-07	-0.456007
ramax_area	EP_combined_human_macaque_prefontal_cortex_hg19	original	0.00557123	0.00225769	0.0134464	0.405241	2.41355	0.805727	-6.42142e-08	8.94986e-08	-0.717488
ramax_area	EP_combined_human_macaque_prefontal_cortex_hg19	large	0.00615249	0.00845549	0.0138006	1.37432	2.24309	0.867587	-3.49114e-09	8.55794e-08	-0.0407942
ramax_area	EP_combined_human_macaque_prefontal_cortex_hg19	1	0.00503174	0.00343114	0.0126083	0.681899	2.50574	0.899212	-3.11748e-08	9.54676e-08	-0.326548
ramax_area	EP_combined_human_macaque_prefontal_cortex_hg19	small	0.00500825	0.00417734	0.0135572	0.834092	2.70697	0.951206	-2.71223e-08	1.02943e-07	-0.26347
RVEDV	EP_combined_human_macaque_prefontal_cortex_hg19	original	0.00557123	-0.00191969	0.0103979	-0.344571	1.86636	0.471263	-9.61727e-08	8.34724e-08	-1.15215
RVEDV	EP_combined_human_macaque_prefontal_cortex_hg19	2	0.00503442	-0.00101423	0.010073	-0.20146	2.00083	0.548844	-6.3903e-08	9.054e-08	-0.705799
RVEDV	EP_combined_human_macaque_prefontal_cortex_hg19	1	0.00503174	-0.000729214	0.00987669	-0.144923	1.96288	0.560064	-6.16288e-08	8.8876e-08	-0.693424
RVEDV	EP_combined_human_macaque_prefontal_cortex_hg19	small	0.00500825	0.000159389	0.0101451	0.0318252	2.02568	0.633045	-5.58074e-08	9.2202e-08	-0.605273
RVEDV	EP_combined_human_macaque_prefontal_cortex_hg19	large	0.00615249	0.00342369	0.0107231	0.556472	1.74288	0.799518	-2.75201e-08	7.95411e-08	-0.345986
RVEDV	EP_combined_human_macaque_prefontal_cortex_hg19	3	0.00497135	0.00403844	0.0105988	0.812343	2.13197	0.929998	-1.83594e-08	9.62232e-08	-0.1908
RVEF	EP_combined_human_macaque_prefontal_cortex_hg19	3	0.00497135	0.0143953	0.0100516	2.89565	2.02191	0.36444	2.33505e-08	8.50116e-08	0.274675
RVEF	EP_combined_human_macaque_prefontal_cortex_hg19	2	0.00503442	0.0140669	0.00970104	2.79414	1.92694	0.368936	1.72028e-08	8.07967e-08	0.212915
RVEF	EP_combined_human_macaque_prefontal_cortex_hg19	small	0.00500825	0.0134911	0.0100779	2.69378	2.01227	0.410133	9.2215e-09	8.4229e-08	0.109481
RVEF	EP_combined_human_macaque_prefontal_cortex_hg19	1	0.00503174	0.0132167	0.00988002	2.62668	1.96354	0.415121	1.23866e-08	8.19502e-08	0.151148
RVEF	EP_combined_human_macaque_prefontal_cortex_hg19	original	0.00557123	0.0138185	0.0100571	2.48033	1.80519	0.421982	1.56596e-08	7.34791e-08	0.213117
RVEF	EP_combined_human_macaque_prefontal_cortex_hg19	large	0.00615249	0.0141731	0.0100609	2.30364	1.63525	0.432627	2.99324e-09	6.8503e-08	0.043695
short_axis_cm_pa	EP_combined_human_macaque_prefontal_cortex_hg19	small	0.00500825	-0.0132695	0.0116595	-2.64952	2.32806	0.114496	-2.02476e-07	8.76093e-08	-2.31112
short_axis_cm_pa	EP_combined_human_macaque_prefontal_cortex_hg19	3	0.00497135	-0.0117767	0.011372	-2.36891	2.28751	0.139475	-1.87878e-07	8.62669e-08	-2.17786
short_axis_cm_pa	EP_combined_human_macaque_prefontal_cortex_hg19	original	0.00557123	-0.0112091	0.0120845	-2.01196	2.16908	0.164175	-1.79952e-07	8.17162e-08	-2.20216
short_axis_cm_pa	EP_combined_human_macaque_prefontal_cortex_hg19	2	0.00503442	-0.00947957	0.011652	-1.88295	2.31447	0.210201	-1.67836e-07	8.7683e-08	-1.91412
short_axis_cm_pa	EP_combined_human_macaque_prefontal_cortex_hg19	large	0.00615249	-0.00865239	0.0123447	-1.40632	2.00645	0.230845	-1.46025e-07	7.6764e-08	-1.90226
short_axis_cm_pa	EP_combined_human_macaque_prefontal_cortex_hg19	1	0.00503174	-0.00604277	0.0116757	-1.20093	2.32042	0.343686	-1.4163e-07	8.84563e-08	-1.60113
short_axis_cm_root	EP_combined_human_macaque_prefontal_cortex_hg19	original	0.00557123	-0.00265701	0.0135845	-0.476916	2.43832	0.547015	-1.40432e-07	1.07828e-07	-1.30237
short_axis_cm_root	EP_combined_human_macaque_prefontal_cortex_hg19	small	0.00500825	-0.000554698	0.0134464	-0.110757	2.68484	0.6802	-1.02159e-07	1.1916e-07	-0.857326
short_axis_cm_root	EP_combined_human_macaque_prefontal_cortex_hg19	large	0.00615249	0.00125386	0.0138803	0.203796	2.25605	0.725184	-8.00059e-08	1.00637e-07	-0.794998
short_axis_cm_root	EP_combined_human_macaque_prefontal_cortex_hg19	3	0.00497135	0.000820762	0.0124987	0.165098	2.51415	0.740941	-8.60805e-08	1.11341e-07	-0.773124
short_axis_cm_root	EP_combined_human_macaque_prefontal_cortex_hg19	2	0.00503442	0.00127116	0.0134818	0.252493	2.67792	0.780907	-8.16678e-08	1.19131e-07	-0.685528
short_axis_cm_root	EP_combined_human_macaque_prefontal_cortex_hg19	1	0.00503174	0.00346152	0.0131424	0.687938	2.6119	0.905142	-6.18807e-08	1.15972e-07	-0.533583
Tibia.Femur	EP_combined_human_macaque_prefontal_cortex_hg19	2	0.00503442	0.0138473	0.00877042	2.75052	1.74209	0.31639	1.26988e-07	1.44494e-07	0.878847
Tibia.Femur	EP_combined_human_macaque_prefontal_cortex_hg19	small	0.00500825	0.0103637	0.00914456	2.06932	1.8259	0.55893	6.34919e-08	1.50971e-07	0.420556
Tibia.Femur	EP_combined_human_macaque_prefontal_cortex_hg19	large	0.00615249	0.0112985	0.00931328	1.83641	1.51374	0.581303	5.67508e-08	1.25908e-07	0.450733
Tibia.Femur	EP_combined_human_macaque_prefontal_cortex_hg19	1	0.00503174	0.00977288	0.0086974	1.94225	1.72851	0.58673	5.82032e-08	1.42883e-07	0.407349
Tibia.Femur	EP_combined_human_macaque_prefontal_cortex_hg19	3	0.00497135	0.00899058	0.00880199	1.80848	1.77054	0.648777	4.49978e-08	1.46869e-07	0.30638
Tibia.Femur	EP_combined_human_macaque_prefontal_cortex_hg19	original	0.00557123	0.00581682	0.00929828	1.04408	1.66898	0.978947	-9.62814e-08	1.3687e-07	-0.703449
UKB_460K.blood_EOSINOPHIL_COUNT	EP_combined_human_macaque_prefontal_cortex_hg19	3	0.00497135	0.00785657	0.00738195	1.58037	1.4849	0.695809	1.93652e-08	5.84034e-08	0.331577
UKB_460K.blood_EOSINOPHIL_COUNT	EP_combined_human_macaque_prefontal_cortex_hg19	original	0.00557123	0.00287078	0.00746878	0.515286	1.3406	0.717324	-5.92494e-08	5.402e-08	-1.09681
UKB_460K.blood_EOSINOPHIL_COUNT	EP_combined_human_macaque_prefontal_cortex_hg19	2	0.00503442	0.00679233	0.00704734	1.34918	1.39983	0.802844	1.01996e-08	5.42088e-08	0.188153
UKB_460K.blood_EOSINOPHIL_COUNT	EP_combined_human_macaque_prefontal_cortex_hg19	small	0.00500825	0.00639871	0.00694963	1.27763	1.38764	0.841217	9.95477e-09	5.44938e-08	0.182677
UKB_460K.blood_EOSINOPHIL_COUNT	EP_combined_human_macaque_prefontal_cortex_hg19	large	0.00615249	0.00738416	0.00725306	1.20019	1.17888	0.864994	2.82938e-09	4.61822e-08	0.0612657
UKB_460K.blood_EOSINOPHIL_COUNT	EP_combined_human_macaque_prefontal_cortex_hg19	1	0.00503174	0.0048611	0.00589824	0.966087	1.17221	0.976831	-4.83024e-09	4.76325e-08	-0.101406
UKB_460K.blood_PLATELET_COUNT	EP_combined_human_macaque_prefontal_cortex_hg19	large	0.00615249	0.0164712	0.00771626	2.67716	1.25417	0.186653	4.4016e-08	7.94081e-08	0.554301
UKB_460K.blood_PLATELET_COUNT	EP_combined_human_macaque_prefontal_cortex_hg19	1	0.00503174	0.0145464	0.00714706	2.89094	1.42039	0.188067	5.17901e-08	8.97191e-08	0.577247
UKB_460K.blood_PLATELET_COUNT	EP_combined_human_macaque_prefontal_cortex_hg19	2	0.00503442	0.0146153	0.0073582	2.90308	1.46158	0.198393	5.21439e-08	9.18429e-08	0.567751
UKB_460K.blood_PLATELET_COUNT	EP_combined_human_macaque_prefontal_cortex_hg19	3	0.00497135	0.014352	0.00725935	2.88694	1.46024	0.202149	5.31257e-08	9.23746e-08	0.575111
UKB_460K.blood_PLATELET_COUNT	EP_combined_human_macaque_prefontal_cortex_hg19	small	0.00500825	0.0123405	0.00695267	2.46403	1.38824	0.295415	2.26931e-08	8.75486e-08	0.259206
UKB_460K.blood_PLATELET_COUNT	EP_combined_human_macaque_prefontal_cortex_hg19	original	0.00557123	0.012131	0.00696959	2.17744	1.251	0.3497	-8.34408e-09	7.59901e-08	-0.109805
UKB_460K.blood_RBC_DISTRIB_WIDTH	EP_combined_human_macaque_prefontal_cortex_hg19	1	0.00503174	0.024915	0.00965422	4.95157	1.91866	0.0445976	1.12994e-07	7.44886e-08	1.51693
UKB_460K.blood_RBC_DISTRIB_WIDTH	EP_combined_human_macaque_prefontal_cortex_hg19	2	0.00503442	0.0231268	0.00971228	4.59373	1.92917	0.0686621	9.95547e-08	7.49496e-08	1.32829
UKB_460K.blood_RBC_DISTRIB_WIDTH	EP_combined_human_macaque_prefontal_cortex_hg19	large	0.00615249	0.0225993	0.00953575	3.67319	1.5499	0.0905008	6.72835e-08	5.99851e-08	1.12167
UKB_460K.blood_RBC_DISTRIB_WIDTH	EP_combined_human_macaque_prefontal_cortex_hg19	3	0.00497135	0.0211414	0.00957306	4.25265	1.92565	0.0969881	8.8028e-08	7.43954e-08	1.18324
UKB_460K.blood_RBC_DISTRIB_WIDTH	EP_combined_human_macaque_prefontal_cortex_hg19	original	0.00557123	0.0210615	0.00939731	3.7804	1.68676	0.105262	6.47184e-08	6.33732e-08	1.02123
UKB_460K.blood_RBC_DISTRIB_WIDTH	EP_combined_human_macaque_prefontal_cortex_hg19	small	0.00500825	0.0202665	0.0093356	4.04662	1.86404	0.108556	8.05403e-08	7.19518e-08	1.11936
UKB_460K.blood_RED_COUNT	EP_combined_human_macaque_prefontal_cortex_hg19	2	0.00503442	0.0107956	0.00644925	2.14436	1.28103	0.372075	1.06936e-08	6.03476e-08	0.177201
UKB_460K.blood_RED_COUNT	EP_combined_human_macaque_prefontal_cortex_hg19	1	0.00503174	0.0105084	0.0064375	2.08842	1.27938	0.395209	7.82044e-09	6.00788e-08	0.13017
UKB_460K.blood_RED_COUNT	EP_combined_human_macaque_prefontal_cortex_hg19	large	0.00615249	0.0106881	0.00647221	1.73719	1.05196	0.482627	-4.32761e-09	4.95574e-08	-0.0873251
UKB_460K.blood_RED_COUNT	EP_combined_human_macaque_prefontal_cortex_hg19	small	0.00500825	0.00948989	0.00649385	1.89485	1.29663	0.489317	-3.22352e-09	6.13159e-08	-0.0525724
UKB_460K.blood_RED_COUNT	EP_combined_human_macaque_prefontal_cortex_hg19	3	0.00497135	0.00810805	0.00643812	1.63096	1.29505	0.625598	-1.27801e-08	6.00436e-08	-0.212847
UKB_460K.blood_RED_COUNT	EP_combined_human_macaque_prefontal_cortex_hg19	original	0.00557123	0.00810663	0.00661875	1.45509	1.18802	0.700683	-4.1587e-08	5.67604e-08	-0.732676
UKB_460K.blood_WHITE_COUNT	EP_combined_human_macaque_prefontal_cortex_hg19	2	0.00503442	0.00913978	0.00599665	1.81546	1.19113	0.49332	-1.38431e-08	4.65848e-08	-0.297158
UKB_460K.blood_WHITE_COUNT	EP_combined_human_macaque_prefontal_cortex_hg19	3	0.00497135	0.00802687	0.00572428	1.61463	1.15145	0.593159	-2.15333e-08	4.49488e-08	-0.479062
UKB_460K.blood_WHITE_COUNT	EP_combined_human_macaque_prefontal_cortex_hg19	large	0.00615249	0.00902882	0.00575688	1.46751	0.935698	0.616978	-2.42582e-08	3.6726e-08	-0.660521
UKB_460K.blood_WHITE_COUNT	EP_combined_human_macaque_prefontal_cortex_hg19	original	0.00557123	0.00804947	0.00577177	1.44483	1.036	0.667404	-2.8433e-08	4.02076e-08	-0.707157
UKB_460K.blood_WHITE_COUNT	EP_combined_human_macaque_prefontal_cortex_hg19	small	0.00500825	0.00715734	0.00553998	1.42911	1.10617	0.697711	-3.13457e-08	4.33239e-08	-0.72352
UKB_460K.blood_WHITE_COUNT	EP_combined_human_macaque_prefontal_cortex_hg19	1	0.00503174	0.00529798	0.00524706	1.05291	1.04279	0.959504	-4.38725e-08	4.16464e-08	-1.05345
UKB_460K.bmd_HEEL_TSCOREz	EP_combined_human_macaque_prefontal_cortex_hg19	1	0.00503174	0.0127637	0.00664324	2.53663	1.32027	0.240386	1.7244e-08	7.93889e-08	0.21721
UKB_460K.bmd_HEEL_TSCOREz	EP_combined_human_macaque_prefontal_cortex_hg19	2	0.00503442	0.0111425	0.00609031	2.21325	1.20973	0.312149	-2.49951e-09	7.29112e-08	-0.0342816
UKB_460K.bmd_HEEL_TSCOREz	EP_combined_human_macaque_prefontal_cortex_hg19	large	0.00615249	0.0103676	0.00658534	1.68511	1.07035	0.519471	-2.88338e-08	6.49764e-08	-0.443758
UKB_460K.bmd_HEEL_TSCOREz	EP_combined_human_macaque_prefontal_cortex_hg19	small	0.00500825	0.00904609	0.00644042	1.80624	1.28596	0.528129	-3.41673e-08	7.7454e-08	-0.44113
UKB_460K.bmd_HEEL_TSCOREz	EP_combined_human_macaque_prefontal_cortex_hg19	original	0.00557123	0.00883972	0.00662472	1.58667	1.18909	0.619834	-6.08539e-08	7.07736e-08	-0.859839
UKB_460K.bmd_HEEL_TSCOREz	EP_combined_human_macaque_prefontal_cortex_hg19	3	0.00497135	0.00720102	0.00603147	1.4485	1.21325	0.710552	-5.05512e-08	7.3723e-08	-0.685691
UKB_460K.body_BALDING1	EP_combined_human_macaque_prefontal_cortex_hg19	1	0.00503174	0.0103376	0.00905391	2.05447	1.79936	0.5586	1.20292e-08	7.0012e-08	0.171816
UKB_460K.body_BALDING1	EP_combined_human_macaque_prefontal_cortex_hg19	2	0.00503442	0.00967056	0.00936824	1.92089	1.86084	0.620889	7.34674e-09	7.25608e-08	0.101249
UKB_460K.body_BALDING1	EP_combined_human_macaque_prefontal_cortex_hg19	3	0.00497135	0.0075568	0.00886512	1.52007	1.78324	0.770363	-9.82609e-09	6.90183e-08	-0.142369
UKB_460K.body_BALDING1	EP_combined_human_macaque_prefontal_cortex_hg19	small	0.00500825	0.00703879	0.00905189	1.40544	1.80739	0.822325	-1.69597e-08	7.05097e-08	-0.240531
UKB_460K.body_BALDING1	EP_combined_human_macaque_prefontal_cortex_hg19	large	0.00615249	0.00806677	0.00925048	1.31114	1.50353	0.835839	-1.30907e-08	5.91172e-08	-0.221436
UKB_460K.body_BALDING1	EP_combined_human_macaque_prefontal_cortex_hg19	original	0.00557123	0.00582313	0.00912333	1.04521	1.63758	0.977916	-4.37764e-08	6.15666e-08	-0.71104
UKB_460K.body_BMIz	EP_combined_human_macaque_prefontal_cortex_hg19	original	0.00557123	0.0073554	0.00313576	1.32025	0.562848	0.570034	4.00129e-09	2.71056e-08	0.147619
UKB_460K.body_BMIz	EP_combined_human_macaque_prefontal_cortex_hg19	3	0.00497135	0.00384465	0.00292818	0.773361	0.589011	0.700906	-4.1512e-08	2.86503e-08	-1.44892
UKB_460K.body_BMIz	EP_combined_human_macaque_prefontal_cortex_hg19	large	0.00615249	0.00562549	0.00307825	0.914342	0.500326	0.864136	-3.16163e-08	2.43277e-08	-1.2996
UKB_460K.body_BMIz	EP_combined_human_macaque_prefontal_cortex_hg19	2	0.00503442	0.00471681	0.00299412	0.936912	0.59473	0.915549	-3.33379e-08	2.86949e-08	-1.1618
UKB_460K.body_BMIz	EP_combined_human_macaque_prefontal_cortex_hg19	1	0.00503174	0.00515946	0.00278783	1.02538	0.554048	0.963498	-2.96204e-08	2.68961e-08	-1.10129
UKB_460K.body_BMIz	EP_combined_human_macaque_prefontal_cortex_hg19	small	0.00500825	0.00490799	0.00298991	0.979979	0.596995	0.973262	-3.46305e-08	2.88803e-08	-1.19911
UKB_460K.body_HEIGHTz	EP_combined_human_macaque_prefontal_cortex_hg19	original	0.00557123	-0.00053327	0.0036235	-0.0957185	0.650394	0.0962007	-2.44901e-07	7.88586e-08	-3.10557
UKB_460K.body_HEIGHTz	EP_combined_human_macaque_prefontal_cortex_hg19	3	0.00497135	-0.000409045	0.00339421	-0.0822805	0.682754	0.116882	-2.11885e-07	8.34455e-08	-2.53921
UKB_460K.body_HEIGHTz	EP_combined_human_macaque_prefontal_cortex_hg19	small	0.00500825	-6.02321e-05	0.00339039	-0.0120266	0.67696	0.139655	-2.09366e-07	8.33056e-08	-2.51323
UKB_460K.body_HEIGHTz	EP_combined_human_macaque_prefontal_cortex_hg19	large	0.00615249	0.000911383	0.00363345	0.148132	0.590565	0.153884	-1.75156e-07	7.26096e-08	-2.4123
UKB_460K.body_HEIGHTz	EP_combined_human_macaque_prefontal_cortex_hg19	2	0.00503442	0.00104253	0.00344931	0.207081	0.685146	0.25097	-1.77445e-07	8.37291e-08	-2.11927
UKB_460K.body_HEIGHTz	EP_combined_human_macaque_prefontal_cortex_hg19	1	0.00503174	0.000994917	0.0034848	0.197728	0.692563	0.251104	-1.7754e-07	8.41923e-08	-2.10875
UKB_460K.body_WHRadjBMIz	EP_combined_human_macaque_prefontal_cortex_hg19	original	0.00557123	-0.00790942	0.00474394	-1.41969	0.851506	0.00608268	-1.11199e-07	2.66428e-08	-4.1737
UKB_460K.body_WHRadjBMIz	EP_combined_human_macaque_prefontal_cortex_hg19	2	0.00503442	-0.00682238	0.00465137	-1.35515	0.923912	0.0125937	-9.44404e-08	2.88884e-08	-3.26915
UKB_460K.body_WHRadjBMIz	EP_combined_human_macaque_prefontal_cortex_hg19	large	0.00615249	-0.00494675	0.00489384	-0.804023	0.795423	0.0266988	-7.60648e-08	2.52971e-08	-3.00686
UKB_460K.body_WHRadjBMIz	EP_combined_human_macaque_prefontal_cortex_hg19	small	0.00500825	-0.00521491	0.00470758	-1.04126	0.939965	0.0335775	-8.70385e-08	2.97783e-08	-2.92288
UKB_460K.body_WHRadjBMIz	EP_combined_human_macaque_prefontal_cortex_hg19	1	0.00503174	-0.00432924	0.00438737	-0.860387	0.871939	0.0366562	-7.93557e-08	2.73273e-08	-2.9039
UKB_460K.body_WHRadjBMIz	EP_combined_human_macaque_prefontal_cortex_hg19	3	0.00497135	-0.00549622	0.00490083	-1.10558	0.985815	0.036668	-8.68849e-08	3.10955e-08	-2.79413
UKB_460K.bp_SYSTOLICadjMEDz	EP_combined_human_macaque_prefontal_cortex_hg19	original	0.00557123	-0.000452664	0.0041983	-0.0812502	0.753568	0.15129	-8.94677e-08	2.99352e-08	-2.98871
UKB_460K.bp_SYSTOLICadjMEDz	EP_combined_human_macaque_prefontal_cortex_hg19	2	0.00503442	-0.000730869	0.00426547	-0.145174	0.84726	0.174496	-8.04681e-08	3.44037e-08	-2.33894
UKB_460K.bp_SYSTOLICadjMEDz	EP_combined_human_macaque_prefontal_cortex_hg19	large	0.00615249	0.00174658	0.00424647	0.283882	0.690202	0.298072	-5.96724e-08	2.80993e-08	-2.12363
UKB_460K.bp_SYSTOLICadjMEDz	EP_combined_human_macaque_prefontal_cortex_hg19	3	0.00497135	0.000818863	0.0040257	0.164717	0.80978	0.300092	-6.78983e-08	3.2654e-08	-2.07933
UKB_460K.bp_SYSTOLICadjMEDz	EP_combined_human_macaque_prefontal_cortex_hg19	small	0.00500825	0.000585448	0.0043123	0.116897	0.861039	0.303273	-7.33368e-08	3.4957e-08	-2.09792
UKB_460K.bp_SYSTOLICadjMEDz	EP_combined_human_macaque_prefontal_cortex_hg19	1	0.00503174	0.00199694	0.0040387	0.396869	0.802645	0.450915	-5.8434e-08	3.24282e-08	-1.80195
UKB_460K.cov_SMOKING_STATUS	EP_combined_human_macaque_prefontal_cortex_hg19	original	0.00557123	0.0121062	0.00396452	2.17299	0.711605	0.0992746	1.81495e-08	1.24078e-08	1.46275
UKB_460K.cov_SMOKING_STATUS	EP_combined_human_macaque_prefontal_cortex_hg19	1	0.00503174	0.00938303	0.00399482	1.86477	0.793924	0.27543	2.47013e-09	1.49572e-08	0.165147
UKB_460K.cov_SMOKING_STATUS	EP_combined_human_macaque_prefontal_cortex_hg19	small	0.00500825	0.00894119	0.00415436	1.78529	0.829503	0.342947	-1.27595e-10	1.57259e-08	-0.00811373
UKB_460K.cov_SMOKING_STATUS	EP_combined_human_macaque_prefontal_cortex_hg19	3	0.00497135	0.00770611	0.00365701	1.5501	0.735617	0.453635	-2.77531e-09	1.38622e-08	-0.200206
UKB_460K.cov_SMOKING_STATUS	EP_combined_human_macaque_prefontal_cortex_hg19	large	0.00615249	0.009186	0.00415974	1.49305	0.676105	0.46517	-2.28733e-09	1.29256e-08	-0.176961
UKB_460K.cov_SMOKING_STATUS	EP_combined_human_macaque_prefontal_cortex_hg19	2	0.00503442	0.00671888	0.0040922	1.33459	0.812843	0.680215	-6.38707e-09	1.54277e-08	-0.414001
UKB_460K.disease_AID_SURE	EP_combined_human_macaque_prefontal_cortex_hg19	1	0.00503174	0.0346939	0.0217354	6.895	4.31966	0.173397	9.78661e-09	7.19976e-09	1.3593
UKB_460K.disease_AID_SURE	EP_combined_human_macaque_prefontal_cortex_hg19	small	0.00500825	0.0352613	0.0231044	7.04064	4.61327	0.191922	1.01904e-08	7.66633e-09	1.32924
UKB_460K.disease_AID_SURE	EP_combined_human_macaque_prefontal_cortex_hg19	large	0.00615249	0.0357765	0.023538	5.81495	3.82577	0.209627	7.93302e-09	6.38745e-09	1.24197
UKB_460K.disease_AID_SURE	EP_combined_human_macaque_prefontal_cortex_hg19	3	0.00497135	0.0337104	0.0229285	6.78094	4.61212	0.211415	9.61402e-09	7.65673e-09	1.25563
UKB_460K.disease_AID_SURE	EP_combined_human_macaque_prefontal_cortex_hg19	original	0.00557123	0.0313342	0.0233726	5.62429	4.19523	0.271278	6.48495e-09	6.96702e-09	0.930807
UKB_460K.disease_AID_SURE	EP_combined_human_macaque_prefontal_cortex_hg19	2	0.00503442	0.0280096	0.0222012	5.56361	4.40987	0.30555	7.48715e-09	7.4088e-09	1.01058
UKB_460K.disease_ALLERGY_ECZEMA_DIAGNOSED	EP_combined_human_macaque_prefontal_cortex_hg19	1	0.00503174	0.0134513	0.00880901	2.67329	1.75069	0.341482	2.2247e-08	2.59662e-08	0.856769
UKB_460K.disease_ALLERGY_ECZEMA_DIAGNOSED	EP_combined_human_macaque_prefontal_cortex_hg19	large	0.00615249	0.0143567	0.00896145	2.33348	1.45656	0.361074	1.65929e-08	2.1646e-08	0.766555
UKB_460K.disease_ALLERGY_ECZEMA_DIAGNOSED	EP_combined_human_macaque_prefontal_cortex_hg19	small	0.00500825	0.0123233	0.00906138	2.46059	1.80929	0.419751	2.01304e-08	2.68571e-08	0.74954
UKB_460K.disease_ALLERGY_ECZEMA_DIAGNOSED	EP_combined_human_macaque_prefontal_cortex_hg19	2	0.00503442	0.00788011	0.00731892	1.56525	1.45377	0.69598	6.02431e-09	2.14834e-08	0.280417
UKB_460K.disease_ALLERGY_ECZEMA_DIAGNOSED	EP_combined_human_macaque_prefontal_cortex_hg19	original	0.00557123	0.00866259	0.00880549	1.55488	1.58053	0.723265	-4.19559e-09	2.32845e-08	-0.180188
UKB_460K.disease_ALLERGY_ECZEMA_DIAGNOSED	EP_combined_human_macaque_prefontal_cortex_hg19	3	0.00497135	0.00609415	0.00636733	1.22585	1.28081	0.859154	6.60911e-10	1.89596e-08	0.034859
UKB_460K.disease_DERMATOLOGY	EP_combined_human_macaque_prefontal_cortex_hg19	large	0.00615249	0.0268187	0.0219868	4.359	3.57364	0.355529	5.93697e-09	7.83611e-09	0.757642
UKB_460K.disease_DERMATOLOGY	EP_combined_human_macaque_prefontal_cortex_hg19	1	0.00503174	0.0242453	0.020963	4.81847	4.16615	0.369314	6.88553e-09	9.1393e-09	0.753397
UKB_460K.disease_DERMATOLOGY	EP_combined_human_macaque_prefontal_cortex_hg19	small	0.00500825	0.0223898	0.021409	4.47057	4.27475	0.424579	6.25068e-09	9.40583e-09	0.664554
UKB_460K.disease_DERMATOLOGY	EP_combined_human_macaque_prefontal_cortex_hg19	2	0.00503442	0.0179975	0.0213513	3.57489	4.24106	0.547816	4.19825e-09	9.15507e-09	0.458571
UKB_460K.disease_DERMATOLOGY	EP_combined_human_macaque_prefontal_cortex_hg19	original	0.00557123	0.0169408	0.0208345	3.04077	3.73966	0.588487	9.41844e-10	7.90946e-09	0.119078
UKB_460K.disease_DERMATOLOGY	EP_combined_human_macaque_prefontal_cortex_hg19	3	0.00497135	0.00869808	0.0198031	1.74964	3.98344	0.851039	2.81734e-10	8.49215e-09	0.0331759
UKB_460K.disease_HI_CHOL_SELF_REP	EP_combined_human_macaque_prefontal_cortex_hg19	2	0.00503442	-0.00952817	0.00846163	-1.8926	1.68075	0.0941206	-3.37589e-08	1.5474e-08	-2.18166
UKB_460K.disease_HI_CHOL_SELF_REP	EP_combined_human_macaque_prefontal_cortex_hg19	large	0.00615249	-0.00851861	0.00867376	-1.38458	1.40979	0.0987383	-2.85537e-08	1.27945e-08	-2.23172
UKB_460K.disease_HI_CHOL_SELF_REP	EP_combined_human_macaque_prefontal_cortex_hg19	3	0.00497135	-0.0081452	0.00799253	-1.63843	1.60772	0.109699	-3.13613e-08	1.42295e-08	-2.20397
UKB_460K.disease_HI_CHOL_SELF_REP	EP_combined_human_macaque_prefontal_cortex_hg19	small	0.00500825	-0.00911605	0.0086744	-1.8202	1.73202	0.111525	-3.26404e-08	1.53839e-08	-2.12172
UKB_460K.disease_HI_CHOL_SELF_REP	EP_combined_human_macaque_prefontal_cortex_hg19	original	0.00557123	-0.00914299	0.0092074	-1.64111	1.65267	0.115939	-3.29535e-08	1.45433e-08	-2.26588
UKB_460K.disease_HI_CHOL_SELF_REP	EP_combined_human_macaque_prefontal_cortex_hg19	1	0.00503174	-0.0053947	0.00821744	-1.07213	1.63312	0.21126	-2.61264e-08	1.43692e-08	-1.81822
UKB_460K.disease_HYPOTHYROIDISM_SELF_REP	EP_combined_human_macaque_prefontal_cortex_hg19	1	0.00503174	0.0183238	0.0217685	3.64164	4.32625	0.538707	2.29861e-08	3.9714e-08	0.578791
UKB_460K.disease_HYPOTHYROIDISM_SELF_REP	EP_combined_human_macaque_prefontal_cortex_hg19	3	0.00497135	0.0175057	0.0222709	3.52132	4.47985	0.570662	2.19963e-08	4.12048e-08	0.533829
UKB_460K.disease_HYPOTHYROIDISM_SELF_REP	EP_combined_human_macaque_prefontal_cortex_hg19	2	0.00503442	0.0173106	0.0222815	3.43844	4.42583	0.579266	2.11831e-08	4.06683e-08	0.520876
UKB_460K.disease_HYPOTHYROIDISM_SELF_REP	EP_combined_human_macaque_prefontal_cortex_hg19	large	0.00615249	0.0180248	0.0219024	2.92967	3.55992	0.585028	1.57888e-08	3.26954e-08	0.482906
UKB_460K.disease_HYPOTHYROIDISM_SELF_REP	EP_combined_human_macaque_prefontal_cortex_hg19	small	0.00500825	0.0130609	0.0168615	2.60787	3.36674	0.630231	1.42933e-08	3.07183e-08	0.465303
UKB_460K.disease_HYPOTHYROIDISM_SELF_REP	EP_combined_human_macaque_prefontal_cortex_hg19	original	0.00557123	0.0142028	0.0217959	2.5493	3.91222	0.689438	6.22893e-09	3.60532e-08	0.172771
UKB_460K.disease_RESPIRATORY_ENT	EP_combined_human_macaque_prefontal_cortex_hg19	3	0.00497135	0.00743333	0.00709346	1.49523	1.42687	0.727648	2.21111e-09	1.50741e-08	0.146683
UKB_460K.disease_RESPIRATORY_ENT	EP_combined_human_macaque_prefontal_cortex_hg19	large	0.00615249	0.00838255	0.00766755	1.36246	1.24625	0.770427	8.94103e-10	1.31965e-08	0.0677529
UKB_460K.disease_RESPIRATORY_ENT	EP_combined_human_macaque_prefontal_cortex_hg19	small	0.00500825	0.00671752	0.00674013	1.34129	1.3458	0.799198	1.32728e-09	1.42307e-08	0.0932686
UKB_460K.disease_RESPIRATORY_ENT	EP_combined_human_macaque_prefontal_cortex_hg19	original	0.00557123	0.00387238	0.00728964	0.695067	1.30844	0.815291	-1.24593e-08	1.3972e-08	-0.891736
UKB_460K.disease_RESPIRATORY_ENT	EP_combined_human_macaque_prefontal_cortex_hg19	1	0.00503174	0.00606455	0.00707536	1.20526	1.40615	0.883563	-4.13108e-10	1.485e-08	-0.0278188
UKB_460K.disease_RESPIRATORY_ENT	EP_combined_human_macaque_prefontal_cortex_hg19	2	0.00503442	0.00451754	0.0071056	0.89733	1.4114	0.941824	-3.68015e-09	1.48717e-08	-0.247461
UKB_460K.disease_T2D	EP_combined_human_macaque_prefontal_cortex_hg19	original	0.00557123	-0.00218338	0.0067393	-0.391903	1.20966	0.255279	-1.5081e-08	1.00962e-08	-1.49373
UKB_460K.disease_T2D	EP_combined_human_macaque_prefontal_cortex_hg19	3	0.00497135	-0.00225432	0.00628143	-0.453462	1.26353	0.25613	-1.19074e-08	1.07164e-08	-1.11114
UKB_460K.disease_T2D	EP_combined_human_macaque_prefontal_cortex_hg19	1	0.00503174	-0.000134602	0.00615633	-0.0267505	1.2235	0.405188	-8.4122e-09	1.03949e-08	-0.809261
UKB_460K.disease_T2D	EP_combined_human_macaque_prefontal_cortex_hg19	small	0.00500825	-0.00018083	0.00670881	-0.0361064	1.33955	0.442976	-8.07543e-09	1.12692e-08	-0.716593
UKB_460K.disease_T2D	EP_combined_human_macaque_prefontal_cortex_hg19	large	0.00615249	0.00111659	0.00659549	0.181486	1.072	0.44841	-6.73358e-09	9.07715e-09	-0.741817
UKB_460K.disease_T2D	EP_combined_human_macaque_prefontal_cortex_hg19	2	0.00503442	0.00295318	0.00636441	0.586597	1.26418	0.744806	-3.17927e-09	1.07127e-08	-0.296777
UKB_460K.lung_FEV1FVCzSMOKE	EP_combined_human_macaque_prefontal_cortex_hg19	original	0.00557123	-0.0021189	0.00415459	-0.38033	0.745722	0.0689415	-1.30603e-07	3.5658e-08	-3.66266
UKB_460K.lung_FEV1FVCzSMOKE	EP_combined_human_macaque_prefontal_cortex_hg19	3	0.00497135	-0.00113856	0.00391576	-0.229024	0.787667	0.122125	-1.00474e-07	3.78005e-08	-2.65801
UKB_460K.lung_FEV1FVCzSMOKE	EP_combined_human_macaque_prefontal_cortex_hg19	1	0.00503174	-0.000668946	0.00378918	-0.132945	0.753056	0.136295	-9.53304e-08	3.62421e-08	-2.63038
UKB_460K.lung_FEV1FVCzSMOKE	EP_combined_human_macaque_prefontal_cortex_hg19	small	0.00500825	-0.000395964	0.0040805	-0.0790622	0.814756	0.189973	-9.79801e-08	3.93963e-08	-2.48704
UKB_460K.lung_FEV1FVCzSMOKE	EP_combined_human_macaque_prefontal_cortex_hg19	large	0.00615249	0.000772485	0.0042097	0.125556	0.684226	0.20543	-7.9503e-08	3.29428e-08	-2.41336
UKB_460K.lung_FEV1FVCzSMOKE	EP_combined_human_macaque_prefontal_cortex_hg19	2	0.00503442	0.00160509	0.00409951	0.318822	0.814295	0.405439	-7.42189e-08	3.9416e-08	-1.88296
UKB_460K.lung_FVCzSMOKE	EP_combined_human_macaque_prefontal_cortex_hg19	1	0.00503174	0.00823208	0.00439342	1.63603	0.873141	0.467092	2.87238e-09	3.51809e-08	0.0816459
UKB_460K.lung_FVCzSMOKE	EP_combined_human_macaque_prefontal_cortex_hg19	small	0.00500825	0.00817999	0.00435731	1.6333	0.870026	0.46737	-5.1439e-10	3.51016e-08	-0.0146543
UKB_460K.lung_FVCzSMOKE	EP_combined_human_macaque_prefontal_cortex_hg19	2	0.00503442	0.00796352	0.00429597	1.58181	0.853319	0.49552	3.59562e-10	3.43059e-08	0.0104811
UKB_460K.lung_FVCzSMOKE	EP_combined_human_macaque_prefontal_cortex_hg19	large	0.00615249	0.00873257	0.00441745	1.41935	0.717993	0.559572	-3.09967e-09	2.90595e-08	-0.106666
UKB_460K.lung_FVCzSMOKE	EP_combined_human_macaque_prefontal_cortex_hg19	3	0.00497135	0.00714055	0.00441564	1.43634	0.888217	0.623504	-5.93596e-09	3.55605e-08	-0.166926
UKB_460K.lung_FVCzSMOKE	EP_combined_human_macaque_prefontal_cortex_hg19	original	0.00557123	0.00688456	0.00446129	1.23573	0.800772	0.768527	-2.71909e-08	3.15339e-08	-0.862276
UKB_460K.mental_NEUROTICISM	EP_combined_human_macaque_prefontal_cortex_hg19	2	0.00503442	-0.00418978	0.003756	-0.832226	0.746064	0.0135465	-5.17408e-08	1.51953e-08	-3.40505
UKB_460K.mental_NEUROTICISM	EP_combined_human_macaque_prefontal_cortex_hg19	large	0.00615249	-0.000764892	0.00434186	-0.124322	0.705707	0.107129	-3.61848e-08	1.38153e-08	-2.61918
UKB_460K.mental_NEUROTICISM	EP_combined_human_macaque_prefontal_cortex_hg19	small	0.00500825	-0.00177163	0.00429977	-0.353741	0.858537	0.110346	-4.47811e-08	1.6718e-08	-2.67862
UKB_460K.mental_NEUROTICISM	EP_combined_human_macaque_prefontal_cortex_hg19	1	0.00503174	-0.00146906	0.00423804	-0.291958	0.842262	0.120181	-4.1524e-08	1.62776e-08	-2.55099
UKB_460K.mental_NEUROTICISM	EP_combined_human_macaque_prefontal_cortex_hg19	3	0.00497135	-9.73536e-05	0.00433153	-0.0195829	0.871299	0.237198	-3.58012e-08	1.69858e-08	-2.10772
UKB_460K.mental_NEUROTICISM	EP_combined_human_macaque_prefontal_cortex_hg19	original	0.00557123	0.00257912	0.0043342	0.462935	0.77796	0.486877	-1.11808e-08	1.50993e-08	-0.740482
UKB_460K.other_MORNINGPERSON	EP_combined_human_macaque_prefontal_cortex_hg19	3	0.00497135	-0.000770091	0.00374858	-0.154906	0.754038	0.127036	-3.12714e-08	1.38582e-08	-2.25652
UKB_460K.other_MORNINGPERSON	EP_combined_human_macaque_prefontal_cortex_hg19	large	0.00615249	0.000868378	0.00379546	0.141142	0.616898	0.164169	-2.49434e-08	1.14236e-08	-2.18349
UKB_460K.other_MORNINGPERSON	EP_combined_human_macaque_prefontal_cortex_hg19	1	0.00503174	0.00012666	0.00357783	0.0251723	0.711052	0.169979	-2.8004e-08	1.31835e-08	-2.12417
UKB_460K.other_MORNINGPERSON	EP_combined_human_macaque_prefontal_cortex_hg19	small	0.00500825	0.00051319	0.00385744	0.102469	0.770216	0.244051	-2.76312e-08	1.42656e-08	-1.93691
UKB_460K.other_MORNINGPERSON	EP_combined_human_macaque_prefontal_cortex_hg19	2	0.00503442	0.000913414	0.00371425	0.181434	0.737771	0.267018	-2.50356e-08	1.35446e-08	-1.84838
UKB_460K.other_MORNINGPERSON	EP_combined_human_macaque_prefontal_cortex_hg19	original	0.00557123	0.00294778	0.00379036	0.529108	0.680345	0.488879	-1.04937e-08	1.22785e-08	-0.85464
UKB_460K.pigment_HAIR	EP_combined_human_macaque_prefontal_cortex_hg19	small	0.00500825	0.00849302	0.0213358	1.6958	4.26013	0.867916	2.02863e-08	1.26981e-07	0.159759
UKB_460K.pigment_HAIR	EP_combined_human_macaque_prefontal_cortex_hg19	2	0.00503442	0.00310832	0.0168704	0.617413	3.351	0.907446	-1.08373e-08	9.87487e-08	-0.109747
UKB_460K.pigment_HAIR	EP_combined_human_macaque_prefontal_cortex_hg19	original	0.00557123	0.00389258	0.0193229	0.698693	3.46834	0.92942	-2.28008e-08	9.95134e-08	-0.229123
UKB_460K.pigment_HAIR	EP_combined_human_macaque_prefontal_cortex_hg19	large	0.00615249	0.0077053	0.0196272	1.25239	3.19011	0.935772	6.99043e-09	9.54509e-08	0.0732359
UKB_460K.pigment_HAIR	EP_combined_human_macaque_prefontal_cortex_hg19	3	0.00497135	0.00579365	0.0206454	1.16541	4.15287	0.967623	3.7011e-09	1.22144e-07	0.0303012
UKB_460K.pigment_HAIR	EP_combined_human_macaque_prefontal_cortex_hg19	1	0.00503174	0.00497335	0.01953	0.988395	3.88137	0.997575	-1.7772e-09	1.1498e-07	-0.0154566
UKB_460K.pigment_SKIN	EP_combined_human_macaque_prefontal_cortex_hg19	large	0.00615249	0.0361242	0.025766	5.87147	4.18789	0.237642	6.9075e-08	6.11997e-08	1.12868
UKB_460K.pigment_SKIN	EP_combined_human_macaque_prefontal_cortex_hg19	small	0.00500825	0.0327532	0.0252757	6.53984	5.04682	0.265704	7.78856e-08	7.38126e-08	1.05518
UKB_460K.pigment_SKIN	EP_combined_human_macaque_prefontal_cortex_hg19	original	0.00557123	0.0325826	0.0253836	5.84836	4.5562	0.279119	6.81938e-08	6.68283e-08	1.02043
UKB_460K.pigment_SKIN	EP_combined_human_macaque_prefontal_cortex_hg19	2	0.00503442	0.0191373	0.0180705	3.80128	3.5894	0.423256	3.831e-08	5.15418e-08	0.74328
UKB_460K.pigment_SKIN	EP_combined_human_macaque_prefontal_cortex_hg19	1	0.00503174	0.0190836	0.0245992	3.79265	4.8888	0.561817	3.78784e-08	6.93216e-08	0.546416
UKB_460K.pigment_SKIN	EP_combined_human_macaque_prefontal_cortex_hg19	3	0.00497135	0.0182046	0.0263669	3.66191	5.30378	0.602359	3.58489e-08	7.61225e-08	0.470938
UKB_460K.pigment_SUNBURN	EP_combined_human_macaque_prefontal_cortex_hg19	original	0.00557123	0.0222837	0.020907	3.99979	3.75267	0.423611	3.77714e-08	4.7741e-08	0.791173
UKB_460K.pigment_SUNBURN	EP_combined_human_macaque_prefontal_cortex_hg19	small	0.00500825	0.0221915	0.0227129	4.43098	4.5351	0.44815	3.82068e-08	5.92089e-08	0.645288
UKB_460K.pigment_SUNBURN	EP_combined_human_macaque_prefontal_cortex_hg19	1	0.00503174	0.0206875	0.0220113	4.11141	4.3745	0.474761	3.36663e-08	5.64104e-08	0.59681
UKB_460K.pigment_SUNBURN	EP_combined_human_macaque_prefontal_cortex_hg19	large	0.00615249	0.0208004	0.0209028	3.3808	3.39746	0.481539	2.48537e-08	4.40487e-08	0.564231
UKB_460K.pigment_SUNBURN	EP_combined_human_macaque_prefontal_cortex_hg19	2	0.00503442	0.0111086	0.0126676	2.20652	2.5162	0.628891	9.69888e-09	3.24506e-08	0.298881
UKB_460K.pigment_SUNBURN	EP_combined_human_macaque_prefontal_cortex_hg19	3	0.00497135	0.00848974	0.0238234	1.70773	4.79215	0.879781	2.87081e-09	6.1516e-08	0.0466677
UKB_460K.pigment_TANNING	EP_combined_human_macaque_prefontal_cortex_hg19	small	0.00500825	0.0231472	0.0309706	4.6218	6.18391	0.548157	4.95776e-08	8.87893e-08	0.558374
UKB_460K.pigment_TANNING	EP_combined_human_macaque_prefontal_cortex_hg19	large	0.00615249	0.0225109	0.0282035	3.65882	4.58408	0.552165	3.5758e-08	6.58921e-08	0.542675
UKB_460K.pigment_TANNING	EP_combined_human_macaque_prefontal_cortex_hg19	original	0.00557123	0.0211807	0.0280927	3.8018	5.04246	0.568115	3.96166e-08	6.97657e-08	0.567853
UKB_460K.pigment_TANNING	EP_combined_human_macaque_prefontal_cortex_hg19	1	0.00503174	0.0196289	0.0297039	3.90101	5.9033	0.613025	3.86085e-08	8.35174e-08	0.46228
UKB_460K.pigment_TANNING	EP_combined_human_macaque_prefontal_cortex_hg19	3	0.00497135	0.0147478	0.0316329	2.96655	6.36305	0.74708	2.5563e-08	8.84006e-08	0.289172
UKB_460K.pigment_TANNING	EP_combined_human_macaque_prefontal_cortex_hg19	2	0.00503442	0.00806275	0.0197822	1.60152	3.92939	0.873219	6.92626e-09	5.55392e-08	0.124709
UKB_460K.repro_MENARCHE_AGE	EP_combined_human_macaque_prefontal_cortex_hg19	original	0.00557123	0.00807633	0.00657611	1.44965	1.18037	0.703101	1.48243e-08	5.10775e-08	0.290232
UKB_460K.repro_MENARCHE_AGE	EP_combined_human_macaque_prefontal_cortex_hg19	1	0.00503174	0.00688879	0.00642849	1.36907	1.27759	0.77244	-4.1103e-09	5.53812e-08	-0.0742184
UKB_460K.repro_MENARCHE_AGE	EP_combined_human_macaque_prefontal_cortex_hg19	small	0.00500825	0.00623793	0.00651372	1.24553	1.3006	0.850026	-1.02631e-08	5.6672e-08	-0.181097
UKB_460K.repro_MENARCHE_AGE	EP_combined_human_macaque_prefontal_cortex_hg19	2	0.00503442	0.0044245	0.00609615	0.87885	1.21089	0.919989	-2.52388e-08	5.24916e-08	-0.480816
UKB_460K.repro_MENARCHE_AGE	EP_combined_human_macaque_prefontal_cortex_hg19	3	0.00497135	0.00479088	0.00652888	0.963698	1.3133	0.977885	-2.14226e-08	5.69423e-08	-0.376216
UKB_460K.repro_MENARCHE_AGE	EP_combined_human_macaque_prefontal_cortex_hg19	large	0.00615249	0.00629155	0.00649784	1.0226	1.05613	0.982889	-1.75175e-08	4.62555e-08	-0.378712
UKB_460K.repro_MENOPAUSE_AGE	EP_combined_human_macaque_prefontal_cortex_hg19	original	0.00557123	0.00238736	0.0141701	0.428515	2.54344	0.822437	-1.60784e-08	4.61722e-08	-0.348226
UKB_460K.repro_MENOPAUSE_AGE	EP_combined_human_macaque_prefontal_cortex_hg19	3	0.00497135	0.00197063	0.0141459	0.396398	2.84549	0.832499	-9.00812e-09	5.32608e-08	-0.169132
UKB_460K.repro_MENOPAUSE_AGE	EP_combined_human_macaque_prefontal_cortex_hg19	2	0.00503442	0.00292752	0.013915	0.581501	2.76398	0.88002	-5.81873e-09	5.18632e-08	-0.112194
UKB_460K.repro_MENOPAUSE_AGE	EP_combined_human_macaque_prefontal_cortex_hg19	large	0.00615249	0.00402193	0.0142718	0.653707	2.31968	0.881454	-4.20732e-09	4.33733e-08	-0.0970026
UKB_460K.repro_MENOPAUSE_AGE	EP_combined_human_macaque_prefontal_cortex_hg19	1	0.00503174	0.00600348	0.0136132	1.19312	2.70547	0.943128	6.15796e-09	5.04223e-08	0.122128
UKB_460K.repro_MENOPAUSE_AGE	EP_combined_human_macaque_prefontal_cortex_hg19	small	0.00500825	0.00450288	0.0141632	0.899092	2.82797	0.971545	1.89987e-09	5.26675e-08	0.0360729
1108	GSE63648_12Combinedpcw_ac_me2_Hu_gain	3	0.00538335	-0.000595702	0.018341	-0.110656	3.40698	0.744823	-1.74005e-07	1.53633e-07	-1.13261
1108	GSE63648_12Combinedpcw_ac_me2_Hu_gain	1	0.00538016	0.000164804	0.0185749	0.0306318	3.45248	0.778601	-1.6928e-07	1.53447e-07	-1.10318
1108	GSE63648_12Combinedpcw_ac_me2_Hu_gain	small	0.00534007	0.00054732	0.0188599	0.102493	3.53176	0.798961	-1.68791e-07	1.57872e-07	-1.06916
1108	GSE63648_12Combinedpcw_ac_me2_Hu_gain	2	0.00534259	0.00291609	0.0187978	0.54582	3.51848	0.897084	-1.46079e-07	1.57045e-07	-0.930174
1108	GSE63648_12Combinedpcw_ac_me2_Hu_gain	original	0.00593593	0.00706722	0.01961	1.19058	3.30362	0.954022	-8.75366e-08	1.46067e-07	-0.599293
1108	GSE63648_12Combinedpcw_ac_me2_Hu_gain	large	0.00653816	0.006115	0.0196537	0.935279	3.006	0.982828	-1.25942e-07	1.35228e-07	-0.931333
1357	GSE63648_12Combinedpcw_ac_me2_Hu_gain	3	0.00538335	-0.0204703	0.0151298	-3.80253	2.81048	0.0852551	-3.28213e-07	1.30727e-07	-2.51068
1357	GSE63648_12Combinedpcw_ac_me2_Hu_gain	large	0.00653816	-0.0189459	0.0158232	-2.89775	2.42013	0.101422	-2.83316e-07	1.11479e-07	-2.54142
1357	GSE63648_12Combinedpcw_ac_me2_Hu_gain	original	0.00593593	-0.0165089	0.0156552	-2.78118	2.63736	0.147033	-2.67725e-07	1.21011e-07	-2.2124
1357	GSE63648_12Combinedpcw_ac_me2_Hu_gain	small	0.00534007	-0.016459	0.0155223	-3.08218	2.90676	0.155467	-2.9933e-07	1.34306e-07	-2.22872
1357	GSE63648_12Combinedpcw_ac_me2_Hu_gain	1	0.00538016	-0.0124537	0.0156634	-2.31474	2.91132	0.251704	-2.58333e-07	1.35546e-07	-1.90587
1357	GSE63648_12Combinedpcw_ac_me2_Hu_gain	2	0.00534259	-0.00793193	0.0157545	-1.48466	2.94885	0.396141	-2.16945e-07	1.36127e-07	-1.5937
1391	GSE63648_12Combinedpcw_ac_me2_Hu_gain	1	0.00538016	0.0101018	0.0138582	1.87761	2.57579	0.732547	-1.73325e-07	2.01082e-07	-0.861961
1391	GSE63648_12Combinedpcw_ac_me2_Hu_gain	original	0.00593593	0.010669	0.0143929	1.79736	2.42471	0.741872	-1.20405e-07	1.86846e-07	-0.644404
1391	GSE63648_12Combinedpcw_ac_me2_Hu_gain	2	0.00534259	0.00288349	0.0131308	0.539718	2.45776	0.851959	-2.72883e-07	1.93457e-07	-1.41056
1391	GSE63648_12Combinedpcw_ac_me2_Hu_gain	3	0.00538335	0.00399963	0.0137048	0.742963	2.54577	0.919651	-2.5556e-07	1.99118e-07	-1.28346
1391	GSE63648_12Combinedpcw_ac_me2_Hu_gain	large	0.00653816	0.00728827	0.0146661	1.11473	2.24316	0.959226	-2.16727e-07	1.79448e-07	-1.20775
1391	GSE63648_12Combinedpcw_ac_me2_Hu_gain	small	0.00534007	0.00560164	0.0142216	1.04898	2.66319	0.985331	-2.49556e-07	2.12034e-07	-1.17696
1437	GSE63648_12Combinedpcw_ac_me2_Hu_gain	2	0.00534259	-0.00371716	0.0150886	-0.695761	2.82421	0.541183	-2.97575e-07	1.66365e-07	-1.78869
1437	GSE63648_12Combinedpcw_ac_me2_Hu_gain	3	0.00538335	-0.00369365	0.0159077	-0.686124	2.95497	0.565438	-2.95358e-07	1.78889e-07	-1.65106
1437	GSE63648_12Combinedpcw_ac_me2_Hu_gain	large	0.00653816	-0.000425652	0.0166452	-0.0651028	2.54586	0.672402	-2.49254e-07	1.54065e-07	-1.61785
1437	GSE63648_12Combinedpcw_ac_me2_Hu_gain	small	0.00534007	-0.00135821	0.0159907	-0.254344	2.99448	0.672595	-2.84034e-07	1.78451e-07	-1.59167
1437	GSE63648_12Combinedpcw_ac_me2_Hu_gain	1	0.00538016	-0.000676494	0.0155998	-0.125739	2.89951	0.695879	-2.62786e-07	1.73512e-07	-1.51451
1437	GSE63648_12Combinedpcw_ac_me2_Hu_gain	original	0.00593593	0.00172755	0.0164608	0.291033	2.77309	0.796339	-1.88735e-07	1.6272e-07	-1.15988
1443	GSE63648_12Combinedpcw_ac_me2_Hu_gain	3	0.00538335	-0.00830199	0.0179599	-1.54216	3.3362	0.444276	-2.18264e-07	1.53819e-07	-1.41897
1443	GSE63648_12Combinedpcw_ac_me2_Hu_gain	2	0.00534259	-0.0021138	0.0192472	-0.395651	3.6026	0.697223	-1.66573e-07	1.61807e-07	-1.02946
1443	GSE63648_12Combinedpcw_ac_me2_Hu_gain	1	0.00538016	0.0120402	0.0191129	2.23788	3.55248	0.728767	-4.67389e-08	1.61402e-07	-0.289581
1443	GSE63648_12Combinedpcw_ac_me2_Hu_gain	large	0.00653816	0.00429634	0.0197348	0.657118	3.01841	0.909539	-1.23523e-07	1.39585e-07	-0.884926
1443	GSE63648_12Combinedpcw_ac_me2_Hu_gain	small	0.00534007	0.00309354	0.0204259	0.579306	3.82502	0.912341	-1.19245e-07	1.72237e-07	-0.692334
1443	GSE63648_12Combinedpcw_ac_me2_Hu_gain	original	0.00593593	0.00539816	0.0203768	0.909404	3.4328	0.978953	-9.15202e-08	1.56465e-07	-0.584925
1474	GSE63648_12Combinedpcw_ac_me2_Hu_gain	3	0.00538335	-0.0109248	0.0138134	-2.02937	2.56595	0.233472	-3.51459e-07	1.53678e-07	-2.28698
1474	GSE63648_12Combinedpcw_ac_me2_Hu_gain	small	0.00534007	-0.011754	0.0148584	-2.2011	2.78244	0.241861	-3.71601e-07	1.63621e-07	-2.2711
1474	GSE63648_12Combinedpcw_ac_me2_Hu_gain	original	0.00593593	-0.00868337	0.0151376	-1.46285	2.55017	0.327491	-2.84462e-07	1.4767e-07	-1.92633
1474	GSE63648_12Combinedpcw_ac_me2_Hu_gain	large	0.00653816	-0.00806236	0.0155155	-1.23312	2.37308	0.339697	-2.98971e-07	1.40617e-07	-2.12613
1474	GSE63648_12Combinedpcw_ac_me2_Hu_gain	2	0.00534259	-0.00736829	0.0143833	-1.37916	2.69219	0.371147	-3.12639e-07	1.59033e-07	-1.96588
1474	GSE63648_12Combinedpcw_ac_me2_Hu_gain	1	0.00538016	-0.00568201	0.0151105	-1.0561	2.80857	0.458561	-2.92906e-07	1.66841e-07	-1.7556
1545	GSE63648_12Combinedpcw_ac_me2_Hu_gain	3	0.00538335	0.0242186	0.0146127	4.4988	2.71442	0.195994	-3.59185e-10	1.87191e-07	-0.00191882
1545	GSE63648_12Combinedpcw_ac_me2_Hu_gain	original	0.00593593	0.0243062	0.0148919	4.09477	2.50878	0.214641	-4.51143e-09	1.7082e-07	-0.0264104
1545	GSE63648_12Combinedpcw_ac_me2_Hu_gain	2	0.00534259	0.0229413	0.0146345	4.29404	2.73922	0.226011	-1.64857e-08	1.88942e-07	-0.0872526
1545	GSE63648_12Combinedpcw_ac_me2_Hu_gain	1	0.00538016	0.0209536	0.0140997	3.8946	2.62069	0.265126	-4.60475e-08	1.83265e-07	-0.251261
1545	GSE63648_12Combinedpcw_ac_me2_Hu_gain	small	0.00534007	0.02197	0.0150196	4.11417	2.81261	0.265126	-4.0094e-08	1.95665e-07	-0.204912
1545	GSE63648_12Combinedpcw_ac_me2_Hu_gain	large	0.00653816	0.0206182	0.0150289	3.15352	2.29865	0.346611	-8.64221e-08	1.61606e-07	-0.53477
1768	GSE63648_12Combinedpcw_ac_me2_Hu_gain	3	0.00538335	-0.00424674	0.01372	-0.788865	2.54859	0.479707	-3.36068e-07	1.674e-07	-2.00758
1768	GSE63648_12Combinedpcw_ac_me2_Hu_gain	2	0.00534259	0.00178151	0.0137537	0.333454	2.57435	0.793951	-2.66382e-07	1.65309e-07	-1.61142
1768	GSE63648_12Combinedpcw_ac_me2_Hu_gain	large	0.00653816	0.0039724	0.0144564	0.607571	2.21108	0.857899	-2.38644e-07	1.43018e-07	-1.66863
1768	GSE63648_12Combinedpcw_ac_me2_Hu_gain	small	0.00534007	0.00398812	0.0141558	0.746828	2.65087	0.923221	-2.54763e-07	1.6912e-07	-1.5064
1768	GSE63648_12Combinedpcw_ac_me2_Hu_gain	1	0.00538016	0.00661143	0.0136419	1.22885	2.53559	0.927564	-2.08624e-07	1.61381e-07	-1.29274
1768	GSE63648_12Combinedpcw_ac_me2_Hu_gain	original	0.00593593	0.00668587	0.0141908	1.12634	2.39066	0.957634	-1.55937e-07	1.48636e-07	-1.04912
1904	GSE63648_12Combinedpcw_ac_me2_Hu_gain	3	0.00538335	-0.00203388	0.0167205	-0.37781	3.10596	0.654045	-3.74618e-07	2.13225e-07	-1.75692
1904	GSE63648_12Combinedpcw_ac_me2_Hu_gain	original	0.00593593	0.0123385	0.0183339	2.07861	3.08864	0.725139	-1.27883e-07	2.06576e-07	-0.61906
1904	GSE63648_12Combinedpcw_ac_me2_Hu_gain	2	0.00534259	0.00876669	0.0168935	1.64091	3.16204	0.837939	-2.33233e-07	2.15678e-07	-1.08139
1904	GSE63648_12Combinedpcw_ac_me2_Hu_gain	small	0.00534007	0.0089442	0.0185581	1.67492	3.47525	0.844439	-2.51352e-07	2.36351e-07	-1.06347
1904	GSE63648_12Combinedpcw_ac_me2_Hu_gain	1	0.00538016	0.00809965	0.017837	1.50547	3.31533	0.877256	-2.4187e-07	2.24406e-07	-1.07782
1904	GSE63648_12Combinedpcw_ac_me2_Hu_gain	large	0.00653816	0.00924242	0.0181314	1.41361	2.77316	0.880331	-2.36039e-07	1.89942e-07	-1.24269
1995	GSE63648_12Combinedpcw_ac_me2_Hu_gain	3	0.00538335	0.0464554	0.0151016	8.62946	2.80523	0.00466394	2.72731e-07	1.88622e-07	1.44591
1995	GSE63648_12Combinedpcw_ac_me2_Hu_gain	original	0.00593593	0.0443858	0.0157508	7.47749	2.65347	0.0113396	2.34813e-07	1.77618e-07	1.32201
1995	GSE63648_12Combinedpcw_ac_me2_Hu_gain	large	0.00653816	0.04127	0.0157888	6.31218	2.41487	0.0230786	1.22123e-07	1.66989e-07	0.731326
1995	GSE63648_12Combinedpcw_ac_me2_Hu_gain	small	0.00534007	0.0386972	0.015493	7.24657	2.90128	0.0261462	1.62457e-07	1.98305e-07	0.819225
1995	GSE63648_12Combinedpcw_ac_me2_Hu_gain	1	0.00538016	0.0367896	0.0149939	6.838	2.78688	0.0293098	1.44292e-07	1.90761e-07	0.7564
1995	GSE63648_12Combinedpcw_ac_me2_Hu_gain	2	0.00534259	0.037394	0.0154374	6.99924	2.88949	0.0317613	1.56942e-07	1.96781e-07	0.797546
2121	GSE63648_12Combinedpcw_ac_me2_Hu_gain	3	0.00538335	-0.0181911	0.0173894	-3.37913	3.23022	0.175563	-3.77983e-07	1.8366e-07	-2.05806
2121	GSE63648_12Combinedpcw_ac_me2_Hu_gain	small	0.00534007	-0.0182467	0.0181053	-3.41695	3.39045	0.19483	-3.83751e-07	1.93695e-07	-1.98122
2121	GSE63648_12Combinedpcw_ac_me2_Hu_gain	1	0.00538016	-0.0175087	0.0177875	-3.25431	3.30614	0.202808	-3.71866e-07	1.90934e-07	-1.94762
2121	GSE63648_12Combinedpcw_ac_me2_Hu_gain	2	0.00534259	-0.0154331	0.0174383	-2.8887	3.26402	0.233836	-3.49409e-07	1.85488e-07	-1.88373
2121	GSE63648_12Combinedpcw_ac_me2_Hu_gain	large	0.00653816	-0.0124646	0.0181467	-1.90644	2.77551	0.29522	-2.96104e-07	1.60649e-07	-1.84316
2121	GSE63648_12Combinedpcw_ac_me2_Hu_gain	original	0.00593593	-0.0100276	0.0181582	-1.6893	3.05903	0.379704	-2.45826e-07	1.72049e-07	-1.42881
2136	GSE63648_12Combinedpcw_ac_me2_Hu_gain	large	0.00653816	0.0717493	0.0491009	10.9739	7.5099	0.174186	1.16739e-07	1.19732e-07	0.975005
2136	GSE63648_12Combinedpcw_ac_me2_Hu_gain	1	0.00538016	0.062167	0.0457282	11.5549	8.49941	0.205394	1.24481e-07	1.36114e-07	0.914538
2136	GSE63648_12Combinedpcw_ac_me2_Hu_gain	2	0.00534259	0.0572258	0.0448541	10.7113	8.39559	0.244051	1.09786e-07	1.35797e-07	0.808457
2136	GSE63648_12Combinedpcw_ac_me2_Hu_gain	original	0.00593593	0.0585918	0.0474052	9.8707	7.98616	0.263719	8.9205e-08	1.2844e-07	0.694527
2136	GSE63648_12Combinedpcw_ac_me2_Hu_gain	small	0.00534007	0.0452559	0.0461527	8.47478	8.64271	0.388714	7.24229e-08	1.4129e-07	0.512583
2136	GSE63648_12Combinedpcw_ac_me2_Hu_gain	3	0.00538335	0.0389705	0.0452795	7.23909	8.41102	0.461224	5.05693e-08	1.3764e-07	0.367402
2155	GSE63648_12Combinedpcw_ac_me2_Hu_gain	1	0.00538016	-0.0184971	0.0405731	-3.43802	7.54124	0.519518	-1.99137e-07	2.19131e-07	-0.908758
2155	GSE63648_12Combinedpcw_ac_me2_Hu_gain	large	0.00653816	-0.0142494	0.0429731	-2.17942	6.57267	0.598037	-1.57944e-07	1.91568e-07	-0.824477
2155	GSE63648_12Combinedpcw_ac_me2_Hu_gain	original	0.00593593	-0.0133878	0.0416594	-2.25538	7.01818	0.613995	-1.48166e-07	2.04781e-07	-0.723532
2155	GSE63648_12Combinedpcw_ac_me2_Hu_gain	small	0.00534007	-0.0116096	0.042152	-2.17406	7.89353	0.664186	-1.62249e-07	2.33316e-07	-0.695404
2155	GSE63648_12Combinedpcw_ac_me2_Hu_gain	3	0.00538335	-0.00927285	0.036479	-1.72251	6.77626	0.666131	-1.4432e-07	1.98646e-07	-0.726517
2155	GSE63648_12Combinedpcw_ac_me2_Hu_gain	2	0.00534259	-0.0115362	0.0427568	-2.15929	8.00302	0.668965	-1.58575e-07	2.34408e-07	-0.676493
3919	GSE63648_12Combinedpcw_ac_me2_Hu_gain	original	0.00593593	0.0165937	0.0145834	2.79546	2.4568	0.46346	-9.43216e-08	1.45497e-07	-0.648274
3919	GSE63648_12Combinedpcw_ac_me2_Hu_gain	large	0.00653816	0.0145854	0.0150471	2.23082	2.30144	0.591773	-1.53389e-07	1.42678e-07	-1.07507
3919	GSE63648_12Combinedpcw_ac_me2_Hu_gain	small	0.00534007	0.0113647	0.0145685	2.12819	2.72814	0.679004	-1.97453e-07	1.68273e-07	-1.17341
3919	GSE63648_12Combinedpcw_ac_me2_Hu_gain	3	0.00538335	0.0107469	0.0139567	1.99632	2.59257	0.70076	-1.81405e-07	1.58433e-07	-1.145
3919	GSE63648_12Combinedpcw_ac_me2_Hu_gain	1	0.00538016	0.00839609	0.0140491	1.56056	2.61127	0.829908	-2.11763e-07	1.63707e-07	-1.29355
3919	GSE63648_12Combinedpcw_ac_me2_Hu_gain	2	0.00534259	0.00827486	0.0141613	1.54885	2.65065	0.83582	-2.12012e-07	1.63656e-07	-1.29547
0343	GSE63648_12Combinedpcw_ac_me2_Hu_gain	small	0.00534007	0.0186658	0.0163171	3.49543	3.0556	0.408405	-1.25741e-07	2.29096e-07	-0.548858
0343	GSE63648_12Combinedpcw_ac_me2_Hu_gain	1	0.00538016	0.0183696	0.0159471	3.41432	2.96405	0.410999	-1.08892e-07	2.19975e-07	-0.495021
0343	GSE63648_12Combinedpcw_ac_me2_Hu_gain	3	0.00538335	0.0180847	0.015946	3.35938	2.9621	0.420228	-1.06843e-07	2.23646e-07	-0.477731
0343	GSE63648_12Combinedpcw_ac_me2_Hu_gain	original	0.00593593	0.0187686	0.0163635	3.16187	2.75669	0.427185	-1.30222e-07	2.0522e-07	-0.634547
0343	GSE63648_12Combinedpcw_ac_me2_Hu_gain	large	0.00653816	0.0185296	0.0164873	2.83407	2.52171	0.462203	-1.32631e-07	1.91533e-07	-0.692471
0343	GSE63648_12Combinedpcw_ac_me2_Hu_gain	2	0.00534259	0.0145225	0.0161795	2.71824	3.0284	0.566311	-1.59452e-07	2.28037e-07	-0.699239
0805	GSE63648_12Combinedpcw_ac_me2_Hu_gain	3	0.00538335	0.0171049	0.0150607	3.17738	2.79764	0.433821	-1.67248e-07	1.95792e-07	-0.85421
0805	GSE63648_12Combinedpcw_ac_me2_Hu_gain	2	0.00534259	0.016542	0.015037	3.09625	2.81455	0.454365	-1.78868e-07	1.96801e-07	-0.908878
0805	GSE63648_12Combinedpcw_ac_me2_Hu_gain	original	0.00593593	0.0144286	0.0151346	2.43073	2.54966	0.573296	-1.75216e-07	1.75971e-07	-0.995705
0805	GSE63648_12Combinedpcw_ac_me2_Hu_gain	small	0.00534007	0.0128105	0.015	2.39894	2.80896	0.617219	-2.56269e-07	1.99248e-07	-1.28618
0805	GSE63648_12Combinedpcw_ac_me2_Hu_gain	large	0.00653816	0.0112699	0.0151055	1.72371	2.31037	0.753626	-2.50549e-07	1.645e-07	-1.5231
0805	GSE63648_12Combinedpcw_ac_me2_Hu_gain	1	0.00538016	0.00976497	0.0144264	1.815	2.6814	0.760614	-2.66986e-07	1.88698e-07	-1.41489
Arms.Calculated_Height	GSE63648_12Combinedpcw_ac_me2_Hu_gain	3	0.00538335	0.0379391	0.0151996	7.04748	2.82344	0.0327171	2.34552e-07	1.99679e-07	1.17465
Arms.Calculated_Height	GSE63648_12Combinedpcw_ac_me2_Hu_gain	1	0.00538016	0.0342405	0.0148504	6.36422	2.76022	0.0528153	1.74848e-07	1.9827e-07	0.881871
Arms.Calculated_Height	GSE63648_12Combinedpcw_ac_me2_Hu_gain	large	0.00653816	0.036955	0.0157476	5.6522	2.40857	0.0535534	1.37825e-07	1.71747e-07	0.802485
Arms.Calculated_Height	GSE63648_12Combinedpcw_ac_me2_Hu_gain	original	0.00593593	0.0354221	0.0156929	5.96742	2.64371	0.0605283	1.50596e-07	1.8997e-07	0.792735
Arms.Calculated_Height	GSE63648_12Combinedpcw_ac_me2_Hu_gain	small	0.00534007	0.0314708	0.015196	5.89333	2.84566	0.0855852	1.27817e-07	2.02225e-07	0.632053
Arms.Calculated_Height	GSE63648_12Combinedpcw_ac_me2_Hu_gain	2	0.00534259	0.0257999	0.013899	4.82911	2.60155	0.1409	5.9043e-08	1.81186e-07	0.325869
Arms.Legs	GSE63648_12Combinedpcw_ac_me2_Hu_gain	3	0.00538335	0.0246367	0.0163182	4.57646	3.03123	0.233396	4.04548e-08	2.02465e-07	0.199811
Arms.Legs	GSE63648_12Combinedpcw_ac_me2_Hu_gain	large	0.00653816	0.0217951	0.0167551	3.33352	2.56266	0.360149	-4.71949e-08	1.71767e-07	-0.274762
Arms.Legs	GSE63648_12Combinedpcw_ac_me2_Hu_gain	1	0.00538016	0.0196118	0.015701	3.6452	2.91832	0.36221	-3.62573e-08	1.96551e-07	-0.184468
Arms.Legs	GSE63648_12Combinedpcw_ac_me2_Hu_gain	original	0.00593593	0.0200558	0.0163656	3.37872	2.75705	0.385722	-5.37461e-08	1.8401e-07	-0.292082
Arms.Legs	GSE63648_12Combinedpcw_ac_me2_Hu_gain	2	0.00534259	0.0141026	0.0145307	2.63965	2.71978	0.545397	-1.14896e-07	1.76642e-07	-0.650444
Arms.Legs	GSE63648_12Combinedpcw_ac_me2_Hu_gain	small	0.00534007	0.0131259	0.0154703	2.458	2.89703	0.613786	-1.43348e-07	1.94993e-07	-0.735143
Hip_Width.Calculated_Height	GSE63648_12Combinedpcw_ac_me2_Hu_gain	small	0.00534007	0.0165025	0.016739	3.09032	3.13461	0.504691	-6.88139e-08	1.8904e-07	-0.364018
Hip_Width.Calculated_Height	GSE63648_12Combinedpcw_ac_me2_Hu_gain	1	0.00538016	0.0157766	0.016351	2.93236	3.03912	0.525478	-6.46469e-08	1.81423e-07	-0.356332
Hip_Width.Calculated_Height	GSE63648_12Combinedpcw_ac_me2_Hu_gain	original	0.00593593	0.0161062	0.0168419	2.71335	2.83729	0.546095	-8.30504e-08	1.70663e-07	-0.486635
Hip_Width.Calculated_Height	GSE63648_12Combinedpcw_ac_me2_Hu_gain	3	0.00538335	0.0143011	0.0154678	2.65654	2.87326	0.565487	-7.60139e-08	1.7348e-07	-0.438171
Hip_Width.Calculated_Height	GSE63648_12Combinedpcw_ac_me2_Hu_gain	large	0.00653816	0.0150806	0.016914	2.30655	2.58697	0.613567	-8.87541e-08	1.56148e-07	-0.568398
Hip_Width.Calculated_Height	GSE63648_12Combinedpcw_ac_me2_Hu_gain	2	0.00534259	0.0109715	0.0159015	2.05359	2.97638	0.723514	-1.1716e-07	1.77868e-07	-0.658693
Hip_Width.Legs	GSE63648_12Combinedpcw_ac_me2_Hu_gain	3	0.00538335	0.0194792	0.0157708	3.61842	2.92955	0.372064	7.08206e-10	2.05397e-07	0.00344798
Hip_Width.Legs	GSE63648_12Combinedpcw_ac_me2_Hu_gain	1	0.00538016	0.018658	0.0161784	3.46793	3.00704	0.412731	-1.50492e-08	2.08543e-07	-0.0721639
Hip_Width.Legs	GSE63648_12Combinedpcw_ac_me2_Hu_gain	2	0.00534259	0.0176396	0.0152999	3.3017	2.86376	0.421136	-2.62629e-08	1.99949e-07	-0.131348
Hip_Width.Legs	GSE63648_12Combinedpcw_ac_me2_Hu_gain	original	0.00593593	0.0187407	0.0161007	3.15716	2.71242	0.426939	-5.36587e-08	1.88453e-07	-0.284733
Hip_Width.Legs	GSE63648_12Combinedpcw_ac_me2_Hu_gain	small	0.00534007	0.0171803	0.0157408	3.21725	2.94768	0.452325	-4.79084e-08	2.08564e-07	-0.229706
Hip_Width.Legs	GSE63648_12Combinedpcw_ac_me2_Hu_gain	large	0.00653816	0.0187845	0.0163018	2.87305	2.49333	0.453035	-4.39774e-08	1.74961e-07	-0.251355
Legs.Calculated_Height	GSE63648_12Combinedpcw_ac_me2_Hu_gain	1	0.00538016	0.0281548	0.0154834	5.23308	2.87786	0.141835	1.8408e-07	2.48817e-07	0.739823
Legs.Calculated_Height	GSE63648_12Combinedpcw_ac_me2_Hu_gain	3	0.00538335	0.0259639	0.0158446	4.82301	2.94327	0.193273	1.51865e-07	2.54878e-07	0.595834
Legs.Calculated_Height	GSE63648_12Combinedpcw_ac_me2_Hu_gain	2	0.00534259	0.0220848	0.0130133	4.13373	2.43577	0.194508	8.76613e-08	2.09014e-07	0.419404
Legs.Calculated_Height	GSE63648_12Combinedpcw_ac_me2_Hu_gain	large	0.00653816	0.0269616	0.0162949	4.12373	2.49228	0.209819	9.61305e-08	2.16932e-07	0.443136
Legs.Calculated_Height	GSE63648_12Combinedpcw_ac_me2_Hu_gain	original	0.00593593	0.0255324	0.0156797	4.30134	2.6415	0.211582	8.50379e-08	2.23755e-07	0.38005
Legs.Calculated_Height	GSE63648_12Combinedpcw_ac_me2_Hu_gain	small	0.00534007	0.0231294	0.0151486	4.3313	2.83678	0.240006	9.76454e-08	2.4688e-07	0.395518
PASS_AgeFirstBirth	GSE63648_12Combinedpcw_ac_me2_Hu_gain	original	0.00593593	0.014475	0.0105639	2.43855	1.77965	0.421675	4.6292e-09	1.88026e-08	0.246199
PASS_AgeFirstBirth	GSE63648_12Combinedpcw_ac_me2_Hu_gain	3	0.00538335	0.0127733	0.00990145	2.37274	1.83927	0.457739	1.13817e-09	1.95616e-08	0.058184
PASS_AgeFirstBirth	GSE63648_12Combinedpcw_ac_me2_Hu_gain	small	0.00534007	0.0113998	0.0104311	2.13477	1.95336	0.563133	-2.96477e-09	2.07482e-08	-0.142893
PASS_AgeFirstBirth	GSE63648_12Combinedpcw_ac_me2_Hu_gain	large	0.00653816	0.0118319	0.0106344	1.80967	1.62652	0.620021	-4.35863e-09	1.73172e-08	-0.251693
PASS_AgeFirstBirth	GSE63648_12Combinedpcw_ac_me2_Hu_gain	2	0.00534259	0.00993442	0.00997735	1.85948	1.86751	0.646753	-4.67823e-09	1.96634e-08	-0.237916
PASS_AgeFirstBirth	GSE63648_12Combinedpcw_ac_me2_Hu_gain	1	0.00538016	0.00648154	0.00982591	1.20471	1.82632	0.910871	-1.22383e-08	1.9164e-08	-0.63861
PASS_Anorexia	GSE63648_12Combinedpcw_ac_me2_Hu_gain	original	0.00593593	0.0301932	0.0188726	5.08652	3.17938	0.202701	1.68569e-07	1.27421e-07	1.32293
PASS_Anorexia	GSE63648_12Combinedpcw_ac_me2_Hu_gain	large	0.00653816	0.0293477	0.0191114	4.48869	2.92306	0.237389	1.33076e-07	1.19582e-07	1.11284
PASS_Anorexia	GSE63648_12Combinedpcw_ac_me2_Hu_gain	2	0.00534259	0.0244976	0.018286	4.58534	3.42268	0.298747	1.36005e-07	1.39156e-07	0.977356
PASS_Anorexia	GSE63648_12Combinedpcw_ac_me2_Hu_gain	small	0.00534007	0.0238894	0.0191089	4.47361	3.57839	0.334117	1.30771e-07	1.45935e-07	0.896091
PASS_Anorexia	GSE63648_12Combinedpcw_ac_me2_Hu_gain	3	0.00538335	0.0222264	0.0178701	4.12873	3.31951	0.350569	1.15737e-07	1.35236e-07	0.855818
PASS_Anorexia	GSE63648_12Combinedpcw_ac_me2_Hu_gain	1	0.00538016	0.0219577	0.0184039	4.08122	3.42069	0.372776	1.14532e-07	1.39442e-07	0.821356
PASS_Autism	GSE63648_12Combinedpcw_ac_me2_Hu_gain	2	0.00534259	0.00182375	0.0211683	0.34136	3.96218	0.867944	-1.86684e-07	4.25538e-07	-0.438701
PASS_Autism	GSE63648_12Combinedpcw_ac_me2_Hu_gain	3	0.00538335	0.00842542	0.0211326	1.56509	3.92555	0.885537	-5.26144e-08	4.2482e-07	-0.123851
PASS_Autism	GSE63648_12Combinedpcw_ac_me2_Hu_gain	original	0.00593593	0.00906316	0.0227279	1.52683	3.82888	0.890829	-3.24345e-08	4.14445e-07	-0.07826
PASS_Autism	GSE63648_12Combinedpcw_ac_me2_Hu_gain	small	0.00534007	0.00376148	0.0219895	0.704389	4.11782	0.942826	-1.5583e-07	4.45932e-07	-0.349449
PASS_Autism	GSE63648_12Combinedpcw_ac_me2_Hu_gain	large	0.00653816	0.00800272	0.023257	1.224	3.55712	0.94988	-8.85274e-08	3.87819e-07	-0.22827
PASS_Autism	GSE63648_12Combinedpcw_ac_me2_Hu_gain	1	0.00538016	0.00483894	0.0211882	0.899404	3.93821	0.979662	-1.30124e-07	4.27597e-07	-0.304314
PASS_bipolar1	GSE63648_12Combinedpcw_ac_me2_Hu_gain	2	0.00534259	0.0215995	0.0142288	4.04289	2.66328	0.246687	5.18956e-08	1.43529e-07	0.36157
PASS_bipolar1	GSE63648_12Combinedpcw_ac_me2_Hu_gain	original	0.00593593	0.0214394	0.0147611	3.6118	2.48673	0.288233	5.12154e-08	1.31822e-07	0.388518
PASS_bipolar1	GSE63648_12Combinedpcw_ac_me2_Hu_gain	large	0.00653816	0.0221973	0.0152	3.39503	2.32482	0.297267	2.79542e-08	1.25917e-07	0.222004
PASS_bipolar1	GSE63648_12Combinedpcw_ac_me2_Hu_gain	3	0.00538335	0.0201789	0.0144284	3.7484	2.68019	0.299952	3.65303e-08	1.43428e-07	0.254695
PASS_bipolar1	GSE63648_12Combinedpcw_ac_me2_Hu_gain	small	0.00534007	0.0177413	0.0142009	3.3223	2.65932	0.378611	-1.79438e-09	1.43732e-07	-0.0124842
PASS_bipolar1	GSE63648_12Combinedpcw_ac_me2_Hu_gain	1	0.00538016	0.0170712	0.014206	3.173	2.64044	0.407687	2.14023e-09	1.43041e-07	0.0149623
PASS_Coronary_Artery_Disease	GSE63648_12Combinedpcw_ac_me2_Hu_gain	large	0.00653816	0.0560977	0.0317629	8.58004	4.85808	0.126751	6.14152e-08	6.35595e-08	0.966262
PASS_Coronary_Artery_Disease	GSE63648_12Combinedpcw_ac_me2_Hu_gain	1	0.00538016	0.0531957	0.0310942	9.88738	5.77942	0.131608	7.60628e-08	7.47595e-08	1.01743
PASS_Coronary_Artery_Disease	GSE63648_12Combinedpcw_ac_me2_Hu_gain	original	0.00593593	0.0548734	0.0319592	9.24429	5.38403	0.134615	6.95015e-08	6.99101e-08	0.994156
PASS_Coronary_Artery_Disease	GSE63648_12Combinedpcw_ac_me2_Hu_gain	2	0.00534259	0.0506952	0.0308317	9.4889	5.77092	0.148361	7.06009e-08	7.38468e-08	0.956045
PASS_Coronary_Artery_Disease	GSE63648_12Combinedpcw_ac_me2_Hu_gain	small	0.00534007	0.051605	0.03153	9.66374	5.90441	0.149128	7.07798e-08	7.63608e-08	0.926913
PASS_Coronary_Artery_Disease	GSE63648_12Combinedpcw_ac_me2_Hu_gain	3	0.00538335	0.0498357	0.0305588	9.25738	5.67653	0.151523	6.83626e-08	7.29608e-08	0.936977
PASS_Crohns_Disease	GSE63648_12Combinedpcw_ac_me2_Hu_gain	2	0.00534259	0.0209593	0.0211066	3.92306	3.95064	0.459825	4.01546e-08	3.82484e-07	0.104984
PASS_Crohns_Disease	GSE63648_12Combinedpcw_ac_me2_Hu_gain	1	0.00538016	0.000383923	0.0213684	0.071359	3.97169	0.815858	-3.2401e-07	3.80952e-07	-0.850528
PASS_Crohns_Disease	GSE63648_12Combinedpcw_ac_me2_Hu_gain	3	0.00538335	0.0103495	0.0216657	1.92251	4.02457	0.819134	-1.42156e-07	3.91169e-07	-0.363415
PASS_Crohns_Disease	GSE63648_12Combinedpcw_ac_me2_Hu_gain	large	0.00653816	0.0113273	0.0217022	1.73249	3.31932	0.825948	-1.63051e-07	3.2649e-07	-0.499406
PASS_Crohns_Disease	GSE63648_12Combinedpcw_ac_me2_Hu_gain	original	0.00593593	0.00776035	0.0218168	1.30735	3.67539	0.933603	-2.91067e-07	3.6062e-07	-0.80713
PASS_Crohns_Disease	GSE63648_12Combinedpcw_ac_me2_Hu_gain	small	0.00534007	0.00539401	0.0203276	1.0101	3.80662	0.99789	-2.44383e-07	3.81157e-07	-0.641161
PASS_DS	GSE63648_12Combinedpcw_ac_me2_Hu_gain	1	0.00538016	0.029039	0.0190444	5.39742	3.53975	0.213847	1.63012e-08	2.6705e-08	0.610418
PASS_DS	GSE63648_12Combinedpcw_ac_me2_Hu_gain	large	0.00653816	0.029539	0.020429	4.51794	3.12458	0.261057	1.09681e-08	2.37111e-08	0.462574
PASS_DS	GSE63648_12Combinedpcw_ac_me2_Hu_gain	original	0.00593593	0.0281142	0.0198956	4.73628	3.35173	0.264806	1.62626e-08	2.4789e-08	0.656041
PASS_DS	GSE63648_12Combinedpcw_ac_me2_Hu_gain	small	0.00534007	0.0248996	0.0199352	4.66279	3.73314	0.326049	9.15564e-09	2.81331e-08	0.32544
PASS_DS	GSE63648_12Combinedpcw_ac_me2_Hu_gain	2	0.00534259	0.0233579	0.0189962	4.37203	3.55562	0.343117	8.82078e-09	2.68341e-08	0.328715
PASS_DS	GSE63648_12Combinedpcw_ac_me2_Hu_gain	3	0.00538335	0.0179076	0.0189687	3.32648	3.52359	0.509062	8.98197e-10	2.65076e-08	0.0338845
PASS_HDL	GSE63648_12Combinedpcw_ac_me2_Hu_gain	3	0.00538335	0.0160071	0.0227418	2.97345	4.22447	0.637781	9.6058e-09	9.12816e-08	0.105233
PASS_HDL	GSE63648_12Combinedpcw_ac_me2_Hu_gain	large	0.00653816	0.0144933	0.023883	2.21673	3.65287	0.73698	-1.00737e-08	7.94968e-08	-0.126719
PASS_HDL	GSE63648_12Combinedpcw_ac_me2_Hu_gain	2	0.00534259	0.0121142	0.0231983	2.26748	4.34216	0.768545	-7.89973e-09	9.31307e-08	-0.0848242
PASS_HDL	GSE63648_12Combinedpcw_ac_me2_Hu_gain	original	0.00593593	0.0127317	0.0235797	2.14486	3.97236	0.771377	-1.01055e-08	8.52658e-08	-0.118518
PASS_HDL	GSE63648_12Combinedpcw_ac_me2_Hu_gain	1	0.00538016	0.00355599	0.022868	0.660946	4.25044	0.935762	-4.41127e-08	9.09241e-08	-0.485159
PASS_HDL	GSE63648_12Combinedpcw_ac_me2_Hu_gain	small	0.00534007	0.00661643	0.0230471	1.23902	4.31588	0.955422	-2.77097e-08	9.30024e-08	-0.297946
PASS_LDL	GSE63648_12Combinedpcw_ac_me2_Hu_gain	1	0.00538016	0.0157086	0.023721	2.91973	4.40898	0.661046	-1.91274e-09	8.31265e-08	-0.0230099
PASS_LDL	GSE63648_12Combinedpcw_ac_me2_Hu_gain	3	0.00538335	0.0137758	0.024328	2.55896	4.51912	0.728073	-8.06811e-09	8.66087e-08	-0.0931558
PASS_LDL	GSE63648_12Combinedpcw_ac_me2_Hu_gain	large	0.00653816	0.0141428	0.0249143	2.16312	3.8106	0.758927	-1.73083e-08	7.4402e-08	-0.232632
PASS_LDL	GSE63648_12Combinedpcw_ac_me2_Hu_gain	2	0.00534259	0.0125206	0.0244344	2.34355	4.57352	0.767599	-1.28976e-08	8.70521e-08	-0.148159
PASS_LDL	GSE63648_12Combinedpcw_ac_me2_Hu_gain	original	0.00593593	0.0111212	0.0243815	1.87355	4.10744	0.83067	-2.46401e-08	7.56625e-08	-0.325658
PASS_LDL	GSE63648_12Combinedpcw_ac_me2_Hu_gain	small	0.00534007	0.0099913	0.0241101	1.87101	4.51494	0.846193	-1.97995e-08	8.65792e-08	-0.228686
PASS_NumberChildrenEverBorn	GSE63648_12Combinedpcw_ac_me2_Hu_gain	1	0.00538016	0.0132648	0.0200437	2.4655	3.72548	0.694435	-3.60405e-09	1.49746e-08	-0.240678
PASS_NumberChildrenEverBorn	GSE63648_12Combinedpcw_ac_me2_Hu_gain	2	0.00534259	-0.00107013	0.0193749	-0.200302	3.6265	0.740195	-1.44635e-08	1.47389e-08	-0.981317
PASS_NumberChildrenEverBorn	GSE63648_12Combinedpcw_ac_me2_Hu_gain	original	0.00593593	0.0111003	0.0207902	1.87001	3.50243	0.804023	-4.21946e-09	1.41082e-08	-0.299078
PASS_NumberChildrenEverBorn	GSE63648_12Combinedpcw_ac_me2_Hu_gain	3	0.00538335	0.00920984	0.0194845	1.7108	3.6194	0.844651	-6.62322e-09	1.46413e-08	-0.452366
PASS_NumberChildrenEverBorn	GSE63648_12Combinedpcw_ac_me2_Hu_gain	small	0.00534007	0.00921257	0.0202783	1.72518	3.79739	0.848729	-7.64197e-09	1.54105e-08	-0.495894
PASS_NumberChildrenEverBorn	GSE63648_12Combinedpcw_ac_me2_Hu_gain	large	0.00653816	0.0100861	0.0209334	1.54266	3.20173	0.865628	-6.6663e-09	1.3037e-08	-0.511336
PASS_Rheumatoid_Arthritis	GSE63648_12Combinedpcw_ac_me2_Hu_gain	original	0.00593593	-0.00174353	0.0255901	-0.293725	4.31106	0.766396	-1.15387e-07	1.43044e-07	-0.806654
PASS_Rheumatoid_Arthritis	GSE63648_12Combinedpcw_ac_me2_Hu_gain	small	0.00534007	-0.00126568	0.0252331	-0.237015	4.72523	0.795452	-7.6149e-08	1.5594e-07	-0.488321
PASS_Rheumatoid_Arthritis	GSE63648_12Combinedpcw_ac_me2_Hu_gain	3	0.00538335	0.0114133	0.0249546	2.12011	4.63551	0.808189	7.22282e-09	1.49908e-07	0.0481817
PASS_Rheumatoid_Arthritis	GSE63648_12Combinedpcw_ac_me2_Hu_gain	2	0.00534259	0.00271634	0.024757	0.508432	4.6339	0.915949	-4.55833e-08	1.50613e-07	-0.302651
PASS_Rheumatoid_Arthritis	GSE63648_12Combinedpcw_ac_me2_Hu_gain	large	0.00653816	0.00835715	0.0260203	1.27821	3.97975	0.944346	-1.98006e-08	1.30101e-07	-0.152195
PASS_Rheumatoid_Arthritis	GSE63648_12Combinedpcw_ac_me2_Hu_gain	1	0.00538016	0.00515839	0.0241113	0.95878	4.48152	0.992685	-3.31621e-08	1.44918e-07	-0.228834
PASS_Schizophrenia	GSE63648_12Combinedpcw_ac_me2_Hu_gain	3	0.00538335	0.0226758	0.0146598	4.21221	2.72318	0.240076	1.7354e-07	2.22375e-07	0.780395
PASS_Schizophrenia	GSE63648_12Combinedpcw_ac_me2_Hu_gain	original	0.00593593	0.0226185	0.0143244	3.81045	2.41317	0.246257	1.75822e-07	1.96025e-07	0.89694
PASS_Schizophrenia	GSE63648_12Combinedpcw_ac_me2_Hu_gain	2	0.00534259	0.0217459	0.0146139	4.07029	2.73536	0.263405	1.61694e-07	2.24579e-07	0.719987
PASS_Schizophrenia	GSE63648_12Combinedpcw_ac_me2_Hu_gain	large	0.00653816	0.0208813	0.0147549	3.19376	2.25673	0.332552	9.6382e-08	1.86236e-07	0.517526
PASS_Schizophrenia	GSE63648_12Combinedpcw_ac_me2_Hu_gain	small	0.00534007	0.0179206	0.0138033	3.35588	2.58485	0.363552	9.46063e-08	2.12611e-07	0.444973
PASS_Schizophrenia	GSE63648_12Combinedpcw_ac_me2_Hu_gain	1	0.00538016	0.0105661	0.00881996	1.96391	1.63935	0.557486	-1.18577e-08	1.34376e-07	-0.0882429
PASS_Ulcerative_Colitis	GSE63648_12Combinedpcw_ac_me2_Hu_gain	1	0.00538016	-0.00683502	0.0217259	-1.27041	4.03816	0.573968	-2.67678e-07	2.03372e-07	-1.3162
PASS_Ulcerative_Colitis	GSE63648_12Combinedpcw_ac_me2_Hu_gain	small	0.00534007	-0.00467596	0.021983	-0.875636	4.11661	0.648789	-2.50771e-07	2.1959e-07	-1.142
PASS_Ulcerative_Colitis	GSE63648_12Combinedpcw_ac_me2_Hu_gain	original	0.00593593	-0.000945676	0.0223966	-0.159314	3.77306	0.758902	-2.63942e-07	1.98884e-07	-1.32712
PASS_Ulcerative_Colitis	GSE63648_12Combinedpcw_ac_me2_Hu_gain	large	0.00653816	0.00177105	0.0225277	0.270879	3.44558	0.8325	-1.85857e-07	1.8085e-07	-1.02769
PASS_Ulcerative_Colitis	GSE63648_12Combinedpcw_ac_me2_Hu_gain	3	0.00538335	0.00216569	0.0221643	0.402293	4.11719	0.884555	-1.7795e-07	2.07185e-07	-0.858895
PASS_Ulcerative_Colitis	GSE63648_12Combinedpcw_ac_me2_Hu_gain	2	0.00534259	0.00543897	0.0211315	1.01804	3.9553	0.996377	-1.50123e-07	2.04247e-07	-0.735004
rafac	GSE63648_12Combinedpcw_ac_me2_Hu_gain	small	0.00534007	0.0246728	0.0222757	4.62032	4.17143	0.378358	2.24221e-08	9.77785e-08	0.229315
rafac	GSE63648_12Combinedpcw_ac_me2_Hu_gain	large	0.00653816	0.0223039	0.0227932	3.41134	3.48619	0.487344	-1.20103e-09	8.3271e-08	-0.0144232
rafac	GSE63648_12Combinedpcw_ac_me2_Hu_gain	original	0.00593593	0.0211718	0.0221044	3.56673	3.72384	0.488271	-5.23312e-09	8.74587e-08	-0.0598354
rafac	GSE63648_12Combinedpcw_ac_me2_Hu_gain	2	0.00534259	0.0201182	0.022516	3.76563	4.21444	0.510145	4.50448e-09	1.00544e-07	0.0448009
rafac	GSE63648_12Combinedpcw_ac_me2_Hu_gain	3	0.00538335	0.013382	0.0221155	2.48582	4.10814	0.715683	-2.6467e-08	9.92518e-08	-0.266665
rafac	GSE63648_12Combinedpcw_ac_me2_Hu_gain	1	0.00538016	0.0115279	0.0210871	2.14267	3.91942	0.769856	-3.5227e-08	9.28866e-08	-0.379248
ramax_area	GSE63648_12Combinedpcw_ac_me2_Hu_gain	2	0.00534259	0.0436091	0.0175291	8.16255	3.28101	0.0284187	2.13071e-07	1.21008e-07	1.7608
ramax_area	GSE63648_12Combinedpcw_ac_me2_Hu_gain	large	0.00653816	0.042293	0.01741	6.46864	2.66283	0.0388773	1.51063e-07	9.72467e-08	1.5534
ramax_area	GSE63648_12Combinedpcw_ac_me2_Hu_gain	small	0.00534007	0.0373984	0.0168517	7.00336	3.15571	0.055956	1.69781e-07	1.14982e-07	1.47659
ramax_area	GSE63648_12Combinedpcw_ac_me2_Hu_gain	original	0.00593593	0.0381406	0.0172318	6.42538	2.90296	0.0594346	1.20415e-07	1.07446e-07	1.12071
ramax_area	GSE63648_12Combinedpcw_ac_me2_Hu_gain	1	0.00538016	0.0361719	0.0171653	6.72321	3.19048	0.0715125	1.58157e-07	1.1698e-07	1.35199
ramax_area	GSE63648_12Combinedpcw_ac_me2_Hu_gain	3	0.00538335	0.0296609	0.0152966	5.50975	2.84146	0.11125	1.1297e-07	1.0369e-07	1.0895
RVEDV	GSE63648_12Combinedpcw_ac_me2_Hu_gain	2	0.00534259	0.013514	0.0144053	2.52949	2.69632	0.569563	6.51021e-09	1.17186e-07	0.0555546
RVEDV	GSE63648_12Combinedpcw_ac_me2_Hu_gain	1	0.00538016	0.00821473	0.0142962	1.52686	2.6572	0.84291	-3.94523e-08	1.15064e-07	-0.342873
RVEDV	GSE63648_12Combinedpcw_ac_me2_Hu_gain	3	0.00538335	0.00794814	0.0142945	1.47643	2.65532	0.857793	-4.04498e-08	1.1644e-07	-0.347387
RVEDV	GSE63648_12Combinedpcw_ac_me2_Hu_gain	original	0.00593593	0.00496273	0.0147857	0.83605	2.49088	0.947639	-8.82581e-08	1.09684e-07	-0.804657
RVEDV	GSE63648_12Combinedpcw_ac_me2_Hu_gain	large	0.00653816	0.00559582	0.0146174	0.855871	2.2357	0.948714	-6.67391e-08	9.82002e-08	-0.679622
RVEDV	GSE63648_12Combinedpcw_ac_me2_Hu_gain	small	0.00534007	0.00470374	0.0145604	0.880839	2.72664	0.965218	-7.24742e-08	1.19524e-07	-0.606358
RVEF	GSE63648_12Combinedpcw_ac_me2_Hu_gain	large	0.00653816	-0.00907826	0.0166048	-1.3885	2.53968	0.270807	-1.64699e-07	8.43733e-08	-1.95203
RVEF	GSE63648_12Combinedpcw_ac_me2_Hu_gain	1	0.00538016	-0.00870503	0.0145712	-1.61799	2.70831	0.287146	-1.78156e-07	9.76116e-08	-1.82515
RVEF	GSE63648_12Combinedpcw_ac_me2_Hu_gain	3	0.00538335	-0.00847649	0.0134894	-1.57458	2.50577	0.289725	-1.76431e-07	1.00752e-07	-1.75114
RVEF	GSE63648_12Combinedpcw_ac_me2_Hu_gain	small	0.00534007	-0.00786616	0.0157231	-1.47305	2.94437	0.342679	-1.80648e-07	1.01852e-07	-1.77363
RVEF	GSE63648_12Combinedpcw_ac_me2_Hu_gain	original	0.00593593	-0.005799	0.0160953	-0.976932	2.71151	0.412853	-1.343e-07	9.43769e-08	-1.42302
RVEF	GSE63648_12Combinedpcw_ac_me2_Hu_gain	2	0.00534259	-0.00289973	0.0153453	-0.542758	2.87226	0.558223	-1.33519e-07	1.02399e-07	-1.30391
short_axis_cm_pa	GSE63648_12Combinedpcw_ac_me2_Hu_gain	3	0.00538335	0.0206234	0.0170731	3.83096	3.17146	0.364592	-1.13127e-08	1.25214e-07	-0.0903472
short_axis_cm_pa	GSE63648_12Combinedpcw_ac_me2_Hu_gain	2	0.00534259	0.0155024	0.0155501	2.90166	2.91059	0.510899	-5.06936e-08	1.16597e-07	-0.434778
short_axis_cm_pa	GSE63648_12Combinedpcw_ac_me2_Hu_gain	small	0.00534007	0.01596	0.0172432	2.98872	3.22903	0.534736	-5.35241e-08	1.28646e-07	-0.416057
short_axis_cm_pa	GSE63648_12Combinedpcw_ac_me2_Hu_gain	large	0.00653816	0.0170874	0.0173018	2.61349	2.64628	0.539691	-5.48844e-08	1.06851e-07	-0.513654
short_axis_cm_pa	GSE63648_12Combinedpcw_ac_me2_Hu_gain	original	0.00593593	0.0158187	0.0174468	2.66491	2.93919	0.568905	-7.13102e-08	1.16875e-07	-0.610141
short_axis_cm_pa	GSE63648_12Combinedpcw_ac_me2_Hu_gain	1	0.00538016	0.00238749	0.0163548	0.443757	3.03984	0.855646	-1.47185e-07	1.24121e-07	-1.18582
short_axis_cm_root	GSE63648_12Combinedpcw_ac_me2_Hu_gain	1	0.00538016	-0.00608267	0.0150713	-1.13057	2.80128	0.445105	-2.17742e-07	1.25929e-07	-1.72908
short_axis_cm_root	GSE63648_12Combinedpcw_ac_me2_Hu_gain	small	0.00534007	-0.00304284	0.0162111	-0.569813	3.03576	0.603741	-2.01112e-07	1.34662e-07	-1.49347
short_axis_cm_root	GSE63648_12Combinedpcw_ac_me2_Hu_gain	2	0.00534259	-0.0016526	0.0148796	-0.309325	2.7851	0.637183	-1.80728e-07	1.24435e-07	-1.45239
short_axis_cm_root	GSE63648_12Combinedpcw_ac_me2_Hu_gain	large	0.00653816	0.000177757	0.0166739	0.0271876	2.55024	0.702064	-1.59534e-07	1.14207e-07	-1.39689
short_axis_cm_root	GSE63648_12Combinedpcw_ac_me2_Hu_gain	original	0.00593593	-0.000124021	0.0165782	-0.0208932	2.79286	0.71422	-1.85087e-07	1.24621e-07	-1.4852
short_axis_cm_root	GSE63648_12Combinedpcw_ac_me2_Hu_gain	3	0.00538335	0.00492409	0.0164957	0.914689	3.06421	0.977795	-1.2319e-07	1.37609e-07	-0.895222
Tibia.Femur	GSE63648_12Combinedpcw_ac_me2_Hu_gain	3	0.00538335	-0.00371294	0.0116694	-0.689709	2.16769	0.435721	-3.52708e-07	1.82544e-07	-1.93218
Tibia.Femur	GSE63648_12Combinedpcw_ac_me2_Hu_gain	2	0.00534259	-0.000251819	0.0122795	-0.0471342	2.29841	0.647757	-3.02609e-07	1.93035e-07	-1.56764
Tibia.Femur	GSE63648_12Combinedpcw_ac_me2_Hu_gain	1	0.00538016	0.000568388	0.0115798	0.105645	2.15232	0.67724	-2.9008e-07	1.81885e-07	-1.59486
Tibia.Femur	GSE63648_12Combinedpcw_ac_me2_Hu_gain	original	0.00593593	0.00344614	0.0124749	0.580556	2.1016	0.841748	-2.67047e-07	1.74894e-07	-1.52691
Tibia.Femur	GSE63648_12Combinedpcw_ac_me2_Hu_gain	small	0.00534007	0.00348651	0.0124937	0.652896	2.33961	0.881953	-2.56218e-07	1.96319e-07	-1.30511
Tibia.Femur	GSE63648_12Combinedpcw_ac_me2_Hu_gain	large	0.00653816	0.00512587	0.0127496	0.783992	1.95004	0.911733	-2.1896e-07	1.64833e-07	-1.32838
UKB_460K.blood_EOSINOPHIL_COUNT	GSE63648_12Combinedpcw_ac_me2_Hu_gain	original	0.00593593	0.00183489	0.0118147	0.309117	1.99038	0.728285	-1.06693e-07	7.40483e-08	-1.44085
UKB_460K.blood_EOSINOPHIL_COUNT	GSE63648_12Combinedpcw_ac_me2_Hu_gain	large	0.00653816	0.00886906	0.0124658	1.35651	1.90662	0.851719	-2.10493e-08	7.17834e-08	-0.293233
UKB_460K.blood_EOSINOPHIL_COUNT	GSE63648_12Combinedpcw_ac_me2_Hu_gain	1	0.00538016	0.00324546	0.0117951	0.603227	2.19233	0.856347	-5.3766e-08	8.18826e-08	-0.656623
UKB_460K.blood_EOSINOPHIL_COUNT	GSE63648_12Combinedpcw_ac_me2_Hu_gain	3	0.00538335	0.00688539	0.0113596	1.27902	2.11013	0.894813	-2.12572e-08	7.90535e-08	-0.268897
UKB_460K.blood_EOSINOPHIL_COUNT	GSE63648_12Combinedpcw_ac_me2_Hu_gain	2	0.00534259	0.0066293	0.0115334	1.24084	2.15876	0.91118	-2.51304e-08	8.09904e-08	-0.310289
UKB_460K.blood_EOSINOPHIL_COUNT	GSE63648_12Combinedpcw_ac_me2_Hu_gain	small	0.00534007	0.00490091	0.0117411	0.917762	2.19868	0.970166	-3.91219e-08	8.16881e-08	-0.478918
UKB_460K.blood_PLATELET_COUNT	GSE63648_12Combinedpcw_ac_me2_Hu_gain	1	0.00538016	-0.00777214	0.00679746	-1.44459	1.26343	0.055517	-2.68304e-07	8.17752e-08	-3.281
UKB_460K.blood_PLATELET_COUNT	GSE63648_12Combinedpcw_ac_me2_Hu_gain	original	0.00593593	-0.00645429	0.00802527	-1.08733	1.35198	0.126309	-2.78764e-07	8.34107e-08	-3.34206
UKB_460K.blood_PLATELET_COUNT	GSE63648_12Combinedpcw_ac_me2_Hu_gain	small	0.00534007	-0.00589159	0.00791787	-1.10328	1.48273	0.15919	-2.47279e-07	9.10798e-08	-2.71498
UKB_460K.blood_PLATELET_COUNT	GSE63648_12Combinedpcw_ac_me2_Hu_gain	large	0.00653816	-0.00354766	0.00800308	-0.542609	1.22406	0.210935	-2.10877e-07	7.58105e-08	-2.78164
UKB_460K.blood_PLATELET_COUNT	GSE63648_12Combinedpcw_ac_me2_Hu_gain	3	0.00538335	-0.00410394	0.00772577	-0.762339	1.43512	0.221201	-2.21108e-07	8.73185e-08	-2.5322
UKB_460K.blood_PLATELET_COUNT	GSE63648_12Combinedpcw_ac_me2_Hu_gain	2	0.00534259	-0.00370323	0.00771717	-0.693153	1.44446	0.244309	-2.19643e-07	8.80263e-08	-2.4952
UKB_460K.blood_RBC_DISTRIB_WIDTH	GSE63648_12Combinedpcw_ac_me2_Hu_gain	2	0.00534259	0.0259211	0.0128722	4.85179	2.40936	0.106778	1.01348e-07	8.86278e-08	1.14352
UKB_460K.blood_RBC_DISTRIB_WIDTH	GSE63648_12Combinedpcw_ac_me2_Hu_gain	1	0.00538016	0.0255602	0.0127144	4.75083	2.3632	0.11066	9.64656e-08	8.72729e-08	1.10533
UKB_460K.blood_RBC_DISTRIB_WIDTH	GSE63648_12Combinedpcw_ac_me2_Hu_gain	large	0.00653816	0.0247131	0.0129509	3.77982	1.98082	0.157087	5.86891e-08	7.35428e-08	0.798026
UKB_460K.blood_RBC_DISTRIB_WIDTH	GSE63648_12Combinedpcw_ac_me2_Hu_gain	original	0.00593593	0.0217017	0.0127918	3.65599	2.15498	0.214341	4.08984e-08	7.93876e-08	0.515174
UKB_460K.blood_RBC_DISTRIB_WIDTH	GSE63648_12Combinedpcw_ac_me2_Hu_gain	small	0.00534007	0.0202379	0.0126592	3.78982	2.3706	0.236175	6.43868e-08	8.74819e-08	0.736002
UKB_460K.blood_RBC_DISTRIB_WIDTH	GSE63648_12Combinedpcw_ac_me2_Hu_gain	3	0.00538335	0.00795663	0.0109977	1.47801	2.04291	0.814294	-2.63449e-08	7.61808e-08	-0.345821
UKB_460K.blood_RED_COUNT	GSE63648_12Combinedpcw_ac_me2_Hu_gain	1	0.00538016	0.0192262	0.014404	3.57353	2.67724	0.337021	1.85402e-09	1.13287e-07	0.0163657
UKB_460K.blood_RED_COUNT	GSE63648_12Combinedpcw_ac_me2_Hu_gain	large	0.00653816	0.019856	0.0147631	3.03694	2.25799	0.367666	-1.87572e-08	9.65983e-08	-0.194177
UKB_460K.blood_RED_COUNT	GSE63648_12Combinedpcw_ac_me2_Hu_gain	2	0.00534259	0.0174399	0.0137465	3.26431	2.573	0.379659	-1.33025e-08	1.09669e-07	-0.121297
UKB_460K.blood_RED_COUNT	GSE63648_12Combinedpcw_ac_me2_Hu_gain	small	0.00534007	0.0155027	0.0143493	2.90309	2.6871	0.478677	-3.27566e-08	1.14515e-07	-0.286045
UKB_460K.blood_RED_COUNT	GSE63648_12Combinedpcw_ac_me2_Hu_gain	original	0.00593593	0.0156268	0.0145955	2.63258	2.45885	0.506357	-7.29834e-08	1.02078e-07	-0.714977
UKB_460K.blood_RED_COUNT	GSE63648_12Combinedpcw_ac_me2_Hu_gain	3	0.00538335	0.0129856	0.0138245	2.41218	2.568	0.581697	-4.90675e-08	1.08522e-07	-0.452144
UKB_460K.blood_WHITE_COUNT	GSE63648_12Combinedpcw_ac_me2_Hu_gain	small	0.00534007	-0.00529247	0.00537054	-0.991087	1.00571	0.050898	-1.59665e-07	4.02055e-08	-3.97124
UKB_460K.blood_WHITE_COUNT	GSE63648_12Combinedpcw_ac_me2_Hu_gain	original	0.00593593	-0.00430561	0.00521547	-0.725348	0.878627	0.0527827	-1.54387e-07	3.44009e-08	-4.48786
UKB_460K.blood_WHITE_COUNT	GSE63648_12Combinedpcw_ac_me2_Hu_gain	3	0.00538335	-0.00378617	0.00480904	-0.703312	0.893318	0.0601866	-1.42011e-07	3.55635e-08	-3.99318
UKB_460K.blood_WHITE_COUNT	GSE63648_12Combinedpcw_ac_me2_Hu_gain	1	0.00538016	-0.00321084	0.00517406	-0.596792	0.961693	0.100054	-1.41494e-07	3.80661e-08	-3.71705
UKB_460K.blood_WHITE_COUNT	GSE63648_12Combinedpcw_ac_me2_Hu_gain	2	0.00534259	-0.00251954	0.00525409	-0.471597	0.983435	0.137903	-1.35019e-07	3.94772e-08	-3.42018
UKB_460K.blood_WHITE_COUNT	GSE63648_12Combinedpcw_ac_me2_Hu_gain	large	0.00653816	-0.00120505	0.00542156	-0.184311	0.829218	0.157638	-1.21219e-07	3.3626e-08	-3.60493
UKB_460K.bmd_HEEL_TSCOREz	GSE63648_12Combinedpcw_ac_me2_Hu_gain	1	0.00538016	0.0274301	0.0127859	5.09837	2.37649	0.0896346	9.24328e-08	1.51906e-07	0.608486
UKB_460K.bmd_HEEL_TSCOREz	GSE63648_12Combinedpcw_ac_me2_Hu_gain	3	0.00538335	0.0223936	0.0103908	4.1598	1.93017	0.106616	3.62073e-08	1.22365e-07	0.295896
UKB_460K.bmd_HEEL_TSCOREz	GSE63648_12Combinedpcw_ac_me2_Hu_gain	large	0.00653816	0.0268426	0.0132916	4.10553	2.03292	0.131493	3.89081e-08	1.30464e-07	0.298229
UKB_460K.bmd_HEEL_TSCOREz	GSE63648_12Combinedpcw_ac_me2_Hu_gain	original	0.00593593	0.0240235	0.0124144	4.04714	2.09141	0.149665	2.04194e-08	1.31396e-07	0.155403
UKB_460K.bmd_HEEL_TSCOREz	GSE63648_12Combinedpcw_ac_me2_Hu_gain	small	0.00534007	0.0220598	0.0118694	4.13099	2.22271	0.163151	2.30489e-08	1.42745e-07	0.161468
UKB_460K.bmd_HEEL_TSCOREz	GSE63648_12Combinedpcw_ac_me2_Hu_gain	2	0.00534259	0.0174947	0.0091619	3.27458	1.71488	0.187223	-2.25849e-08	1.08639e-07	-0.207889
UKB_460K.body_BALDING1	GSE63648_12Combinedpcw_ac_me2_Hu_gain	2	0.00534259	0.0132773	0.0122412	2.48519	2.29125	0.51499	-3.16057e-08	8.21292e-08	-0.384829
UKB_460K.body_BALDING1	GSE63648_12Combinedpcw_ac_me2_Hu_gain	1	0.00538016	0.012986	0.0128359	2.41367	2.38579	0.552176	-3.51511e-08	8.64818e-08	-0.406457
UKB_460K.body_BALDING1	GSE63648_12Combinedpcw_ac_me2_Hu_gain	small	0.00534007	0.0123765	0.0124737	2.31767	2.33586	0.571278	-4.70531e-08	8.40727e-08	-0.559672
UKB_460K.body_BALDING1	GSE63648_12Combinedpcw_ac_me2_Hu_gain	original	0.00593593	0.0121533	0.0125588	2.04741	2.11573	0.619057	-5.55557e-08	7.58402e-08	-0.732537
UKB_460K.body_BALDING1	GSE63648_12Combinedpcw_ac_me2_Hu_gain	large	0.00653816	0.0130197	0.0133969	1.99135	2.04903	0.627251	-4.62034e-08	7.41798e-08	-0.622857
UKB_460K.body_BALDING1	GSE63648_12Combinedpcw_ac_me2_Hu_gain	3	0.00538335	0.00979707	0.0106062	1.81988	1.97019	0.676286	-5.70577e-08	7.28539e-08	-0.783179
UKB_460K.body_BMIz	GSE63648_12Combinedpcw_ac_me2_Hu_gain	3	0.00538335	0.0146775	0.00394046	2.72646	0.731971	0.0191562	7.40877e-09	3.42531e-08	0.216295
UKB_460K.body_BMIz	GSE63648_12Combinedpcw_ac_me2_Hu_gain	original	0.00593593	0.0151541	0.0042018	2.55295	0.70786	0.0290384	8.99529e-09	3.31199e-08	0.271598
UKB_460K.body_BMIz	GSE63648_12Combinedpcw_ac_me2_Hu_gain	large	0.00653816	0.0158264	0.00427893	2.42062	0.654455	0.0307146	-4.29209e-09	3.08131e-08	-0.139294
UKB_460K.body_BMIz	GSE63648_12Combinedpcw_ac_me2_Hu_gain	small	0.00534007	0.0133742	0.00401364	2.50451	0.751608	0.0461287	-9.97024e-09	3.5021e-08	-0.284694
UKB_460K.body_BMIz	GSE63648_12Combinedpcw_ac_me2_Hu_gain	2	0.00534259	0.0125096	0.0039167	2.34149	0.73311	0.0681354	-1.27154e-08	3.44166e-08	-0.369456
UKB_460K.body_BMIz	GSE63648_12Combinedpcw_ac_me2_Hu_gain	1	0.00538016	0.0105952	0.00396163	1.9693	0.73634	0.18842	-3.16116e-08	3.43855e-08	-0.919332
UKB_460K.body_HEIGHTz	GSE63648_12Combinedpcw_ac_me2_Hu_gain	1	0.00538016	0.0162664	0.00759346	3.02341	1.41138	0.15327	-1.87315e-08	1.6166e-07	-0.115869
UKB_460K.body_HEIGHTz	GSE63648_12Combinedpcw_ac_me2_Hu_gain	large	0.00653816	0.0185252	0.00850593	2.83339	1.30097	0.160545	-2.63574e-08	1.4968e-07	-0.176091
UKB_460K.body_HEIGHTz	GSE63648_12Combinedpcw_ac_me2_Hu_gain	small	0.00534007	0.0147208	0.00753465	2.75667	1.41097	0.214611	-6.35237e-08	1.63404e-07	-0.388752
UKB_460K.body_HEIGHTz	GSE63648_12Combinedpcw_ac_me2_Hu_gain	original	0.00593593	0.0157307	0.0079092	2.65008	1.33243	0.217183	-7.18917e-08	1.50986e-07	-0.476147
UKB_460K.body_HEIGHTz	GSE63648_12Combinedpcw_ac_me2_Hu_gain	3	0.00538335	0.0147126	0.00764331	2.73299	1.41981	0.22414	-4.79493e-08	1.62694e-07	-0.294721
UKB_460K.body_HEIGHTz	GSE63648_12Combinedpcw_ac_me2_Hu_gain	2	0.00534259	0.00935866	0.00750425	1.75171	1.40461	0.592263	-1.71141e-07	1.59345e-07	-1.07403
UKB_460K.body_WHRadjBMIz	GSE63648_12Combinedpcw_ac_me2_Hu_gain	3	0.00538335	0.0232157	0.0094716	4.31251	1.75943	0.0639371	6.45056e-09	4.82264e-08	0.133756
UKB_460K.body_WHRadjBMIz	GSE63648_12Combinedpcw_ac_me2_Hu_gain	small	0.00534007	0.0202348	0.00953619	3.78923	1.78578	0.122293	-1.77456e-08	4.84392e-08	-0.366348
UKB_460K.body_WHRadjBMIz	GSE63648_12Combinedpcw_ac_me2_Hu_gain	large	0.00653816	0.0225587	0.0102878	3.45032	1.5735	0.123682	-1.54669e-08	4.22386e-08	-0.366179
UKB_460K.body_WHRadjBMIz	GSE63648_12Combinedpcw_ac_me2_Hu_gain	original	0.00593593	0.0206155	0.00967284	3.473	1.62954	0.133081	-2.76344e-08	4.33019e-08	-0.63818
UKB_460K.body_WHRadjBMIz	GSE63648_12Combinedpcw_ac_me2_Hu_gain	2	0.00534259	0.0169308	0.00902894	3.16903	1.69	0.202802	-3.01251e-08	4.60525e-08	-0.654148
UKB_460K.body_WHRadjBMIz	GSE63648_12Combinedpcw_ac_me2_Hu_gain	1	0.00538016	0.0116684	0.00898989	2.16879	1.67093	0.483783	-6.02366e-08	4.31639e-08	-1.39553
UKB_460K.bp_SYSTOLICadjMEDz	GSE63648_12Combinedpcw_ac_me2_Hu_gain	2	0.00534259	0.0207833	0.00621801	3.89013	1.16386	0.014139	-1.52324e-08	4.56793e-08	-0.333463
UKB_460K.bp_SYSTOLICadjMEDz	GSE63648_12Combinedpcw_ac_me2_Hu_gain	large	0.00653816	0.0236896	0.00719225	3.62329	1.10004	0.0179713	-1.61585e-08	4.40041e-08	-0.367205
UKB_460K.bp_SYSTOLICadjMEDz	GSE63648_12Combinedpcw_ac_me2_Hu_gain	small	0.00534007	0.0217281	0.00705891	4.06888	1.32188	0.0215122	-1.68978e-08	5.30992e-08	-0.318231
UKB_460K.bp_SYSTOLICadjMEDz	GSE63648_12Combinedpcw_ac_me2_Hu_gain	original	0.00593593	0.0223236	0.00725688	3.76076	1.22253	0.0251381	-2.71912e-08	4.80303e-08	-0.566127
UKB_460K.bp_SYSTOLICadjMEDz	GSE63648_12Combinedpcw_ac_me2_Hu_gain	1	0.00538016	0.0214295	0.00740128	3.98306	1.37566	0.0317134	-1.038e-08	5.43215e-08	-0.191085
UKB_460K.bp_SYSTOLICadjMEDz	GSE63648_12Combinedpcw_ac_me2_Hu_gain	3	0.00538335	0.0206042	0.00721375	3.82739	1.34001	0.0361174	-1.50745e-08	5.52668e-08	-0.272758
UKB_460K.cov_SMOKING_STATUS	GSE63648_12Combinedpcw_ac_me2_Hu_gain	original	0.00593593	0.0154165	0.00610278	2.59715	1.02811	0.121591	5.77342e-09	1.8206e-08	0.317116
UKB_460K.cov_SMOKING_STATUS	GSE63648_12Combinedpcw_ac_me2_Hu_gain	small	0.00534007	0.0132422	0.00602347	2.47977	1.12798	0.190317	-7.19329e-09	2.04119e-08	-0.352407
UKB_460K.cov_SMOKING_STATUS	GSE63648_12Combinedpcw_ac_me2_Hu_gain	2	0.00534259	0.0127848	0.00579071	2.393	1.08388	0.199386	-6.09605e-09	1.95648e-08	-0.311582
UKB_460K.cov_SMOKING_STATUS	GSE63648_12Combinedpcw_ac_me2_Hu_gain	3	0.00538335	0.012386	0.00580165	2.30081	1.0777	0.227945	-7.13431e-09	1.93159e-08	-0.36935
UKB_460K.cov_SMOKING_STATUS	GSE63648_12Combinedpcw_ac_me2_Hu_gain	large	0.00653816	0.0138018	0.00614297	2.11096	0.939556	0.237994	-9.13416e-09	1.70932e-08	-0.534375
UKB_460K.cov_SMOKING_STATUS	GSE63648_12Combinedpcw_ac_me2_Hu_gain	1	0.00538016	0.00900748	0.00535177	1.6742	0.994722	0.498053	-1.94172e-08	1.79927e-08	-1.07917
UKB_460K.disease_AID_SURE	GSE63648_12Combinedpcw_ac_me2_Hu_gain	large	0.00653816	0.0444643	0.0351027	6.80074	5.36889	0.277594	6.74596e-09	9.09073e-09	0.74207
UKB_460K.disease_AID_SURE	GSE63648_12Combinedpcw_ac_me2_Hu_gain	2	0.00534259	0.0390977	0.0345819	7.31813	6.47288	0.324431	7.77326e-09	1.08114e-08	0.71899
UKB_460K.disease_AID_SURE	GSE63648_12Combinedpcw_ac_me2_Hu_gain	3	0.00538335	0.0379456	0.0333763	7.04869	6.19992	0.324541	7.38083e-09	1.02952e-08	0.716918
UKB_460K.disease_AID_SURE	GSE63648_12Combinedpcw_ac_me2_Hu_gain	small	0.00534007	0.0335483	0.03488	6.28236	6.53176	0.417587	6.2493e-09	1.11118e-08	0.562402
UKB_460K.disease_AID_SURE	GSE63648_12Combinedpcw_ac_me2_Hu_gain	1	0.00538016	0.0329048	0.0351765	6.11594	6.53819	0.430899	5.65719e-09	1.0989e-08	0.514803
UKB_460K.disease_AID_SURE	GSE63648_12Combinedpcw_ac_me2_Hu_gain	original	0.00593593	0.0335466	0.0351928	5.65145	5.92878	0.431256	4.10116e-09	9.9419e-09	0.412513
UKB_460K.disease_ALLERGY_ECZEMA_DIAGNOSED	GSE63648_12Combinedpcw_ac_me2_Hu_gain	large	0.00653816	0.0122103	0.00816027	1.86754	1.2481	0.484592	3.66407e-10	1.83858e-08	0.0199288
UKB_460K.disease_ALLERGY_ECZEMA_DIAGNOSED	GSE63648_12Combinedpcw_ac_me2_Hu_gain	2	0.00534259	0.0104708	0.00773601	1.95987	1.44799	0.505124	2.35217e-09	2.08702e-08	0.112705
UKB_460K.disease_ALLERGY_ECZEMA_DIAGNOSED	GSE63648_12Combinedpcw_ac_me2_Hu_gain	3	0.00538335	0.0101932	0.00780489	1.89347	1.44982	0.535955	1.43631e-09	2.10612e-08	0.0681972
UKB_460K.disease_ALLERGY_ECZEMA_DIAGNOSED	GSE63648_12Combinedpcw_ac_me2_Hu_gain	small	0.00534007	0.0100656	0.0078804	1.88492	1.47571	0.546274	1.15594e-09	2.16752e-08	0.0533302
UKB_460K.disease_ALLERGY_ECZEMA_DIAGNOSED	GSE63648_12Combinedpcw_ac_me2_Hu_gain	1	0.00538016	0.00944765	0.00817238	1.75602	1.51898	0.617039	-1.53625e-09	2.22486e-08	-0.0690494
UKB_460K.disease_ALLERGY_ECZEMA_DIAGNOSED	GSE63648_12Combinedpcw_ac_me2_Hu_gain	original	0.00593593	0.00938976	0.00833793	1.58185	1.40466	0.677105	-1.28068e-08	2.08361e-08	-0.614645
UKB_460K.disease_DERMATOLOGY	GSE63648_12Combinedpcw_ac_me2_Hu_gain	1	0.00538016	-0.0503874	0.0227828	-9.3654	4.23459	0.0100422	-2.5486e-08	8.55483e-09	-2.97913
UKB_460K.disease_DERMATOLOGY	GSE63648_12Combinedpcw_ac_me2_Hu_gain	small	0.00534007	-0.0484783	0.0266753	-9.07821	4.99531	0.0339749	-2.46097e-08	1.02e-08	-2.41271
UKB_460K.disease_DERMATOLOGY	GSE63648_12Combinedpcw_ac_me2_Hu_gain	large	0.00653816	-0.0470262	0.027749	-7.19258	4.24416	0.0421196	-2.09247e-08	8.70055e-09	-2.40499
UKB_460K.disease_DERMATOLOGY	GSE63648_12Combinedpcw_ac_me2_Hu_gain	original	0.00593593	-0.0477756	0.027895	-8.04855	4.69934	0.0431832	-2.52059e-08	9.58229e-09	-2.63046
UKB_460K.disease_DERMATOLOGY	GSE63648_12Combinedpcw_ac_me2_Hu_gain	2	0.00534259	-0.0448425	0.0275789	-8.3934	5.1621	0.0589714	-2.30966e-08	1.06224e-08	-2.17432
UKB_460K.disease_DERMATOLOGY	GSE63648_12Combinedpcw_ac_me2_Hu_gain	3	0.00538335	-0.0261148	0.0277203	-4.85103	5.14927	0.244699	-1.53581e-08	1.08209e-08	-1.4193
UKB_460K.disease_HI_CHOL_SELF_REP	GSE63648_12Combinedpcw_ac_me2_Hu_gain	large	0.00653816	0.0438099	0.0216802	6.70064	3.31595	0.0838751	3.70776e-08	2.95679e-08	1.25398
UKB_460K.disease_HI_CHOL_SELF_REP	GSE63648_12Combinedpcw_ac_me2_Hu_gain	2	0.00534259	0.041109	0.0221048	7.69459	4.13746	0.103814	4.61857e-08	3.68888e-08	1.25203
UKB_460K.disease_HI_CHOL_SELF_REP	GSE63648_12Combinedpcw_ac_me2_Hu_gain	1	0.00538016	0.0400327	0.0220316	7.4408	4.09497	0.112446	4.36416e-08	3.61876e-08	1.20598
UKB_460K.disease_HI_CHOL_SELF_REP	GSE63648_12Combinedpcw_ac_me2_Hu_gain	small	0.00534007	0.0394886	0.021937	7.39477	4.108	0.116037	4.47062e-08	3.70075e-08	1.20803
UKB_460K.disease_HI_CHOL_SELF_REP	GSE63648_12Combinedpcw_ac_me2_Hu_gain	original	0.00593593	0.0394154	0.0218744	6.64015	3.68508	0.122902	3.39184e-08	3.21955e-08	1.05351
UKB_460K.disease_HI_CHOL_SELF_REP	GSE63648_12Combinedpcw_ac_me2_Hu_gain	3	0.00538335	0.0387199	0.02201	7.19254	4.08853	0.126522	4.23111e-08	3.65348e-08	1.1581
UKB_460K.disease_HYPOTHYROIDISM_SELF_REP	GSE63648_12Combinedpcw_ac_me2_Hu_gain	3	0.00538335	0.0343258	0.0476619	6.37629	8.85358	0.540887	5.29428e-08	7.52307e-08	0.70374
UKB_460K.disease_HYPOTHYROIDISM_SELF_REP	GSE63648_12Combinedpcw_ac_me2_Hu_gain	2	0.00534259	0.0316629	0.0472147	5.92652	8.83743	0.574477	4.855e-08	7.50069e-08	0.647274
UKB_460K.disease_HYPOTHYROIDISM_SELF_REP	GSE63648_12Combinedpcw_ac_me2_Hu_gain	1	0.00538016	0.0260997	0.0421099	4.85111	7.82688	0.62007	3.77536e-08	6.54855e-08	0.576519
UKB_460K.disease_HYPOTHYROIDISM_SELF_REP	GSE63648_12Combinedpcw_ac_me2_Hu_gain	large	0.00653816	0.0286854	0.0475252	4.38738	7.2689	0.638488	3.30892e-08	6.15021e-08	0.538017
UKB_460K.disease_HYPOTHYROIDISM_SELF_REP	GSE63648_12Combinedpcw_ac_me2_Hu_gain	small	0.00534007	0.0259956	0.0467686	4.86804	8.75805	0.656136	3.83708e-08	7.33192e-08	0.523338
UKB_460K.disease_HYPOTHYROIDISM_SELF_REP	GSE63648_12Combinedpcw_ac_me2_Hu_gain	original	0.00593593	0.02251	0.0465699	3.79216	7.84542	0.719391	1.39384e-08	6.51841e-08	0.213831
UKB_460K.disease_RESPIRATORY_ENT	GSE63648_12Combinedpcw_ac_me2_Hu_gain	large	0.00653816	0.0151448	0.0127424	2.31637	1.94892	0.499845	-2.27923e-09	2.03018e-08	-0.112268
UKB_460K.disease_RESPIRATORY_ENT	GSE63648_12Combinedpcw_ac_me2_Hu_gain	small	0.00534007	0.0129584	0.0114726	2.42663	2.14839	0.507014	-2.52696e-09	2.25911e-08	-0.111856
UKB_460K.disease_RESPIRATORY_ENT	GSE63648_12Combinedpcw_ac_me2_Hu_gain	3	0.00538335	0.0120715	0.0119872	2.24238	2.22672	0.576428	-3.15101e-09	2.3323e-08	-0.135103
UKB_460K.disease_RESPIRATORY_ENT	GSE63648_12Combinedpcw_ac_me2_Hu_gain	original	0.00593593	0.0120488	0.0121132	2.02981	2.04066	0.613732	-1.12481e-08	2.15702e-08	-0.521466
UKB_460K.disease_RESPIRATORY_ENT	GSE63648_12Combinedpcw_ac_me2_Hu_gain	1	0.00538016	0.00984361	0.0122969	1.82961	2.2856	0.716215	-8.35489e-09	2.3432e-08	-0.356559
UKB_460K.disease_RESPIRATORY_ENT	GSE63648_12Combinedpcw_ac_me2_Hu_gain	2	0.00534259	0.00659061	0.0103561	1.2336	1.93841	0.903846	-1.41932e-08	2.10652e-08	-0.673774
UKB_460K.disease_T2D	GSE63648_12Combinedpcw_ac_me2_Hu_gain	1	0.00538016	-0.0156749	0.0134773	-2.91346	2.50501	0.117601	-4.9018e-08	2.14684e-08	-2.28327
UKB_460K.disease_T2D	GSE63648_12Combinedpcw_ac_me2_Hu_gain	original	0.00593593	-0.00648755	0.0148498	-1.09293	2.50169	0.403594	-3.59414e-08	2.06749e-08	-1.73841
UKB_460K.disease_T2D	GSE63648_12Combinedpcw_ac_me2_Hu_gain	small	0.00534007	-0.00535178	0.0147978	-1.00219	2.77108	0.470945	-3.3285e-08	2.32076e-08	-1.43423
UKB_460K.disease_T2D	GSE63648_12Combinedpcw_ac_me2_Hu_gain	2	0.00534259	-0.00418974	0.0144551	-0.784215	2.70563	0.510502	-3.07427e-08	2.27142e-08	-1.35346
UKB_460K.disease_T2D	GSE63648_12Combinedpcw_ac_me2_Hu_gain	large	0.00653816	-0.00347049	0.0152417	-0.530805	2.3312	0.512485	-2.84229e-08	1.99086e-08	-1.42767
UKB_460K.disease_T2D	GSE63648_12Combinedpcw_ac_me2_Hu_gain	3	0.00538335	-0.00133449	0.0140688	-0.247892	2.6134	0.634014	-2.6131e-08	2.20294e-08	-1.18619
UKB_460K.lung_FEV1FVCzSMOKE	GSE63648_12Combinedpcw_ac_me2_Hu_gain	large	0.00653816	0.0225905	0.00827296	3.45518	1.26533	0.0535059	-1.96099e-08	6.01075e-08	-0.326246
UKB_460K.lung_FEV1FVCzSMOKE	GSE63648_12Combinedpcw_ac_me2_Hu_gain	small	0.00534007	0.0207315	0.00807912	3.88225	1.51292	0.0576158	-2.04827e-08	7.2035e-08	-0.284344
UKB_460K.lung_FEV1FVCzSMOKE	GSE63648_12Combinedpcw_ac_me2_Hu_gain	original	0.00593593	0.0216057	0.00832059	3.63983	1.40173	0.0605744	-2.17818e-08	6.64665e-08	-0.327711
UKB_460K.lung_FEV1FVCzSMOKE	GSE63648_12Combinedpcw_ac_me2_Hu_gain	1	0.00538016	0.0197673	0.00784586	3.67411	1.45829	0.0675457	-1.91465e-08	6.86274e-08	-0.278992
UKB_460K.lung_FEV1FVCzSMOKE	GSE63648_12Combinedpcw_ac_me2_Hu_gain	3	0.00538335	0.0179339	0.00799985	3.33137	1.48604	0.116733	-3.43282e-08	7.06329e-08	-0.486008
UKB_460K.lung_FEV1FVCzSMOKE	GSE63648_12Combinedpcw_ac_me2_Hu_gain	2	0.00534259	0.0155304	0.00675931	2.90691	1.26518	0.132304	-5.70781e-08	5.98692e-08	-0.95338
UKB_460K.lung_FVCzSMOKE	GSE63648_12Combinedpcw_ac_me2_Hu_gain	3	0.00538335	0.0265468	0.00606367	4.93129	1.12637	0.000696649	6.74192e-08	4.71631e-08	1.42949
UKB_460K.lung_FVCzSMOKE	GSE63648_12Combinedpcw_ac_me2_Hu_gain	original	0.00593593	0.0272759	0.00618546	4.59505	1.04204	0.000802116	4.75541e-08	4.26494e-08	1.115
UKB_460K.lung_FVCzSMOKE	GSE63648_12Combinedpcw_ac_me2_Hu_gain	large	0.00653816	0.028778	0.00649389	4.40154	0.993229	0.000855437	5.08195e-08	4.15315e-08	1.22364
UKB_460K.lung_FVCzSMOKE	GSE63648_12Combinedpcw_ac_me2_Hu_gain	small	0.00534007	0.0252672	0.00595554	4.73162	1.11525	0.00113638	4.992e-08	4.64812e-08	1.07398
UKB_460K.lung_FVCzSMOKE	GSE63648_12Combinedpcw_ac_me2_Hu_gain	2	0.00534259	0.0234788	0.00561185	4.39465	1.0504	0.00169829	4.32215e-08	4.29039e-08	1.0074
UKB_460K.lung_FVCzSMOKE	GSE63648_12Combinedpcw_ac_me2_Hu_gain	1	0.00538016	0.0255964	0.00635581	4.75755	1.18134	0.00188696	5.85155e-08	4.88061e-08	1.19894
UKB_460K.mental_NEUROTICISM	GSE63648_12Combinedpcw_ac_me2_Hu_gain	original	0.00593593	0.0268501	0.00868441	4.52332	1.46303	0.0178243	4.74977e-08	2.92221e-08	1.6254
UKB_460K.mental_NEUROTICISM	GSE63648_12Combinedpcw_ac_me2_Hu_gain	3	0.00538335	0.0250072	0.00849058	4.64528	1.57719	0.0225951	3.99434e-08	3.12781e-08	1.27704
UKB_460K.mental_NEUROTICISM	GSE63648_12Combinedpcw_ac_me2_Hu_gain	1	0.00538016	0.0217405	0.00718996	4.04086	1.33638	0.0249303	2.70428e-08	2.64646e-08	1.02185
UKB_460K.mental_NEUROTICISM	GSE63648_12Combinedpcw_ac_me2_Hu_gain	small	0.00534007	0.0232874	0.00830591	4.36088	1.55539	0.0329498	3.0913e-08	3.07904e-08	1.00398
UKB_460K.mental_NEUROTICISM	GSE63648_12Combinedpcw_ac_me2_Hu_gain	2	0.00534259	0.0232782	0.00860089	4.35711	1.60987	0.0396964	3.37492e-08	3.21951e-08	1.04827
UKB_460K.mental_NEUROTICISM	GSE63648_12Combinedpcw_ac_me2_Hu_gain	large	0.00653816	0.02466	0.00875391	3.77171	1.3389	0.0409695	2.45879e-08	2.67811e-08	0.918105
UKB_460K.other_MORNINGPERSON	GSE63648_12Combinedpcw_ac_me2_Hu_gain	original	0.00593593	0.0210778	0.00587169	3.55089	0.989178	0.0108674	2.90373e-08	1.81149e-08	1.60295
UKB_460K.other_MORNINGPERSON	GSE63648_12Combinedpcw_ac_me2_Hu_gain	small	0.00534007	0.0195194	0.00579237	3.65527	1.0847	0.0155916	2.23563e-08	1.99785e-08	1.11902
UKB_460K.other_MORNINGPERSON	GSE63648_12Combinedpcw_ac_me2_Hu_gain	1	0.00538016	0.0177991	0.00550195	3.30829	1.02264	0.025461	1.74669e-08	1.89113e-08	0.923622
UKB_460K.other_MORNINGPERSON	GSE63648_12Combinedpcw_ac_me2_Hu_gain	large	0.00653816	0.0199714	0.00597215	3.05459	0.91343	0.0261433	1.44403e-08	1.70498e-08	0.846949
UKB_460K.other_MORNINGPERSON	GSE63648_12Combinedpcw_ac_me2_Hu_gain	2	0.00534259	0.0180166	0.0056688	3.37226	1.06106	0.0272428	1.88112e-08	1.96225e-08	0.95865
UKB_460K.other_MORNINGPERSON	GSE63648_12Combinedpcw_ac_me2_Hu_gain	3	0.00538335	0.0167512	0.00549964	3.11167	1.0216	0.0400389	1.43786e-08	1.86626e-08	0.770447
UKB_460K.pigment_HAIR	GSE63648_12Combinedpcw_ac_me2_Hu_gain	1	0.00538016	-0.0185563	0.0194441	-3.44902	3.61404	0.247833	-1.75264e-07	1.0976e-07	-1.59679
UKB_460K.pigment_HAIR	GSE63648_12Combinedpcw_ac_me2_Hu_gain	original	0.00593593	-0.020027	0.0226554	-3.37386	3.81665	0.280861	-1.80707e-07	1.2178e-07	-1.48388
UKB_460K.pigment_HAIR	GSE63648_12Combinedpcw_ac_me2_Hu_gain	small	0.00534007	-0.0186171	0.0216703	-3.48631	4.05806	0.29722	-1.73055e-07	1.21849e-07	-1.42025
UKB_460K.pigment_HAIR	GSE63648_12Combinedpcw_ac_me2_Hu_gain	3	0.00538335	-0.0169449	0.0211871	-3.14764	3.93567	0.319164	-1.6279e-07	1.20352e-07	-1.35262
UKB_460K.pigment_HAIR	GSE63648_12Combinedpcw_ac_me2_Hu_gain	large	0.00653816	-0.0142069	0.0229184	-2.17292	3.50533	0.389998	-1.38112e-07	1.08946e-07	-1.26771
UKB_460K.pigment_HAIR	GSE63648_12Combinedpcw_ac_me2_Hu_gain	2	0.00534259	-0.0117372	0.0215483	-2.19692	4.03331	0.446309	-1.36322e-07	1.22008e-07	-1.11732
UKB_460K.pigment_SKIN	GSE63648_12Combinedpcw_ac_me2_Hu_gain	3	0.00538335	0.020889	0.0454283	3.8803	8.43866	0.726543	3.49689e-08	1.24027e-07	0.281945
UKB_460K.pigment_SKIN	GSE63648_12Combinedpcw_ac_me2_Hu_gain	large	0.00653816	0.0213495	0.0486896	3.26536	7.44699	0.755661	2.40855e-08	1.11902e-07	0.215237
UKB_460K.pigment_SKIN	GSE63648_12Combinedpcw_ac_me2_Hu_gain	2	0.00534259	0.0156882	0.0465761	2.93644	8.71789	0.821091	2.001e-08	1.29285e-07	0.154774
UKB_460K.pigment_SKIN	GSE63648_12Combinedpcw_ac_me2_Hu_gain	small	0.00534007	0.0129714	0.0449784	2.42907	8.42281	0.863071	1.43248e-08	1.23887e-07	0.115629
UKB_460K.pigment_SKIN	GSE63648_12Combinedpcw_ac_me2_Hu_gain	original	0.00593593	0.0128876	0.0462816	2.17112	7.79687	0.878746	1.30061e-08	1.17702e-07	0.1105
UKB_460K.pigment_SKIN	GSE63648_12Combinedpcw_ac_me2_Hu_gain	1	0.00538016	0.00315906	0.0396268	0.587168	7.36535	0.955229	-1.58365e-08	1.10461e-07	-0.143367
UKB_460K.pigment_SUNBURN	GSE63648_12Combinedpcw_ac_me2_Hu_gain	1	0.00538016	-0.00440371	0.0240142	-0.818508	4.46348	0.682151	-3.1938e-08	5.40661e-08	-0.590721
UKB_460K.pigment_SUNBURN	GSE63648_12Combinedpcw_ac_me2_Hu_gain	small	0.00534007	0.00136908	0.0260277	0.256379	4.87404	0.876722	-1.62711e-08	5.81806e-08	-0.279666
UKB_460K.pigment_SUNBURN	GSE63648_12Combinedpcw_ac_me2_Hu_gain	original	0.00593593	0.00213839	0.0263276	0.360245	4.4353	0.883278	-1.47228e-08	5.37125e-08	-0.274103
UKB_460K.pigment_SUNBURN	GSE63648_12Combinedpcw_ac_me2_Hu_gain	2	0.00534259	0.00295296	0.0254481	0.552722	4.76325	0.923644	-1.3745e-08	5.85585e-08	-0.234723
UKB_460K.pigment_SUNBURN	GSE63648_12Combinedpcw_ac_me2_Hu_gain	3	0.00538335	0.00470401	0.023132	0.873807	4.29696	0.976046	-8.58078e-09	5.19999e-08	-0.165015
UKB_460K.pigment_SUNBURN	GSE63648_12Combinedpcw_ac_me2_Hu_gain	large	0.00653816	0.00621674	0.0248959	0.95084	3.80778	0.989467	-9.22677e-09	4.72789e-08	-0.195156
UKB_460K.pigment_TANNING	GSE63648_12Combinedpcw_ac_me2_Hu_gain	1	0.00538016	-0.0188608	0.0307995	-3.50562	5.72463	0.445141	-7.02199e-08	8.18092e-08	-0.858337
UKB_460K.pigment_TANNING	GSE63648_12Combinedpcw_ac_me2_Hu_gain	original	0.00593593	-0.00727423	0.0360861	-1.22546	6.07927	0.716136	-3.68388e-08	8.93778e-08	-0.412169
UKB_460K.pigment_TANNING	GSE63648_12Combinedpcw_ac_me2_Hu_gain	small	0.00534007	-0.00492702	0.0348227	-0.922651	6.52101	0.76902	-2.88444e-08	9.17412e-08	-0.31441
UKB_460K.pigment_TANNING	GSE63648_12Combinedpcw_ac_me2_Hu_gain	2	0.00534259	-0.00440767	0.0348751	-0.825007	6.52777	0.780314	-3.07175e-08	9.46137e-08	-0.324663
UKB_460K.pigment_TANNING	GSE63648_12Combinedpcw_ac_me2_Hu_gain	large	0.00653816	0.000809223	0.0361468	0.123769	5.52859	0.873631	-1.96963e-08	8.09679e-08	-0.24326
UKB_460K.pigment_TANNING	GSE63648_12Combinedpcw_ac_me2_Hu_gain	3	0.00538335	0.000889412	0.0332172	0.165215	6.17036	0.892029	-1.55998e-08	8.80853e-08	-0.177099
UKB_460K.repro_MENARCHE_AGE	GSE63648_12Combinedpcw_ac_me2_Hu_gain	2	0.00534259	0.0164557	0.00625427	3.0801	1.17064	0.0739139	2.76061e-08	5.23438e-08	0.527401
UKB_460K.repro_MENARCHE_AGE	GSE63648_12Combinedpcw_ac_me2_Hu_gain	small	0.00534007	0.0165798	0.00661425	3.1048	1.23861	0.087587	2.34909e-08	5.55109e-08	0.423176
UKB_460K.repro_MENARCHE_AGE	GSE63648_12Combinedpcw_ac_me2_Hu_gain	3	0.00538335	0.0158102	0.00629811	2.93686	1.16992	0.0959542	2.33047e-08	5.21749e-08	0.446665
UKB_460K.repro_MENARCHE_AGE	GSE63648_12Combinedpcw_ac_me2_Hu_gain	original	0.00593593	0.0167833	0.00661035	2.82741	1.11362	0.0989963	2.77581e-08	4.96003e-08	0.559636
UKB_460K.repro_MENARCHE_AGE	GSE63648_12Combinedpcw_ac_me2_Hu_gain	1	0.00538016	0.0149827	0.00621746	2.78481	1.15563	0.120452	1.42601e-08	5.17371e-08	0.275627
UKB_460K.repro_MENARCHE_AGE	GSE63648_12Combinedpcw_ac_me2_Hu_gain	large	0.00653816	0.0165315	0.00662559	2.52847	1.01337	0.12978	7.13289e-09	4.53223e-08	0.157381
UKB_460K.repro_MENOPAUSE_AGE	GSE63648_12Combinedpcw_ac_me2_Hu_gain	3	0.00538335	0.0170587	0.0180797	3.16879	3.35844	0.519721	3.17533e-08	6.33025e-08	0.501611
UKB_460K.repro_MENOPAUSE_AGE	GSE63648_12Combinedpcw_ac_me2_Hu_gain	large	0.00653816	0.0143217	0.0196552	2.19049	3.00623	0.692712	1.22626e-08	5.71864e-08	0.214431
UKB_460K.repro_MENOPAUSE_AGE	GSE63648_12Combinedpcw_ac_me2_Hu_gain	1	0.00538016	0.0121978	0.0189309	2.26719	3.51865	0.718864	1.25327e-08	6.67922e-08	0.187638
UKB_460K.repro_MENOPAUSE_AGE	GSE63648_12Combinedpcw_ac_me2_Hu_gain	original	0.00593593	0.012174	0.0190241	2.05091	3.20491	0.743187	1.19482e-08	6.03332e-08	0.198038
UKB_460K.repro_MENOPAUSE_AGE	GSE63648_12Combinedpcw_ac_me2_Hu_gain	2	0.00534259	0.00931046	0.0184127	1.74269	3.44641	0.829379	2.57327e-09	6.48955e-08	0.0396525
UKB_460K.repro_MENOPAUSE_AGE	GSE63648_12Combinedpcw_ac_me2_Hu_gain	small	0.00534007	0.00886244	0.0181637	1.65961	3.4014	0.846166	8.02861e-10	6.37429e-08	0.0125953
1108	GSE63648_7pcw	large	0.00929987	0.0398066	0.0194016	4.28034	2.08622	0.100781	5.12786e-08	8.81252e-08	0.581884
1108	GSE63648_7pcw	small	0.00764197	0.0344582	0.0192388	4.50908	2.51752	0.149313	5.71498e-08	1.07954e-07	0.529392
1357	GSE63648_7pcw	small	0.00764197	0.0321236	0.0198225	4.20358	2.5939	0.214345	8.09575e-08	1.21821e-07	0.664561
1357	GSE63648_7pcw	large	0.00929987	0.0338449	0.020495	3.63928	2.20379	0.22823	5.87705e-08	1.03576e-07	0.567414
1391	GSE63648_7pcw	large	0.00929987	0.0170677	0.0197157	1.83526	2.12	0.69228	-1.04426e-07	1.55665e-07	-0.67084
1391	GSE63648_7pcw	small	0.00764197	0.0152518	0.020107	1.9958	2.63113	0.703681	-1.12091e-07	1.92111e-07	-0.583473
1437	GSE63648_7pcw	large	0.00929987	0.0367126	0.0236636	3.94764	2.54451	0.244762	5.26246e-08	1.45915e-07	0.360653
1437	GSE63648_7pcw	small	0.00764197	0.0285799	0.0223306	3.73985	2.92209	0.346076	2.63191e-08	1.66611e-07	0.157967
1443	GSE63648_7pcw	large	0.00929987	0.0344056	0.0271134	3.69958	2.91546	0.357109	3.79817e-08	1.35558e-07	0.280187
1443	GSE63648_7pcw	small	0.00764197	0.0292357	0.0268296	3.82567	3.51083	0.422931	5.0023e-08	1.62613e-07	0.307619
1474	GSE63648_7pcw	large	0.00929987	0.0231257	0.0149257	2.48667	1.60493	0.354354	-3.13164e-08	9.79127e-08	-0.31984
1474	GSE63648_7pcw	small	0.00764197	0.016405	0.0145432	2.1467	1.90307	0.547122	-6.52019e-08	1.15197e-07	-0.566002
1545	GSE63648_7pcw	large	0.00929987	0.0190844	0.0134329	2.05211	1.44441	0.467108	-1.05087e-07	1.01151e-07	-1.03892
1545	GSE63648_7pcw	small	0.00764197	0.0163922	0.0135707	2.14503	1.77581	0.519057	-1.15753e-07	1.2316e-07	-0.939859
1768	GSE63648_7pcw	small	0.00764197	0.00249974	0.0133186	0.327106	1.74283	0.70012	-1.9906e-07	1.12031e-07	-1.77683
1768	GSE63648_7pcw	large	0.00929987	0.0101288	0.0134186	1.08913	1.44288	0.950757	-1.31947e-07	9.33714e-08	-1.41314
1904	GSE63648_7pcw	small	0.00764197	-0.015163	0.015756	-1.98417	2.06177	0.151897	-4.04743e-07	1.50037e-07	-2.69763
1904	GSE63648_7pcw	large	0.00929987	-0.00916177	0.0162076	-0.98515	1.74278	0.257904	-3.12274e-07	1.27481e-07	-2.44956
1995	GSE63648_7pcw	large	0.00929987	0.0466094	0.0128312	5.01184	1.37972	0.00409257	8.70714e-08	9.77949e-08	0.890347
1995	GSE63648_7pcw	small	0.00764197	0.0421838	0.0130932	5.52001	1.71333	0.00858393	1.03053e-07	1.19352e-07	0.863436
2121	GSE63648_7pcw	large	0.00929987	0.0737382	0.0204982	7.92895	2.20414	0.00144951	2.60178e-07	1.12933e-07	2.30382
2121	GSE63648_7pcw	small	0.00764197	0.0673915	0.0197053	8.8186	2.57856	0.0020391	3.02964e-07	1.31168e-07	2.30974
2136	GSE63648_7pcw	large	0.00929987	0.0395607	0.0465505	4.2539	5.0055	0.516912	-4.26598e-09	8.30177e-08	-0.0513864
2136	GSE63648_7pcw	small	0.00764197	0.0298234	0.0455745	3.90258	5.96371	0.62776	-1.40328e-08	9.88734e-08	-0.141927
2155	GSE63648_7pcw	small	0.00764197	-0.0287973	0.0247668	-3.7683	3.24089	0.126265	-2.04215e-07	9.91521e-08	-2.05961
2155	GSE63648_7pcw	large	0.00929987	-0.0238707	0.0253442	-2.56677	2.72522	0.1797	-1.60495e-07	8.53887e-08	-1.87959
3919	GSE63648_7pcw	large	0.00929987	0.0304066	0.0156852	3.26957	1.6866	0.167173	-4.01062e-09	1.04368e-07	-0.0384278
3919	GSE63648_7pcw	small	0.00764197	0.0249624	0.0156905	3.26649	2.0532	0.259774	-3.15424e-08	1.26713e-07	-0.248928
0343	GSE63648_7pcw	small	0.00764197	0.0592899	0.0240954	7.75846	3.15304	0.035057	2.77258e-07	2.26605e-07	1.22353
0343	GSE63648_7pcw	original	0.00845775	0.0602477	0.0249346	7.12337	2.94813	0.0409988	2.46044e-07	2.11778e-07	1.1618
0343	GSE63648_7pcw	large	0.00929987	0.0604855	0.02503	6.5039	2.69144	0.0443037	2.16265e-07	1.93588e-07	1.11714
0805	GSE63648_7pcw	small	0.00764197	0.0315638	0.0152665	4.13032	1.99771	0.12206	-1.59918e-08	1.39772e-07	-0.114413
0805	GSE63648_7pcw	original	0.00845775	0.0312152	0.015279	3.69073	1.8065	0.140824	-2.93482e-08	1.26958e-07	-0.231164
0805	GSE63648_7pcw	large	0.00929987	0.0309254	0.0154147	3.32536	1.65751	0.164641	-3.62009e-08	1.16767e-07	-0.310026
1108	GSE63648_7pcw	original	0.00845775	0.0378382	0.0193111	4.47379	2.28324	0.11279	5.69452e-08	9.7012e-08	0.586991
1357	GSE63648_7pcw	original	0.00845775	0.0342536	0.0204262	4.04997	2.41508	0.203681	7.62509e-08	1.13481e-07	0.671925
1391	GSE63648_7pcw	original	0.00845775	0.0163182	0.0202123	1.92938	2.3898	0.695976	-1.08641e-07	1.74964e-07	-0.620934
1437	GSE63648_7pcw	original	0.00845775	0.0309794	0.0226947	3.66284	2.68331	0.318737	2.77616e-08	1.53558e-07	0.180789
1443	GSE63648_7pcw	original	0.00845775	0.0307813	0.0265998	3.63942	3.14502	0.403759	3.86888e-08	1.45913e-07	0.26515
1474	GSE63648_7pcw	original	0.00845775	0.0199447	0.0147504	2.35816	1.74401	0.436465	-4.64506e-08	1.05865e-07	-0.43877
1545	GSE63648_7pcw	original	0.00845775	0.0178494	0.0133951	2.11042	1.58376	0.483742	-1.10764e-07	1.10516e-07	-1.00224
1768	GSE63648_7pcw	original	0.00845775	0.00644283	0.0133496	0.761767	1.57839	0.880173	-1.63059e-07	1.02057e-07	-1.59772
1904	GSE63648_7pcw	original	0.00845775	-0.010997	0.016088	-1.30023	1.90216	0.229776	-3.46506e-07	1.38667e-07	-2.49884
1995	GSE63648_7pcw	original	0.00845775	0.0456319	0.0129116	5.39528	1.5266	0.00432656	1.03096e-07	1.0738e-07	0.960097
2121	GSE63648_7pcw	original	0.00845775	0.0716099	0.019875	8.46678	2.34992	0.0011848	2.86167e-07	1.1953e-07	2.39411
2136	GSE63648_7pcw	original	0.00845775	0.0370928	0.0463335	4.38566	5.47823	0.537586	-4.61759e-09	9.05253e-08	-0.0510089
2155	GSE63648_7pcw	original	0.00845775	-0.0290645	0.0250013	-3.43643	2.95602	0.120582	-1.91234e-07	9.14394e-08	-2.09137
3919	GSE63648_7pcw	original	0.00845775	0.027121	0.0156249	3.20664	1.8474	0.221551	-2.21818e-08	1.14316e-07	-0.194039
Arms.Calculated_Height	GSE63648_7pcw	large	0.00929987	0.072576	0.022274	7.80398	2.39509	0.00593399	3.45925e-07	1.85607e-07	1.86375
Arms.Calculated_Height	GSE63648_7pcw	small	0.00764197	0.067158	0.0215039	8.78805	2.81392	0.00726517	3.97896e-07	2.16975e-07	1.83383
Arms.Calculated_Height	GSE63648_7pcw	original	0.00845775	0.0676122	0.0215819	7.99411	2.55173	0.00786802	3.48e-07	1.98e-07	1.76121
Arms.Legs	GSE63648_7pcw	large	0.00929987	0.0934969	0.0208802	10.0536	2.24521	7.5506e-05	5.14491e-07	1.71266e-07	3.00404
Arms.Legs	GSE63648_7pcw	original	0.00845775	0.0888475	0.0205622	10.5049	2.43116	0.000117921	5.36e-07	1.85e-07	2.89547
Arms.Legs	GSE63648_7pcw	small	0.00764197	0.0852921	0.0200434	11.161	2.6228	0.000140643	5.72428e-07	1.99874e-07	2.86394
Hip_Width.Calculated_Height	GSE63648_7pcw	large	0.00929987	0.0984227	0.0236495	10.5832	2.54299	0.000165432	4.30764e-07	1.4614e-07	2.94762
Hip_Width.Calculated_Height	GSE63648_7pcw	small	0.00764197	0.0956431	0.0236118	12.5155	3.08975	0.000185496	5.22174e-07	1.76947e-07	2.95102
Hip_Width.Calculated_Height	GSE63648_7pcw	original	0.00845775	0.0955738	0.0235952	11.3001	2.78977	0.000206469	4.58e-07	1.59e-07	2.88532
Hip_Width.Legs	GSE63648_7pcw	large	0.00929987	0.0852643	0.0224388	9.16833	2.41281	0.00085379	4.20932e-07	1.70707e-07	2.46582
Hip_Width.Legs	GSE63648_7pcw	small	0.00764197	0.079853	0.0220194	10.4493	2.88138	0.00119674	4.85103e-07	2.02196e-07	2.39918
Hip_Width.Legs	GSE63648_7pcw	original	0.00845775	0.080907	0.0221565	9.56601	2.61967	0.00123527	4.31e-07	1.84e-07	2.34085
Legs.Calculated_Height	GSE63648_7pcw	large	0.00929987	0.0631947	0.0289974	6.79523	3.11804	0.0619206	3.23153e-07	2.66751e-07	1.21144
Legs.Calculated_Height	GSE63648_7pcw	original	0.00845775	0.0577506	0.0279497	6.82812	3.30463	0.0768782	3.16e-07	2.83e-07	1.11776
Legs.Calculated_Height	GSE63648_7pcw	small	0.00764197	0.0554938	0.0275208	7.26172	3.60127	0.0809331	3.438e-07	3.05652e-07	1.12481
PASS_AgeFirstBirth	GSE63648_7pcw	3	0.00776175	0.0308613	0.0107708	3.97608	1.38768	0.0321507	2.02549e-08	1.48637e-08	1.3627
PASS_AgeFirstBirth	GSE63648_7pcw	large	0.00929987	0.0333158	0.0114287	3.58239	1.22891	0.036295	1.70987e-08	1.33644e-08	1.27942
PASS_AgeFirstBirth	GSE63648_7pcw	small	0.00764197	0.0310389	0.0111328	4.06163	1.4568	0.0365817	2.03969e-08	1.56543e-08	1.30296
PASS_AgeFirstBirth	GSE63648_7pcw	original	0.00845775	0.0313904	0.0112118	3.71143	1.32562	0.041728	1.74724e-08	1.43408e-08	1.21837
PASS_AgeFirstBirth	GSE63648_7pcw	1	0.00771008	0.0294389	0.0110249	3.81824	1.42993	0.0498259	1.84848e-08	1.54589e-08	1.19574
PASS_AgeFirstBirth	GSE63648_7pcw	2	0.00774581	0.0257212	0.0111315	3.32066	1.4371	0.10759	1.28758e-08	1.55365e-08	0.828745
PASS_Anorexia	GSE63648_7pcw	1	0.00771008	-0.00436655	0.0179488	-0.566343	2.32796	0.496618	-8.57967e-08	9.29967e-08	-0.922577
PASS_Anorexia	GSE63648_7pcw	2	0.00774581	-0.00389978	0.0188049	-0.503469	2.42775	0.529399	-8.34639e-08	9.61344e-08	-0.8682
PASS_Anorexia	GSE63648_7pcw	large	0.00929987	-0.000321078	0.0197658	-0.034525	2.12538	0.622712	-6.35509e-08	8.50544e-08	-0.74718
PASS_Anorexia	GSE63648_7pcw	original	0.00845775	0.00166451	0.0193054	0.196803	2.28257	0.72278	-5.34791e-08	9.14116e-08	-0.585036
PASS_Anorexia	GSE63648_7pcw	small	0.00764197	0.00184522	0.0193359	0.241459	2.53022	0.762756	-5.08345e-08	1.0144e-07	-0.501128
PASS_Anorexia	GSE63648_7pcw	3	0.00776175	0.00252872	0.0191191	0.325793	2.46324	0.782728	-4.8308e-08	9.85318e-08	-0.490278
PASS_Autism	GSE63648_7pcw	3	0.00776175	-0.0169812	0.0185445	-2.18781	2.38922	0.190276	-4.28887e-07	2.67059e-07	-1.60597
PASS_Autism	GSE63648_7pcw	large	0.00929987	-0.0158852	0.0200767	-1.70811	2.15882	0.213691	-3.75846e-07	2.3951e-07	-1.56923
PASS_Autism	GSE63648_7pcw	original	0.00845775	-0.0164392	0.0198731	-1.94368	2.34969	0.215541	-4.0282e-07	2.60127e-07	-1.54855
PASS_Autism	GSE63648_7pcw	2	0.00774581	-0.0149096	0.018528	-1.92486	2.39201	0.225201	-3.99364e-07	2.62625e-07	-1.52066
PASS_Autism	GSE63648_7pcw	small	0.00764197	-0.0160883	0.0199248	-2.10526	2.60729	0.239674	-4.2044e-07	2.87682e-07	-1.46147
PASS_Autism	GSE63648_7pcw	1	0.00771008	-0.00935956	0.0195912	-1.21394	2.54099	0.388106	-3.20126e-07	2.79529e-07	-1.14523
PASS_bipolar1	GSE63648_7pcw	original	0.00845775	-0.0232783	0.014366	-2.7523	1.69856	0.0226876	-2.75032e-07	8.88617e-08	-3.09506
PASS_bipolar1	GSE63648_7pcw	large	0.00929987	-0.0227566	0.0146165	-2.44698	1.57169	0.0234414	-2.50828e-07	8.22777e-08	-3.04856
PASS_bipolar1	GSE63648_7pcw	small	0.00764197	-0.0209026	0.0142982	-2.73523	1.87101	0.0407665	-2.80821e-07	9.80826e-08	-2.86311
PASS_bipolar1	GSE63648_7pcw	1	0.00771008	-0.0206765	0.014342	-2.68175	1.86017	0.042284	-2.69062e-07	9.76141e-08	-2.75638
PASS_bipolar1	GSE63648_7pcw	3	0.00776175	-0.019573	0.0139151	-2.52173	1.79279	0.0431017	-2.62332e-07	9.34067e-08	-2.8085
PASS_bipolar1	GSE63648_7pcw	2	0.00774581	-0.0195936	0.0139084	-2.52957	1.7956	0.0434601	-2.60936e-07	9.41773e-08	-2.77069
PASS_Coronary_Artery_Disease	GSE63648_7pcw	1	0.00771008	-0.0172532	0.0278292	-2.23774	3.60946	0.348158	-7.80415e-08	4.24822e-08	-1.83704
PASS_Coronary_Artery_Disease	GSE63648_7pcw	2	0.00774581	-0.0159966	0.0274803	-2.06519	3.54776	0.370572	-7.59459e-08	4.19345e-08	-1.81106
PASS_Coronary_Artery_Disease	GSE63648_7pcw	small	0.00764197	-0.013189	0.0286167	-1.72586	3.74468	0.452373	-7.33839e-08	4.45007e-08	-1.64905
PASS_Coronary_Artery_Disease	GSE63648_7pcw	3	0.00776175	-0.0118516	0.0277978	-1.52692	3.58139	0.465816	-6.90126e-08	4.26472e-08	-1.61822
PASS_Coronary_Artery_Disease	GSE63648_7pcw	original	0.00845775	-0.00936033	0.0287734	-1.10672	3.40202	0.524881	-6.34768e-08	4.08508e-08	-1.55387
PASS_Coronary_Artery_Disease	GSE63648_7pcw	large	0.00929987	-0.00820398	0.0291662	-0.88216	3.13619	0.538175	-5.86052e-08	3.7939e-08	-1.54472
PASS_Crohns_Disease	GSE63648_7pcw	2	0.00774581	0.0460536	0.01735	5.94562	2.23992	0.0251054	1.81693e-07	2.18175e-07	0.832786
PASS_Crohns_Disease	GSE63648_7pcw	original	0.00845775	0.0473703	0.0183235	5.60081	2.16647	0.0319888	1.53589e-07	2.11864e-07	0.724941
PASS_Crohns_Disease	GSE63648_7pcw	small	0.00764197	0.0462276	0.0183344	6.04917	2.39918	0.0327189	1.81845e-07	2.34076e-07	0.776862
PASS_Crohns_Disease	GSE63648_7pcw	large	0.00929987	0.0488588	0.0190507	5.25371	2.04849	0.0354646	1.32093e-07	1.98942e-07	0.663978
PASS_Crohns_Disease	GSE63648_7pcw	3	0.00776175	0.043704	0.0180437	5.63069	2.3247	0.0424669	1.53991e-07	2.23865e-07	0.687874
PASS_Crohns_Disease	GSE63648_7pcw	1	0.00771008	0.0404601	0.0171522	5.24769	2.22464	0.0548361	1.18519e-07	2.18383e-07	0.542709
PASS_DS	GSE63648_7pcw	1	0.00771008	0.0222662	0.0169112	2.88793	2.1934	0.393951	5.49911e-09	1.60775e-08	0.342037
PASS_DS	GSE63648_7pcw	large	0.00929987	0.0196073	0.0180981	2.10834	1.94606	0.571434	8.02616e-10	1.42756e-08	0.056223
PASS_DS	GSE63648_7pcw	small	0.00764197	0.0169819	0.0174989	2.22219	2.28984	0.595628	-7.28502e-10	1.67532e-08	-0.0434844
PASS_DS	GSE63648_7pcw	original	0.00845775	0.0170789	0.0177465	2.01932	2.09825	0.628861	-1.05553e-09	1.53515e-08	-0.0687573
PASS_DS	GSE63648_7pcw	3	0.00776175	0.0133493	0.0169959	1.71989	2.1897	0.743128	-3.5096e-09	1.59257e-08	-0.220373
PASS_DS	GSE63648_7pcw	2	0.00774581	0.00802001	0.0161356	1.0354	2.08314	0.986413	-8.60904e-09	1.53081e-08	-0.562384
PASS_Ever_Smoked	GSE63648_7pcw	3	0.00776175	-0.00313052	0.0218574	-0.403327	2.81605	0.61839	-4.561e-08	4.1487e-08	-1.09938
PASS_Ever_Smoked	GSE63648_7pcw	2	0.00774581	0.00130198	0.0227533	0.168088	2.9375	0.777312	-3.69212e-08	4.34067e-08	-0.850588
PASS_Ever_Smoked	GSE63648_7pcw	1	0.00771008	0.00343783	0.0209296	0.445888	2.71458	0.838459	-3.2855e-08	3.98612e-08	-0.824237
PASS_HDL	GSE63648_7pcw	2	0.00774581	0.0119907	0.0202544	1.54802	2.61488	0.833674	-2.65224e-08	5.65797e-08	-0.468762
PASS_HDL	GSE63648_7pcw	1	0.00771008	0.0104532	0.0198036	1.35578	2.56853	0.889762	-2.96188e-08	5.53061e-08	-0.535543
PASS_HDL	GSE63648_7pcw	large	0.00929987	0.0119295	0.0217365	1.28276	2.33729	0.903669	-3.27129e-08	5.11832e-08	-0.639133
PASS_HDL	GSE63648_7pcw	3	0.00776175	0.00586487	0.0193778	0.755612	2.49657	0.922028	-4.37526e-08	5.4576e-08	-0.801682
PASS_HDL	GSE63648_7pcw	original	0.00845775	0.00886543	0.0207707	1.0482	2.45582	0.984343	-3.75673e-08	5.37782e-08	-0.69856
PASS_HDL	GSE63648_7pcw	small	0.00764197	0.00741321	0.0203742	0.970065	2.66609	0.991048	-3.84282e-08	5.81866e-08	-0.660431
PASS_Height1	GSE63648_7pcw	1	0.00771008	0.0703151	0.0145333	9.11989	1.88498	3.76271e-05	2.39019e-07	7.37592e-08	3.24053
PASS_Height1	GSE63648_7pcw	3	0.00776175	0.0697922	0.0150457	8.99182	1.93845	8.31832e-05	2.32929e-07	7.63482e-08	3.05088
PASS_Height1	GSE63648_7pcw	2	0.00774581	0.0659232	0.0146347	8.51082	1.88937	0.000144659	2.13965e-07	7.36994e-08	2.90321
PASS_LDL	GSE63648_7pcw	2	0.00774581	-0.00753215	0.0214987	-0.972416	2.77552	0.471533	-6.702e-08	4.97902e-08	-1.34605
PASS_LDL	GSE63648_7pcw	small	0.00764197	-0.00570316	0.0213093	-0.746294	2.78845	0.52699	-6.25881e-08	4.9674e-08	-1.25998
PASS_LDL	GSE63648_7pcw	original	0.00845775	-0.00331176	0.0225794	-0.391565	2.66966	0.598447	-5.64766e-08	4.79004e-08	-1.17904
PASS_LDL	GSE63648_7pcw	large	0.00929987	-0.00148224	0.0240305	-0.159383	2.58396	0.650227	-5.25326e-08	4.6857e-08	-1.12113
PASS_LDL	GSE63648_7pcw	3	0.00776175	0.00135411	0.021442	0.174459	2.76252	0.763212	-4.57498e-08	4.92697e-08	-0.928558
PASS_LDL	GSE63648_7pcw	1	0.00771008	0.00415019	0.020094	0.538281	2.60619	0.858124	-3.93175e-08	4.6061e-08	-0.853596
PASS_NumberChildrenEverBorn	GSE63648_7pcw	2	0.00774581	-0.0129174	0.0158948	-1.66767	2.05206	0.19992	-1.70324e-08	8.60857e-09	-1.97854
PASS_NumberChildrenEverBorn	GSE63648_7pcw	small	0.00764197	-0.0124528	0.0161933	-1.62953	2.11899	0.221065	-1.73529e-08	8.88667e-09	-1.95269
PASS_NumberChildrenEverBorn	GSE63648_7pcw	1	0.00771008	-0.0111708	0.0159095	-1.44886	2.06347	0.242315	-1.61386e-08	8.6402e-09	-1.86785
PASS_NumberChildrenEverBorn	GSE63648_7pcw	original	0.00845775	-0.00959076	0.0163476	-1.13396	1.93285	0.275884	-1.48764e-08	8.14925e-09	-1.8255
PASS_NumberChildrenEverBorn	GSE63648_7pcw	large	0.00929987	-0.00780499	0.0168613	-0.839258	1.81307	0.316333	-1.32475e-08	7.69188e-09	-1.72227
PASS_NumberChildrenEverBorn	GSE63648_7pcw	3	0.00776175	-0.00619518	0.016013	-0.798168	2.06307	0.388209	-1.34299e-08	8.65609e-09	-1.5515
PASS_Rheumatoid_Arthritis	GSE63648_7pcw	1	0.00771008	0.0480162	0.02462	6.22772	3.19323	0.0960886	9.49741e-08	1.02606e-07	0.925617
PASS_Rheumatoid_Arthritis	GSE63648_7pcw	3	0.00776175	0.0469041	0.0240688	6.04298	3.10095	0.0969798	8.8439e-08	9.92611e-08	0.890974
PASS_Rheumatoid_Arthritis	GSE63648_7pcw	large	0.00929987	0.049891	0.0251407	5.36469	2.70334	0.099164	7.25541e-08	8.76756e-08	0.82753
PASS_Rheumatoid_Arthritis	GSE63648_7pcw	2	0.00774581	0.0430159	0.0233317	5.55344	3.01217	0.122392	7.23978e-08	9.53204e-08	0.759521
PASS_Rheumatoid_Arthritis	GSE63648_7pcw	original	0.00845775	0.044049	0.0243817	5.20812	2.88277	0.136596	6.1852e-08	9.37098e-08	0.660037
PASS_Rheumatoid_Arthritis	GSE63648_7pcw	small	0.00764197	0.0424515	0.0240801	5.55504	3.15104	0.140884	6.67702e-08	1.02181e-07	0.653449
PASS_Schizophrenia	GSE63648_7pcw	small	0.00764197	-0.0155231	0.00628417	-2.0313	0.822323	0.000361626	-2.94897e-07	6.83152e-08	-4.31671
PASS_Schizophrenia	GSE63648_7pcw	large	0.00929987	-0.0148126	0.00657448	-1.59278	0.706943	0.000380307	-2.54031e-07	5.91508e-08	-4.29464
PASS_Schizophrenia	GSE63648_7pcw	3	0.00776175	-0.0148568	0.00619828	-1.9141	0.798568	0.00042085	-2.82905e-07	6.70129e-08	-4.22165
PASS_Schizophrenia	GSE63648_7pcw	original	0.00845775	-0.0145345	0.0064558	-1.71848	0.7633	0.000569421	-2.66742e-07	6.3781e-08	-4.18216
PASS_Schizophrenia	GSE63648_7pcw	2	0.00774581	-0.01386	0.00621869	-1.78936	0.802846	0.000745753	-2.7002e-07	6.68781e-08	-4.03749
PASS_Schizophrenia	GSE63648_7pcw	1	0.00771008	-0.0121607	0.00618936	-1.57725	0.802762	0.00176155	-2.5199e-07	6.64775e-08	-3.79061
PASS_Ulcerative_Colitis	GSE63648_7pcw	3	0.00776175	0.0868707	0.0287336	11.1922	3.70195	0.00455092	3.24263e-07	1.83397e-07	1.76809
PASS_Ulcerative_Colitis	GSE63648_7pcw	original	0.00845775	0.0863189	0.0297986	10.2059	3.52323	0.00789296	2.76646e-07	1.77094e-07	1.56214
PASS_Ulcerative_Colitis	GSE63648_7pcw	large	0.00929987	0.0850897	0.0301163	9.14956	3.23836	0.0110658	2.3161e-07	1.63477e-07	1.41677
PASS_Ulcerative_Colitis	GSE63648_7pcw	2	0.00774581	0.0773836	0.0287519	9.99038	3.71193	0.0131861	2.62023e-07	1.84006e-07	1.42399
PASS_Ulcerative_Colitis	GSE63648_7pcw	1	0.00771008	0.0790154	0.0292966	10.2483	3.79978	0.0134998	2.77351e-07	1.89731e-07	1.46181
PASS_Ulcerative_Colitis	GSE63648_7pcw	small	0.00764197	0.0794865	0.0295189	10.4013	3.86273	0.0135705	2.77695e-07	1.94959e-07	1.42438
PASS_Years_of_Education2	GSE63648_7pcw	3	0.00776175	-0.00231093	0.00494016	-0.297733	0.636476	0.0423159	-4.3e-08	1.21417e-08	-3.5415
PASS_Years_of_Education2	GSE63648_7pcw	2	0.00774581	-0.00153597	0.00498257	-0.198296	0.64326	0.0629874	-4.10023e-08	1.21557e-08	-3.37309
PASS_Years_of_Education2	GSE63648_7pcw	1	0.00771008	-0.00147598	0.00499779	-0.191435	0.648215	0.06666	-4.04127e-08	1.23006e-08	-3.28542
rafac	GSE63648_7pcw	original	0.00845775	0.0675524	0.0287574	7.98704	3.40012	0.0189732	1.13395e-07	7.14533e-08	1.58699
rafac	GSE63648_7pcw	small	0.00764197	0.0657013	0.0286913	8.59743	3.75444	0.0207419	1.24266e-07	7.85358e-08	1.58228
rafac	GSE63648_7pcw	large	0.00929987	0.0669819	0.0285349	7.20245	3.06831	0.0226716	9.85341e-08	6.57645e-08	1.49829
ramax_area	GSE63648_7pcw	small	0.00764197	0.0495268	0.0174596	6.48089	2.2847	0.0177449	1.36175e-07	8.62971e-08	1.57798
ramax_area	GSE63648_7pcw	original	0.00845775	0.0492978	0.0178498	5.82871	2.11046	0.0239615	1.13996e-07	8.01266e-08	1.4227
ramax_area	GSE63648_7pcw	large	0.00929987	0.0499664	0.0181175	5.3728	1.94814	0.0269214	9.99018e-08	7.42056e-08	1.34628
RVEDV	GSE63648_7pcw	small	0.00764197	0.0303989	0.0161554	3.97789	2.11403	0.152811	5.43897e-08	9.23113e-08	0.589199
RVEDV	GSE63648_7pcw	original	0.00845775	0.0302069	0.0161298	3.5715	1.9071	0.171657	4.01967e-08	8.37059e-08	0.480214
RVEDV	GSE63648_7pcw	large	0.00929987	0.0307017	0.0161314	3.3013	1.73458	0.179302	3.30186e-08	7.65299e-08	0.431448
RVEF	GSE63648_7pcw	large	0.00929987	0.019354	0.0169889	2.08111	1.82679	0.533672	-2.23392e-08	7.34296e-08	-0.304226
RVEF	GSE63648_7pcw	original	0.00845775	0.0147746	0.0166878	1.74687	1.97307	0.694655	-4.1511e-08	8.04383e-08	-0.51606
RVEF	GSE63648_7pcw	small	0.00764197	0.0119104	0.016471	1.55855	2.15533	0.79003	-5.41232e-08	8.80022e-08	-0.615021
short_axis_cm_pa	GSE63648_7pcw	small	0.00764197	0.0484042	0.0236715	6.334	3.09757	0.0731122	8.78957e-08	1.19806e-07	0.733653
short_axis_cm_pa	GSE63648_7pcw	large	0.00929987	0.05011	0.0242838	5.38824	2.61119	0.0810508	6.16187e-08	1.0218e-07	0.603042
short_axis_cm_pa	GSE63648_7pcw	original	0.00845775	0.048366	0.023845	5.71854	2.81931	0.0825255	6.88116e-08	1.10081e-07	0.6251
short_axis_cm_root	GSE63648_7pcw	large	0.00929987	0.0221216	0.0223041	2.3787	2.39832	0.565412	-6.15977e-08	1.12912e-07	-0.545536
short_axis_cm_root	GSE63648_7pcw	original	0.00845775	0.0199084	0.0220123	2.35387	2.60262	0.602855	-7.09503e-08	1.22038e-07	-0.581378
short_axis_cm_root	GSE63648_7pcw	small	0.00764197	0.0184034	0.0216744	2.4082	2.83623	0.619399	-7.59867e-08	1.32281e-07	-0.574435
Tibia.Femur	GSE63648_7pcw	large	0.00929987	0.0406028	0.0141102	4.36595	1.51724	0.0289564	8.91435e-08	1.34654e-07	0.662018
Tibia.Femur	GSE63648_7pcw	original	0.00845775	0.0384848	0.0139793	4.55023	1.65283	0.0345718	8.95e-08	1.46e-07	0.614488
Tibia.Femur	GSE63648_7pcw	small	0.00764197	0.0376045	0.0140454	4.92079	1.83793	0.0357759	1.10244e-07	1.61716e-07	0.681715
UKB_460K.blood_EOSINOPHIL_COUNT	GSE63648_7pcw	1	0.00771008	0.0311582	0.0130476	4.04123	1.69228	0.0727587	4.83049e-08	6.51285e-08	0.741685
UKB_460K.blood_EOSINOPHIL_COUNT	GSE63648_7pcw	2	0.00774581	0.0295675	0.012541	3.81723	1.61906	0.0816451	3.73468e-08	6.19495e-08	0.602859
UKB_460K.blood_EOSINOPHIL_COUNT	GSE63648_7pcw	original	0.00845775	0.0297391	0.0130544	3.5162	1.54349	0.103104	2.65211e-08	5.92094e-08	0.447921
UKB_460K.blood_EOSINOPHIL_COUNT	GSE63648_7pcw	large	0.00929987	0.0301527	0.0130387	3.24228	1.40203	0.109785	1.79483e-08	5.42185e-08	0.331036
UKB_460K.blood_EOSINOPHIL_COUNT	GSE63648_7pcw	small	0.00764197	0.0268999	0.012396	3.52002	1.6221	0.120202	2.37752e-08	6.18198e-08	0.384588
UKB_460K.blood_EOSINOPHIL_COUNT	GSE63648_7pcw	3	0.00776175	0.025208	0.0123959	3.24773	1.59705	0.159169	1.49963e-08	6.11835e-08	0.245103
UKB_460K.blood_PLATELET_COUNT	GSE63648_7pcw	3	0.00776175	0.0262703	0.0100086	3.38458	1.28947	0.0608839	-1.14178e-08	7.19839e-08	-0.158616
UKB_460K.blood_PLATELET_COUNT	GSE63648_7pcw	large	0.00929987	0.0274199	0.0106046	2.94842	1.1403	0.0835097	-3.3411e-08	6.42547e-08	-0.519977
UKB_460K.blood_PLATELET_COUNT	GSE63648_7pcw	1	0.00771008	0.0250903	0.0102607	3.25422	1.33082	0.0862635	-1.85432e-08	7.48493e-08	-0.247741
UKB_460K.blood_PLATELET_COUNT	GSE63648_7pcw	2	0.00774581	0.0244898	0.0101332	3.16168	1.30821	0.0948141	-2.63793e-08	7.28495e-08	-0.362108
UKB_460K.blood_PLATELET_COUNT	GSE63648_7pcw	small	0.00764197	0.024691	0.0104106	3.23097	1.3623	0.0974899	-2.55169e-08	7.62009e-08	-0.334863
UKB_460K.blood_PLATELET_COUNT	GSE63648_7pcw	original	0.00845775	0.0253912	0.0103823	3.00212	1.22755	0.0985709	-3.58027e-08	6.90552e-08	-0.518466
UKB_460K.blood_RBC_DISTRIB_WIDTH	GSE63648_7pcw	1	0.00771008	0.0243322	0.016787	3.1559	2.17728	0.32133	1.87785e-08	7.87941e-08	0.238324
UKB_460K.blood_RBC_DISTRIB_WIDTH	GSE63648_7pcw	large	0.00929987	0.0293625	0.020796	3.1573	2.23616	0.333969	1.91411e-08	8.32597e-08	0.229896
UKB_460K.blood_RBC_DISTRIB_WIDTH	GSE63648_7pcw	original	0.00845775	0.0270387	0.0205136	3.19691	2.42542	0.364015	1.97384e-08	8.99076e-08	0.219541
UKB_460K.blood_RBC_DISTRIB_WIDTH	GSE63648_7pcw	2	0.00774581	0.0250828	0.0200073	3.23825	2.58298	0.38507	2.03882e-08	9.62446e-08	0.211838
UKB_460K.blood_RBC_DISTRIB_WIDTH	GSE63648_7pcw	small	0.00764197	0.025398	0.0206284	3.32348	2.69936	0.388389	2.43441e-08	1.00157e-07	0.243059
UKB_460K.blood_RBC_DISTRIB_WIDTH	GSE63648_7pcw	3	0.00776175	0.024633	0.0206783	3.17364	2.66413	0.413161	1.89439e-08	9.92291e-08	0.190911
UKB_460K.blood_RED_COUNT	GSE63648_7pcw	large	0.00929987	0.0473312	0.0196528	5.08945	2.11324	0.0569691	5.55417e-08	8.84911e-08	0.627653
UKB_460K.blood_RED_COUNT	GSE63648_7pcw	original	0.00845775	0.0451235	0.0193655	5.33517	2.28967	0.0623834	5.91718e-08	9.52151e-08	0.621454
UKB_460K.blood_RED_COUNT	GSE63648_7pcw	small	0.00764197	0.0420339	0.0182646	5.5004	2.39003	0.0637807	6.06993e-08	9.85814e-08	0.615728
UKB_460K.blood_RED_COUNT	GSE63648_7pcw	2	0.00774581	0.0411756	0.0195302	5.31585	2.52139	0.0904546	5.65647e-08	1.05446e-07	0.536432
UKB_460K.blood_RED_COUNT	GSE63648_7pcw	1	0.00771008	0.0374398	0.0188158	4.85595	2.44042	0.117515	3.69442e-08	1.01814e-07	0.36286
UKB_460K.blood_RED_COUNT	GSE63648_7pcw	3	0.00776175	0.0371744	0.0197034	4.78944	2.53852	0.138854	3.29228e-08	1.06132e-07	0.310206
UKB_460K.blood_WHITE_COUNT	GSE63648_7pcw	large	0.00929987	0.0261157	0.00832439	2.80818	0.895108	0.0416799	-1.05899e-08	3.55957e-08	-0.297505
UKB_460K.blood_WHITE_COUNT	GSE63648_7pcw	1	0.00771008	0.0227508	0.00768453	2.95079	0.996686	0.0482277	-8.03757e-09	3.92751e-08	-0.204648
UKB_460K.blood_WHITE_COUNT	GSE63648_7pcw	original	0.00845775	0.0237009	0.00784517	2.80226	0.927571	0.0498239	-1.4982e-08	3.68242e-08	-0.406853
UKB_460K.blood_WHITE_COUNT	GSE63648_7pcw	2	0.00774581	0.0212697	0.00744727	2.74596	0.961459	0.0673394	-1.79371e-08	3.81453e-08	-0.470231
UKB_460K.blood_WHITE_COUNT	GSE63648_7pcw	small	0.00764197	0.0206577	0.00726936	2.70319	0.951242	0.0704095	-2.22984e-08	3.76311e-08	-0.592554
UKB_460K.blood_WHITE_COUNT	GSE63648_7pcw	3	0.00776175	0.0211618	0.00776009	2.72642	0.999787	0.0817723	-1.81707e-08	3.94315e-08	-0.460816
UKB_460K.bmd_HEEL_TSCOREz	GSE63648_7pcw	large	0.00929987	0.0767972	0.0158554	8.25788	1.70491	7.51716e-05	3.0636e-07	1.10174e-07	2.78069
UKB_460K.bmd_HEEL_TSCOREz	GSE63648_7pcw	original	0.00845775	0.0748584	0.0157431	8.85087	1.86138	8.47954e-05	3.34617e-07	1.20301e-07	2.78149
UKB_460K.bmd_HEEL_TSCOREz	GSE63648_7pcw	small	0.00764197	0.0724273	0.0154937	9.47757	2.02745	9.27002e-05	3.65781e-07	1.31208e-07	2.78779
UKB_460K.bmd_HEEL_TSCOREz	GSE63648_7pcw	2	0.00774581	0.0693288	0.0146572	8.9505	1.89227	9.86284e-05	3.37737e-07	1.21908e-07	2.77042
UKB_460K.bmd_HEEL_TSCOREz	GSE63648_7pcw	3	0.00776175	0.070693	0.0155335	9.10787	2.00129	0.000143554	3.47826e-07	1.28629e-07	2.7041
UKB_460K.bmd_HEEL_TSCOREz	GSE63648_7pcw	1	0.00771008	0.064747	0.0146557	8.39772	1.90085	0.00024371	3.03783e-07	1.22378e-07	2.48234
UKB_460K.body_BALDING1	GSE63648_7pcw	large	0.00929987	0.0710687	0.0151214	7.6419	1.62598	5.21807e-05	1.68274e-07	6.10339e-08	2.75706
UKB_460K.body_BALDING1	GSE63648_7pcw	original	0.00845775	0.0683698	0.0146839	8.08368	1.73614	5.37997e-05	1.77858e-07	6.50067e-08	2.736
UKB_460K.body_BALDING1	GSE63648_7pcw	small	0.00764197	0.0645371	0.0143085	8.44508	1.87236	8.08496e-05	1.84774e-07	7.01363e-08	2.6345
UKB_460K.body_BALDING1	GSE63648_7pcw	2	0.00774581	0.0653909	0.0146617	8.4421	1.89286	9.67907e-05	1.90755e-07	7.08342e-08	2.69298
UKB_460K.body_BALDING1	GSE63648_7pcw	3	0.00776175	0.065251	0.0147051	8.40674	1.89456	0.000110348	1.89194e-07	7.07223e-08	2.67517
UKB_460K.body_BALDING1	GSE63648_7pcw	1	0.00771008	0.0611464	0.0142671	7.93071	1.85045	0.000195812	1.70317e-07	6.88488e-08	2.47378
UKB_460K.body_BMIz	GSE63648_7pcw	3	0.00776175	0.0128487	0.00473892	1.65538	0.610548	0.284176	-2.84179e-08	2.88228e-08	-0.98595
UKB_460K.body_BMIz	GSE63648_7pcw	1	0.00771008	0.0124085	0.00449111	1.60939	0.582498	0.296714	-3.05872e-08	2.72522e-08	-1.12237
UKB_460K.body_BMIz	GSE63648_7pcw	2	0.00774581	0.0122146	0.00447099	1.57693	0.577213	0.318846	-3.22445e-08	2.71414e-08	-1.18802
UKB_460K.body_BMIz	GSE63648_7pcw	small	0.00764197	0.0122609	0.00463766	1.60442	0.606868	0.320565	-3.43538e-08	2.84781e-08	-1.20632
UKB_460K.body_BMIz	GSE63648_7pcw	original	0.00845775	0.0128052	0.00465989	1.51402	0.550961	0.352014	-3.50708e-08	2.5904e-08	-1.35387
UKB_460K.body_BMIz	GSE63648_7pcw	large	0.00929987	0.013205	0.00476352	1.41991	0.512214	0.41324	-3.5662e-08	2.41425e-08	-1.47714
UKB_460K.body_HEIGHTz	GSE63648_7pcw	large	0.00929987	0.057728	0.0127566	6.2074	1.3717	0.000222377	4.10057e-07	1.64793e-07	2.48831
UKB_460K.body_HEIGHTz	GSE63648_7pcw	original	0.00845775	0.0548076	0.012441	6.48016	1.47095	0.00027532	4.27823e-07	1.76292e-07	2.42679
UKB_460K.body_HEIGHTz	GSE63648_7pcw	small	0.00764197	0.05247	0.0121189	6.86603	1.58584	0.000294199	4.6258e-07	1.89402e-07	2.44232
UKB_460K.body_HEIGHTz	GSE63648_7pcw	1	0.00771008	0.0526364	0.012263	6.82696	1.59052	0.000310622	4.67074e-07	1.8926e-07	2.4679
UKB_460K.body_HEIGHTz	GSE63648_7pcw	2	0.00774581	0.0493008	0.0114332	6.36483	1.47604	0.000380109	4.10196e-07	1.75256e-07	2.34055
UKB_460K.body_HEIGHTz	GSE63648_7pcw	3	0.00776175	0.0523974	0.0123157	6.75072	1.58671	0.000396498	4.56069e-07	1.89166e-07	2.41095
UKB_460K.body_WHRadjBMIz	GSE63648_7pcw	small	0.00764197	0.0476374	0.0150946	6.23365	1.97522	0.00912861	6.82899e-08	5.89182e-08	1.15906
UKB_460K.body_WHRadjBMIz	GSE63648_7pcw	1	0.00771008	0.0465514	0.0147079	6.03773	1.90762	0.00931091	6.7835e-08	5.68814e-08	1.19257
UKB_460K.body_WHRadjBMIz	GSE63648_7pcw	original	0.00845775	0.0498996	0.0157241	5.89987	1.85914	0.00951124	6.38576e-08	5.54531e-08	1.15156
UKB_460K.body_WHRadjBMIz	GSE63648_7pcw	large	0.00929987	0.0505197	0.0156486	5.4323	1.68267	0.00953081	5.5742e-08	5.01542e-08	1.11141
UKB_460K.body_WHRadjBMIz	GSE63648_7pcw	2	0.00774581	0.0482718	0.0157845	6.23199	2.03781	0.0114828	7.28791e-08	6.06082e-08	1.20246
UKB_460K.body_WHRadjBMIz	GSE63648_7pcw	3	0.00776175	0.0461845	0.0155848	5.95027	2.00789	0.0149897	6.46777e-08	5.95223e-08	1.08661
UKB_460K.bp_SYSTOLICadjMEDz	GSE63648_7pcw	large	0.00929987	0.0380566	0.00709296	4.09217	0.762695	5.45069e-05	2.96961e-08	2.92709e-08	1.01453
UKB_460K.bp_SYSTOLICadjMEDz	GSE63648_7pcw	3	0.00776175	0.0350668	0.00675281	4.5179	0.870012	5.61696e-05	3.83267e-08	3.33298e-08	1.14992
UKB_460K.bp_SYSTOLICadjMEDz	GSE63648_7pcw	1	0.00771008	0.0338324	0.0065839	4.38808	0.853934	7.82833e-05	3.33153e-08	3.28294e-08	1.0148
UKB_460K.bp_SYSTOLICadjMEDz	GSE63648_7pcw	original	0.00845775	0.0360384	0.00703064	4.26099	0.831266	9.47208e-05	2.83775e-08	3.17703e-08	0.893206
UKB_460K.bp_SYSTOLICadjMEDz	GSE63648_7pcw	small	0.00764197	0.0335671	0.00683022	4.39247	0.893777	0.000155037	2.61068e-08	3.42248e-08	0.762802
UKB_460K.bp_SYSTOLICadjMEDz	GSE63648_7pcw	2	0.00774581	0.0327614	0.00677263	4.22957	0.874361	0.000238423	2.65466e-08	3.32263e-08	0.798963
UKB_460K.cov_EDU_YEARS	GSE63648_7pcw	1	0.00771008	0.0089373	0.00485852	1.15917	0.630152	0.800539	-2.03563e-08	1.5275e-08	-1.33265
UKB_460K.cov_EDU_YEARS	GSE63648_7pcw	3	0.00776175	0.0088833	0.00498427	1.1445	0.642158	0.821941	-2.11632e-08	1.54986e-08	-1.36549
UKB_460K.cov_EDU_YEARS	GSE63648_7pcw	2	0.00774581	0.00854804	0.00477136	1.10357	0.615992	0.866497	-2.21785e-08	1.48597e-08	-1.49253
UKB_460K.cov_SMOKING_STATUS	GSE63648_7pcw	2	0.00774581	0.00609763	0.00450333	0.787217	0.581389	0.714263	-2.56648e-08	1.07264e-08	-2.39267
UKB_460K.cov_SMOKING_STATUS	GSE63648_7pcw	large	0.00929987	0.00783682	0.00484985	0.842681	0.521497	0.762834	-2.27828e-08	9.72817e-09	-2.34194
UKB_460K.cov_SMOKING_STATUS	GSE63648_7pcw	small	0.00764197	0.00668317	0.00470941	0.874535	0.616256	0.83866	-2.55498e-08	1.14233e-08	-2.23664
UKB_460K.cov_SMOKING_STATUS	GSE63648_7pcw	original	0.00845775	0.00769887	0.00483571	0.910274	0.571749	0.875295	-2.33257e-08	1.06447e-08	-2.19129
UKB_460K.cov_SMOKING_STATUS	GSE63648_7pcw	1	0.00771008	0.00766236	0.00477659	0.993812	0.619525	0.992032	-2.14992e-08	1.14962e-08	-1.87011
UKB_460K.cov_SMOKING_STATUS	GSE63648_7pcw	3	0.00776175	0.00771933	0.00475043	0.994536	0.612031	0.992878	-2.17831e-08	1.13714e-08	-1.9156
UKB_460K.disease_AID_SURE	GSE63648_7pcw	large	0.00929987	0.0302505	0.0294092	3.25279	3.16232	0.480291	-1.61528e-10	5.32941e-09	-0.0303089
UKB_460K.disease_AID_SURE	GSE63648_7pcw	1	0.00771008	0.0211405	0.0283112	2.74192	3.67198	0.636904	-1.00677e-09	6.15878e-09	-0.163469
UKB_460K.disease_AID_SURE	GSE63648_7pcw	original	0.00845775	0.0214276	0.029465	2.53348	3.48378	0.662103	-1.36061e-09	5.8507e-09	-0.232555
UKB_460K.disease_AID_SURE	GSE63648_7pcw	3	0.00776175	0.0172952	0.0281854	2.22826	3.63133	0.736557	-1.87197e-09	6.00269e-09	-0.311855
UKB_460K.disease_AID_SURE	GSE63648_7pcw	2	0.00774581	0.0155312	0.0274434	2.00511	3.54299	0.777708	-2.30441e-09	5.94276e-09	-0.387768
UKB_460K.disease_AID_SURE	GSE63648_7pcw	small	0.00764197	0.0151596	0.0290328	1.98372	3.79912	0.796678	-2.24313e-09	6.3875e-09	-0.351176
UKB_460K.disease_ALLERGY_ECZEMA_DIAGNOSED	GSE63648_7pcw	large	0.00929987	0.0326982	0.00970309	3.51598	1.04336	0.0163365	1.31736e-08	1.53143e-08	0.860214
UKB_460K.disease_ALLERGY_ECZEMA_DIAGNOSED	GSE63648_7pcw	original	0.00845775	0.0306999	0.0095013	3.62979	1.12338	0.0194343	1.44513e-08	1.63906e-08	0.881682
UKB_460K.disease_ALLERGY_ECZEMA_DIAGNOSED	GSE63648_7pcw	2	0.00774581	0.0280621	0.00870827	3.62287	1.12426	0.0197218	1.39029e-08	1.66038e-08	0.837332
UKB_460K.disease_ALLERGY_ECZEMA_DIAGNOSED	GSE63648_7pcw	1	0.00771008	0.0287777	0.00907005	3.73248	1.17639	0.0204351	1.57658e-08	1.73032e-08	0.911153
UKB_460K.disease_ALLERGY_ECZEMA_DIAGNOSED	GSE63648_7pcw	small	0.00764197	0.0292336	0.0094701	3.8254	1.23922	0.0230316	1.6821e-08	1.81038e-08	0.929139
UKB_460K.disease_ALLERGY_ECZEMA_DIAGNOSED	GSE63648_7pcw	3	0.00776175	0.0276527	0.00908366	3.56269	1.17031	0.0284303	1.32264e-08	1.7015e-08	0.777337
UKB_460K.disease_DERMATOLOGY	GSE63648_7pcw	3	0.00776175	0.0192469	0.0284873	2.47972	3.67022	0.687168	-2.09581e-09	7.84187e-09	-0.267259
UKB_460K.disease_DERMATOLOGY	GSE63648_7pcw	1	0.00771008	0.0133827	0.0278831	1.73575	3.61645	0.838234	-3.82251e-09	7.71823e-09	-0.495258
UKB_460K.disease_DERMATOLOGY	GSE63648_7pcw	large	0.00929987	0.0120321	0.0299519	1.29379	3.22068	0.926972	-4.8483e-09	6.9051e-09	-0.702133
UKB_460K.disease_DERMATOLOGY	GSE63648_7pcw	small	0.00764197	0.00538615	0.0294376	0.704812	3.85209	0.938389	-6.10071e-09	8.14537e-09	-0.748978
UKB_460K.disease_DERMATOLOGY	GSE63648_7pcw	original	0.00845775	0.00933071	0.0294858	1.10321	3.48625	0.976238	-5.23967e-09	7.43993e-09	-0.704264
UKB_460K.disease_DERMATOLOGY	GSE63648_7pcw	2	0.00774581	0.00826742	0.0287974	1.06734	3.7178	0.985441	-5.30952e-09	7.89906e-09	-0.672172
UKB_460K.disease_HI_CHOL_SELF_REP	GSE63648_7pcw	3	0.00776175	0.0191032	0.015898	2.46119	2.04825	0.471144	1.04863e-09	1.84713e-08	0.0567704
UKB_460K.disease_HI_CHOL_SELF_REP	GSE63648_7pcw	1	0.00771008	0.0138689	0.0144403	1.7988	1.87291	0.666678	-5.27317e-09	1.59408e-08	-0.330798
UKB_460K.disease_HI_CHOL_SELF_REP	GSE63648_7pcw	large	0.00929987	0.0168027	0.0179752	1.80676	1.93285	0.673783	-5.1089e-09	1.79285e-08	-0.284959
UKB_460K.disease_HI_CHOL_SELF_REP	GSE63648_7pcw	original	0.00845775	0.0135073	0.0168836	1.59703	1.99622	0.763125	-7.01503e-09	1.81976e-08	-0.385493
UKB_460K.disease_HI_CHOL_SELF_REP	GSE63648_7pcw	2	0.00774581	0.0116914	0.0158754	1.50938	2.04955	0.802402	-7.97226e-09	1.89506e-08	-0.420686
UKB_460K.disease_HI_CHOL_SELF_REP	GSE63648_7pcw	small	0.00764197	0.00995191	0.0162137	1.30227	2.12166	0.885961	-9.64163e-09	1.90244e-08	-0.506802
UKB_460K.disease_HYPOTHYROIDISM_SELF_REP	GSE63648_7pcw	2	0.00774581	0.000319165	0.014971	0.0412048	1.93279	0.620974	-2.35823e-08	2.04152e-08	-1.15514
UKB_460K.disease_HYPOTHYROIDISM_SELF_REP	GSE63648_7pcw	small	0.00764197	0.000554474	0.0159528	0.0725564	2.08752	0.657432	-2.38441e-08	2.21993e-08	-1.07409
UKB_460K.disease_HYPOTHYROIDISM_SELF_REP	GSE63648_7pcw	original	0.00845775	0.00187575	0.0162947	0.221779	1.9266	0.686492	-2.17061e-08	2.04789e-08	-1.05993
UKB_460K.disease_HYPOTHYROIDISM_SELF_REP	GSE63648_7pcw	large	0.00929987	0.00370317	0.016899	0.398196	1.81712	0.740432	-1.97955e-08	1.92289e-08	-1.02947
UKB_460K.disease_HYPOTHYROIDISM_SELF_REP	GSE63648_7pcw	3	0.00776175	0.00450295	0.0166093	0.580147	2.1399	0.844059	-1.84005e-08	2.25083e-08	-0.817498
UKB_460K.disease_HYPOTHYROIDISM_SELF_REP	GSE63648_7pcw	1	0.00771008	0.00664935	0.0158802	0.862423	2.05967	0.946524	-1.5266e-08	2.16223e-08	-0.706027
UKB_460K.disease_RESPIRATORY_ENT	GSE63648_7pcw	3	0.00776175	0.0304132	0.0124279	3.91834	1.60117	0.071648	1.03528e-08	1.62431e-08	0.637365
UKB_460K.disease_RESPIRATORY_ENT	GSE63648_7pcw	2	0.00774581	0.029626	0.0121213	3.82477	1.56488	0.0755668	9.32787e-09	1.59349e-08	0.585375
UKB_460K.disease_RESPIRATORY_ENT	GSE63648_7pcw	1	0.00771008	0.0262894	0.0106748	3.40975	1.38453	0.0861775	4.95491e-09	1.44298e-08	0.343381
UKB_460K.disease_RESPIRATORY_ENT	GSE63648_7pcw	original	0.00845775	0.0295151	0.0124966	3.48971	1.47753	0.0963486	5.95397e-09	1.50181e-08	0.396452
UKB_460K.disease_RESPIRATORY_ENT	GSE63648_7pcw	large	0.00929987	0.0300261	0.0126442	3.22866	1.35961	0.105813	4.0197e-09	1.39747e-08	0.28764
UKB_460K.disease_RESPIRATORY_ENT	GSE63648_7pcw	small	0.00764197	0.027573	0.0123565	3.6081	1.61692	0.110975	6.2975e-09	1.63583e-08	0.384973
UKB_460K.disease_T2D	GSE63648_7pcw	large	0.00929987	0.0530278	0.0313752	5.70199	3.37372	0.162283	2.42596e-08	2.82204e-08	0.859651
UKB_460K.disease_T2D	GSE63648_7pcw	small	0.00764197	0.0487324	0.0296281	6.37694	3.87702	0.164398	2.83693e-08	3.23471e-08	0.877028
UKB_460K.disease_T2D	GSE63648_7pcw	original	0.00845775	0.0488405	0.0299155	5.77465	3.53705	0.176252	2.40157e-08	2.96199e-08	0.810797
UKB_460K.disease_T2D	GSE63648_7pcw	2	0.00774581	0.0466826	0.0288771	6.02682	3.72809	0.176636	2.59803e-08	3.10237e-08	0.837433
UKB_460K.disease_T2D	GSE63648_7pcw	3	0.00776175	0.0469002	0.0290335	6.04247	3.74059	0.176797	2.60984e-08	3.12022e-08	0.836429
UKB_460K.disease_T2D	GSE63648_7pcw	1	0.00771008	0.0450576	0.0293989	5.84399	3.81304	0.203174	2.43807e-08	3.17634e-08	0.767572
UKB_460K.lung_FEV1FVCzSMOKE	GSE63648_7pcw	large	0.00929987	0.0640658	0.0108899	6.8889	1.17098	1.17691e-06	1.74045e-07	5.65175e-08	3.07948
UKB_460K.lung_FEV1FVCzSMOKE	GSE63648_7pcw	original	0.00845775	0.0614724	0.010834	7.26818	1.28095	2.20166e-06	1.83387e-07	6.18911e-08	2.96306
UKB_460K.lung_FEV1FVCzSMOKE	GSE63648_7pcw	small	0.00764197	0.0592147	0.0105831	7.74861	1.38486	2.33648e-06	1.98352e-07	6.67579e-08	2.97121
UKB_460K.lung_FEV1FVCzSMOKE	GSE63648_7pcw	3	0.00776175	0.0599009	0.0107165	7.71745	1.38068	2.70434e-06	2.04013e-07	6.66809e-08	3.05954
UKB_460K.lung_FEV1FVCzSMOKE	GSE63648_7pcw	1	0.00771008	0.0572999	0.0105397	7.43181	1.367	5.59864e-06	1.90351e-07	6.63388e-08	2.86938
UKB_460K.lung_FEV1FVCzSMOKE	GSE63648_7pcw	2	0.00774581	0.056583	0.0105942	7.30498	1.36773	7.98413e-06	1.83563e-07	6.60419e-08	2.7795
UKB_460K.lung_FVCzSMOKE	GSE63648_7pcw	1	0.00771008	0.0435133	0.00641518	5.6437	0.832051	1.44911e-07	1.04564e-07	3.41515e-08	3.06176
UKB_460K.lung_FVCzSMOKE	GSE63648_7pcw	small	0.00764197	0.0458748	0.00686715	6.00301	0.89861	1.48865e-07	1.14194e-07	3.67001e-08	3.11154
UKB_460K.lung_FVCzSMOKE	GSE63648_7pcw	original	0.00845775	0.0475324	0.00703819	5.61998	0.832159	1.62949e-07	1.0429e-07	3.41003e-08	3.05834
UKB_460K.lung_FVCzSMOKE	GSE63648_7pcw	large	0.00929987	0.0484694	0.00715246	5.21184	0.769092	2.24528e-07	9.39475e-08	3.14776e-08	2.98458
UKB_460K.lung_FVCzSMOKE	GSE63648_7pcw	3	0.00776175	0.0451919	0.00691399	5.82238	0.890778	3.04628e-07	1.11932e-07	3.64331e-08	3.07227
UKB_460K.lung_FVCzSMOKE	GSE63648_7pcw	2	0.00774581	0.0439007	0.0069818	5.66767	0.901364	9.16416e-07	1.04952e-07	3.70493e-08	2.83277
UKB_460K.mental_NEUROTICISM	GSE63648_7pcw	large	0.00929987	0.00676241	0.00596353	0.727151	0.641249	0.671069	-2.51912e-08	1.31022e-08	-1.92267
UKB_460K.mental_NEUROTICISM	GSE63648_7pcw	original	0.00845775	0.00617594	0.00580296	0.73021	0.686111	0.694679	-2.69145e-08	1.39469e-08	-1.92978
UKB_460K.mental_NEUROTICISM	GSE63648_7pcw	small	0.00764197	0.00636168	0.00564395	0.832466	0.738547	0.820843	-2.64612e-08	1.4985e-08	-1.76584
UKB_460K.mental_NEUROTICISM	GSE63648_7pcw	3	0.00776175	0.00669398	0.00550979	0.862432	0.709865	0.846552	-2.42357e-08	1.44762e-08	-1.67417
UKB_460K.mental_NEUROTICISM	GSE63648_7pcw	2	0.00774581	0.00667628	0.00569094	0.861922	0.734712	0.851141	-2.42973e-08	1.48003e-08	-1.64167
UKB_460K.mental_NEUROTICISM	GSE63648_7pcw	1	0.00771008	0.0069956	0.0057761	0.907332	0.749163	0.901726	-2.31238e-08	1.50789e-08	-1.53352
UKB_460K.other_MORNINGPERSON	GSE63648_7pcw	1	0.00771008	0.00584589	0.00608206	0.758215	0.788846	0.758464	-2.19397e-08	1.47383e-08	-1.48861
UKB_460K.other_MORNINGPERSON	GSE63648_7pcw	3	0.00776175	0.00610665	0.00617756	0.786762	0.795898	0.787807	-2.15398e-08	1.47718e-08	-1.45817
UKB_460K.other_MORNINGPERSON	GSE63648_7pcw	2	0.00774581	0.00725096	0.00646593	0.936113	0.834766	0.938797	-1.85319e-08	1.55218e-08	-1.19393
UKB_460K.other_MORNINGPERSON	GSE63648_7pcw	large	0.00929987	0.00879719	0.00673924	0.945948	0.72466	0.940347	-1.7108e-08	1.35434e-08	-1.2632
UKB_460K.other_MORNINGPERSON	GSE63648_7pcw	small	0.00764197	0.00726824	0.00659779	0.951095	0.863362	0.954692	-1.93299e-08	1.61425e-08	-1.19746
UKB_460K.other_MORNINGPERSON	GSE63648_7pcw	original	0.00845775	0.00820285	0.0066617	0.969861	0.787644	0.969387	-1.78847e-08	1.47265e-08	-1.21446
UKB_460K.pigment_HAIR	GSE63648_7pcw	large	0.00929987	0.0495215	0.0294668	5.32497	3.16851	0.146072	5.64337e-08	9.48734e-08	0.594831
UKB_460K.pigment_HAIR	GSE63648_7pcw	small	0.00764197	0.0467739	0.0288664	6.12067	3.77735	0.148302	7.83106e-08	1.11283e-07	0.703709
UKB_460K.pigment_HAIR	GSE63648_7pcw	2	0.00774581	0.046982	0.0289404	6.06547	3.73627	0.150359	7.5654e-08	1.10167e-07	0.686721
UKB_460K.pigment_HAIR	GSE63648_7pcw	original	0.00845775	0.0476637	0.0290704	5.63551	3.43713	0.151015	6.43612e-08	1.02334e-07	0.628933
UKB_460K.pigment_HAIR	GSE63648_7pcw	3	0.00776175	0.0452585	0.0287861	5.83097	3.70871	0.167267	6.9384e-08	1.09687e-07	0.632564
UKB_460K.pigment_HAIR	GSE63648_7pcw	1	0.00771008	0.0460728	0.0301357	5.97566	3.90861	0.176981	7.4073e-08	1.15147e-07	0.643292
UKB_460K.pigment_SKIN	GSE63648_7pcw	1	0.00771008	0.0110239	0.0360265	1.4298	4.67264	0.923998	-1.28176e-08	6.76323e-08	-0.189519
UKB_460K.pigment_SKIN	GSE63648_7pcw	small	0.00764197	0.0100746	0.0354733	1.31833	4.64191	0.943316	-1.39827e-08	6.74602e-08	-0.207274
UKB_460K.pigment_SKIN	GSE63648_7pcw	large	0.00929987	0.0104552	0.0361387	1.12423	3.88594	0.973564	-1.87273e-08	5.76843e-08	-0.324652
UKB_460K.pigment_SKIN	GSE63648_7pcw	2	0.00774581	0.00663344	0.0353386	0.85639	4.56229	0.974057	-2.23777e-08	6.66896e-08	-0.335551
UKB_460K.pigment_SKIN	GSE63648_7pcw	3	0.00776175	0.00869349	0.0340687	1.12004	4.38931	0.977407	-1.8098e-08	6.4107e-08	-0.282309
UKB_460K.pigment_SKIN	GSE63648_7pcw	original	0.00845775	0.00857285	0.0354151	1.01361	4.18729	0.997316	-1.97151e-08	6.14693e-08	-0.320731
UKB_460K.pigment_SUNBURN	GSE63648_7pcw	large	0.00929987	-0.00185241	0.0245249	-0.199186	2.63713	0.644496	-2.8245e-08	3.32384e-08	-0.849771
UKB_460K.pigment_SUNBURN	GSE63648_7pcw	original	0.00845775	-0.00108495	0.0243108	-0.128279	2.87439	0.689647	-2.6825e-08	3.56186e-08	-0.753117
UKB_460K.pigment_SUNBURN	GSE63648_7pcw	1	0.00771008	-0.0011098	0.0231621	-0.143941	3.00413	0.698062	-2.65983e-08	3.66812e-08	-0.725121
UKB_460K.pigment_SUNBURN	GSE63648_7pcw	2	0.00774581	-0.000473187	0.0233097	-0.0610894	3.00933	0.719617	-2.61526e-08	3.73644e-08	-0.699935
UKB_460K.pigment_SUNBURN	GSE63648_7pcw	3	0.00776175	0.000587322	0.0237634	0.0756688	3.06161	0.758142	-2.40915e-08	3.78706e-08	-0.636154
UKB_460K.pigment_SUNBURN	GSE63648_7pcw	small	0.00764197	0.000587703	0.0247525	0.0769046	3.23902	0.771057	-2.36736e-08	3.97673e-08	-0.595304
UKB_460K.pigment_TANNING	GSE63648_7pcw	original	0.00845775	-0.0129935	0.0344089	-1.53628	4.06833	0.530286	-5.74887e-08	6.24568e-08	-0.920456
UKB_460K.pigment_TANNING	GSE63648_7pcw	large	0.00929987	-0.012389	0.0351901	-1.33217	3.78394	0.535373	-5.58451e-08	5.91481e-08	-0.944158
UKB_460K.pigment_TANNING	GSE63648_7pcw	1	0.00771008	-0.0121788	0.0346972	-1.57959	4.50025	0.561492	-5.73714e-08	6.7381e-08	-0.851448
UKB_460K.pigment_TANNING	GSE63648_7pcw	2	0.00774581	-0.0119438	0.0343423	-1.54197	4.43366	0.563526	-5.79269e-08	6.76182e-08	-0.856676
UKB_460K.pigment_TANNING	GSE63648_7pcw	small	0.00764197	-0.0114695	0.0341969	-1.50085	4.47489	0.572178	-5.52743e-08	6.7281e-08	-0.821543
UKB_460K.pigment_TANNING	GSE63648_7pcw	3	0.00776175	-0.0104297	0.0329881	-1.34373	4.25008	0.577384	-5.4134e-08	6.45159e-08	-0.839081
UKB_460K.repro_MENARCHE_AGE	GSE63648_7pcw	small	0.00764197	0.0112553	0.00577574	1.47282	0.755792	0.530358	-2.01043e-08	3.37758e-08	-0.595227
UKB_460K.repro_MENARCHE_AGE	GSE63648_7pcw	1	0.00771008	0.0111769	0.00577938	1.44965	0.749588	0.547124	-1.76275e-08	3.36189e-08	-0.524331
UKB_460K.repro_MENARCHE_AGE	GSE63648_7pcw	original	0.00845775	0.0114829	0.00592527	1.35767	0.700573	0.608774	-2.17793e-08	3.13595e-08	-0.694504
UKB_460K.repro_MENARCHE_AGE	GSE63648_7pcw	3	0.00776175	0.010636	0.0058117	1.37031	0.748762	0.620264	-2.15648e-08	3.3269e-08	-0.648195
UKB_460K.repro_MENARCHE_AGE	GSE63648_7pcw	large	0.00929987	0.0116405	0.00614872	1.25168	0.661162	0.702927	-2.34161e-08	2.96851e-08	-0.788817
UKB_460K.repro_MENARCHE_AGE	GSE63648_7pcw	2	0.00774581	0.00883	0.00520338	1.13997	0.671767	0.83487	-3.23694e-08	3.02083e-08	-1.07154
UKB_460K.repro_MENOPAUSE_AGE	GSE63648_7pcw	1	0.00771008	-0.00706176	0.0125401	-0.915912	1.62646	0.243932	-3.61581e-08	3.22777e-08	-1.12022
UKB_460K.repro_MENOPAUSE_AGE	GSE63648_7pcw	3	0.00776175	0.000566476	0.0155793	0.0729831	2.0072	0.644096	-1.69734e-08	3.86758e-08	-0.438863
UKB_460K.repro_MENOPAUSE_AGE	GSE63648_7pcw	small	0.00764197	0.00401809	0.0159007	0.525792	2.08071	0.819769	-8.24623e-09	4.02105e-08	-0.205076
UKB_460K.repro_MENOPAUSE_AGE	GSE63648_7pcw	original	0.00845775	0.00493661	0.0160231	0.583679	1.89449	0.826117	-6.99022e-09	3.66352e-08	-0.190806
UKB_460K.repro_MENOPAUSE_AGE	GSE63648_7pcw	large	0.00929987	0.00630898	0.0159836	0.678394	1.71869	0.851629	-5.65867e-09	3.31903e-08	-0.170492
UKB_460K.repro_MENOPAUSE_AGE	GSE63648_7pcw	2	0.00774581	0.00764437	0.0157879	0.986904	2.03825	0.99487	1.04197e-09	3.95612e-08	0.0263383
1108	GSE63648_8_5pcw	large	0.00487841	-0.00924765	0.0156524	-1.89563	3.2085	0.369728	-2.41892e-07	1.38457e-07	-1.74705
1108	GSE63648_8_5pcw	small	0.00399318	-0.00843907	0.015277	-2.11337	3.82578	0.418467	-2.54615e-07	1.63867e-07	-1.55379
1357	GSE63648_8_5pcw	small	0.00399318	-0.00363194	0.0150058	-0.909535	3.75786	0.613678	-1.65478e-07	1.75464e-07	-0.94309
1357	GSE63648_8_5pcw	large	0.00487841	-0.00141162	0.0152147	-0.28936	3.11879	0.680883	-1.29525e-07	1.45187e-07	-0.892127
1391	GSE63648_8_5pcw	large	0.00487841	0.00357791	0.0148395	0.733416	3.04187	0.93033	-2.07728e-07	2.28993e-07	-0.907137
1391	GSE63648_8_5pcw	small	0.00399318	0.00412608	0.0147191	1.03328	3.68606	0.992808	-2.09546e-07	2.75752e-07	-0.759907
1437	GSE63648_8_5pcw	small	0.00399318	0.0249733	0.0204623	6.25399	5.1243	0.296274	1.49909e-07	2.97241e-07	0.504336
1437	GSE63648_8_5pcw	large	0.00487841	0.0263338	0.021929	5.39802	4.49512	0.319507	1.19778e-07	2.61806e-07	0.457509
1443	GSE63648_8_5pcw	small	0.00399318	-0.0209546	0.0187277	-5.24759	4.68993	0.168046	-3.65079e-07	2.00376e-07	-1.82197
1443	GSE63648_8_5pcw	large	0.00487841	-0.0185572	0.0193422	-3.80394	3.96485	0.212849	-3.07238e-07	1.70477e-07	-1.80223
1474	GSE63648_8_5pcw	large	0.00487841	0.00825286	0.0117088	1.69171	2.40012	0.773582	-9.09217e-08	1.41548e-07	-0.642339
1474	GSE63648_8_5pcw	small	0.00399318	0.00650132	0.0114514	1.6281	2.86773	0.826745	-1.06428e-07	1.68502e-07	-0.631611
1545	GSE63648_8_5pcw	large	0.00487841	0.0152485	0.0113376	3.1257	2.32403	0.362817	-6.53265e-08	1.58682e-07	-0.41168
1545	GSE63648_8_5pcw	small	0.00399318	0.0135388	0.0113129	3.39048	2.83306	0.40141	-6.69958e-08	1.92351e-07	-0.348299
1768	GSE63648_8_5pcw	large	0.00487841	0.00773119	0.0122235	1.58478	2.50562	0.815232	-1.27638e-07	1.57863e-07	-0.808537
1768	GSE63648_8_5pcw	small	0.00399318	0.00531898	0.0118094	1.33202	2.9574	0.910442	-1.66041e-07	1.86215e-07	-0.891662
1904	GSE63648_8_5pcw	small	0.00399318	-0.00676273	0.0103237	-1.69357	2.58534	0.305817	-4.14952e-07	1.8773e-07	-2.21036
1904	GSE63648_8_5pcw	large	0.00487841	-0.00254199	0.0107135	-0.521069	2.1961	0.492902	-3.04787e-07	1.56771e-07	-1.94416
1995	GSE63648_8_5pcw	large	0.00487841	0.025673	0.0108945	5.26258	2.23321	0.0527411	6.61801e-08	1.50968e-07	0.438371
1995	GSE63648_8_5pcw	small	0.00399318	0.0218512	0.0104747	5.47213	2.62314	0.0849075	5.74869e-08	1.76486e-07	0.325731
2121	GSE63648_8_5pcw	small	0.00399318	-0.00475319	0.014666	-1.19033	3.67276	0.551737	-2.43163e-07	2.0201e-07	-1.20372
2121	GSE63648_8_5pcw	large	0.00487841	-0.00279916	0.0153845	-0.573784	3.15358	0.618447	-2.04486e-07	1.73695e-07	-1.17727
2136	GSE63648_8_5pcw	large	0.00487841	0.052226	0.0398204	10.7055	8.16258	0.238142	9.34565e-08	1.35068e-07	0.691923
2136	GSE63648_8_5pcw	small	0.00399318	0.0465016	0.0395013	11.6452	9.89219	0.284728	1.05069e-07	1.62873e-07	0.645101
2155	GSE63648_8_5pcw	large	0.00487841	-0.0206331	0.0229672	-4.22946	4.70793	0.255028	-2.20017e-07	1.40449e-07	-1.56653
2155	GSE63648_8_5pcw	small	0.00399318	-0.0196094	0.0223733	-4.91071	5.60288	0.277623	-2.47779e-07	1.65686e-07	-1.49547
3919	GSE63648_8_5pcw	small	0.00399318	0.016804	0.0137453	4.20816	3.44218	0.349943	-4.27774e-08	2.07696e-07	-0.205961
3919	GSE63648_8_5pcw	large	0.00487841	0.0159509	0.0139988	3.26969	2.86954	0.428056	-6.52979e-08	1.73196e-07	-0.377017
0343	GSE63648_8_5pcw	large	0.00487841	0.0253492	0.0129424	5.1962	2.653	0.111461	5.88725e-08	1.97445e-07	0.298172
0343	GSE63648_8_5pcw	original	0.00443135	0.0226631	0.0123862	5.11426	2.79512	0.137635	3.17366e-08	2.07937e-07	0.152626
0343	GSE63648_8_5pcw	small	0.00399318	0.0207507	0.0121748	5.19654	3.04891	0.166015	1.4757e-08	2.25489e-07	0.0654443
0805	GSE63648_8_5pcw	small	0.00399318	0.0249595	0.0147676	6.25052	3.6982	0.157507	4.73132e-08	2.50655e-07	0.188758
0805	GSE63648_8_5pcw	original	0.00443135	0.0250296	0.0146002	5.6483	3.29475	0.160246	3.07467e-08	2.23958e-07	0.137288
0805	GSE63648_8_5pcw	large	0.00487841	0.0215102	0.0143465	4.40925	2.94081	0.248638	-2.99272e-08	2.00001e-07	-0.149635
1108	GSE63648_8_5pcw	original	0.00443135	-0.00910437	0.0154164	-2.05453	3.47894	0.382778	-2.51015e-07	1.49776e-07	-1.67594
1357	GSE63648_8_5pcw	original	0.00443135	-0.00298689	0.0149802	-0.674035	3.38051	0.622579	-1.51163e-07	1.57278e-07	-0.961123
1391	GSE63648_8_5pcw	original	0.00443135	0.00460202	0.0150254	1.03851	3.39071	0.990952	-1.97033e-07	2.54737e-07	-0.773476
1437	GSE63648_8_5pcw	original	0.00443135	0.0253727	0.0209286	5.72572	4.72284	0.307777	1.29756e-07	2.74669e-07	0.472407
1443	GSE63648_8_5pcw	original	0.00443135	-0.0218601	0.0186488	-4.93306	4.20837	0.144999	-3.55382e-07	1.80095e-07	-1.9733
1474	GSE63648_8_5pcw	original	0.00443135	0.00773217	0.0116909	1.74488	2.63822	0.777923	-9.42061e-08	1.55222e-07	-0.60691
[truncated: 728 more rows]
