# Supplementary material for: The trait-specific timing of accelerated genomic change in the human lineage
Source: Cell Genom. 2025 Jan 8;5(1):100740. doi: 10.1016/j.xgen.2024.100740 (PMC11770217; doi:10.1016/j.xgen.2024.100740)
Supplement: Table S20. HARE Robustness Results, related to Figure 3 and Figure S9 [file mmc21.xlsx]

## Sheet: HARE Robustness
Table S20 - HARE Robustness Results, related to Figure 3 and Figure S9
Phenotype	Annotations	Sample	set_size	n_simulations	distribution	KS_stat	mean_int_per_bp	mean_int_SE	set_int_per_bp	percent_overlap	pvalue	frac_less	frac_more
1108	ALLEUR_NMATCH	2	57	1000	weibull	0.0567925	4.34347e-05	5.3507e-07	6.35936e-05	0.464118	0.130401	0.882	0.117
1108	ALLEUR_NMATCH	3	57	1000	weibull	0.0372456	4.21629e-05	5.05451e-07	6.56656e-05	0.557426	0.0810054	0.915	0.085
1108	ALLEUR_NMATCH	large	57	1000	weibull	0.0410953	4.68076e-05	5.68654e-07	7.20409e-05	0.539085	0.0919734	0.901	0.098
1108	E44_47_Limb_HGEP	1	57	1000	weibull	0.133861	1.58235e-06	1.94013e-08	3.50641e-06	1.21595	0.00971047	0.992	0.003
1108	E44_47_Limb_HGEP	2	57	1000	weibull	0.0737923	1.61279e-06	1.99811e-08	3.50641e-06	1.17413	0.00244164	0.991	0.006
1108	E44_47_Limb_HGEP	3	57	1000	weibull	0.0732627	1.601e-06	1.93515e-08	3.50641e-06	1.19014	0.00156384	0.992	0.005
1108	E44_47_Limb_HGEP	large	57	1000	weibull	0.14202	1.78923e-06	2.15804e-08	4.14394e-06	1.31605	0.00552249	0.996	0.002
1108	E44_47_Limb_HGEP	small	57	1000	weibull	0.13693	1.79879e-06	2.11107e-08	4.14394e-06	1.30374	0.0046949	0.999	0.001
1108	EP_combined_human_macaque_prefontal_cortex_hg19	1	57	1000	weibull	0.289895	1.00809e-06	1.63908e-08	1.11568e-06	0.106719	0.32993	0.562	0.333
1108	EP_combined_human_macaque_prefontal_cortex_hg19	2	57	1000	weibull	0.277329	9.98053e-07	1.58128e-08	1.11568e-06	0.117854	0.327289	0.576	0.3
1108	EP_combined_human_macaque_prefontal_cortex_hg19	3	57	1000	weibull	0.337836	1.00523e-06	1.62454e-08	1.11568e-06	0.109878	0.329296	0.576	0.305
1108	EP_combined_human_macaque_prefontal_cortex_hg19	large	57	1000	weibull	0.250355	1.11376e-06	1.70019e-08	1.43444e-06	0.287922	0.265702	0.722	0.213
1108	EP_combined_human_macaque_prefontal_cortex_hg19	small	57	1000	weibull	0.318386	1.09512e-06	1.69888e-08	1.43444e-06	0.309853	0.274129	0.716	0.19
1108	GSE63648_12Combinedpcw_ac_me2_Hu_gain	1	57	1000	weibull	0.0783945	1.95785e-06	2.48113e-08	3.98456e-06	1.03517	0.00852884	0.982	0.014
1108	GSE63648_12Combinedpcw_ac_me2_Hu_gain	2	57	1000	weibull	0.0727375	1.9459e-06	2.46416e-08	3.98456e-06	1.04767	0.00752456	0.983	0.011
1108	GSE63648_12Combinedpcw_ac_me2_Hu_gain	3	57	1000	weibull	0.0748469	1.95291e-06	2.63171e-08	3.98456e-06	1.04032	0.0127458	0.973	0.021
1108	GSE63648_12Combinedpcw_ac_me2_Hu_gain	large	57	1000	weibull	0.0641367	2.18848e-06	2.80112e-08	4.62209e-06	1.11201	0.00552597	0.986	0.011
1108	GSE63648_12Combinedpcw_ac_me2_Hu_gain	small	57	1000	weibull	0.0673447	2.19358e-06	2.66139e-08	4.62209e-06	1.1071	0.00328504	0.992	0.006
1108	GSE63648_7pcw	1	57	1000	weibull	0.0709492	2.8896e-06	3.79972e-08	6.3753e-06	1.20629	0.00396352	0.989	0.01
1108	GSE63648_7pcw	2	57	1000	weibull	0.052131	2.93296e-06	4.03147e-08	6.3753e-06	1.17368	0.00693779	0.983	0.015
1108	GSE63648_7pcw	3	57	1000	weibull	0.0704563	2.88116e-06	3.85988e-08	6.3753e-06	1.21276	0.00498177	0.988	0.009
1108	GSE63648_7pcw	large	57	1000	weibull	0.0632358	2.71046e-06	3.33089e-08	6.69406e-06	1.46972	0.00017325	1	0
1108	GSE63648_7pcw	small	57	1000	weibull	0.0629299	3.21363e-06	4.34635e-08	7.65036e-06	1.3806	0.00168926	0.992	0.005
1108	GSE63648_8_5pcw	1	57	1000	weibull	0.0668243	1.92566e-06	2.72364e-08	4.46271e-06	1.3175	0.0041709	0.987	0.009
1108	GSE63648_8_5pcw	2	57	1000	weibull	0.0743184	1.89251e-06	2.71368e-08	4.46271e-06	1.35809	0.00383086	0.989	0.007
1108	GSE63648_8_5pcw	3	57	1000	weibull	0.126369	1.92693e-06	2.76435e-08	4.46271e-06	1.31596	0.0157096	0.992	0.007
1108	GSE63648_8_5pcw	large	57	1000	weibull	0.0876526	1.78604e-06	2.2559e-08	4.14394e-06	1.32019	0.00110285	0.993	0.006
1108	GSE63648_8_5pcw	small	57	1000	weibull	0.0610392	2.10576e-06	2.84027e-08	5.10024e-06	1.42204	0.00126205	0.993	0.004
1108	haqer	1	57	1000	weibull	0.555438	5.28034e-07	1.32239e-08	3.18765e-07	-0.396318	0.351741	0.246	0.562
1108	haqer	2	57	1000	weibull	0.556034	5.3425e-07	1.56761e-08	3.18765e-07	-0.403341	0.353249	0.239	0.55
1108	haqer	3	57	1000	weibull	0.555528	5.69792e-07	1.79693e-08	3.18765e-07	-0.440559	0.355799	0.247	0.558
1108	haqer	large	57	1000	weibull	0.553499	5.8318e-07	1.50087e-08	3.18765e-07	-0.453403	0.362151	0.211	0.594
1108	haqer	small	57	1000	weibull	0.553947	5.69952e-07	1.56859e-08	3.18765e-07	-0.440716	0.35395	0.228	0.577
1108	LinARs_hg19_merged	1	57	1000	weibull	0.555713	5.21499e-07	1.16134e-08	7.96912e-07	0.528117	0.325879	0.757	0.131
1108	LinARs_hg19_merged	2	57	1000	weibull	0.554542	5.17834e-07	1.17646e-08	9.56295e-07	0.846722	0.318928	0.852	0.08
1108	LinARs_hg19_merged	3	57	1000	weibull	0.555785	5.17834e-07	1.1143e-08	9.56295e-07	0.846722	0.319648	0.857	0.088
1108	LinARs_hg19_merged	large	57	1000	weibull	0.536518	6.03422e-07	1.24158e-08	9.56295e-07	0.584786	0.31915	0.783	0.132
1108	LinARs_hg19_merged	small	57	1000	weibull	0.548989	5.6517e-07	1.23043e-08	9.56295e-07	0.692047	0.319574	0.812	0.112
1108	nchaes_merged	1	57	1000	weibull	0.408045	7.81293e-07	1.33553e-08	6.3753e-07	-0.184007	0.392995	0.328	0.504
1108	nchaes_merged	2	57	1000	weibull	0.477322	7.62008e-07	1.3073e-08	6.3753e-07	-0.163355	0.374309	0.35	0.498
1108	nchaes_merged	3	57	1000	weibull	0.482483	7.73164e-07	1.31755e-08	6.3753e-07	-0.175428	0.376157	0.344	0.501
1108	nchaes_merged	large	57	1000	weibull	0.369465	8.52537e-07	1.43083e-08	6.3753e-07	-0.252197	0.423427	0.287	0.569
1108	nchaes_merged	small	57	1000	weibull	0.397121	8.68634e-07	1.42266e-08	6.3753e-07	-0.266055	0.422126	0.269	0.577
1108	selsweeps	1	57	1000	weibull	0.413667	1.57948e-07	5.02981e-09	3.18765e-07	1.01816	0.212347	0.743	0.081
1108	selsweeps	2	57	1000	weibull	0.398663	1.52529e-07	5.06566e-09	3.18765e-07	1.08986	0.20162	0.75	0.081
1108	selsweeps	3	57	1000	weibull	0.4046	1.48863e-07	4.7025e-09	3.18765e-07	1.14133	0.205585	0.751	0.059
1108	selsweeps	large	57	1000	weibull	0.426532	1.7548e-07	5.33376e-09	3.18765e-07	0.81653	0.222216	0.685	0.105
1108	selsweeps	small	57	1000	weibull	0.428465	1.72292e-07	5.29462e-09	3.18765e-07	0.850139	0.22423	0.711	0.103
1108	zooHARs_hg19	large	57	1000	weibull	0.35976	1.11568e-07	4.52715e-09	1.59382e-07	0.428571	0.152761	0.517	0.158
1108	zooHARs_hg19	small	57	1000	weibull	0.362783	1.06467e-07	4.26029e-09	1.59382e-07	0.497006	0.150581	0.521	0.143
1357	ALLEUR_NMATCH	1	55	1000	weibull	0.0372908	4.28751e-05	5.61262e-07	9.221e-05	1.15067	0.0052815	0.987	0.012
1357	ALLEUR_NMATCH	2	55	1000	weibull	0.0429232	4.25786e-05	5.37025e-07	9.221e-05	1.16564	0.00339645	0.99	0.01
1357	ALLEUR_NMATCH	3	55	1000	weibull	0.031044	4.25427e-05	5.89188e-07	9.2634e-05	1.17743	0.00714314	0.989	0.011
1357	ALLEUR_NMATCH	large	55	1000	weibull	0.0509268	4.68387e-05	6.06181e-07	0.000103233	1.20401	0.00324653	0.992	0.008
1357	E44_47_Limb_HGEP	1	55	1000	weibull	0.251405	1.64049e-06	2.26233e-08	2.33175e-06	0.421372	0.217444	0.799	0.136
1357	E44_47_Limb_HGEP	2	55	1000	weibull	0.142564	1.62396e-06	2.18642e-08	2.33175e-06	0.435844	0.175501	0.814	0.124
1357	E44_47_Limb_HGEP	3	55	1000	weibull	0.147185	1.62438e-06	2.22004e-08	2.33175e-06	0.435469	0.177507	0.825	0.113
1357	E44_47_Limb_HGEP	large	55	1000	weibull	0.0836174	1.78654e-06	2.37787e-08	2.33175e-06	0.305173	0.235325	0.748	0.188
1357	E44_47_Limb_HGEP	small	55	1000	weibull	0.13579	1.8158e-06	2.46907e-08	2.33175e-06	0.284147	0.248852	0.724	0.2
1357	EP_combined_human_macaque_prefontal_cortex_hg19	1	55	1000	weibull	0.424757	1.01198e-06	1.7967e-08	1.69582e-06	0.675744	0.266249	0.842	0.101
1357	EP_combined_human_macaque_prefontal_cortex_hg19	2	55	1000	weibull	0.458137	1.04632e-06	1.76704e-08	1.69582e-06	0.620746	0.289891	0.85	0.096
1357	EP_combined_human_macaque_prefontal_cortex_hg19	3	55	1000	weibull	0.440303	1.00965e-06	1.77731e-08	1.69582e-06	0.679614	0.276668	0.857	0.088
1357	EP_combined_human_macaque_prefontal_cortex_hg19	large	55	1000	weibull	0.450817	1.12327e-06	1.96009e-08	1.90779e-06	0.698434	0.279538	0.864	0.087
1357	EP_combined_human_macaque_prefontal_cortex_hg19	small	55	1000	weibull	0.477219	1.13387e-06	1.91077e-08	1.90779e-06	0.682557	0.295212	0.867	0.083
1357	GSE63648_12Combinedpcw_ac_me2_Hu_gain	1	55	1000	weibull	0.0826269	1.94129e-06	2.7255e-08	4.45152e-06	1.29308	0.00451878	0.987	0.011
1357	GSE63648_12Combinedpcw_ac_me2_Hu_gain	2	55	1000	weibull	0.131801	1.97223e-06	2.64361e-08	4.45152e-06	1.25709	0.0136929	0.992	0.004
1357	GSE63648_12Combinedpcw_ac_me2_Hu_gain	3	55	1000	weibull	0.076191	2.00721e-06	2.87426e-08	4.45152e-06	1.21776	0.00801546	0.985	0.011
1357	GSE63648_12Combinedpcw_ac_me2_Hu_gain	large	55	1000	weibull	0.0661284	2.23975e-06	2.90605e-08	4.87547e-06	1.17679	0.00387811	0.989	0.008
1357	GSE63648_12Combinedpcw_ac_me2_Hu_gain	small	55	1000	weibull	0.0710737	2.20265e-06	2.93826e-08	4.87547e-06	1.21345	0.0044256	0.986	0.009
1357	GSE63648_7pcw	1	55	1000	weibull	0.192381	2.88586e-06	4.26108e-08	3.81559e-06	0.322168	0.244002	0.746	0.209
1357	GSE63648_7pcw	2	55	1000	weibull	0.0573923	2.88628e-06	4.20313e-08	3.81559e-06	0.321974	0.237881	0.753	0.201
1357	GSE63648_7pcw	3	55	1000	weibull	0.0564306	2.93609e-06	4.12352e-08	3.81559e-06	0.299545	0.246549	0.75	0.21
1357	GSE63648_7pcw	large	55	1000	weibull	0.0747767	2.73768e-06	3.63448e-08	4.02756e-06	0.471158	0.140932	0.847	0.125
1357	GSE63648_7pcw	small	55	1000	weibull	0.112799	3.25427e-06	4.70156e-08	4.23954e-06	0.302762	0.245918	0.753	0.198
1357	GSE63648_8_5pcw	1	55	1000	weibull	0.199479	1.88681e-06	2.93896e-08	3.81559e-06	1.02224	0.0747128	0.952	0.033
1357	GSE63648_8_5pcw	2	55	1000	weibull	0.229316	1.8548e-06	2.9204e-08	3.81559e-06	1.05714	0.0960677	0.958	0.033
1357	GSE63648_8_5pcw	3	55	1000	weibull	0.135482	1.89592e-06	2.9484e-08	3.81559e-06	1.01252	0.0527663	0.955	0.027
1357	GSE63648_8_5pcw	large	55	1000	weibull	0.0789763	1.76174e-06	2.57769e-08	3.39163e-06	0.925159	0.0338725	0.956	0.029
1357	GSE63648_8_5pcw	small	55	1000	weibull	0.17941	2.1751e-06	3.23292e-08	3.81559e-06	0.754215	0.116156	0.932	0.046
1357	haqer	1	55	1000	weibull	0.538933	5.72126e-07	2.06238e-08	4.23954e-07	-0.258985	0.319591	0.379	0.408
1357	haqer	2	55	1000	weibull	0.537575	5.45205e-07	1.72464e-08	4.23954e-07	-0.222395	0.318216	0.374	0.392
1357	haqer	3	55	1000	weibull	0.532774	5.12561e-07	1.57503e-08	4.23954e-07	-0.17287	0.312882	0.404	0.377
1357	haqer	large	55	1000	weibull	0.549066	6.17489e-07	1.90018e-08	4.23954e-07	-0.313423	0.333413	0.32	0.466
1357	haqer	small	55	1000	weibull	0.542794	5.93112e-07	1.8097e-08	4.23954e-07	-0.285204	0.325662	0.331	0.448
1357	LinARs_hg19_merged	1	55	1000	weibull	0.542249	5.22947e-07	1.36673e-08	4.23954e-07	-0.189299	0.321714	0.363	0.402
1357	LinARs_hg19_merged	2	55	1000	weibull	0.536172	5.16588e-07	1.30841e-08	4.23954e-07	-0.179319	0.31687	0.355	0.411
1357	LinARs_hg19_merged	3	55	1000	weibull	0.539969	5.31639e-07	1.27461e-08	4.23954e-07	-0.202552	0.321273	0.341	0.438
1357	LinARs_hg19_merged	large	55	1000	weibull	0.547399	5.78485e-07	1.44022e-08	4.23954e-07	-0.267131	0.330753	0.317	0.468
1357	LinARs_hg19_merged	small	55	1000	weibull	0.548769	5.83149e-07	1.39444e-08	4.23954e-07	-0.272992	0.331986	0.308	0.464
1357	nchaes_merged	1	55	1000	weibull	0.548672	7.63541e-07	1.46347e-08	4.23954e-07	-0.444753	0.37229	0.156	0.677
1357	nchaes_merged	2	55	1000	weibull	0.547935	7.85799e-07	1.52952e-08	4.23954e-07	-0.46048	0.373057	0.161	0.675
1357	nchaes_merged	3	55	1000	weibull	0.537339	7.75412e-07	1.4929e-08	2.11977e-07	-0.726627	0.427661	0.035	0.863
1357	nchaes_merged	large	55	1000	weibull	0.537005	8.61263e-07	1.59543e-08	4.23954e-07	-0.507753	0.385986	0.124	0.721
1357	nchaes_merged	small	55	1000	weibull	0.524006	8.51724e-07	1.57166e-08	4.23954e-07	-0.50224	0.397721	0.116	0.734
1357	selsweeps	1	55	1000	weibull	0.368629	1.65342e-07	5.77552e-09	0	-1	1	0	1
1357	selsweeps	2	55	1000	weibull	0.359099	1.6725e-07	6.02286e-09	0	-1	1	0	1
1357	selsweeps	3	55	1000	weibull	0.37676	1.75517e-07	6.24266e-09	0	-1	1	0	1
1357	selsweeps	large	55	1000	weibull	0.395073	1.8866e-07	6.23359e-09	0	-1	1	0	1
1357	selsweeps	small	55	1000	weibull	0.390261	1.85692e-07	6.35055e-09	0	-1	1	0	1
1357	zooHARs_hg19	1	55	1000	weibull	0.415788	9.03022e-08	4.63936e-09	0	-1	1	0	1
1357	zooHARs_hg19	2	55	1000	weibull	0.407213	9.58136e-08	4.75036e-09	0	-1	1	0	1
1357	zooHARs_hg19	3	55	1000	weibull	0.40723	9.45418e-08	4.68067e-09	0	-1	1	0	1
1357	zooHARs_hg19	large	55	1000	weibull	0.402717	1.01537e-07	4.98986e-09	0	-1	1	0	1
1357	zooHARs_hg19	small	55	1000	weibull	0.395521	1.09168e-07	5.00882e-09	0	-1	1	0	1
1391	ALLEUR_NMATCH	1	262	1000	weibull	0.0603772	4.26936e-05	2.89618e-07	4.90987e-05	0.150025	0.268121	0.756	0.244
1391	ALLEUR_NMATCH	2	262	1000	weibull	0.0538154	4.22551e-05	2.73986e-07	4.80516e-05	0.137179	0.277038	0.751	0.248
1391	ALLEUR_NMATCH	3	262	1000	weibull	0.0774572	4.27245e-05	2.81625e-07	4.82261e-05	0.128768	0.296293	0.756	0.242
1391	ALLEUR_NMATCH	large	262	1000	weibull	0.0544006	4.76411e-05	3.19387e-07	5.35781e-05	0.124619	0.304489	0.741	0.259
1391	E44_47_Limb_HGEP	1	262	1000	weibull	0.0779237	1.62119e-06	1.13653e-08	3.02504e-06	0.865939	1.93118e-06	1	0
1391	E44_47_Limb_HGEP	2	262	1000	weibull	0.0613899	1.62433e-06	1.17878e-08	3.02504e-06	0.862331	5.18472e-06	0.999	0
1391	E44_47_Limb_HGEP	3	262	1000	weibull	0.0788612	1.62113e-06	1.11706e-08	3.02504e-06	0.866006	1.48123e-06	0.999	0.001
1391	E44_47_Limb_HGEP	large	262	1000	weibull	0.0784953	1.80985e-06	1.22706e-08	3.7813e-06	1.08929	1.50034e-11	1	0
1391	E44_47_Limb_HGEP	small	262	1000	weibull	0.0696519	1.80508e-06	1.19771e-08	3.7813e-06	1.09481	9.50238e-13	1	0
1391	EP_combined_human_macaque_prefontal_cortex_hg19	1	262	1000	weibull	0.075652	1.03706e-06	9.34027e-09	2.21061e-06	1.1316	9.94388e-06	1	0
1391	EP_combined_human_macaque_prefontal_cortex_hg19	2	262	1000	weibull	0.0767972	1.03858e-06	9.5668e-09	2.21061e-06	1.12849	1.92679e-05	0.998	0.001
1391	EP_combined_human_macaque_prefontal_cortex_hg19	3	262	1000	weibull	0.0805528	1.0295e-06	9.41003e-09	2.21061e-06	1.14726	1.01488e-05	0.999	0.001
1391	EP_combined_human_macaque_prefontal_cortex_hg19	large	262	1000	weibull	0.0830115	1.14864e-06	9.93924e-09	2.32695e-06	1.02583	2.78793e-05	0.999	0.001
1391	EP_combined_human_macaque_prefontal_cortex_hg19	small	262	1000	weibull	0.0678493	1.14277e-06	1.00216e-08	2.38513e-06	1.08715	6.84935e-06	1	0
1391	GSE63648_12Combinedpcw_ac_me2_Hu_gain	1	262	1000	weibull	0.0755232	1.99722e-06	1.4164e-08	3.37408e-06	0.689386	0.000417954	0.996	0.004
1391	GSE63648_12Combinedpcw_ac_me2_Hu_gain	2	262	1000	weibull	0.0677187	1.99728e-06	1.38687e-08	3.37408e-06	0.689337	0.000256318	0.996	0.004
1391	GSE63648_12Combinedpcw_ac_me2_Hu_gain	3	262	1000	weibull	0.0794953	2.00833e-06	1.44486e-08	3.37408e-06	0.680039	0.000613722	0.997	0.003
1391	GSE63648_12Combinedpcw_ac_me2_Hu_gain	large	262	1000	weibull	0.0702314	2.25121e-06	1.50307e-08	3.66495e-06	0.627991	0.000467084	0.995	0.004
1391	GSE63648_12Combinedpcw_ac_me2_Hu_gain	small	262	1000	weibull	0.0563025	2.23835e-06	1.62211e-08	3.60678e-06	0.611352	0.00252665	0.99	0.007
1391	GSE63648_7pcw	1	262	1000	weibull	0.0568884	2.92265e-06	2.1629e-08	4.36304e-06	0.492834	0.0169302	0.971	0.026
1391	GSE63648_7pcw	2	262	1000	weibull	0.0525684	2.91858e-06	2.13105e-08	4.36304e-06	0.494917	0.0132295	0.976	0.018
1391	GSE63648_7pcw	3	262	1000	weibull	0.0678114	2.94011e-06	2.11085e-08	4.36304e-06	0.483973	0.0142533	0.975	0.02
1391	GSE63648_7pcw	large	262	1000	weibull	0.0669887	2.73644e-06	1.88318e-08	3.89765e-06	0.42435	0.0256831	0.952	0.041
1391	GSE63648_7pcw	small	262	1000	weibull	0.0728262	3.20235e-06	2.2039e-08	4.65391e-06	0.453277	0.0177794	0.968	0.028
1391	GSE63648_8_5pcw	1	262	1000	weibull	0.0724261	1.91136e-06	1.50005e-08	2.61782e-06	0.369613	0.0773856	0.917	0.067
1391	GSE63648_8_5pcw	2	262	1000	weibull	0.0702429	1.90851e-06	1.48614e-08	2.61782e-06	0.371658	0.0715686	0.91	0.072
1391	GSE63648_8_5pcw	3	262	1000	weibull	0.0680048	1.92643e-06	1.54432e-08	2.61782e-06	0.358901	0.0843962	0.891	0.093
1391	GSE63648_8_5pcw	large	262	1000	weibull	0.0694983	1.77436e-06	1.35111e-08	2.38513e-06	0.344218	0.0880559	0.916	0.068
1391	GSE63648_8_5pcw	small	262	1000	weibull	0.0658168	2.14621e-06	1.67933e-08	2.73417e-06	0.273954	0.152692	0.859	0.118
1391	haqer	1	262	1000	weibull	0.103308	5.49394e-07	9.3869e-09	1.74521e-07	-0.682338	0.921226	0.018	0.953
1391	haqer	2	262	1000	weibull	0.104819	5.46543e-07	9.4452e-09	1.74521e-07	-0.680681	0.918608	0.016	0.954
1391	haqer	3	262	1000	weibull	0.155829	5.36886e-07	9.06595e-09	1.74521e-07	-0.674938	0.877368	0.026	0.942
1391	haqer	large	262	1000	weibull	0.16165	5.8965e-07	9.63386e-09	1.74521e-07	-0.704025	0.899876	0.022	0.958
1391	haqer	small	262	1000	weibull	0.0998986	5.78364e-07	1.00053e-08	1.74521e-07	-0.69825	0.925365	0.013	0.958
1391	LinARs_hg19_merged	1	262	1000	weibull	0.0939211	5.08556e-07	6.62631e-09	2.32695e-07	-0.542439	0.905212	0.048	0.906
1391	LinARs_hg19_merged	2	262	1000	weibull	0.151038	5.19841e-07	6.50934e-09	1.74521e-07	-0.664279	0.918643	0.016	0.955
1391	LinARs_hg19_merged	3	262	1000	weibull	0.264206	5.08381e-07	6.49449e-09	1.16348e-07	-0.771141	0.880866	0.005	0.985
1391	LinARs_hg19_merged	large	262	1000	weibull	0.0902233	5.70743e-07	7.20102e-09	2.32695e-07	-0.592294	0.934162	0.028	0.943
1391	LinARs_hg19_merged	small	262	1000	weibull	0.0706788	5.83076e-07	7.39028e-09	2.32695e-07	-0.600918	0.937025	0.025	0.942
1391	nchaes_merged	1	262	1000	weibull	0.0837737	7.70163e-07	7.64873e-09	2.90869e-07	-0.622328	0.974577	0.006	0.983
1391	nchaes_merged	2	262	1000	weibull	0.0648914	7.63531e-07	7.80557e-09	2.90869e-07	-0.619048	0.970137	0.008	0.984
1391	nchaes_merged	3	262	1000	weibull	0.0974955	7.72083e-07	7.89117e-09	2.32695e-07	-0.698614	0.98662	0.001	0.992
1391	nchaes_merged	large	262	1000	weibull	0.0757189	8.5754e-07	8.22412e-09	2.90869e-07	-0.66081	0.985206	0.001	0.996
1391	nchaes_merged	small	262	1000	weibull	0.0631599	8.42822e-07	8.27462e-09	2.90869e-07	-0.654887	0.983017	0.007	0.984
1391	selsweeps	1	262	1000	weibull	0.548255	1.90461e-07	3.25464e-09	5.81738e-08	-0.694563	0.409745	0.042	0.853
1391	selsweeps	2	262	1000	weibull	0.529458	1.92032e-07	3.2906e-09	5.81738e-08	-0.697061	0.442542	0.028	0.857
1391	selsweeps	3	262	1000	weibull	0.55291	1.87611e-07	3.39796e-09	5.81738e-08	-0.689922	0.39909	0.048	0.826
1391	selsweeps	large	262	1000	weibull	0.475064	2.20595e-07	3.55407e-09	5.81738e-08	-0.736287	0.506936	0.018	0.897
1391	selsweeps	small	262	1000	weibull	0.525416	2.01398e-07	3.35592e-09	5.81738e-08	-0.71115	0.446584	0.028	0.861
1391	zooHARs_hg19	1	262	1000	weibull	0.502161	9.15656e-08	2.31975e-09	0	-1	1	0	1
1391	zooHARs_hg19	2	262	1000	weibull	0.500907	1.00583e-07	2.66564e-09	0	-1	1	0	1
1391	zooHARs_hg19	3	262	1000	weibull	0.500989	9.48815e-08	2.46992e-09	0	-1	1	0	1
1391	zooHARs_hg19	large	262	1000	weibull	0.520469	1.05236e-07	2.60065e-09	0	-1	1	0	1
1391	zooHARs_hg19	small	262	1000	weibull	0.532186	1.10181e-07	2.65112e-09	0	-1	1	0	1
1437	ALLEUR_NMATCH	1	100	1000	weibull	0.0430367	4.23346e-05	4.59965e-07	2.8588e-05	-0.324714	0.808499	0.172	0.824
1437	ALLEUR_NMATCH	2	100	1000	weibull	0.04176	4.25861e-05	4.42345e-07	2.77804e-05	-0.347664	0.839172	0.137	0.86
1437	ALLEUR_NMATCH	3	100	1000	weibull	0.042727	4.28671e-05	4.55827e-07	2.87495e-05	-0.329334	0.814528	0.155	0.844
1437	ALLEUR_NMATCH	large	100	1000	weibull	0.0537611	4.73525e-05	4.9924e-07	3.10107e-05	-0.34511	0.831882	0.135	0.859
1437	E44_47_Limb_HGEP	1	100	1000	weibull	0.0639398	1.63614e-06	1.8537e-08	4.36088e-06	1.66535	1.17125e-06	1	0
1437	E44_47_Limb_HGEP	2	100	1000	weibull	0.0795108	1.66715e-06	1.90012e-08	4.36088e-06	1.61577	3.55e-06	1	0
1437	E44_47_Limb_HGEP	3	100	1000	weibull	0.0750333	1.61772e-06	1.86414e-08	4.36088e-06	1.69569	1.81024e-06	1	0
1437	E44_47_Limb_HGEP	large	100	1000	weibull	0.0859158	1.81913e-06	2.00832e-08	5.00693e-06	1.75238	3.38337e-07	0.998	0.001
1437	E44_47_Limb_HGEP	small	100	1000	weibull	0.0738144	1.81461e-06	2.14098e-08	5.00693e-06	1.75923	2.0468e-06	1	0
1437	EP_combined_human_macaque_prefontal_cortex_hg19	1	100	1000	weibull	0.206472	1.02771e-06	1.55259e-08	6.46056e-07	-0.371366	0.630528	0.163	0.704
1437	EP_combined_human_macaque_prefontal_cortex_hg19	2	100	1000	weibull	0.305104	1.02287e-06	1.53966e-08	6.46056e-07	-0.368388	0.517896	0.177	0.702
1437	EP_combined_human_macaque_prefontal_cortex_hg19	3	100	1000	weibull	0.323527	1.03886e-06	1.52836e-08	6.46056e-07	-0.378109	0.525727	0.153	0.716
1437	EP_combined_human_macaque_prefontal_cortex_hg19	large	100	1000	weibull	0.250374	1.1461e-06	1.63161e-08	9.69084e-07	-0.154453	0.460368	0.321	0.529
1437	EP_combined_human_macaque_prefontal_cortex_hg19	small	100	1000	weibull	0.258032	1.14901e-06	1.65656e-08	9.69084e-07	-0.156593	0.460938	0.341	0.533
1437	GSE63648_12Combinedpcw_ac_me2_Hu_gain	1	100	1000	weibull	0.0700338	2.02765e-06	2.34513e-08	3.23028e-06	0.593118	0.0621204	0.926	0.053
1437	GSE63648_12Combinedpcw_ac_me2_Hu_gain	2	100	1000	weibull	0.0723104	1.97564e-06	2.3173e-08	3.23028e-06	0.635056	0.0536293	0.937	0.047
1437	GSE63648_12Combinedpcw_ac_me2_Hu_gain	3	100	1000	weibull	0.0731998	1.99857e-06	2.25713e-08	3.23028e-06	0.616292	0.0502731	0.937	0.044
1437	GSE63648_12Combinedpcw_ac_me2_Hu_gain	large	100	1000	weibull	0.079706	2.23438e-06	2.49655e-08	3.55331e-06	0.590285	0.0548125	0.926	0.049
1437	GSE63648_12Combinedpcw_ac_me2_Hu_gain	small	100	1000	weibull	0.0647365	2.22873e-06	2.52381e-08	3.39179e-06	0.521849	0.0823617	0.9	0.067
1437	GSE63648_7pcw	1	100	1000	weibull	0.120949	2.95264e-06	3.63448e-08	5.65299e-06	0.914556	0.0341589	0.971	0.02
1437	GSE63648_7pcw	2	100	1000	weibull	0.0684925	2.91371e-06	3.35185e-08	5.65299e-06	0.940133	0.00731584	0.984	0.014
1437	GSE63648_7pcw	3	100	1000	weibull	0.0678834	2.95506e-06	3.55848e-08	5.65299e-06	0.912986	0.0119261	0.977	0.018
1437	GSE63648_7pcw	large	100	1000	weibull	0.069314	2.75834e-06	3.09005e-08	6.13753e-06	1.22508	0.000337987	0.998	0
1437	GSE63648_7pcw	small	100	1000	weibull	0.0594025	3.24821e-06	3.81106e-08	7.10662e-06	1.18786	0.00116199	0.993	0.007
1437	GSE63648_8_5pcw	1	100	1000	weibull	0.0596759	1.93203e-06	2.51001e-08	3.55331e-06	0.839157	0.0288802	0.963	0.031
1437	GSE63648_8_5pcw	2	100	1000	weibull	0.0684803	1.97015e-06	2.57463e-08	3.55331e-06	0.803574	0.0358646	0.952	0.036
1437	GSE63648_8_5pcw	3	100	1000	weibull	0.0605681	1.92056e-06	2.48704e-08	3.55331e-06	0.850139	0.0265141	0.964	0.029
1437	GSE63648_8_5pcw	large	100	1000	weibull	0.094087	1.77795e-06	2.14781e-08	3.06877e-06	0.726017	0.0379606	0.94	0.039
1437	GSE63648_8_5pcw	small	100	1000	weibull	0.0625119	2.07432e-06	2.66197e-08	3.87634e-06	0.868722	0.0224943	0.969	0.028
1437	haqer	1	100	1000	weibull	0.550003	5.46886e-07	1.67833e-08	4.84542e-07	-0.113999	0.332201	0.44	0.365
1437	haqer	2	100	1000	weibull	0.554025	5.65784e-07	1.67046e-08	4.84542e-07	-0.143591	0.338751	0.434	0.361
1437	haqer	3	100	1000	weibull	0.553452	5.45917e-07	1.39418e-08	3.23028e-07	-0.408284	0.348579	0.227	0.56
1437	haqer	large	100	1000	weibull	0.551829	6.07293e-07	1.63062e-08	4.84542e-07	-0.202128	0.350351	0.381	0.447
1437	haqer	small	100	1000	weibull	0.553742	5.86296e-07	1.51185e-08	4.84542e-07	-0.173554	0.345212	0.405	0.408
1437	LinARs_hg19_merged	1	100	1000	weibull	0.555909	5.26859e-07	1.11622e-08	4.84542e-07	-0.0803188	0.344888	0.421	0.395
1437	LinARs_hg19_merged	2	100	1000	weibull	0.553823	5.12161e-07	1.1158e-08	1.61514e-07	-0.684642	0.365177	0.081	0.754
1437	LinARs_hg19_merged	3	100	1000	weibull	0.555551	5.23305e-07	1.10906e-08	1.61514e-07	-0.691358	0.387449	0.057	0.804
1437	LinARs_hg19_merged	large	100	1000	weibull	0.547398	5.81289e-07	1.24587e-08	4.84542e-07	-0.166435	0.354714	0.368	0.429
1437	LinARs_hg19_merged	small	100	1000	weibull	0.546448	5.87426e-07	1.22143e-08	4.84542e-07	-0.175144	0.355692	0.344	0.455
1437	nchaes_merged	1	100	1000	weibull	0.453233	7.68322e-07	1.26725e-08	0	-1	1	0	1
1437	nchaes_merged	2	100	1000	weibull	0.449714	7.81728e-07	1.28551e-08	0	-1	1	0	1
1437	nchaes_merged	3	100	1000	weibull	0.437593	7.4781e-07	1.28963e-08	0	-1	1	0	1
1437	nchaes_merged	large	100	1000	weibull	0.356147	8.70076e-07	1.31392e-08	0	-1	1	0	1
1437	nchaes_merged	small	100	1000	weibull	0.401087	8.62323e-07	1.37023e-08	0	-1	1	0	1
1437	selsweeps	1	100	1000	weibull	0.447753	1.89456e-07	5.55348e-09	0	-1	1	0	1
1437	selsweeps	2	100	1000	weibull	0.451163	1.95916e-07	5.79409e-09	0	-1	1	0	1
1437	selsweeps	3	100	1000	weibull	0.468163	2.07384e-07	5.75274e-09	0	-1	1	0	1
1437	selsweeps	large	100	1000	weibull	0.499842	2.38395e-07	6.13512e-09	0	-1	1	0	1
1437	selsweeps	small	100	1000	weibull	0.447569	1.9947e-07	5.93248e-09	0	-1	1	0	1
1437	zooHARs_hg19	1	100	1000	weibull	0.375466	9.91696e-08	4.21079e-09	1.61514e-07	0.628664	0.134623	0.559	0.132
1437	zooHARs_hg19	2	100	1000	weibull	0.385238	9.2386e-08	4.03928e-09	1.61514e-07	0.748252	0.129076	0.571	0.11
1437	zooHARs_hg19	3	100	1000	weibull	0.380971	9.15784e-08	4.0737e-09	1.61514e-07	0.763668	0.124725	0.585	0.115
1437	zooHARs_hg19	large	100	1000	weibull	0.362017	1.00785e-07	4.12818e-09	1.61514e-07	0.602564	0.144514	0.538	0.127
1437	zooHARs_hg19	small	100	1000	weibull	0.379917	9.99772e-08	4.27491e-09	1.61514e-07	0.615509	0.13317	0.564	0.141
1443	ALLEUR_NMATCH	1	301	1000	weibull	0.0487845	4.24465e-05	2.80025e-07	4.612e-05	0.0865445	0.36521	0.676	0.32
1443	ALLEUR_NMATCH	2	301	1000	weibull	0.0533865	4.25326e-05	2.82556e-07	4.6053e-05	0.0827696	0.372769	0.653	0.343
1443	ALLEUR_NMATCH	3	301	1000	weibull	0.0421088	4.2423e-05	2.74958e-07	4.67233e-05	0.101369	0.336853	0.699	0.297
1443	ALLEUR_NMATCH	large	301	1000	weibull	0.0633844	4.73705e-05	3.17087e-07	5.10806e-05	0.0783212	0.381253	0.679	0.319
1443	E44_47_Limb_HGEP	1	301	1000	weibull	0.0754078	1.63827e-06	1.18056e-08	3.21768e-06	0.964074	2.07325e-07	1	0
1443	E44_47_Limb_HGEP	2	301	1000	weibull	0.0811044	1.63746e-06	1.19939e-08	3.21768e-06	0.965039	2.62596e-07	1	0
1443	E44_47_Limb_HGEP	3	301	1000	weibull	0.0808279	1.64236e-06	1.23045e-08	3.21768e-06	0.959184	8.09535e-07	1	0
1443	E44_47_Limb_HGEP	large	301	1000	weibull	0.0814703	1.85345e-06	1.31087e-08	3.68692e-06	0.989222	3.41903e-08	1	0
1443	E44_47_Limb_HGEP	small	301	1000	weibull	0.0758791	1.81665e-06	1.31358e-08	3.61989e-06	0.99262	1.00763e-07	0.999	0.001
1443	EP_combined_human_macaque_prefontal_cortex_hg19	1	301	1000	weibull	0.074764	1.06431e-06	1.02349e-08	1.67587e-06	0.574605	0.03525	0.952	0.032
1443	EP_combined_human_macaque_prefontal_cortex_hg19	2	301	1000	weibull	0.0897412	1.0503e-06	1.01213e-08	1.67587e-06	0.595609	0.0309092	0.953	0.04
1443	EP_combined_human_macaque_prefontal_cortex_hg19	3	301	1000	weibull	0.0670526	1.0562e-06	9.83473e-09	1.67587e-06	0.586697	0.0249939	0.961	0.024
1443	EP_combined_human_macaque_prefontal_cortex_hg19	large	301	1000	weibull	0.0797815	1.15756e-06	1.04627e-08	1.74291e-06	0.505675	0.0413954	0.939	0.042
1443	EP_combined_human_macaque_prefontal_cortex_hg19	small	301	1000	weibull	0.0845237	1.16359e-06	1.08655e-08	1.74291e-06	0.497868	0.050626	0.929	0.05
1443	GSE63648_12Combinedpcw_ac_me2_Hu_gain	1	301	1000	weibull	0.0546793	2.00247e-06	1.49476e-08	3.68692e-06	0.841189	1.95118e-05	1	0
1443	GSE63648_12Combinedpcw_ac_me2_Hu_gain	2	301	1000	weibull	0.0649684	2.00146e-06	1.50554e-08	3.68692e-06	0.842114	2.72081e-05	0.998	0
1443	GSE63648_12Combinedpcw_ac_me2_Hu_gain	3	301	1000	weibull	0.0768005	2.02385e-06	1.49613e-08	3.68692e-06	0.821735	4.27605e-05	0.999	0.001
1443	GSE63648_12Combinedpcw_ac_me2_Hu_gain	large	301	1000	weibull	0.0607206	2.25492e-06	1.60018e-08	3.82099e-06	0.694512	0.000278836	0.999	0.001
1443	GSE63648_12Combinedpcw_ac_me2_Hu_gain	small	301	1000	weibull	0.0715332	2.20719e-06	1.52363e-08	3.82099e-06	0.731155	7.6621e-05	0.999	0
1443	GSE63648_7pcw	1	301	1000	weibull	0.0836018	2.98714e-06	2.28618e-08	6.63646e-06	1.22167	7.08222e-10	1	0
1443	GSE63648_7pcw	2	301	1000	weibull	0.0643112	2.99479e-06	2.25625e-08	6.63646e-06	1.216	5.41064e-10	0.999	0.001
1443	GSE63648_7pcw	3	301	1000	weibull	0.0731109	2.97548e-06	2.20627e-08	6.63646e-06	1.23038	3.6843e-11	1	0
1443	GSE63648_7pcw	large	301	1000	weibull	0.0764291	2.78403e-06	1.88032e-08	5.63093e-06	1.02259	4.16701e-10	1	0
1443	GSE63648_7pcw	small	301	1000	weibull	0.0643206	3.27492e-06	2.48683e-08	6.83756e-06	1.08785	5.87154e-08	0.999	0.001
1443	GSE63648_8_5pcw	1	301	1000	weibull	0.0657212	1.91606e-06	1.52231e-08	4.0221e-06	1.09915	1.24978e-07	1	0
1443	GSE63648_8_5pcw	2	301	1000	weibull	0.0763895	1.90929e-06	1.58718e-08	4.0221e-06	1.10659	9.47564e-07	1	0
1443	GSE63648_8_5pcw	3	301	1000	weibull	0.0641496	1.93342e-06	1.63701e-08	4.0221e-06	1.0803	5.06519e-06	0.999	0.001
1443	GSE63648_8_5pcw	large	301	1000	weibull	0.0746664	1.80009e-06	1.36047e-08	3.35175e-06	0.861989	4.02393e-05	0.997	0.003
1443	GSE63648_8_5pcw	small	301	1000	weibull	0.0666969	2.12943e-06	1.74121e-08	4.35727e-06	1.04621	2.14607e-06	0.999	0
1443	haqer	1	301	1000	weibull	0.101832	5.63429e-07	9.79314e-09	2.6814e-07	-0.524093	0.828952	0.078	0.851
1443	haqer	2	301	1000	weibull	0.158183	5.32995e-07	9.417e-09	2.6814e-07	-0.496919	0.755145	0.098	0.812
1443	haqer	3	301	1000	weibull	0.153275	5.43251e-07	8.89541e-09	2.6814e-07	-0.506417	0.773725	0.073	0.836
1443	haqer	large	301	1000	weibull	0.112223	5.84276e-07	9.93323e-09	3.35175e-07	-0.426342	0.768665	0.127	0.792
1443	haqer	small	301	1000	weibull	0.173095	6.19068e-07	1.19e-08	3.35175e-07	-0.458581	0.713905	0.113	0.796
1443	LinARs_hg19_merged	1	301	1000	weibull	0.206231	5.23074e-07	6.97518e-09	2.6814e-07	-0.487377	0.732619	0.078	0.846
1443	LinARs_hg19_merged	2	301	1000	weibull	0.214008	5.11544e-07	7.25296e-09	2.6814e-07	-0.475822	0.713112	0.088	0.834
1443	LinARs_hg19_merged	3	301	1000	weibull	0.154714	5.13823e-07	7.17876e-09	2.6814e-07	-0.478147	0.784355	0.085	0.843
1443	LinARs_hg19_merged	large	301	1000	weibull	0.0782775	5.69797e-07	7.60451e-09	3.35175e-07	-0.411765	0.821468	0.119	0.81
1443	LinARs_hg19_merged	small	301	1000	weibull	0.209492	5.73551e-07	7.31903e-09	3.35175e-07	-0.415615	0.688508	0.102	0.811
1443	nchaes_merged	1	301	1000	weibull	0.088744	7.73382e-07	8.18802e-09	6.70349e-07	-0.133224	0.636619	0.32	0.57
1443	nchaes_merged	2	301	1000	weibull	0.0782302	7.81024e-07	8.24239e-09	6.70349e-07	-0.141705	0.649608	0.308	0.59
1443	nchaes_merged	3	301	1000	weibull	0.0673494	7.78343e-07	8.23706e-09	6.70349e-07	-0.138748	0.649567	0.307	0.603
1443	nchaes_merged	large	301	1000	weibull	0.0825834	8.48461e-07	8.6618e-09	6.70349e-07	-0.209923	0.727471	0.229	0.666
1443	nchaes_merged	small	301	1000	weibull	0.0733483	8.57377e-07	8.56323e-09	6.70349e-07	-0.218139	0.740995	0.21	0.702
1443	selsweeps	1	301	1000	weibull	0.520949	2.23696e-07	3.80901e-09	7.37384e-07	2.29637	0.251534	1	0
1443	selsweeps	2	301	1000	weibull	0.53767	2.31338e-07	3.99133e-09	7.37384e-07	2.18748	0.277394	1	0
1443	selsweeps	3	301	1000	weibull	0.54086	2.15584e-07	3.75903e-09	7.37384e-07	2.4204	0.270778	1	0
1443	selsweeps	large	301	1000	weibull	0.478182	2.6519e-07	4.34243e-09	9.38489e-07	2.53893	0.21669	1	0
1443	selsweeps	small	301	1000	weibull	0.534399	2.32142e-07	4.01103e-09	6.70349e-07	1.88767	0.279745	0.994	0.001
1443	zooHARs_hg19	1	301	1000	weibull	0.484784	9.74688e-08	2.56959e-09	1.3407e-07	0.375516	0.268049	0.569	0.181
1443	zooHARs_hg19	large	301	1000	weibull	0.498784	1.07122e-07	2.85683e-09	2.01105e-07	0.877347	0.275265	0.78	0.096
1443	zooHARs_hg19	small	301	1000	weibull	0.498635	1.06586e-07	2.84381e-09	2.01105e-07	0.886792	0.275406	0.788	0.094
1474	ALLEUR_NMATCH	1	215	1000	weibull	0.0462321	4.24879e-05	3.66827e-07	3.34191e-05	-0.213446	0.764105	0.241	0.758
1474	ALLEUR_NMATCH	2	215	1000	weibull	0.0493215	4.22228e-05	3.40407e-07	3.34191e-05	-0.208508	0.776113	0.216	0.783
1474	ALLEUR_NMATCH	3	215	1000	weibull	0.0432337	4.23384e-05	3.67227e-07	3.4609e-05	-0.182561	0.731134	0.259	0.741
1474	ALLEUR_NMATCH	large	215	1000	weibull	0.0490331	4.70473e-05	3.85643e-07	3.72865e-05	-0.207467	0.768986	0.21	0.783
1474	E44_47_Limb_HGEP	1	215	1000	weibull	0.0621039	1.63664e-06	1.47054e-08	2.47916e-06	0.514784	0.0368847	0.951	0.035
1474	E44_47_Limb_HGEP	2	215	1000	weibull	0.0808764	1.65261e-06	1.44409e-08	2.47916e-06	0.50015	0.0387836	0.957	0.031
1474	E44_47_Limb_HGEP	3	215	1000	weibull	0.0938558	1.6417e-06	1.50105e-08	2.47916e-06	0.510118	0.045664	0.944	0.041
1474	E44_47_Limb_HGEP	large	215	1000	weibull	0.0742642	1.81415e-06	1.54349e-08	2.77666e-06	0.530556	0.0255139	0.959	0.027
1474	E44_47_Limb_HGEP	small	215	1000	weibull	0.0809747	1.80027e-06	1.53353e-08	2.77666e-06	0.54236	0.0219961	0.962	0.028
1474	EP_combined_human_macaque_prefontal_cortex_hg19	1	215	1000	weibull	0.0838331	1.0462e-06	1.20732e-08	1.19e-06	0.137441	0.351833	0.629	0.268
1474	EP_combined_human_macaque_prefontal_cortex_hg19	2	215	1000	weibull	0.0916866	1.05751e-06	1.24946e-08	1.19e-06	0.125281	0.364389	0.614	0.314
1474	EP_combined_human_macaque_prefontal_cortex_hg19	3	215	1000	weibull	0.0755117	1.0582e-06	1.27972e-08	1.19e-06	0.124543	0.366046	0.621	0.298
1474	EP_combined_human_macaque_prefontal_cortex_hg19	large	215	1000	weibull	0.0734087	1.1778e-06	1.26468e-08	1.48749e-06	0.262945	0.229899	0.763	0.174
1474	EP_combined_human_macaque_prefontal_cortex_hg19	small	215	1000	weibull	0.0731212	1.15043e-06	1.28276e-08	1.48749e-06	0.292992	0.212209	0.774	0.144
1474	GSE63648_12Combinedpcw_ac_me2_Hu_gain	1	215	1000	weibull	0.070325	2.01496e-06	1.91744e-08	2.77666e-06	0.378021	0.116463	0.875	0.084
1474	GSE63648_12Combinedpcw_ac_me2_Hu_gain	2	215	1000	weibull	0.0882593	2.02894e-06	1.85458e-08	2.77666e-06	0.368524	0.115637	0.88	0.096
1474	GSE63648_12Combinedpcw_ac_me2_Hu_gain	3	215	1000	weibull	0.0665566	2.01675e-06	1.80413e-08	2.77666e-06	0.376801	0.10114	0.893	0.084
1474	GSE63648_12Combinedpcw_ac_me2_Hu_gain	large	215	1000	weibull	0.0672121	2.2715e-06	2.00272e-08	2.87582e-06	0.266044	0.182549	0.813	0.154
1474	GSE63648_12Combinedpcw_ac_me2_Hu_gain	small	215	1000	weibull	0.0681235	2.23303e-06	1.9358e-08	2.87582e-06	0.287859	0.161681	0.837	0.123
1474	GSE63648_7pcw	1	215	1000	weibull	0.066669	2.97479e-06	2.85038e-08	4.56165e-06	0.533436	0.0470442	0.947	0.042
1474	GSE63648_7pcw	2	215	1000	weibull	0.071648	2.95754e-06	2.77814e-08	4.56165e-06	0.542382	0.0401473	0.941	0.047
1474	GSE63648_7pcw	3	215	1000	weibull	0.0750343	2.9857e-06	2.80713e-08	4.56165e-06	0.527833	0.0455246	0.94	0.054
1474	GSE63648_7pcw	large	215	1000	weibull	0.0777588	2.78628e-06	2.34174e-08	4.46248e-06	0.601594	0.0126872	0.97	0.024
1474	GSE63648_7pcw	small	215	1000	weibull	0.0610486	3.26148e-06	2.9753e-08	5.05748e-06	0.55067	0.0318993	0.96	0.031
1474	GSE63648_8_5pcw	1	215	1000	weibull	0.0606731	1.9384e-06	1.995e-08	2.87582e-06	0.483604	0.0750271	0.907	0.071
1474	GSE63648_8_5pcw	2	215	1000	weibull	0.0554667	1.98313e-06	2.05538e-08	2.87582e-06	0.450145	0.0946959	0.902	0.08
1474	GSE63648_8_5pcw	3	215	1000	weibull	0.0733252	1.9506e-06	1.96355e-08	2.87582e-06	0.474326	0.0784223	0.91	0.073
1474	GSE63648_8_5pcw	large	215	1000	weibull	0.0867231	1.81385e-06	1.71389e-08	2.57832e-06	0.421464	0.0910264	0.884	0.082
1474	GSE63648_8_5pcw	small	215	1000	weibull	0.0685136	2.16867e-06	2.21547e-08	3.17332e-06	0.463258	0.0862091	0.905	0.075
1474	haqer	1	215	1000	weibull	0.477128	5.50373e-07	1.17769e-08	9.91663e-08	-0.81982	0.523928	0.02	0.932
1474	haqer	2	215	1000	weibull	0.469977	5.38374e-07	1.13128e-08	9.91663e-08	-0.815804	0.549048	0.017	0.94
1474	haqer	3	215	1000	weibull	0.461013	5.35002e-07	1.24929e-08	9.91663e-08	-0.814643	0.556799	0.016	0.935
1474	haqer	large	215	1000	weibull	0.378953	5.92221e-07	1.18526e-08	9.91663e-08	-0.832552	0.688667	0.009	0.944
1474	haqer	small	215	1000	weibull	0.420076	5.72388e-07	1.16189e-08	9.91663e-08	-0.82675	0.641506	0.011	0.956
1474	LinARs_hg19_merged	1	215	1000	weibull	0.441437	5.39663e-07	8.93089e-09	9.91663e-08	-0.816244	0.589246	0.014	0.939
1474	LinARs_hg19_merged	2	215	1000	weibull	0.463806	5.04955e-07	8.66851e-09	0	-1	1	0	1
1474	LinARs_hg19_merged	3	215	1000	weibull	0.437823	5.14574e-07	8.63195e-09	9.91663e-08	-0.807285	0.597552	0.013	0.938
1474	LinARs_hg19_merged	large	215	1000	weibull	0.336889	5.95791e-07	9.52676e-09	9.91663e-08	-0.833555	0.78763	0.006	0.964
1474	LinARs_hg19_merged	small	215	1000	weibull	0.410831	5.85478e-07	9.11642e-09	9.91663e-08	-0.830623	0.673667	0.01	0.96
1474	nchaes_merged	1	215	1000	weibull	0.0887223	7.91347e-07	1.01305e-08	9.91663e-08	-0.874687	0.996986	0	0.994
1474	nchaes_merged	2	215	1000	weibull	0.0823061	7.73993e-07	9.74994e-09	9.91663e-08	-0.871877	0.997137	0	0.995
1474	nchaes_merged	3	215	1000	weibull	0.263844	7.80836e-07	1.04059e-08	0	-1	1	0	1
1474	nchaes_merged	large	215	1000	weibull	0.0746621	8.37856e-07	1.07499e-08	9.91663e-08	-0.881643	0.997269	0	0.997
1474	nchaes_merged	small	215	1000	weibull	0.0747399	8.67705e-07	1.06302e-08	9.91663e-08	-0.885714	0.998227	0	0.998
1474	selsweeps	1	215	1000	weibull	0.552994	2.2838e-07	4.87189e-09	0	-1	1	0	1
1474	selsweeps	2	215	1000	weibull	0.553222	2.2957e-07	4.71017e-09	0	-1	1	0	1
1474	selsweeps	3	215	1000	weibull	0.559099	2.2719e-07	4.62427e-09	0	-1	1	0	1
1474	selsweeps	large	215	1000	weibull	0.559576	2.82723e-07	5.29185e-09	0	-1	1	0	1
1474	selsweeps	small	215	1000	weibull	0.556457	2.41668e-07	4.87476e-09	0	-1	1	0	1
1474	zooHARs_hg19	1	215	1000	weibull	0.401438	9.55963e-08	3.22521e-09	0	-1	1	0	1
1474	zooHARs_hg19	2	215	1000	weibull	0.388514	9.02414e-08	3.11212e-09	0	-1	1	0	1
1474	zooHARs_hg19	3	215	1000	weibull	0.382999	9.20264e-08	3.18855e-09	0	-1	1	0	1
1474	zooHARs_hg19	large	215	1000	weibull	0.4126	1.05215e-07	3.4616e-09	0	-1	1	0	1
1474	zooHARs_hg19	small	215	1000	weibull	0.406961	1.0581e-07	3.61085e-09	0	-1	1	0	1
1545	ALLEUR_NMATCH	1	83	1000	weibull	0.0378802	4.20035e-05	4.56393e-07	3.54898e-05	-0.155075	0.657002	0.363	0.633
1545	ALLEUR_NMATCH	2	83	1000	weibull	0.0419457	4.2844e-05	4.47012e-07	3.57784e-05	-0.164916	0.675095	0.332	0.665
1545	ALLEUR_NMATCH	3	83	1000	weibull	0.0522167	4.20051e-05	4.49542e-07	3.47685e-05	-0.172279	0.674727	0.329	0.668
1545	ALLEUR_NMATCH	large	83	1000	weibull	0.0453148	4.69369e-05	4.82113e-07	3.95293e-05	-0.15782	0.670019	0.332	0.665
1545	E44_47_Limb_HGEP	1	83	1000	weibull	0.0758673	1.59243e-06	1.75517e-08	3.89523e-06	1.4461	1.35935e-05	1	0
1545	E44_47_Limb_HGEP	2	83	1000	weibull	0.0683336	1.60065e-06	1.78562e-08	3.89523e-06	1.43353	2.46412e-05	0.998	0.002
1545	E44_47_Limb_HGEP	3	83	1000	weibull	0.0753474	1.59041e-06	1.79501e-08	3.89523e-06	1.4492	2.50015e-05	1	0
1545	E44_47_Limb_HGEP	large	83	1000	weibull	0.073151	1.76685e-06	1.83681e-08	4.61656e-06	1.61288	5.12421e-08	1	0
1545	E44_47_Limb_HGEP	small	83	1000	weibull	0.0732124	1.79483e-06	1.94781e-08	4.61656e-06	1.57214	1.59914e-06	1	0
1545	EP_combined_human_macaque_prefontal_cortex_hg19	1	83	1000	weibull	0.29359	1.04868e-06	1.55235e-08	1.73121e-06	0.650846	0.181312	0.892	0.076
1545	EP_combined_human_macaque_prefontal_cortex_hg19	2	83	1000	weibull	0.0691873	1.00757e-06	1.39613e-08	1.73121e-06	0.718213	0.0626833	0.936	0.042
1545	EP_combined_human_macaque_prefontal_cortex_hg19	3	83	1000	weibull	0.25217	1.02098e-06	1.48053e-08	1.73121e-06	0.695634	0.150216	0.903	0.063
1545	EP_combined_human_macaque_prefontal_cortex_hg19	large	83	1000	weibull	0.0720543	1.1149e-06	1.5349e-08	1.87548e-06	0.682195	0.0719522	0.923	0.045
1545	EP_combined_human_macaque_prefontal_cortex_hg19	small	83	1000	weibull	0.0751049	1.12543e-06	1.59111e-08	2.01975e-06	0.794642	0.0494961	0.937	0.038
1545	GSE63648_12Combinedpcw_ac_me2_Hu_gain	1	83	1000	weibull	0.0622421	1.97113e-06	2.30535e-08	3.31816e-06	0.683378	0.0391676	0.948	0.035
1545	GSE63648_12Combinedpcw_ac_me2_Hu_gain	2	83	1000	weibull	0.0785589	1.99897e-06	2.20869e-08	3.31816e-06	0.659931	0.0354978	0.946	0.03
1545	GSE63648_12Combinedpcw_ac_me2_Hu_gain	3	83	1000	weibull	0.0753358	1.95136e-06	2.24342e-08	3.31816e-06	0.700429	0.0340987	0.95	0.033
1545	GSE63648_12Combinedpcw_ac_me2_Hu_gain	large	83	1000	weibull	0.0778617	2.17887e-06	2.33154e-08	3.60669e-06	0.6553	0.0320786	0.956	0.028
1545	GSE63648_12Combinedpcw_ac_me2_Hu_gain	small	83	1000	weibull	0.0699806	2.19878e-06	2.47074e-08	3.60669e-06	0.640312	0.0451144	0.947	0.037
1545	GSE63648_7pcw	1	83	1000	weibull	0.0738396	2.94118e-06	3.48936e-08	5.04937e-06	0.71678	0.0364916	0.947	0.043
1545	GSE63648_7pcw	2	83	1000	weibull	0.0679164	2.91031e-06	3.45353e-08	5.04937e-06	0.734992	0.0324043	0.953	0.038
1545	GSE63648_7pcw	3	83	1000	weibull	0.137813	2.92084e-06	3.31999e-08	5.04937e-06	0.728737	0.0543758	0.964	0.034
1545	GSE63648_7pcw	large	83	1000	weibull	0.0899961	2.68915e-06	2.92944e-08	4.76083e-06	0.770386	0.016156	0.973	0.023
1545	GSE63648_7pcw	small	83	1000	weibull	0.0695909	3.18543e-06	3.62829e-08	5.91497e-06	0.856884	0.0119557	0.974	0.02
1545	GSE63648_8_5pcw	1	83	1000	weibull	0.0651763	1.86913e-06	2.36251e-08	5.91497e-06	2.16456	1.60136e-07	1	0
1545	GSE63648_8_5pcw	2	83	1000	weibull	0.0647179	1.9228e-06	2.39449e-08	5.91497e-06	2.07623	2.02491e-07	1	0
1545	GSE63648_8_5pcw	3	83	1000	weibull	0.0728819	1.90881e-06	2.5197e-08	5.91497e-06	2.09878	2.28213e-06	1	0
1545	GSE63648_8_5pcw	large	83	1000	weibull	0.0737325	1.74246e-06	2.03011e-08	4.03949e-06	1.31826	0.000314356	0.994	0.001
1545	GSE63648_8_5pcw	small	83	1000	weibull	0.0724306	2.12521e-06	2.52511e-08	6.05924e-06	1.85113	8.63511e-07	1	0
1545	haqer	1	83	1000	weibull	0.553025	5.46486e-07	1.64681e-08	0	-1	1	0	1
1545	haqer	2	83	1000	weibull	0.552342	5.40282e-07	1.362e-08	0	-1	1	0	1
1545	haqer	3	83	1000	weibull	0.552197	5.27731e-07	1.36483e-08	0	-1	1	0	1
1545	haqer	large	83	1000	weibull	0.546827	5.85582e-07	1.41788e-08	0	-1	1	0	1
1545	haqer	small	83	1000	weibull	0.540978	5.99865e-07	1.54646e-08	0	-1	1	0	1
1545	LinARs_hg19_merged	1	83	1000	weibull	0.54537	5.20662e-07	1.12826e-08	0	-1	1	0	1
1545	LinARs_hg19_merged	2	83	1000	weibull	0.543375	5.21672e-07	1.07109e-08	0	-1	1	0	1
1545	LinARs_hg19_merged	3	83	1000	weibull	0.539424	5.3379e-07	1.04962e-08	0	-1	1	0	1
1545	LinARs_hg19_merged	large	83	1000	weibull	0.544159	5.54421e-07	1.11957e-08	0	-1	1	0	1
1545	LinARs_hg19_merged	small	83	1000	weibull	0.533638	5.74185e-07	1.14052e-08	0	-1	1	0	1
1545	nchaes_merged	1	83	1000	weibull	0.390484	7.76448e-07	1.20297e-08	7.21338e-07	-0.0709773	0.371708	0.391	0.445
1545	nchaes_merged	2	83	1000	weibull	0.420412	7.55385e-07	1.19081e-08	7.21338e-07	-0.0450726	0.362488	0.426	0.419
1545	nchaes_merged	3	83	1000	weibull	0.407175	7.77026e-07	1.25808e-08	4.32803e-07	-0.443	0.468697	0.144	0.73
1545	nchaes_merged	large	83	1000	weibull	0.349043	8.47428e-07	1.30802e-08	7.21338e-07	-0.148791	0.401133	0.333	0.526
1545	nchaes_merged	small	83	1000	weibull	0.357293	8.72819e-07	1.28125e-08	7.21338e-07	-0.173554	0.420067	0.304	0.527
1545	selsweeps	1	83	1000	weibull	0.457003	1.7341e-07	4.80718e-09	1.44268e-07	-0.168053	0.249997	0.293	0.352
1545	selsweeps	2	83	1000	weibull	0.451155	1.74564e-07	4.97062e-09	1.44268e-07	-0.173554	0.245845	0.303	0.349
1545	selsweeps	3	83	1000	weibull	0.44077	1.67639e-07	5.10677e-09	1.44268e-07	-0.139415	0.23823	0.321	0.322
1545	selsweeps	large	83	1000	weibull	0.490561	2.09188e-07	5.51805e-09	1.44268e-07	-0.310345	0.278439	0.231	0.416
1545	selsweeps	small	83	1000	weibull	0.447521	1.74275e-07	5.10469e-09	1.44268e-07	-0.172185	0.243479	0.309	0.339
1545	zooHARs_hg19	1	83	1000	weibull	0.370089	9.34854e-08	3.73083e-09	0	-1	1	0	1
1545	zooHARs_hg19	2	83	1000	weibull	0.355029	9.86791e-08	3.87343e-09	0	-1	1	0	1
1545	zooHARs_hg19	3	83	1000	weibull	0.35874	9.55052e-08	3.8992e-09	0	-1	1	0	1
1545	zooHARs_hg19	large	83	1000	weibull	0.342726	1.14404e-07	4.56933e-09	0	-1	1	0	1
1545	zooHARs_hg19	small	83	1000	weibull	0.346746	1.06181e-07	4.13403e-09	0	-1	1	0	1
1768	ALLEUR_NMATCH	1	267	1000	weibull	0.0544018	4.25037e-05	3.25516e-07	3.06038e-05	-0.279973	0.849249	0.115	0.879
1768	ALLEUR_NMATCH	2	267	1000	weibull	0.0576301	4.23597e-05	3.11759e-07	3.07854e-05	-0.273239	0.850534	0.103	0.894
1768	ALLEUR_NMATCH	3	267	1000	weibull	0.0631182	4.25716e-05	3.29189e-07	3.03313e-05	-0.287521	0.849218	0.1	0.899
1768	ALLEUR_NMATCH	large	267	1000	weibull	0.0599711	4.74629e-05	3.56836e-07	3.41455e-05	-0.280587	0.85158	0.104	0.894
1768	E44_47_Limb_HGEP	1	267	1000	weibull	0.0639332	1.6596e-06	1.37365e-08	3.54168e-06	1.13406	2.37961e-07	1	0
1768	E44_47_Limb_HGEP	2	267	1000	weibull	0.0774941	1.64915e-06	1.40529e-08	3.54168e-06	1.14758	1.18501e-06	1	0
1768	E44_47_Limb_HGEP	3	267	1000	weibull	0.069373	1.64153e-06	1.41185e-08	3.54168e-06	1.15756	5.98667e-07	1	0
1768	E44_47_Limb_HGEP	large	267	1000	weibull	0.0780078	1.84376e-06	1.5127e-08	3.99575e-06	1.16717	1.50823e-07	1	0
1768	E44_47_Limb_HGEP	small	267	1000	weibull	0.0790015	1.85039e-06	1.49655e-08	3.99575e-06	1.1594	5.54788e-08	1	0
1768	EP_combined_human_macaque_prefontal_cortex_hg19	1	267	1000	weibull	0.0762139	1.09983e-06	1.19154e-08	7.26499e-07	-0.339443	0.82432	0.12	0.811
1768	EP_combined_human_macaque_prefontal_cortex_hg19	2	267	1000	weibull	0.069726	1.07413e-06	1.12643e-08	7.26499e-07	-0.323639	0.820007	0.134	0.791
1768	EP_combined_human_macaque_prefontal_cortex_hg19	3	267	1000	weibull	0.0728847	1.06923e-06	1.17403e-08	7.26499e-07	-0.320537	0.806543	0.143	0.78
1768	EP_combined_human_macaque_prefontal_cortex_hg19	large	267	1000	weibull	0.0811349	1.1999e-06	1.2506e-08	8.17312e-07	-0.318853	0.816626	0.123	0.809
1768	EP_combined_human_macaque_prefontal_cortex_hg19	small	267	1000	weibull	0.0782743	1.17366e-06	1.2154e-08	8.17312e-07	-0.303621	0.806943	0.157	0.774
1768	GSE63648_12Combinedpcw_ac_me2_Hu_gain	1	267	1000	weibull	0.071639	2.0273e-06	1.72106e-08	3.45087e-06	0.702204	0.00389675	0.987	0.008
1768	GSE63648_12Combinedpcw_ac_me2_Hu_gain	2	267	1000	weibull	0.071394	2.0401e-06	1.64487e-08	3.45087e-06	0.69152	0.00231097	0.992	0.006
1768	GSE63648_12Combinedpcw_ac_me2_Hu_gain	3	267	1000	weibull	0.0597948	2.02984e-06	1.7046e-08	3.45087e-06	0.700072	0.00270373	0.991	0.006
1768	GSE63648_12Combinedpcw_ac_me2_Hu_gain	large	267	1000	weibull	0.0636943	2.28203e-06	1.84198e-08	3.45087e-06	0.512197	0.0224002	0.964	0.026
1768	GSE63648_12Combinedpcw_ac_me2_Hu_gain	small	267	1000	weibull	0.0754204	2.23798e-06	1.78228e-08	3.36006e-06	0.50138	0.0235478	0.962	0.028
1768	GSE63648_7pcw	1	267	1000	weibull	0.0606912	3.00625e-06	2.55149e-08	3.54168e-06	0.178105	0.270943	0.734	0.229
1768	GSE63648_7pcw	2	267	1000	weibull	0.0559472	3.01815e-06	2.55457e-08	3.54168e-06	0.173462	0.27605	0.722	0.241
1768	GSE63648_7pcw	3	267	1000	weibull	0.0624578	3.02596e-06	2.6012e-08	3.54168e-06	0.170433	0.284373	0.733	0.236
1768	GSE63648_7pcw	large	267	1000	weibull	0.0724271	2.82835e-06	2.15066e-08	3.6325e-06	0.284315	0.130506	0.853	0.119
1768	GSE63648_7pcw	small	267	1000	weibull	0.0664958	3.28432e-06	2.83969e-08	3.90493e-06	0.188962	0.265037	0.76	0.21
1768	GSE63648_8_5pcw	1	267	1000	weibull	0.0699973	1.94856e-06	1.81589e-08	2.45194e-06	0.258331	0.204608	0.786	0.178
1768	GSE63648_8_5pcw	2	267	1000	weibull	0.0633364	1.97735e-06	1.86223e-08	2.45194e-06	0.240011	0.223153	0.771	0.183
1768	GSE63648_8_5pcw	3	267	1000	weibull	0.0546778	1.96454e-06	1.82374e-08	2.45194e-06	0.248093	0.212235	0.776	0.172
1768	GSE63648_8_5pcw	large	267	1000	weibull	0.0804973	1.81207e-06	1.56608e-08	2.45194e-06	0.353112	0.110784	0.881	0.09
1768	GSE63648_8_5pcw	small	267	1000	weibull	0.0571163	2.16088e-06	1.9914e-08	2.72437e-06	0.260769	0.199298	0.803	0.164
1768	haqer	1	267	1000	weibull	0.37975	5.42786e-07	1.06278e-08	2.72437e-07	-0.498076	0.51125	0.109	0.759
1768	haqer	2	267	1000	weibull	0.20932	5.39789e-07	1.12388e-08	2.72437e-07	-0.495289	0.67468	0.116	0.759
1768	haqer	3	267	1000	weibull	0.438888	5.30344e-07	1.0856e-08	1.81625e-07	-0.657534	0.503112	0.058	0.862
1768	haqer	large	267	1000	weibull	0.317841	5.80019e-07	1.08503e-08	2.72437e-07	-0.530296	0.567159	0.115	0.792
1768	haqer	small	267	1000	weibull	0.213661	5.95639e-07	1.13701e-08	2.72437e-07	-0.542613	0.718951	0.084	0.83
1768	LinARs_hg19_merged	1	267	1000	weibull	0.4448	5.18902e-07	8.53687e-09	2.72437e-07	-0.474974	0.454149	0.119	0.754
1768	LinARs_hg19_merged	2	267	1000	weibull	0.343273	5.18357e-07	7.93368e-09	1.81625e-07	-0.649615	0.649139	0.036	0.891
1768	LinARs_hg19_merged	3	267	1000	weibull	0.398069	5.24805e-07	8.19947e-09	1.81625e-07	-0.653919	0.577249	0.038	0.895
1768	LinARs_hg19_merged	large	267	1000	weibull	0.364251	5.93822e-07	8.8755e-09	2.72437e-07	-0.541214	0.561749	0.074	0.851
1768	LinARs_hg19_merged	small	267	1000	weibull	0.331799	5.83742e-07	8.88124e-09	2.72437e-07	-0.533292	0.579312	0.089	0.833
1768	nchaes_merged	1	267	1000	weibull	0.0856331	7.76264e-07	9.24775e-09	4.54062e-07	-0.415068	0.85618	0.096	0.82
1768	nchaes_merged	2	267	1000	weibull	0.150116	7.75175e-07	9.53215e-09	4.54062e-07	-0.414246	0.763834	0.096	0.822
1768	nchaes_merged	3	267	1000	weibull	0.0928011	7.95971e-07	9.53089e-09	3.6325e-07	-0.543639	0.921736	0.032	0.92
1768	nchaes_merged	large	267	1000	weibull	0.0801677	8.59449e-07	1.00169e-08	4.54062e-07	-0.471682	0.893853	0.061	0.884
1768	nchaes_merged	small	267	1000	weibull	0.0787634	8.66169e-07	9.65257e-09	4.54062e-07	-0.475781	0.904052	0.05	0.889
1768	selsweeps	1	267	1000	weibull	0.561001	2.46465e-07	4.57747e-09	1.81625e-07	-0.26308	0.35333	0.227	0.503
1768	selsweeps	2	267	1000	weibull	0.560815	2.45284e-07	4.78503e-09	1.81625e-07	-0.259534	0.350362	0.253	0.496
1768	selsweeps	3	267	1000	weibull	0.556472	2.48826e-07	4.91339e-09	1.81625e-07	-0.270073	0.343172	0.258	0.519
1768	selsweeps	large	267	1000	weibull	0.547919	2.9514e-07	5.26466e-09	1.81625e-07	-0.384615	0.374715	0.167	0.624
1768	selsweeps	small	267	1000	weibull	0.557006	2.72619e-07	4.85218e-09	1.81625e-07	-0.333777	0.360658	0.19	0.588
1768	zooHARs_hg19	1	267	1000	weibull	0.424103	9.9712e-08	3.111e-09	0	-1	1	0	1
1768	zooHARs_hg19	2	267	1000	weibull	0.432709	1.01165e-07	3.1224e-09	0	-1	1	0	1
1768	zooHARs_hg19	3	267	1000	weibull	0.42564	9.47173e-08	2.90908e-09	0	-1	1	0	1
1768	zooHARs_hg19	large	267	1000	weibull	0.419497	1.01528e-07	3.29111e-09	0	-1	1	0	1
1768	zooHARs_hg19	small	267	1000	weibull	0.44357	1.10155e-07	3.37966e-09	0	-1	1	0	1
1904	ALLEUR_NMATCH	1	311	1000	weibull	0.0627965	4.248e-05	2.84078e-07	3.31008e-05	-0.220792	0.826963	0.147	0.852
1904	ALLEUR_NMATCH	2	311	1000	weibull	0.0599312	4.24039e-05	2.84462e-07	3.39937e-05	-0.198337	0.803794	0.17	0.828
1904	ALLEUR_NMATCH	3	311	1000	weibull	0.0474094	4.20352e-05	2.91176e-07	3.42488e-05	-0.185237	0.781256	0.2	0.8
1904	ALLEUR_NMATCH	large	311	1000	weibull	0.0492769	4.71359e-05	3.02781e-07	3.75652e-05	-0.203044	0.814466	0.157	0.841
1904	E44_47_Limb_HGEP	1	311	1000	weibull	0.0752807	1.62187e-06	1.23516e-08	3.89046e-06	1.39874	2.07931e-14	1	0
1904	E44_47_Limb_HGEP	2	311	1000	weibull	0.0796075	1.62207e-06	1.15267e-08	3.89046e-06	1.39846	8.95319e-20	1	0
1904	E44_47_Limb_HGEP	3	311	1000	weibull	0.0759843	1.64305e-06	1.21442e-08	3.89046e-06	1.36783	1.95337e-15	1	0
1904	E44_47_Limb_HGEP	large	311	1000	weibull	0.0633302	1.80568e-06	1.26654e-08	4.3369e-06	1.40181	1.7696e-21	1	0
1904	E44_47_Limb_HGEP	small	311	1000	weibull	0.0648837	1.80198e-06	1.2744e-08	4.3369e-06	1.40674	2.72724e-20	1	0
1904	EP_combined_human_macaque_prefontal_cortex_hg19	1	311	1000	weibull	0.0842294	1.05935e-06	9.88701e-09	1.02045e-06	-0.0367249	0.547522	0.44	0.475
1904	EP_combined_human_macaque_prefontal_cortex_hg19	2	311	1000	weibull	0.0713443	1.07402e-06	9.9822e-09	1.02045e-06	-0.0498812	0.560572	0.417	0.505
1904	EP_combined_human_macaque_prefontal_cortex_hg19	3	311	1000	weibull	0.0804626	1.07204e-06	1.02547e-08	1.02045e-06	-0.048129	0.559007	0.423	0.487
1904	EP_combined_human_macaque_prefontal_cortex_hg19	large	311	1000	weibull	0.0682017	1.18442e-06	1.01176e-08	1.02045e-06	-0.138442	0.687191	0.285	0.642
1904	EP_combined_human_macaque_prefontal_cortex_hg19	small	311	1000	weibull	0.0725493	1.1378e-06	1.05575e-08	1.02045e-06	-0.103139	0.628929	0.353	0.573
1904	GSE63648_12Combinedpcw_ac_me2_Hu_gain	1	311	1000	weibull	0.0644076	2.01468e-06	1.39926e-08	3.57157e-06	0.772769	2.56063e-05	0.999	0
1904	GSE63648_12Combinedpcw_ac_me2_Hu_gain	2	311	1000	weibull	0.0674687	2.01149e-06	1.45143e-08	3.57157e-06	0.775579	0.000101519	0.998	0.002
1904	GSE63648_12Combinedpcw_ac_me2_Hu_gain	3	311	1000	weibull	0.076695	2.02565e-06	1.477e-08	3.57157e-06	0.763169	0.000156528	0.996	0.002
1904	GSE63648_12Combinedpcw_ac_me2_Hu_gain	large	311	1000	weibull	0.0846006	2.27298e-06	1.58445e-08	3.63534e-06	0.599371	0.00196267	0.99	0.008
1904	GSE63648_12Combinedpcw_ac_me2_Hu_gain	small	311	1000	weibull	0.0694477	2.23185e-06	1.57172e-08	3.57157e-06	0.600274	0.00194123	0.992	0.006
1904	GSE63648_7pcw	1	311	1000	weibull	0.0810297	2.94106e-06	2.27807e-08	3.95423e-06	0.344494	0.0911364	0.907	0.084
1904	GSE63648_7pcw	2	311	1000	weibull	0.0597611	2.94769e-06	2.22638e-08	3.95423e-06	0.341469	0.0828735	0.901	0.086
1904	GSE63648_7pcw	3	311	1000	weibull	0.0705832	2.99291e-06	2.29793e-08	3.95423e-06	0.321201	0.104326	0.894	0.1
1904	GSE63648_7pcw	large	311	1000	weibull	0.0566574	2.72122e-06	1.97176e-08	4.27312e-06	0.5703	0.00447971	0.983	0.014
1904	GSE63648_7pcw	small	311	1000	weibull	0.0643733	3.28807e-06	2.41937e-08	4.78335e-06	0.454757	0.0280329	0.958	0.033
1904	GSE63648_8_5pcw	1	311	1000	weibull	0.0688154	1.94306e-06	1.50855e-08	3.31645e-06	0.706821	0.00119295	0.993	0.006
1904	GSE63648_8_5pcw	2	311	1000	weibull	0.0688475	1.93362e-06	1.57051e-08	3.31645e-06	0.715153	0.00206577	0.989	0.01
1904	GSE63648_8_5pcw	3	311	1000	weibull	0.0793346	1.94147e-06	1.65506e-08	3.31645e-06	0.708222	0.00398677	0.99	0.008
1904	GSE63648_8_5pcw	large	311	1000	weibull	0.0779672	1.79401e-06	1.42384e-08	2.74245e-06	0.528671	0.0171051	0.969	0.023
1904	GSE63648_8_5pcw	small	311	1000	weibull	0.0613286	2.14919e-06	1.75505e-08	3.57157e-06	0.66182	0.00447572	0.988	0.011
1904	haqer	1	311	1000	weibull	0.16382	5.47534e-07	9.16528e-09	2.55112e-07	-0.534071	0.789626	0.058	0.872
1904	haqer	2	311	1000	weibull	0.115274	5.48236e-07	9.52816e-09	2.55112e-07	-0.534667	0.835873	0.068	0.874
1904	haqer	3	311	1000	weibull	0.203008	5.28975e-07	9.45627e-09	1.91334e-07	-0.638293	0.796896	0.035	0.916
1904	haqer	large	311	1000	weibull	0.105704	5.85865e-07	9.60745e-09	2.55112e-07	-0.564555	0.86591	0.053	0.903
1904	haqer	small	311	1000	weibull	0.16179	6.07995e-07	1.15277e-08	2.55112e-07	-0.580405	0.798541	0.062	0.887
1904	LinARs_hg19_merged	1	311	1000	weibull	0.139514	5.21513e-07	6.72148e-09	1.91334e-07	-0.633117	0.898406	0.018	0.94
1904	LinARs_hg19_merged	2	311	1000	weibull	0.075753	5.16538e-07	6.95943e-09	1.27556e-07	-0.753056	0.978168	0.004	0.98
1904	LinARs_hg19_merged	3	311	1000	weibull	0.0815801	5.19982e-07	7.14773e-09	1.91334e-07	-0.632037	0.93718	0.033	0.927
1904	LinARs_hg19_merged	large	311	1000	weibull	0.0768103	5.83824e-07	7.10966e-09	1.91334e-07	-0.672274	0.966583	0.006	0.97
1904	LinARs_hg19_merged	small	311	1000	weibull	0.14298	5.71196e-07	7.45677e-09	1.91334e-07	-0.665029	0.913074	0.012	0.961
1904	nchaes_merged	1	311	1000	weibull	0.071672	7.60935e-07	7.97757e-09	2.55112e-07	-0.664739	0.979128	0.008	0.982
1904	nchaes_merged	2	311	1000	weibull	0.0816559	7.6642e-07	8.28515e-09	2.55112e-07	-0.667138	0.977107	0.004	0.984
1904	nchaes_merged	3	311	1000	weibull	0.0754223	7.7975e-07	8.09982e-09	1.91334e-07	-0.754621	0.992729	0.003	0.992
1904	nchaes_merged	large	311	1000	weibull	0.0688418	8.46908e-07	8.59308e-09	2.55112e-07	-0.698772	0.987622	0.005	0.991
1904	nchaes_merged	small	311	1000	weibull	0.0816267	8.60301e-07	8.83344e-09	2.55112e-07	-0.703462	0.987092	0.001	0.993
1904	selsweeps	1	311	1000	weibull	0.508391	2.24817e-07	3.62167e-09	6.3778e-08	-0.716312	0.468609	0.023	0.878
1904	selsweeps	2	311	1000	weibull	0.530835	2.25264e-07	3.82699e-09	6.3778e-08	-0.716874	0.438165	0.031	0.864
1904	selsweeps	3	311	1000	weibull	0.505607	2.127e-07	3.51984e-09	6.3778e-08	-0.70015	0.473393	0.021	0.859
1904	selsweeps	large	311	1000	weibull	0.465635	2.62127e-07	4.0698e-09	6.3778e-08	-0.756691	0.533601	0.016	0.913
1904	selsweeps	small	311	1000	weibull	0.523174	2.27815e-07	3.75602e-09	6.3778e-08	-0.720045	0.448826	0.028	0.869
1904	zooHARs_hg19	2	311	1000	weibull	0.49378	9.71976e-08	2.66587e-09	6.3778e-08	-0.343832	0.28222	0.224	0.43
1904	zooHARs_hg19	3	311	1000	weibull	0.488713	9.66236e-08	2.61992e-09	6.3778e-08	-0.339934	0.277287	0.234	0.43
1904	zooHARs_hg19	large	311	1000	weibull	0.50883	1.06254e-07	2.72106e-09	6.3778e-08	-0.39976	0.29517	0.196	0.474
1904	zooHARs_hg19	small	311	1000	weibull	0.497828	1.03512e-07	2.77178e-09	6.3778e-08	-0.383857	0.285172	0.217	0.468
1995	ALLEUR_NMATCH	1	82	1000	weibull	0.0436089	4.28138e-05	4.74983e-07	3.04956e-05	-0.287715	0.775318	0.22	0.779
1995	ALLEUR_NMATCH	2	82	1000	weibull	0.0407244	4.23191e-05	4.61703e-07	3.11244e-05	-0.264531	0.758419	0.226	0.771
1995	ALLEUR_NMATCH	3	82	1000	weibull	0.0394831	4.35734e-05	4.92458e-07	3.04956e-05	-0.300132	0.780239	0.214	0.782
1995	ALLEUR_NMATCH	large	82	1000	weibull	0.034937	4.73462e-05	5.3649e-07	3.36395e-05	-0.289499	0.774195	0.222	0.773
1995	E44_47_Limb_HGEP	1	82	1000	weibull	0.0740917	1.61548e-06	1.88467e-08	3.14388e-06	0.946093	0.00700585	0.986	0.011
1995	E44_47_Limb_HGEP	2	82	1000	weibull	0.0713891	1.62067e-06	1.95423e-08	3.14388e-06	0.939864	0.00934126	0.99	0.01
1995	E44_47_Limb_HGEP	3	82	1000	weibull	0.0693685	1.59426e-06	1.84068e-08	3.14388e-06	0.971998	0.0052987	0.984	0.009
1995	E44_47_Limb_HGEP	large	82	1000	weibull	0.152158	1.74674e-06	1.96795e-08	3.77266e-06	1.15983	0.00769236	0.99	0.004
1995	E44_47_Limb_HGEP	small	82	1000	weibull	0.081	1.7961e-06	2.00191e-08	3.77266e-06	1.10047	0.00124061	0.996	0.001
1995	EP_combined_human_macaque_prefontal_cortex_hg19	1	82	1000	weibull	0.205828	1.02569e-06	1.51598e-08	2.82949e-06	1.75862	0.0137263	0.998	0.002
1995	EP_combined_human_macaque_prefontal_cortex_hg19	2	82	1000	weibull	0.341498	1.03638e-06	1.59004e-08	2.82949e-06	1.73017	0.0994272	0.999	0
1995	EP_combined_human_macaque_prefontal_cortex_hg19	3	82	1000	weibull	0.355327	1.0161e-06	1.60393e-08	2.82949e-06	1.78465	0.116799	0.996	0.002
1995	EP_combined_human_macaque_prefontal_cortex_hg19	large	82	1000	weibull	0.257974	1.14154e-06	1.69981e-08	2.98669e-06	1.61636	0.0382083	0.996	0.003
1995	EP_combined_human_macaque_prefontal_cortex_hg19	small	82	1000	weibull	0.256349	1.11026e-06	1.56808e-08	3.14388e-06	1.83166	0.0244141	0.998	0.001
1995	GSE63648_12Combinedpcw_ac_me2_Hu_gain	1	82	1000	weibull	0.0846857	2.01051e-06	2.37122e-08	2.6723e-06	0.329163	0.197321	0.78	0.167
1995	GSE63648_12Combinedpcw_ac_me2_Hu_gain	2	82	1000	weibull	0.0806456	1.99479e-06	2.38256e-08	2.6723e-06	0.339638	0.194471	0.813	0.138
1995	GSE63648_12Combinedpcw_ac_me2_Hu_gain	3	82	1000	weibull	0.0918462	1.95549e-06	2.44479e-08	2.6723e-06	0.366559	0.187346	0.836	0.126
1995	GSE63648_12Combinedpcw_ac_me2_Hu_gain	large	82	1000	weibull	0.0618264	2.21675e-06	2.56087e-08	3.30107e-06	0.48915	0.100411	0.896	0.08
1995	GSE63648_12Combinedpcw_ac_me2_Hu_gain	small	82	1000	weibull	0.0722772	2.16786e-06	2.57578e-08	3.30107e-06	0.522732	0.0914881	0.886	0.081
1995	GSE63648_7pcw	1	82	1000	weibull	0.0659919	2.90133e-06	3.66179e-08	4.24424e-06	0.46286	0.133913	0.859	0.121
1995	GSE63648_7pcw	2	82	1000	weibull	0.0824466	2.89567e-06	3.63853e-08	4.24424e-06	0.465718	0.133706	0.866	0.107
1995	GSE63648_7pcw	3	82	1000	weibull	0.0764709	2.86172e-06	3.5537e-08	4.24424e-06	0.483109	0.12213	0.868	0.105
1995	GSE63648_7pcw	large	82	1000	weibull	0.0590352	2.71411e-06	3.18434e-08	4.40143e-06	0.621684	0.0557605	0.937	0.05
1995	GSE63648_7pcw	small	82	1000	weibull	0.0665432	3.21965e-06	3.86173e-08	5.1874e-06	0.611171	0.0640542	0.924	0.061
1995	GSE63648_8_5pcw	1	82	1000	weibull	0.0575458	1.90063e-06	2.48793e-08	3.30107e-06	0.736829	0.047437	0.946	0.042
1995	GSE63648_8_5pcw	2	82	1000	weibull	0.0572105	1.9632e-06	2.71285e-08	3.30107e-06	0.68148	0.0709813	0.915	0.066
1995	GSE63648_8_5pcw	3	82	1000	weibull	0.0716702	1.90802e-06	2.51513e-08	3.30107e-06	0.730104	0.0505176	0.939	0.047
1995	GSE63648_8_5pcw	large	82	1000	weibull	0.0826317	1.7689e-06	2.19388e-08	2.6723e-06	0.510708	0.108323	0.877	0.089
1995	GSE63648_8_5pcw	small	82	1000	weibull	0.0768043	2.09807e-06	2.66662e-08	3.45827e-06	0.64831	0.0637045	0.916	0.067
1995	haqer	1	82	1000	weibull	0.554567	5.61183e-07	1.61563e-08	1.57194e-07	-0.719888	0.385433	0.06	0.792
1995	haqer	2	82	1000	weibull	0.554147	5.3053e-07	1.41059e-08	0	-1	1	0	1
1995	haqer	3	82	1000	weibull	0.553775	5.00506e-07	1.35091e-08	1.57194e-07	-0.68593	0.362225	0.084	0.739
1995	haqer	large	82	1000	weibull	0.552734	5.81146e-07	1.55813e-08	1.57194e-07	-0.72951	0.391266	0.056	0.8
1995	haqer	small	82	1000	weibull	0.552932	6.1117e-07	1.9796e-08	1.57194e-07	-0.742798	0.382068	0.065	0.78
1995	LinARs_hg19_merged	large	82	1000	weibull	0.550506	5.5741e-07	1.16974e-08	0	-1	1	0	1
1995	LinARs_hg19_merged	small	82	1000	weibull	0.547404	5.88849e-07	1.18545e-08	0	-1	1	0	1
1995	nchaes_merged	1	82	1000	weibull	0.43457	8.15208e-07	1.31465e-08	1.57194e-07	-0.807173	0.614189	0.012	0.946
1995	nchaes_merged	2	82	1000	weibull	0.467135	7.76067e-07	1.27914e-08	1.57194e-07	-0.797448	0.552809	0.016	0.936
1995	nchaes_merged	3	82	1000	weibull	0.438725	7.83455e-07	1.23153e-08	0	-1	1	0	1
1995	nchaes_merged	large	82	1000	weibull	0.434138	8.51363e-07	1.35098e-08	1.57194e-07	-0.815362	0.620865	0.012	0.953
1995	nchaes_merged	small	82	1000	weibull	0.432578	8.54192e-07	1.33873e-08	1.57194e-07	-0.815974	0.621347	0.012	0.952
1995	selsweeps	1	82	1000	weibull	0.434438	1.75586e-07	5.32249e-09	3.14388e-07	0.79051	0.228126	0.69	0.099
1995	selsweeps	2	82	1000	weibull	0.446327	1.76686e-07	5.37639e-09	3.14388e-07	0.779359	0.23694	0.716	0.105
1995	selsweeps	3	82	1000	weibull	0.442067	1.83288e-07	5.47174e-09	3.14388e-07	0.715266	0.234307	0.665	0.102
1995	selsweeps	large	82	1000	weibull	0.456648	2.05295e-07	5.89377e-09	3.14388e-07	0.531394	0.246292	0.608	0.139
1995	selsweeps	small	82	1000	weibull	0.438098	1.83917e-07	5.54506e-09	3.14388e-07	0.709402	0.231373	0.669	0.119
1995	zooHARs_hg19	large	82	1000	weibull	0.346852	1.13022e-07	4.52016e-09	0	-1	1	0	1
1995	zooHARs_hg19	small	82	1000	weibull	0.364607	1.02805e-07	4.42125e-09	0	-1	1	0	1
2121	ALLEUR_NMATCH	1	106	1000	weibull	0.0513539	4.27264e-05	4.08721e-07	3.49684e-05	-0.181574	0.707042	0.283	0.715
2121	ALLEUR_NMATCH	2	106	1000	weibull	0.0488941	4.2691e-05	3.98397e-07	3.52055e-05	-0.175341	0.703972	0.292	0.705
2121	ALLEUR_NMATCH	3	106	1000	weibull	0.0428845	4.2316e-05	3.89167e-07	3.60352e-05	-0.148426	0.684016	0.327	0.672
2121	ALLEUR_NMATCH	large	106	1000	weibull	0.0402888	4.88088e-05	4.43904e-07	3.95913e-05	-0.188848	0.728583	0.272	0.723
2121	E44_47_Limb_HGEP	1	106	1000	weibull	0.0613372	1.60167e-06	1.63275e-08	4.62294e-06	1.88632	2.13614e-11	1	0
2121	E44_47_Limb_HGEP	2	106	1000	weibull	0.0820206	1.61151e-06	1.58879e-08	4.62294e-06	1.8687	3.3989e-12	1	0
2121	E44_47_Limb_HGEP	3	106	1000	weibull	0.0760121	1.58638e-06	1.6103e-08	4.62294e-06	1.91414	1.29152e-11	1	0
2121	E44_47_Limb_HGEP	large	106	1000	weibull	0.078662	1.7822e-06	1.81502e-08	5.09709e-06	1.85999	1.04152e-10	1	0
2121	E44_47_Limb_HGEP	small	106	1000	weibull	0.0748415	1.76513e-06	1.74143e-08	5.09709e-06	1.88765	1.07126e-11	1	0
2121	EP_combined_human_macaque_prefontal_cortex_hg19	1	106	1000	weibull	0.0795307	1.00235e-06	1.35988e-08	1.89659e-06	0.892148	0.0273933	0.952	0.034
2121	EP_combined_human_macaque_prefontal_cortex_hg19	2	106	1000	weibull	0.13076	9.9654e-07	1.35985e-08	1.89659e-06	0.903176	0.0491665	0.961	0.021
2121	EP_combined_human_macaque_prefontal_cortex_hg19	3	106	1000	weibull	0.0694902	1.06138e-06	1.37438e-08	1.89659e-06	0.786911	0.0356894	0.95	0.033
2121	EP_combined_human_macaque_prefontal_cortex_hg19	large	106	1000	weibull	0.160287	1.16735e-06	1.49247e-08	2.13367e-06	0.827782	0.0527135	0.964	0.02
2121	EP_combined_human_macaque_prefontal_cortex_hg19	small	106	1000	weibull	0.147641	1.12527e-06	1.38438e-08	2.13367e-06	0.896134	0.0366142	0.973	0.017
2121	GSE63648_12Combinedpcw_ac_me2_Hu_gain	1	106	1000	weibull	0.0619321	1.96522e-06	1.92213e-08	3.55611e-06	0.809518	0.00440809	0.987	0.008
2121	GSE63648_12Combinedpcw_ac_me2_Hu_gain	2	106	1000	weibull	0.070776	1.9983e-06	2.08013e-08	3.55611e-06	0.779571	0.0105701	0.976	0.016
2121	GSE63648_12Combinedpcw_ac_me2_Hu_gain	3	106	1000	weibull	0.0787456	1.9913e-06	2.02382e-08	3.55611e-06	0.785821	0.00846288	0.979	0.017
2121	GSE63648_12Combinedpcw_ac_me2_Hu_gain	large	106	1000	weibull	0.0715058	2.23134e-06	2.17439e-08	3.91172e-06	0.753081	0.00788479	0.981	0.016
2121	GSE63648_12Combinedpcw_ac_me2_Hu_gain	small	106	1000	weibull	0.0643075	2.17907e-06	2.15911e-08	3.67465e-06	0.686341	0.0168666	0.966	0.025
2121	GSE63648_7pcw	1	106	1000	weibull	0.0721238	2.91494e-06	3.09056e-08	7.94198e-06	1.72457	7.68726e-08	1	0
2121	GSE63648_7pcw	2	106	1000	weibull	0.0680174	2.89455e-06	3.10626e-08	7.94198e-06	1.74377	5.64061e-08	1	0
2121	GSE63648_7pcw	3	106	1000	weibull	0.0743931	2.86528e-06	2.96923e-08	7.94198e-06	1.7718	6.80006e-09	1	0
2121	GSE63648_7pcw	large	106	1000	weibull	0.0702065	2.71462e-06	2.56577e-08	8.06051e-06	1.9693	1.12577e-15	1	0
2121	GSE63648_7pcw	small	106	1000	weibull	0.0643069	3.18793e-06	3.24384e-08	9.12735e-06	1.86309	1.37509e-10	1	0
2121	GSE63648_8_5pcw	1	106	1000	weibull	0.0659908	1.93168e-06	2.17424e-08	3.67465e-06	0.902307	0.00771637	0.982	0.012
2121	GSE63648_8_5pcw	2	106	1000	weibull	0.0601305	1.86731e-06	2.09845e-08	3.67465e-06	0.967879	0.00423773	0.987	0.009
2121	GSE63648_8_5pcw	3	106	1000	weibull	0.0641363	1.94045e-06	2.25467e-08	3.67465e-06	0.893708	0.0108308	0.982	0.014
2121	GSE63648_8_5pcw	large	106	1000	weibull	0.0921662	1.79512e-06	1.91544e-08	3.31904e-06	0.848917	0.00764978	0.977	0.012
2121	GSE63648_8_5pcw	small	106	1000	weibull	0.0614785	2.11245e-06	2.33586e-08	3.91172e-06	0.851748	0.00959594	0.977	0.016
2121	haqer	1	106	1000	weibull	0.452525	5.56057e-07	1.2173e-08	5.92685e-07	0.0658708	0.339585	0.571	0.312
2121	haqer	2	106	1000	weibull	0.51319	5.40173e-07	1.28154e-08	5.92685e-07	0.0972131	0.340306	0.587	0.285
2121	haqer	3	106	1000	weibull	0.510156	5.48589e-07	1.37733e-08	4.74148e-07	-0.135696	0.357466	0.448	0.412
2121	haqer	large	106	1000	weibull	0.50617	6.0039e-07	1.51027e-08	5.92685e-07	-0.0128332	0.347691	0.537	0.351
2121	haqer	small	106	1000	weibull	0.463483	5.85336e-07	1.41494e-08	5.92685e-07	0.0125557	0.344928	0.548	0.331
2121	LinARs_hg19_merged	large	106	1000	weibull	0.458371	5.736e-07	1.01392e-08	5.92685e-07	0.0332713	0.347107	0.488	0.345
2121	LinARs_hg19_merged	small	106	1000	weibull	0.43702	5.91262e-07	1.04727e-08	5.92685e-07	0.00240577	0.350887	0.49	0.387
2121	nchaes_merged	1	106	1000	weibull	0.243221	7.76062e-07	1.13517e-08	1.18537e-07	-0.847258	0.916715	0.003	0.984
2121	nchaes_merged	2	106	1000	weibull	0.286154	7.70253e-07	1.14898e-08	3.55611e-07	-0.538319	0.651315	0.072	0.843
2121	nchaes_merged	3	106	1000	weibull	0.225839	7.95146e-07	1.05802e-08	2.37074e-07	-0.701849	0.877723	0.019	0.951
2121	nchaes_merged	large	106	1000	weibull	0.211668	8.48369e-07	1.17058e-08	3.55611e-07	-0.58083	0.793568	0.037	0.9
2121	nchaes_merged	small	106	1000	weibull	0.205412	8.67572e-07	1.21416e-08	3.55611e-07	-0.590108	0.797402	0.039	0.906
2121	selsweeps	1	106	1000	weibull	0.486194	1.75553e-07	4.58346e-09	0	-1	1	0	1
2121	selsweeps	2	106	1000	weibull	0.492132	1.70812e-07	4.3937e-09	0	-1	1	0	1
2121	selsweeps	3	106	1000	weibull	0.488168	1.75553e-07	4.64746e-09	0	-1	1	0	1
2121	selsweeps	large	106	1000	weibull	0.517711	2.0661e-07	5.00211e-09	0	-1	1	0	1
2121	selsweeps	small	106	1000	weibull	0.502641	1.9203e-07	4.96351e-09	0	-1	1	0	1
2121	zooHARs_hg19	large	106	1000	weibull	0.386821	1.07039e-07	3.71945e-09	0	-1	1	0	1
2121	zooHARs_hg19	small	106	1000	weibull	0.370552	1.05972e-07	3.85896e-09	0	-1	1	0	1
3919	ALLEUR_NMATCH	1	57	1000	weibull	0.0470772	4.27051e-05	4.80934e-07	2.59528e-05	-0.392278	0.851168	0.122	0.874
3919	ALLEUR_NMATCH	2	57	1000	weibull	0.0468336	4.23653e-05	4.87082e-07	2.69909e-05	-0.3629	0.825778	0.15	0.847
3919	ALLEUR_NMATCH	3	57	1000	weibull	0.0347294	4.27145e-05	4.85252e-07	2.67602e-05	-0.37351	0.837203	0.14	0.854
3919	ALLEUR_NMATCH	large	57	1000	weibull	0.0462072	4.6864e-05	5.54205e-07	2.98746e-05	-0.362526	0.81713	0.157	0.843
3919	E44_47_Limb_HGEP	1	57	1000	weibull	0.0695861	1.60642e-06	1.74895e-08	2.07623e-06	0.292454	0.208931	0.793	0.156
3919	E44_47_Limb_HGEP	2	57	1000	weibull	0.0679789	1.60458e-06	1.70716e-08	2.07623e-06	0.29394	0.203261	0.792	0.155
3919	E44_47_Limb_HGEP	3	57	1000	weibull	0.0699732	1.5927e-06	1.71556e-08	2.07623e-06	0.303592	0.198211	0.807	0.152
3919	E44_47_Limb_HGEP	large	57	1000	weibull	0.0711777	1.76825e-06	1.90444e-08	2.53761e-06	0.435095	0.111581	0.874	0.095
3919	E44_47_Limb_HGEP	small	57	1000	weibull	0.0710321	1.74115e-06	1.8948e-08	2.53761e-06	0.457436	0.101923	0.887	0.085
3919	EP_combined_human_macaque_prefontal_cortex_hg19	1	57	1000	weibull	0.132021	9.96012e-07	1.41602e-08	4.61384e-07	-0.536769	0.818496	0.071	0.869
3919	EP_combined_human_macaque_prefontal_cortex_hg19	2	57	1000	weibull	0.123306	9.77556e-07	1.37748e-08	4.61384e-07	-0.528024	0.815426	0.07	0.853
3919	EP_combined_human_macaque_prefontal_cortex_hg19	3	57	1000	weibull	0.196717	1.00386e-06	1.40768e-08	4.61384e-07	-0.540388	0.761294	0.058	0.876
3919	EP_combined_human_macaque_prefontal_cortex_hg19	large	57	1000	weibull	0.191856	1.10455e-06	1.45226e-08	6.92075e-07	-0.373434	0.652144	0.156	0.768
3919	EP_combined_human_macaque_prefontal_cortex_hg19	small	57	1000	weibull	0.135495	1.11378e-06	1.49276e-08	6.92075e-07	-0.378625	0.719505	0.145	0.763
3919	GSE63648_12Combinedpcw_ac_me2_Hu_gain	1	57	1000	weibull	0.0750778	1.9332e-06	2.17977e-08	9.22767e-07	-0.522673	0.923486	0.033	0.947
3919	GSE63648_12Combinedpcw_ac_me2_Hu_gain	2	57	1000	weibull	0.0756069	1.94369e-06	2.22405e-08	9.22767e-07	-0.525251	0.924634	0.037	0.936
3919	GSE63648_12Combinedpcw_ac_me2_Hu_gain	3	57	1000	weibull	0.0667124	1.91047e-06	2.25873e-08	9.22767e-07	-0.516996	0.912662	0.041	0.931
3919	GSE63648_12Combinedpcw_ac_me2_Hu_gain	large	57	1000	weibull	0.0544811	2.17888e-06	2.43799e-08	1.03811e-06	-0.523557	0.926045	0.032	0.943
3919	GSE63648_12Combinedpcw_ac_me2_Hu_gain	small	57	1000	weibull	0.0623707	2.14578e-06	2.48248e-08	1.03811e-06	-0.516207	0.918929	0.05	0.929
3919	GSE63648_7pcw	1	57	1000	weibull	0.0743043	2.8397e-06	3.45359e-08	2.42226e-06	-0.147	0.626781	0.368	0.583
3919	GSE63648_7pcw	2	57	1000	weibull	0.0562227	2.81444e-06	3.30417e-08	2.42226e-06	-0.139344	0.623868	0.371	0.589
3919	GSE63648_7pcw	3	57	1000	weibull	0.0698699	2.86542e-06	3.36494e-08	2.42226e-06	-0.154657	0.638669	0.341	0.607
3919	GSE63648_7pcw	large	57	1000	weibull	0.0667818	2.67925e-06	3.03935e-08	2.42226e-06	-0.0959187	0.586941	0.406	0.536
3919	GSE63648_7pcw	small	57	1000	weibull	0.0488968	3.17259e-06	3.70275e-08	2.42226e-06	-0.236502	0.719861	0.268	0.691
3919	GSE63648_8_5pcw	1	57	1000	weibull	0.0605558	1.88348e-06	2.30925e-08	1.38415e-06	-0.265111	0.73219	0.238	0.71
3919	GSE63648_8_5pcw	2	57	1000	weibull	0.0723162	1.86964e-06	2.40271e-08	1.38415e-06	-0.259671	0.714089	0.252	0.686
3919	GSE63648_8_5pcw	3	57	1000	weibull	0.0530138	1.93181e-06	2.40191e-08	1.38415e-06	-0.283497	0.744734	0.232	0.712
3919	GSE63648_8_5pcw	large	57	1000	weibull	0.0710104	1.70481e-06	2.06877e-08	1.61484e-06	-0.052774	0.53601	0.454	0.465
3919	GSE63648_8_5pcw	small	57	1000	weibull	0.0753717	2.10299e-06	2.61379e-08	1.4995e-06	-0.286968	0.746752	0.212	0.733
3919	haqer	1	57	1000	weibull	0.522367	5.19518e-07	1.31154e-08	1.15346e-07	-0.777975	0.445633	0.032	0.87
3919	haqer	2	57	1000	weibull	0.517231	5.47201e-07	1.3392e-08	1.15346e-07	-0.789207	0.451769	0.031	0.861
3919	haqer	3	57	1000	weibull	0.511904	5.46393e-07	1.35735e-08	1.15346e-07	-0.788896	0.459096	0.029	0.876
3919	haqer	large	57	1000	weibull	0.465846	5.98645e-07	1.42662e-08	1.15346e-07	-0.807322	0.514154	0.02	0.899
3919	haqer	small	57	1000	weibull	0.482043	5.97146e-07	1.46019e-08	1.15346e-07	-0.806838	0.494957	0.023	0.91
3919	LinARs_hg19_merged	1	57	1000	weibull	0.521815	5.15596e-07	1.0202e-08	4.61384e-07	-0.105145	0.355685	0.41	0.408
3919	LinARs_hg19_merged	2	57	1000	weibull	0.518453	5.05907e-07	9.74665e-09	4.61384e-07	-0.0880073	0.355485	0.427	0.411
3919	LinARs_hg19_merged	3	57	1000	weibull	0.470889	5.09367e-07	9.82555e-09	5.76729e-07	0.132246	0.335919	0.584	0.282
3919	LinARs_hg19_merged	large	57	1000	weibull	0.44603	5.62311e-07	1.0673e-08	5.76729e-07	0.025641	0.346178	0.504	0.346
3919	LinARs_hg19_merged	small	57	1000	weibull	0.448904	5.86995e-07	1.11859e-08	5.76729e-07	-0.0174887	0.351871	0.485	0.368
3919	nchaes_merged	1	57	1000	weibull	0.240589	7.68434e-07	1.13212e-08	1.15346e-06	0.501051	0.198563	0.827	0.111
3919	nchaes_merged	2	57	1000	weibull	0.282774	7.85851e-07	1.17338e-08	1.03811e-06	0.321004	0.26242	0.732	0.18
3919	nchaes_merged	3	57	1000	weibull	0.257796	7.77431e-07	1.18256e-08	1.03811e-06	0.335312	0.24933	0.758	0.173
3919	nchaes_merged	large	57	1000	weibull	0.249608	8.56559e-07	1.3075e-08	1.15346e-06	0.34662	0.246148	0.747	0.177
3919	nchaes_merged	small	57	1000	weibull	0.150768	8.72246e-07	1.2855e-08	1.15346e-06	0.322401	0.238373	0.747	0.188
3919	selsweeps	1	57	1000	weibull	0.458657	1.37838e-07	3.79777e-09	1.15346e-07	-0.16318	0.251343	0.29	0.341
3919	selsweeps	2	57	1000	weibull	0.452237	1.37723e-07	3.84895e-09	1.15346e-07	-0.162479	0.246763	0.301	0.352
3919	selsweeps	3	57	1000	weibull	0.433722	1.29879e-07	3.94424e-09	1.15346e-07	-0.111901	0.232278	0.334	0.314
3919	selsweeps	large	57	1000	weibull	0.487896	1.62638e-07	4.3024e-09	1.15346e-07	-0.29078	0.276104	0.236	0.4
3919	selsweeps	small	57	1000	weibull	0.472473	1.48104e-07	4.01323e-09	1.15346e-07	-0.221184	0.262527	0.265	0.366
3919	zooHARs_hg19	large	57	1000	weibull	0.375508	9.88514e-08	3.6174e-09	1.15346e-07	0.166861	0.186492	0.438	0.203
3919	zooHARs_hg19	small	57	1000	weibull	0.380325	1.09463e-07	3.95482e-09	1.15346e-07	0.0537408	0.191675	0.428	0.248
3921	ALLEUR_NMATCH	large	64	1000	weibull	0.0403079	4.75252e-05	5.44903e-07	6.93981e-05	0.46024	0.113794	0.9	0.095
3921	GSE63648_7pcw	large	64	1000	weibull	0.0607623	2.65147e-06	2.97923e-08	3.51726e-06	0.326531	0.189736	0.819	0.153
3921	GSE63648_7pcw	small	64	1000	weibull	0.0565923	3.21545e-06	3.96373e-08	5.00532e-06	0.556649	0.0881262	0.909	0.078
3921	GSE63648_8_5pcw	large	64	1000	weibull	0.0629806	1.7428e-06	2.16239e-08	1.75863e-06	0.00908174	0.472544	0.49	0.429
3921	GSE63648_8_5pcw	small	64	1000	weibull	0.0616712	2.08276e-06	2.75494e-08	1.89391e-06	-0.0906729	0.560553	0.426	0.502
3921	haqer	large	64	1000	weibull	0.536107	5.75612e-07	1.50216e-08	2.70558e-07	-0.529965	0.386998	0.159	0.672
3921	haqer	small	64	1000	weibull	0.534304	5.79941e-07	1.5614e-08	2.70558e-07	-0.533473	0.388799	0.157	0.699
3921	LinARs_hg19_merged	large	64	1000	weibull	0.52232	5.83053e-07	1.15814e-08	6.76395e-07	0.160093	0.338635	0.586	0.26
3921	LinARs_hg19_merged	small	64	1000	weibull	0.52382	5.7426e-07	1.17034e-08	6.76395e-07	0.177856	0.33713	0.621	0.259
3921	nchaes_merged	large	64	1000	weibull	0.316639	8.46035e-07	1.31916e-08	9.46953e-07	0.119284	0.326531	0.587	0.311
3921	nchaes_merged	small	64	1000	weibull	0.357997	8.55369e-07	1.35148e-08	9.46953e-07	0.107069	0.330971	0.573	0.322
3921	selsweeps	large	64	1000	weibull	0.451098	1.68422e-07	4.98211e-09	0	-1	1	0	1
3921	selsweeps	small	64	1000	weibull	0.454773	1.6707e-07	4.79627e-09	0	-1	1	0	1
3921	zooHARs_hg19	large	64	1000	weibull	0.353979	1.09305e-07	4.20912e-09	1.35279e-07	0.237624	0.172021	0.474	0.195
3921	zooHARs_hg19	small	64	1000	weibull	0.361407	1.10658e-07	4.12058e-09	1.35279e-07	0.222494	0.177593	0.461	0.198
0343	ALLEUR_NMATCH	3	178	1000	weibull	0.0469471	4.24292e-05	2.90771e-07	3.1273e-05	-0.262937	0.863745	0.113	0.885
0343	ALLEUR_NMATCH	large	178	1000	weibull	0.0642067	4.75363e-05	3.39914e-07	3.48506e-05	-0.266865	0.84926	0.099	0.901
0343	ALLEUR_NMATCH	original	178	1000	weibull	0.0653974	4.70907e-05	3.37848e-07	3.49122e-05	-0.258618	0.844485	0.117	0.88
0343	E44_47_Limb_HGEP	1	178	1000	weibull	0.0656844	1.60732e-06	1.19064e-08	3.45421e-06	1.14905	5.04233e-10	1	0
0343	E44_47_Limb_HGEP	2	178	1000	weibull	0.0862029	1.6059e-06	1.22267e-08	3.45421e-06	1.15095	3.72773e-09	1	0
0343	E44_47_Limb_HGEP	3	178	1000	weibull	0.0851309	1.59708e-06	1.18413e-08	3.45421e-06	1.16283	1.26975e-09	1	0
0343	E44_47_Limb_HGEP	large	178	1000	weibull	0.0815554	1.78028e-06	1.33216e-08	3.94767e-06	1.21745	1.09292e-10	1	0
0343	E44_47_Limb_HGEP	original	178	1000	weibull	0.0780322	1.78262e-06	1.25389e-08	3.82431e-06	1.14533	3.80904e-11	1	0
0343	E44_47_Limb_HGEP	small	178	1000	weibull	0.0800884	1.76658e-06	1.24887e-08	3.82431e-06	1.1648	1.07848e-11	1	0
0343	EP_combined_human_macaque_prefontal_cortex_hg19	1	178	1000	weibull	0.0826725	1.01825e-06	9.87257e-09	1.35701e-06	0.332687	0.152009	0.834	0.124
0343	EP_combined_human_macaque_prefontal_cortex_hg19	2	178	1000	weibull	0.0839356	1.0172e-06	9.75849e-09	1.35701e-06	0.334061	0.148869	0.856	0.111
0343	EP_combined_human_macaque_prefontal_cortex_hg19	3	178	1000	weibull	0.0753449	1.00721e-06	9.91468e-09	1.35701e-06	0.347296	0.145213	0.846	0.117
0343	EP_combined_human_macaque_prefontal_cortex_hg19	large	178	1000	weibull	0.0680254	1.11633e-06	1.01481e-08	1.54206e-06	0.381368	0.100166	0.889	0.078
0343	EP_combined_human_macaque_prefontal_cortex_hg19	original	178	1000	weibull	0.0746073	1.13749e-06	1.06237e-08	1.60374e-06	0.409902	0.0925929	0.904	0.078
0343	EP_combined_human_macaque_prefontal_cortex_hg19	small	178	1000	weibull	0.0715533	1.11361e-06	1.04201e-08	1.60374e-06	0.440124	0.08022	0.908	0.066
0343	GSE63648_12Combinedpcw_ac_me2_Hu_gain	1	178	1000	weibull	0.0660975	1.97797e-06	1.43706e-08	3.63926e-06	0.839898	1.50193e-05	0.999	0.001
0343	GSE63648_12Combinedpcw_ac_me2_Hu_gain	2	178	1000	weibull	0.0865677	1.94923e-06	1.48745e-08	3.63926e-06	0.86703	5.79172e-05	0.997	0.003
0343	GSE63648_12Combinedpcw_ac_me2_Hu_gain	3	178	1000	weibull	0.0566693	1.9697e-06	1.48084e-08	3.63926e-06	0.847618	3.18028e-05	0.997	0.003
0343	GSE63648_12Combinedpcw_ac_me2_Hu_gain	large	178	1000	weibull	0.0670884	2.17572e-06	1.65208e-08	4.00936e-06	0.842769	4.67132e-05	1	0
0343	GSE63648_12Combinedpcw_ac_me2_Hu_gain	original	178	1000	weibull	0.0768391	2.20521e-06	1.58151e-08	4.00936e-06	0.818131	1.6021e-05	1	0
0343	GSE63648_12Combinedpcw_ac_me2_Hu_gain	small	178	1000	weibull	0.0633292	2.18121e-06	1.60458e-08	3.94767e-06	0.809852	4.74331e-05	0.998	0.001
0343	GSE63648_7pcw	1	178	1000	weibull	0.0551614	2.91813e-06	2.29307e-08	7.46357e-06	1.55765	9.73709e-17	1	0
0343	GSE63648_7pcw	2	178	1000	weibull	0.0659091	2.92239e-06	2.31765e-08	7.46357e-06	1.55393	1.01999e-14	1	0
0343	GSE63648_7pcw	3	178	1000	weibull	0.0578356	2.89186e-06	2.29051e-08	7.46357e-06	1.58089	1.42079e-16	1	0
0343	GSE63648_7pcw	large	178	1000	weibull	0.0694798	2.71039e-06	2.01351e-08	6.97011e-06	1.57163	3.5285e-21	1	0
0343	GSE63648_7pcw	original	178	1000	weibull	0.0684213	3.18861e-06	2.46342e-08	8.38881e-06	1.63087	1.64965e-19	1	0
0343	GSE63648_7pcw	small	178	1000	weibull	0.0694141	3.21563e-06	2.43143e-08	8.32712e-06	1.58958	3.38567e-19	1	0
0343	GSE63648_8_5pcw	1	178	1000	weibull	0.0591895	1.92005e-06	1.65449e-08	5.6131e-06	1.92341	3.34616e-20	1	0
0343	GSE63648_8_5pcw	2	178	1000	weibull	0.077868	1.90062e-06	1.63758e-08	5.6131e-06	1.9533	1.32335e-19	1	0
0343	GSE63648_8_5pcw	3	178	1000	weibull	0.0569627	1.88902e-06	1.55248e-08	5.6131e-06	1.97143	8.05664e-27	1	0
0343	GSE63648_8_5pcw	large	178	1000	weibull	0.0692979	1.76208e-06	1.42689e-08	4.81123e-06	1.73042	2.58367e-19	1	0
0343	GSE63648_8_5pcw	original	178	1000	weibull	0.0711557	2.10769e-06	1.72224e-08	6.16824e-06	1.92654	3.88715e-24	1	0
0343	GSE63648_8_5pcw	small	178	1000	weibull	0.0602948	2.11891e-06	1.69971e-08	6.16824e-06	1.91104	1.09593e-27	1	0
0343	haqer	1	178	1000	weibull	0.241649	5.41571e-07	9.89139e-09	3.08412e-07	-0.430524	0.608351	0.15	0.755
0343	haqer	2	178	1000	weibull	0.209025	5.33491e-07	9.9168e-09	2.4673e-07	-0.537519	0.721975	0.069	0.848
0343	haqer	3	178	1000	weibull	0.139752	5.2467e-07	8.68689e-09	3.70094e-07	-0.294616	0.618248	0.242	0.654
0343	haqer	large	178	1000	weibull	0.087133	5.74201e-07	9.50054e-09	3.70094e-07	-0.355462	0.725456	0.205	0.701
0343	haqer	original	178	1000	weibull	0.205422	6.34527e-07	1.24695e-08	3.70094e-07	-0.41674	0.63419	0.179	0.75
0343	haqer	small	178	1000	weibull	0.254422	5.8882e-07	1.04341e-08	3.70094e-07	-0.371464	0.576139	0.182	0.724
0343	LinARs_hg19_merged	1	178	1000	weibull	0.257626	5.09435e-07	6.65986e-09	7.40189e-07	0.45296	0.203502	0.818	0.12
0343	LinARs_hg19_merged	2	178	1000	weibull	0.142513	5.19057e-07	6.96753e-09	1.0486e-06	1.0202	0.031898	0.976	0.015
0343	LinARs_hg19_merged	3	178	1000	weibull	0.0822119	5.21648e-07	6.87048e-09	1.0486e-06	1.01017	0.012736	0.974	0.013
0343	LinARs_hg19_merged	large	178	1000	weibull	0.0805095	5.70069e-07	7.16656e-09	1.11028e-06	0.94763	0.0133113	0.972	0.014
0343	LinARs_hg19_merged	original	178	1000	weibull	0.141972	5.89807e-07	7.91667e-09	1.11028e-06	0.882451	0.0497642	0.955	0.032
0343	LinARs_hg19_merged	small	178	1000	weibull	0.0808141	5.83701e-07	7.68092e-09	1.11028e-06	0.902145	0.0227121	0.96	0.03
0343	nchaes_merged	1	178	1000	weibull	0.0668592	7.67082e-07	8.02982e-09	1.23365e-06	0.608234	0.0365319	0.957	0.024
0343	nchaes_merged	2	178	1000	weibull	0.0845611	7.63998e-07	7.80789e-09	1.23365e-06	0.614726	0.0331593	0.953	0.03
0343	nchaes_merged	3	178	1000	weibull	0.075112	7.80221e-07	8.09169e-09	9.25236e-07	0.185864	0.295432	0.697	0.225
0343	nchaes_merged	large	178	1000	weibull	0.0717708	8.57694e-07	8.5267e-09	1.23365e-06	0.438332	0.0909554	0.901	0.078
0343	nchaes_merged	original	178	1000	weibull	0.0719715	8.55905e-07	8.66069e-09	1.23365e-06	0.441338	0.0927674	0.899	0.072
0343	nchaes_merged	small	178	1000	weibull	0.0771301	8.50477e-07	8.60962e-09	1.23365e-06	0.450537	0.0865056	0.894	0.075
0343	selsweeps	1	178	1000	weibull	0.559495	1.64137e-07	3.20082e-09	1.23365e-07	-0.248403	0.346112	0.26	0.5
0343	selsweeps	2	178	1000	weibull	0.560048	1.67776e-07	3.24778e-09	1.23365e-07	-0.264706	0.350426	0.239	0.508
0343	selsweeps	3	178	1000	weibull	0.560542	1.61731e-07	3.13411e-09	1.23365e-07	-0.237223	0.347208	0.254	0.482
0343	selsweeps	large	178	1000	weibull	0.552379	1.96088e-07	3.44544e-09	1.23365e-07	-0.370871	0.368962	0.179	0.618
0343	selsweeps	original	178	1000	weibull	0.558119	1.82518e-07	3.43012e-09	1.23365e-07	-0.324096	0.358967	0.211	0.569
0343	selsweeps	small	178	1000	weibull	0.55819	1.76165e-07	3.34692e-09	1.23365e-07	-0.29972	0.350934	0.219	0.539
0343	zooHARs_hg19	1	178	1000	weibull	0.486934	9.30787e-08	2.57568e-09	2.4673e-07	1.65076	0.263554	0.928	0.028
0343	zooHARs_hg19	2	178	1000	weibull	0.490184	9.70881e-08	2.63171e-09	2.4673e-07	1.5413	0.265968	0.914	0.03
0343	zooHARs_hg19	large	178	1000	weibull	0.502801	1.06217e-07	2.73684e-09	3.08412e-07	1.9036	0.274465	0.962	0.012
0343	zooHARs_hg19	original	178	1000	weibull	0.509038	1.02886e-07	2.66996e-09	3.08412e-07	1.9976	0.277373	0.961	0.009
0343	zooHARs_hg19	small	178	1000	weibull	0.50274	1.0449e-07	2.75048e-09	3.08412e-07	1.95159	0.273614	0.969	0.016
0805	ALLEUR_NMATCH	3	93	1000	weibull	0.0436901	4.30456e-05	3.76119e-07	3.59313e-05	-0.165274	0.710834	0.289	0.71
0805	ALLEUR_NMATCH	large	93	1000	weibull	0.0461679	4.70709e-05	3.95632e-07	4.01545e-05	-0.146937	0.698942	0.307	0.69
0805	ALLEUR_NMATCH	original	93	1000	weibull	0.0446272	4.73668e-05	4.05035e-07	4.02237e-05	-0.150805	0.696927	0.305	0.694
0805	E44_47_Limb_HGEP	1	93	1000	weibull	0.0719514	1.58755e-06	1.33413e-08	2.42311e-06	0.526318	0.025418	0.961	0.031
0805	E44_47_Limb_HGEP	2	93	1000	weibull	0.0621768	1.58375e-06	1.34474e-08	2.42311e-06	0.529988	0.0243738	0.964	0.029
0805	E44_47_Limb_HGEP	3	93	1000	weibull	0.0788728	1.55938e-06	1.35251e-08	2.42311e-06	0.553898	0.0223995	0.964	0.029
0805	E44_47_Limb_HGEP	large	93	1000	weibull	0.0657692	1.75842e-06	1.48479e-08	2.49235e-06	0.417379	0.0631661	0.93	0.062
0805	E44_47_Limb_HGEP	original	93	1000	weibull	0.0680499	1.76001e-06	1.46642e-08	2.49235e-06	0.416096	0.0627772	0.924	0.054
0805	E44_47_Limb_HGEP	small	93	1000	weibull	0.0763883	1.75177e-06	1.41831e-08	2.49235e-06	0.422756	0.0534845	0.934	0.048
0805	EP_combined_human_macaque_prefontal_cortex_hg19	1	93	1000	weibull	0.0793316	9.87384e-07	1.07051e-08	6.23086e-07	-0.368952	0.843211	0.11	0.843
0805	EP_combined_human_macaque_prefontal_cortex_hg19	2	93	1000	weibull	0.0695366	1.0103e-06	1.11106e-08	6.23086e-07	-0.383266	0.85093	0.094	0.853
0805	EP_combined_human_macaque_prefontal_cortex_hg19	3	93	1000	weibull	0.0680853	1.01245e-06	1.11122e-08	6.23086e-07	-0.384573	0.852366	0.11	0.844
0805	EP_combined_human_macaque_prefontal_cortex_hg19	large	93	1000	weibull	0.0767587	1.09532e-06	1.125e-08	6.23086e-07	-0.431136	0.89722	0.063	0.904
0805	EP_combined_human_macaque_prefontal_cortex_hg19	original	93	1000	weibull	0.0751899	1.1318e-06	1.18267e-08	6.92318e-07	-0.388304	0.865858	0.094	0.861
0805	EP_combined_human_macaque_prefontal_cortex_hg19	small	93	1000	weibull	0.0881101	1.10743e-06	1.15781e-08	6.92318e-07	-0.374844	0.857124	0.089	0.854
0805	GSE63648_12Combinedpcw_ac_me2_Hu_gain	1	93	1000	weibull	0.0762219	1.94057e-06	1.72254e-08	2.21542e-06	0.141634	0.322776	0.688	0.274
0805	GSE63648_12Combinedpcw_ac_me2_Hu_gain	2	93	1000	weibull	0.0674096	1.96418e-06	1.74383e-08	2.21542e-06	0.127912	0.339147	0.674	0.277
0805	GSE63648_12Combinedpcw_ac_me2_Hu_gain	3	93	1000	weibull	0.0687254	1.9657e-06	1.6896e-08	2.21542e-06	0.127038	0.336744	0.683	0.271
0805	GSE63648_12Combinedpcw_ac_me2_Hu_gain	large	93	1000	weibull	0.0653782	2.17229e-06	1.916e-08	2.56158e-06	0.179208	0.277481	0.746	0.226
0805	GSE63648_12Combinedpcw_ac_me2_Hu_gain	original	93	1000	weibull	0.0803034	2.17769e-06	1.89623e-08	2.56158e-06	0.176284	0.27941	0.73	0.248
0805	GSE63648_12Combinedpcw_ac_me2_Hu_gain	small	93	1000	weibull	0.0636576	2.18759e-06	1.93141e-08	2.56158e-06	0.17096	0.286786	0.728	0.235
0805	GSE63648_7pcw	1	93	1000	weibull	0.0566561	2.87201e-06	2.71234e-08	3.2539e-06	0.132967	0.340162	0.683	0.292
0805	GSE63648_7pcw	2	93	1000	weibull	0.0542812	2.87374e-06	2.689e-08	3.2539e-06	0.132285	0.339792	0.67	0.304
0805	GSE63648_7pcw	3	93	1000	weibull	0.0661696	2.87651e-06	2.60493e-08	3.2539e-06	0.131194	0.337989	0.692	0.28
0805	GSE63648_7pcw	large	93	1000	weibull	0.0589579	2.63337e-06	2.25723e-08	3.32313e-06	0.261929	0.181609	0.82	0.157
0805	GSE63648_7pcw	original	93	1000	weibull	0.048212	3.21076e-06	2.74511e-08	3.60005e-06	0.121245	0.342784	0.672	0.295
0805	GSE63648_7pcw	small	93	1000	weibull	0.0584062	3.15718e-06	2.78378e-08	3.53082e-06	0.118347	0.350252	0.681	0.297
0805	GSE63648_8_5pcw	1	93	1000	weibull	0.0595067	1.88241e-06	1.85422e-08	2.28465e-06	0.213682	0.259507	0.752	0.215
0805	GSE63648_8_5pcw	2	93	1000	weibull	0.0629198	1.85971e-06	1.79969e-08	2.28465e-06	0.228501	0.241476	0.768	0.197
0805	GSE63648_8_5pcw	3	93	1000	weibull	0.0674288	1.87521e-06	1.84912e-08	2.28465e-06	0.218342	0.256488	0.751	0.212
0805	GSE63648_8_5pcw	large	93	1000	weibull	0.0753014	1.74215e-06	1.58375e-08	2.14619e-06	0.231919	0.226195	0.792	0.186
0805	GSE63648_8_5pcw	original	93	1000	weibull	0.0705191	2.11032e-06	2.13469e-08	2.56158e-06	0.213831	0.265152	0.759	0.215
0805	GSE63648_8_5pcw	small	93	1000	weibull	0.0540255	2.09059e-06	1.98591e-08	2.49235e-06	0.192171	0.274676	0.73	0.236
0805	haqer	1	93	1000	weibull	0.236411	5.46239e-07	1.0554e-08	1.38464e-07	-0.746515	0.816081	0.018	0.942
0805	haqer	2	93	1000	weibull	0.279001	5.45616e-07	1.06879e-08	1.38464e-07	-0.746225	0.775941	0.019	0.947
0805	haqer	3	93	1000	weibull	0.188839	5.27754e-07	1.01434e-08	1.38464e-07	-0.737636	0.852586	0.016	0.94
0805	haqer	large	93	1000	weibull	0.313188	5.60293e-07	1.03387e-08	1.38464e-07	-0.752873	0.749196	0.018	0.953
0805	haqer	original	93	1000	weibull	0.108283	6.30494e-07	1.34097e-08	1.38464e-07	-0.780389	0.934891	0.006	0.956
0805	haqer	small	93	1000	weibull	0.209611	5.8044e-07	1.14712e-08	1.38464e-07	-0.76145	0.865957	0.018	0.953
0805	LinARs_hg19_merged	1	93	1000	weibull	0.130563	5.32116e-07	7.93862e-09	1.03848e-06	0.9516	0.05439	0.955	0.032
0805	LinARs_hg19_merged	2	93	1000	weibull	0.0763612	5.21246e-07	7.60139e-09	1.3154e-06	1.52358	0.00185296	0.991	0.006
0805	LinARs_hg19_merged	3	93	1000	weibull	0.135124	5.19031e-07	7.81453e-09	1.03848e-06	1.0008	0.0487649	0.958	0.026
0805	LinARs_hg19_merged	large	93	1000	weibull	0.0690267	5.65762e-07	8.51285e-09	1.3154e-06	1.32501	0.00715664	0.988	0.009
0805	LinARs_hg19_merged	original	93	1000	weibull	0.0744026	5.73032e-07	8.37932e-09	1.3154e-06	1.29552	0.00629161	0.985	0.008
0805	LinARs_hg19_merged	small	93	1000	weibull	0.202142	5.84247e-07	8.33857e-09	1.3154e-06	1.25145	0.0388448	0.983	0.01
0805	nchaes_merged	1	93	1000	weibull	0.0549583	7.70481e-07	9.04567e-09	1.80003e-06	1.33624	0.000198467	1	0
0805	nchaes_merged	2	93	1000	weibull	0.081686	7.77543e-07	9.23705e-09	1.93849e-06	1.4931	6.85109e-05	0.999	0
0805	nchaes_merged	3	93	1000	weibull	0.0802191	7.90004e-07	8.78513e-09	1.7308e-06	1.19087	0.000451668	0.997	0.001
0805	nchaes_merged	large	93	1000	weibull	0.0708371	8.5799e-07	9.7753e-09	2.07695e-06	1.42072	4.97249e-05	1	0
0805	nchaes_merged	original	93	1000	weibull	0.0766722	8.6159e-07	1.02334e-08	2.07695e-06	1.41061	0.000189909	0.998	0.002
0805	nchaes_merged	small	93	1000	weibull	0.0691818	8.50444e-07	9.75978e-09	2.07695e-06	1.4422	5.72623e-05	0.996	0.004
0805	selsweeps	1	93	1000	weibull	0.536114	1.31748e-07	2.89729e-09	2.07695e-07	0.576458	0.305177	0.691	0.123
0805	selsweeps	2	93	1000	weibull	0.540731	1.37841e-07	3.0453e-09	2.07695e-07	0.506781	0.309254	0.688	0.147
0805	selsweeps	3	93	1000	weibull	0.542702	1.43448e-07	3.13067e-09	2.07695e-07	0.447876	0.312419	0.663	0.169
0805	selsweeps	large	93	1000	weibull	0.550936	1.58333e-07	3.36255e-09	2.07695e-07	0.311762	0.320557	0.598	0.194
0805	selsweeps	original	93	1000	weibull	0.55677	1.54041e-07	3.24621e-09	2.07695e-07	0.348315	0.323844	0.611	0.183
0805	selsweeps	small	93	1000	weibull	0.544945	1.51895e-07	3.31494e-09	2.07695e-07	0.367366	0.315218	0.616	0.175
0805	zooHARs_hg19	1	93	1000	weibull	0.460485	9.20091e-08	2.75046e-09	6.92318e-08	-0.247555	0.253515	0.286	0.365
0805	zooHARs_hg19	2	93	1000	weibull	0.468809	9.59553e-08	2.79394e-09	6.92318e-08	-0.278499	0.261191	0.27	0.382
0805	zooHARs_hg19	large	93	1000	weibull	0.48589	1.06202e-07	2.95732e-09	6.92318e-08	-0.34811	0.27511	0.239	0.435
0805	zooHARs_hg19	original	93	1000	weibull	0.481138	1.01563e-07	2.77318e-09	6.92318e-08	-0.318337	0.270862	0.248	0.419
0805	zooHARs_hg19	small	93	1000	weibull	0.476075	1.02255e-07	2.90215e-09	6.92318e-08	-0.322952	0.266925	0.257	0.415
1108	ALLEUR_NMATCH	original	57	1000	weibull	0.0388657	4.73054e-05	5.71697e-07	7.20409e-05	0.522891	0.0969147	0.907	0.093
1108	E44_47_Limb_HGEP	original	57	1000	weibull	0.0793531	1.71591e-06	2.04915e-08	4.14394e-06	1.41501	0.000172724	0.998	0.002
1108	EP_combined_human_macaque_prefontal_cortex_hg19	original	57	1000	weibull	0.144959	1.1144e-06	1.73996e-08	1.43444e-06	0.287185	0.26094	0.717	0.206
1108	GSE63648_12Combinedpcw_ac_me2_Hu_gain	original	57	1000	weibull	0.0712113	2.15103e-06	2.68465e-08	4.62209e-06	1.14878	0.00334298	0.989	0.008
1108	GSE63648_7pcw	original	57	1000	weibull	0.0627786	3.19371e-06	4.13578e-08	7.65036e-06	1.39545	0.000842641	0.996	0.003
1108	GSE63648_8_5pcw	original	57	1000	weibull	0.061235	2.10002e-06	2.84429e-08	5.10024e-06	1.42866	0.00121029	0.995	0.005
1108	haqer	original	57	1000	weibull	0.550077	6.56815e-07	2.18017e-08	3.18765e-07	-0.514681	0.368809	0.197	0.615
1108	LinARs_hg19_merged	original	57	1000	weibull	0.549965	5.80312e-07	1.26309e-08	9.56295e-07	0.647899	0.322424	0.807	0.11
1108	nchaes_merged	original	57	1000	weibull	0.299014	8.61143e-07	1.44175e-08	6.3753e-07	-0.259671	0.460548	0.275	0.579
1108	selsweeps	original	57	1000	weibull	0.435649	1.74683e-07	5.17892e-09	3.18765e-07	0.824818	0.228889	0.699	0.104
1108	zooHARs_hg19	original	57	1000	weibull	0.366343	1.05511e-07	4.50394e-09	1.59382e-07	0.510574	0.139928	0.549	0.15
1357	ALLEUR_NMATCH	original	55	1000	weibull	0.0386421	4.75259e-05	6.20413e-07	0.000103233	1.17214	0.00437281	0.989	0.011
1357	E44_47_Limb_HGEP	original	55	1000	weibull	0.0709486	1.75263e-06	2.27732e-08	2.33175e-06	0.330431	0.21365	0.751	0.165
1357	EP_combined_human_macaque_prefontal_cortex_hg19	original	55	1000	weibull	0.42714	1.13662e-06	1.89467e-08	1.90779e-06	0.678478	0.267077	0.858	0.084
1357	GSE63648_12Combinedpcw_ac_me2_Hu_gain	original	55	1000	weibull	0.0805382	2.19269e-06	2.96064e-08	4.87547e-06	1.22351	0.00467009	0.987	0.009
1357	GSE63648_7pcw	original	55	1000	weibull	0.0719692	3.24834e-06	4.72108e-08	4.23954e-06	0.305142	0.248133	0.761	0.201
1357	GSE63648_8_5pcw	original	55	1000	weibull	0.0764494	2.13164e-06	3.34721e-08	4.02756e-06	0.889419	0.0502444	0.93	0.053
1357	haqer	original	55	1000	weibull	0.544962	6.283e-07	2.21286e-08	4.23954e-07	-0.325236	0.328808	0.323	0.46
1357	LinARs_hg19_merged	original	55	1000	weibull	0.552988	5.94596e-07	1.37821e-08	4.23954e-07	-0.286988	0.337914	0.283	0.49
1357	nchaes_merged	original	55	1000	weibull	0.534268	8.34766e-07	1.6085e-08	4.23954e-07	-0.492128	0.388743	0.134	0.699
1357	selsweeps	original	55	1000	weibull	0.397237	1.96503e-07	6.54946e-09	0	-1	1	0	1
1357	zooHARs_hg19	original	55	1000	weibull	0.406765	9.79334e-08	4.94002e-09	0	-1	1	0	1
1391	ALLEUR_NMATCH	original	262	1000	weibull	0.0563327	4.69522e-05	3.12253e-07	5.35781e-05	0.141121	0.276825	0.758	0.239
1391	E44_47_Limb_HGEP	original	262	1000	weibull	0.0739638	1.79216e-06	1.17261e-08	3.7813e-06	1.10991	2.19646e-14	1	0
1391	EP_combined_human_macaque_prefontal_cortex_hg19	original	262	1000	weibull	0.072371	1.14399e-06	9.75603e-09	2.38513e-06	1.08492	4.40985e-06	1	0
1391	GSE63648_12Combinedpcw_ac_me2_Hu_gain	original	262	1000	weibull	0.0783946	2.19868e-06	1.63015e-08	3.66495e-06	0.666887	0.00141431	0.991	0.007
1391	GSE63648_7pcw	original	262	1000	weibull	0.0775534	3.21381e-06	2.38123e-08	4.65391e-06	0.448095	0.0321483	0.953	0.041
1391	GSE63648_8_5pcw	original	262	1000	weibull	0.0616956	2.15581e-06	1.68111e-08	2.73417e-06	0.268282	0.152583	0.849	0.132
1391	haqer	original	262	1000	weibull	0.115032	6.25485e-07	1.16987e-08	1.74521e-07	-0.720982	0.926001	0.013	0.969
1391	LinARs_hg19_merged	original	262	1000	weibull	0.145943	5.78015e-07	6.90825e-09	2.32695e-07	-0.597424	0.890589	0.028	0.94
1391	nchaes_merged	original	262	1000	weibull	0.0782416	8.57075e-07	8.20098e-09	2.90869e-07	-0.660626	0.985705	0.007	0.988
1391	selsweeps	original	262	1000	weibull	0.530117	2.13905e-07	3.65553e-09	5.81738e-08	-0.728039	0.437883	0.032	0.867
1391	zooHARs_hg19	original	262	1000	weibull	0.522099	1.08611e-07	2.67437e-09	0	-1	1	0	1
1437	ALLEUR_NMATCH	original	100	1000	weibull	0.0400101	4.73554e-05	4.93649e-07	3.10107e-05	-0.34515	0.838345	0.146	0.849
1437	E44_47_Limb_HGEP	original	100	1000	weibull	0.0785383	1.79765e-06	2.03745e-08	5.00693e-06	1.78527	2.09221e-07	1	0
1437	EP_combined_human_macaque_prefontal_cortex_hg19	original	100	1000	weibull	0.294076	1.15192e-06	1.61017e-08	9.69084e-07	-0.158721	0.441602	0.32	0.555
1437	GSE63648_12Combinedpcw_ac_me2_Hu_gain	original	100	1000	weibull	0.0851568	2.2171e-06	2.58766e-08	3.55331e-06	0.602681	0.0615887	0.925	0.058
1437	GSE63648_7pcw	original	100	1000	weibull	0.0544997	3.30361e-06	3.92133e-08	7.10662e-06	1.15117	0.00183747	0.992	0.008
1437	GSE63648_8_5pcw	original	100	1000	weibull	0.0708315	2.16057e-06	2.74658e-08	3.87634e-06	0.794124	0.0317718	0.95	0.04
1437	haqer	original	100	1000	weibull	0.547242	6.49448e-07	2.0999e-08	4.84542e-07	-0.253917	0.355528	0.354	0.457
1437	LinARs_hg19_merged	original	100	1000	weibull	0.552279	5.76282e-07	1.19223e-08	4.84542e-07	-0.159193	0.3494	0.357	0.444
1437	nchaes_merged	original	100	1000	weibull	0.426553	8.63615e-07	1.33983e-08	0	-1	1	0	1
1437	selsweeps	original	100	1000	weibull	0.490206	2.32096e-07	5.95501e-09	0	-1	1	0	1
1437	zooHARs_hg19	original	100	1000	weibull	0.380572	1.00946e-07	4.45596e-09	1.61514e-07	0.6	0.132371	0.565	0.132
1443	ALLEUR_NMATCH	original	301	1000	weibull	0.049427	4.77438e-05	3.087e-07	5.11477e-05	0.0712952	0.389202	0.652	0.346
1443	E44_47_Limb_HGEP	original	301	1000	weibull	0.0746575	1.7962e-06	1.27096e-08	3.68692e-06	1.05262	1.28425e-09	1	0
1443	EP_combined_human_macaque_prefontal_cortex_hg19	original	301	1000	weibull	0.07666	1.16198e-06	1.05095e-08	1.74291e-06	0.499942	0.0446748	0.934	0.051
1443	GSE63648_12Combinedpcw_ac_me2_Hu_gain	original	301	1000	weibull	0.0772391	2.22583e-06	1.57098e-08	3.82099e-06	0.716661	0.000197543	0.999	0.001
1443	GSE63648_7pcw	original	301	1000	weibull	0.0611448	3.27177e-06	2.42253e-08	6.97163e-06	1.13084	1.98222e-09	1	0
1443	GSE63648_8_5pcw	original	301	1000	weibull	0.0734015	2.1777e-06	1.79693e-08	4.35727e-06	1.00086	1.26826e-05	1	0
1443	haqer	original	301	1000	weibull	0.16132	6.31335e-07	1.31395e-08	3.35175e-07	-0.469102	0.70768	0.131	0.777
1443	LinARs_hg19_merged	original	301	1000	weibull	0.258767	5.80523e-07	8.03994e-09	3.35175e-07	-0.422633	0.627233	0.114	0.807
1443	nchaes_merged	original	301	1000	weibull	0.084716	8.52349e-07	8.66398e-09	6.70349e-07	-0.213527	0.727783	0.21	0.71
1443	selsweeps	original	301	1000	weibull	0.516017	2.4756e-07	4.22944e-09	7.37384e-07	1.97861	0.262768	0.998	0.002
1443	zooHARs_hg19	original	301	1000	weibull	0.483301	1.01759e-07	2.77964e-09	2.01105e-07	0.976285	0.264025	0.789	0.073
1474	ALLEUR_NMATCH	original	215	1000	weibull	0.0533317	4.78071e-05	4.10533e-07	3.73857e-05	-0.217988	0.771725	0.216	0.78
1474	E44_47_Limb_HGEP	original	215	1000	weibull	0.078236	1.80175e-06	1.58325e-08	2.77666e-06	0.541086	0.0265682	0.957	0.03
1474	EP_combined_human_macaque_prefontal_cortex_hg19	original	215	1000	weibull	0.0816739	1.17106e-06	1.26424e-08	1.48749e-06	0.270218	0.221829	0.765	0.19
1474	GSE63648_12Combinedpcw_ac_me2_Hu_gain	original	215	1000	weibull	0.0626126	2.28073e-06	2.09975e-08	2.87582e-06	0.260924	0.200733	0.796	0.159
1474	GSE63648_7pcw	original	215	1000	weibull	0.0638949	3.30016e-06	3.09425e-08	5.05748e-06	0.532498	0.0415495	0.943	0.047
1474	GSE63648_8_5pcw	original	215	1000	weibull	0.0514009	2.15647e-06	2.17356e-08	3.17332e-06	0.471535	0.0767324	0.914	0.073
1474	haqer	original	215	1000	weibull	0.322285	6.29905e-07	1.4512e-08	9.91663e-08	-0.842569	0.773564	0.006	0.955
1474	LinARs_hg19_merged	original	215	1000	weibull	0.347887	5.7933e-07	9.01558e-09	9.91663e-08	-0.828826	0.786399	0.006	0.971
1474	nchaes_merged	original	215	1000	weibull	0.143102	8.46484e-07	1.05742e-08	9.91663e-08	-0.882849	0.9909	0.001	0.997
1474	selsweeps	original	215	1000	weibull	0.559063	2.57733e-07	4.91114e-09	0	-1	1	0	1
1474	zooHARs_hg19	original	215	1000	weibull	0.422884	1.0581e-07	3.4262e-09	0	-1	1	0	1
1545	ALLEUR_NMATCH	original	83	1000	weibull	0.0478023	4.71534e-05	5.08226e-07	3.96736e-05	-0.158628	0.661702	0.362	0.637
1545	E44_47_Limb_HGEP	original	83	1000	weibull	0.0729474	1.79036e-06	1.99867e-08	4.61656e-06	1.57857	4.27636e-06	0.999	0.001
1545	EP_combined_human_macaque_prefontal_cortex_hg19	original	83	1000	weibull	0.0729956	1.13265e-06	1.50797e-08	2.01975e-06	0.783212	0.0404928	0.947	0.034
1545	GSE63648_12Combinedpcw_ac_me2_Hu_gain	original	83	1000	weibull	0.0639117	2.19359e-06	2.38161e-08	3.60669e-06	0.644196	0.0361859	0.948	0.04
1545	GSE63648_7pcw	original	83	1000	weibull	0.063887	3.17288e-06	3.6883e-08	5.91497e-06	0.86423	0.0130711	0.971	0.025
1545	GSE63648_8_5pcw	original	83	1000	weibull	0.0724057	2.12045e-06	2.59333e-08	6.05924e-06	1.85753	1.77307e-06	1	0
1545	haqer	original	83	1000	weibull	0.541682	6.37952e-07	1.86461e-08	0	-1	1	0	1
1545	LinARs_hg19_merged	original	83	1000	weibull	0.516825	5.75051e-07	1.05198e-08	0	-1	1	0	1
1545	nchaes_merged	original	83	1000	weibull	0.317535	8.75272e-07	1.31203e-08	7.21338e-07	-0.175869	0.430904	0.33	0.542
1545	selsweeps	original	83	1000	weibull	0.466943	1.98945e-07	5.54039e-09	1.44268e-07	-0.274837	0.259057	0.274	0.396
1545	zooHARs_hg19	original	83	1000	weibull	0.353624	1.01853e-07	3.98327e-09	0	-1	1	0	1
1768	ALLEUR_NMATCH	original	267	1000	weibull	0.0573735	4.71565e-05	3.47148e-07	3.42363e-05	-0.273986	0.851693	0.106	0.891
1768	E44_47_Limb_HGEP	original	267	1000	weibull	0.066304	1.85466e-06	1.47554e-08	3.99575e-06	1.15443	2.31142e-08	1	0
1768	EP_combined_human_macaque_prefontal_cortex_hg19	original	267	1000	weibull	0.0700345	1.199e-06	1.22256e-08	8.17312e-07	-0.318337	0.82004	0.119	0.812
1768	GSE63648_12Combinedpcw_ac_me2_Hu_gain	original	267	1000	weibull	0.0714689	2.23072e-06	1.79807e-08	3.45087e-06	0.546979	0.016863	0.97	0.025
1768	GSE63648_7pcw	original	267	1000	weibull	0.0582838	3.32709e-06	2.76272e-08	3.90493e-06	0.173677	0.272522	0.737	0.241
1768	GSE63648_8_5pcw	original	267	1000	weibull	0.065307	2.16052e-06	2.00129e-08	2.72437e-06	0.260981	0.20014	0.797	0.17
1768	haqer	original	267	1000	weibull	0.337317	6.58572e-07	1.67992e-08	2.72437e-07	-0.586321	0.584683	0.078	0.817
1768	LinARs_hg19_merged	original	267	1000	weibull	0.290065	5.76386e-07	9.25439e-09	2.72437e-07	-0.527336	0.638935	0.071	0.822
1768	nchaes_merged	original	267	1000	weibull	0.0946901	8.82515e-07	9.93657e-09	4.54062e-07	-0.485491	0.907731	0.059	0.904
1768	selsweeps	original	267	1000	weibull	0.554567	2.78885e-07	4.95484e-09	1.81625e-07	-0.348746	0.366521	0.185	0.61
1768	zooHARs_hg19	original	267	1000	weibull	0.430422	1.05978e-07	3.27228e-09	0	-1	1	0	1
1904	ALLEUR_NMATCH	original	311	1000	weibull	0.0539914	4.74411e-05	3.25725e-07	3.7629e-05	-0.206827	0.802352	0.171	0.829
1904	E44_47_Limb_HGEP	original	311	1000	weibull	0.074326	1.8303e-06	1.27238e-08	4.3369e-06	1.3695	8.69294e-19	1	0
1904	EP_combined_human_macaque_prefontal_cortex_hg19	original	311	1000	weibull	0.0562896	1.19061e-06	1.04698e-08	1.02045e-06	-0.142918	0.684914	0.277	0.647
1904	GSE63648_12Combinedpcw_ac_me2_Hu_gain	original	311	1000	weibull	0.0775044	2.23395e-06	1.50475e-08	3.63534e-06	0.627316	0.000536639	0.996	0.003
1904	GSE63648_7pcw	original	311	1000	weibull	0.0781404	3.27596e-06	2.50166e-08	4.78335e-06	0.460138	0.0316608	0.947	0.043
1904	GSE63648_8_5pcw	original	311	1000	weibull	0.0727245	2.16852e-06	1.67254e-08	3.57157e-06	0.64701	0.00278438	0.99	0.008
1904	haqer	original	311	1000	weibull	0.20451	6.57615e-07	1.42355e-08	2.55112e-07	-0.612065	0.756172	0.045	0.894
1904	LinARs_hg19_merged	original	311	1000	weibull	0.0712514	5.87778e-07	7.51423e-09	1.91334e-07	-0.674479	0.962437	0.012	0.961
1904	nchaes_merged	original	311	1000	weibull	0.0824679	8.7548e-07	8.64959e-09	2.55112e-07	-0.708603	0.990003	0.003	0.995
1904	selsweeps	original	311	1000	weibull	0.515514	2.43249e-07	3.9332e-09	6.3778e-08	-0.737808	0.457486	0.027	0.891
1904	zooHARs_hg19	original	311	1000	weibull	0.509965	1.07338e-07	2.77299e-09	6.3778e-08	-0.405823	0.296035	0.194	0.478
1995	ALLEUR_NMATCH	original	82	1000	weibull	0.0438223	4.69221e-05	5.2298e-07	3.37967e-05	-0.279727	0.768185	0.216	0.782
1995	E44_47_Limb_HGEP	original	82	1000	weibull	0.0829121	1.75491e-06	2.02882e-08	3.77266e-06	1.14977	0.00142692	0.995	0.004
1995	EP_combined_human_macaque_prefontal_cortex_hg19	original	82	1000	weibull	0.253742	1.11026e-06	1.63662e-08	3.14388e-06	1.83166	0.0263274	0.997	0.003
1995	GSE63648_12Combinedpcw_ac_me2_Hu_gain	original	82	1000	weibull	0.0686035	2.19789e-06	2.44384e-08	3.30107e-06	0.501931	0.0868528	0.912	0.067
1995	GSE63648_7pcw	original	82	1000	weibull	0.0634466	3.27671e-06	3.9446e-08	5.1874e-06	0.583113	0.0727968	0.915	0.074
1995	GSE63648_8_5pcw	original	82	1000	weibull	0.0580221	2.15639e-06	2.80548e-08	3.45827e-06	0.603732	0.0837607	0.917	0.06
1995	haqer	original	82	1000	weibull	0.548962	6.2799e-07	1.87972e-08	1.57194e-07	-0.749687	0.402038	0.049	0.786
1995	LinARs_hg19_merged	original	82	1000	weibull	0.544517	5.81303e-07	1.18225e-08	0	-1	1	0	1
1995	nchaes_merged	original	82	1000	weibull	0.405568	8.72112e-07	1.37914e-08	1.57194e-07	-0.819755	0.663296	0.01	0.956
1995	selsweeps	original	82	1000	weibull	0.446696	1.90048e-07	5.6472e-09	3.14388e-07	0.65426	0.237554	0.661	0.13
1995	zooHARs_hg19	original	82	1000	weibull	0.353784	1.15066e-07	4.61797e-09	0	-1	1	0	1
2121	ALLEUR_NMATCH	original	106	1000	weibull	0.0479209	4.75899e-05	4.3999e-07	3.95913e-05	-0.168072	0.701528	0.301	0.694
2121	E44_47_Limb_HGEP	original	106	1000	weibull	0.0681617	1.77805e-06	1.81324e-08	5.09709e-06	1.86667	1.29496e-10	1	0
2121	EP_combined_human_macaque_prefontal_cortex_hg19	original	106	1000	weibull	0.0776441	1.14495e-06	1.38259e-08	2.13367e-06	0.863547	0.0163461	0.97	0.018
2121	GSE63648_12Combinedpcw_ac_me2_Hu_gain	original	106	1000	weibull	0.0696397	2.22921e-06	2.26436e-08	3.67465e-06	0.64841	0.0251883	0.959	0.029
2121	GSE63648_7pcw	original	106	1000	weibull	0.0533342	3.18307e-06	3.25048e-08	9.12735e-06	1.86746	1.75681e-10	1	0
2121	GSE63648_8_5pcw	original	106	1000	weibull	0.0528248	2.14552e-06	2.33517e-08	3.91172e-06	0.823204	0.00995515	0.977	0.015
2121	haqer	original	106	1000	weibull	0.431423	6.50175e-07	1.83452e-08	5.92685e-07	-0.088423	0.356061	0.511	0.355
2121	LinARs_hg19_merged	original	106	1000	weibull	0.478982	5.77631e-07	1.1037e-08	5.92685e-07	0.026062	0.347127	0.515	0.35
2121	nchaes_merged	original	106	1000	weibull	0.141378	8.56548e-07	1.17995e-08	3.55611e-07	-0.584833	0.858156	0.035	0.896
2121	selsweeps	original	106	1000	weibull	0.495187	1.88355e-07	4.8669e-09	0	-1	1	0	1
2121	zooHARs_hg19	original	106	1000	weibull	0.376141	1.07157e-07	3.8187e-09	0	-1	1	0	1
3919	ALLEUR_NMATCH	original	57	1000	weibull	0.0302644	4.65295e-05	5.39005e-07	2.98746e-05	-0.357943	0.82169	0.173	0.824
3919	E44_47_Limb_HGEP	original	57	1000	weibull	0.074289	1.74265e-06	1.93239e-08	2.53761e-06	0.456182	0.109797	0.892	0.082
3919	EP_combined_human_macaque_prefontal_cortex_hg19	original	57	1000	weibull	0.0681995	1.11805e-06	1.55777e-08	6.92075e-07	-0.380997	0.791842	0.168	0.747
3919	GSE63648_12Combinedpcw_ac_me2_Hu_gain	original	57	1000	weibull	0.061878	2.17381e-06	2.42398e-08	1.03811e-06	-0.522445	0.924986	0.036	0.942
3919	GSE63648_7pcw	original	57	1000	weibull	0.0570825	3.20189e-06	3.90721e-08	2.53761e-06	-0.207464	0.68375	0.314	0.648
3919	GSE63648_8_5pcw	original	57	1000	weibull	0.071701	2.06365e-06	2.54603e-08	1.4995e-06	-0.273378	0.736124	0.226	0.712
3919	haqer	original	57	1000	weibull	0.48943	6.3348e-07	1.77143e-08	1.15346e-07	-0.817917	0.48557	0.025	0.9
3919	LinARs_hg19_merged	original	57	1000	weibull	0.490535	5.78806e-07	1.12076e-08	5.76729e-07	-0.00358709	0.349667	0.495	0.371
3919	nchaes_merged	original	57	1000	weibull	0.317897	8.57827e-07	1.22643e-08	1.15346e-06	0.344628	0.264578	0.743	0.191
3919	selsweeps	original	57	1000	weibull	0.465676	1.53064e-07	4.14823e-09	1.15346e-07	-0.24642	0.258324	0.276	0.402
3919	zooHARs_hg19	original	57	1000	weibull	0.384361	1.11886e-07	4.08519e-09	1.15346e-07	0.0309278	0.194639	0.421	0.25
Arms.Calculated_Height	ALLEUR_NMATCH	1	107	1000	weibull	0.0463752	4.19152e-05	3.70834e-07	3.85309e-05	-0.0807426	0.612542	0.404	0.594
Arms.Calculated_Height	ALLEUR_NMATCH	2	107	1000	weibull	0.0398259	4.24181e-05	3.88844e-07	3.76809e-05	-0.111678	0.643869	0.378	0.62
Arms.Calculated_Height	ALLEUR_NMATCH	3	107	1000	weibull	0.0502674	4.22208e-05	3.95901e-07	3.83184e-05	-0.0924296	0.614853	0.391	0.607
Arms.Calculated_Height	ALLEUR_NMATCH	large	107	1000	weibull	0.0380143	4.65831e-05	4.24888e-07	4.19307e-05	-0.0998744	0.628186	0.388	0.609
Arms.Calculated_Height	ALLEUR_NMATCH	original	107	1000	weibull	0.0498878	4.70694e-05	4.38698e-07	4.19307e-05	-0.109173	0.633231	0.38	0.618
Arms.Calculated_Height	E44_47_Limb_HGEP	1	107	1000	weibull	0.067033	1.56865e-06	1.33596e-08	3.39978e-06	1.16734	4.25874e-07	1	0
Arms.Calculated_Height	E44_47_Limb_HGEP	2	107	1000	weibull	0.0795523	1.59776e-06	1.37719e-08	3.54144e-06	1.21651	3.07356e-07	1	0
Arms.Calculated_Height	E44_47_Limb_HGEP	3	107	1000	weibull	0.0780307	1.58125e-06	1.28859e-08	3.39978e-06	1.15006	2.30717e-07	0.999	0
Arms.Calculated_Height	E44_47_Limb_HGEP	large	107	1000	weibull	0.0663992	1.7523e-06	1.50407e-08	3.89558e-06	1.22312	2.23182e-07	0.999	0
Arms.Calculated_Height	E44_47_Limb_HGEP	original	107	1000	weibull	0.064223	1.77122e-06	1.49842e-08	3.89558e-06	1.19938	8.8734e-08	1	0
Arms.Calculated_Height	E44_47_Limb_HGEP	small	107	1000	weibull	0.0711396	1.75599e-06	1.56446e-08	3.89558e-06	1.21846	1.3123e-06	0.999	0
Arms.Calculated_Height	EP_combined_human_macaque_prefontal_cortex_hg19	1	107	1000	weibull	0.0780364	9.9904e-07	1.10929e-08	2.12486e-07	-0.787309	0.993868	0.002	0.995
Arms.Calculated_Height	EP_combined_human_macaque_prefontal_cortex_hg19	2	107	1000	weibull	0.0658444	1.01108e-06	1.07722e-08	1.41658e-07	-0.859895	0.998668	0	1
Arms.Calculated_Height	EP_combined_human_macaque_prefontal_cortex_hg19	3	107	1000	weibull	0.075875	9.94295e-07	1.10622e-08	2.12486e-07	-0.786294	0.993345	0	0.999
Arms.Calculated_Height	EP_combined_human_macaque_prefontal_cortex_hg19	large	107	1000	weibull	0.0694638	1.1021e-06	1.16585e-08	2.12486e-07	-0.807198	0.996086	0	1
Arms.Calculated_Height	EP_combined_human_macaque_prefontal_cortex_hg19	original	107	1000	weibull	0.062688	1.11775e-06	1.1929e-08	2.12486e-07	-0.809898	0.996568	0	0.999
Arms.Calculated_Height	EP_combined_human_macaque_prefontal_cortex_hg19	small	107	1000	weibull	0.0797001	1.12462e-06	1.22111e-08	2.12486e-07	-0.811059	0.995814	0	0.999
Arms.Calculated_Height	GSE63648_12Combinedpcw_ac_me2_Hu_gain	1	107	1000	weibull	0.0664689	1.97074e-06	1.7877e-08	2.76232e-06	0.401668	0.0909729	0.899	0.082
Arms.Calculated_Height	GSE63648_12Combinedpcw_ac_me2_Hu_gain	2	107	1000	weibull	0.0673609	1.96911e-06	1.81071e-08	2.97481e-06	0.510737	0.0457094	0.938	0.052
Arms.Calculated_Height	GSE63648_12Combinedpcw_ac_me2_Hu_gain	3	107	1000	weibull	0.0684762	1.9548e-06	1.77894e-08	2.54984e-06	0.304395	0.160137	0.843	0.138
Arms.Calculated_Height	GSE63648_12Combinedpcw_ac_me2_Hu_gain	large	107	1000	weibull	0.0520319	2.18415e-06	1.90347e-08	3.04564e-06	0.394429	0.083385	0.918	0.069
Arms.Calculated_Height	GSE63648_12Combinedpcw_ac_me2_Hu_gain	original	107	1000	weibull	0.0688136	2.19328e-06	2.12336e-08	3.04564e-06	0.38862	0.115778	0.893	0.092
Arms.Calculated_Height	GSE63648_12Combinedpcw_ac_me2_Hu_gain	small	107	1000	weibull	0.0720035	2.18698e-06	2.02813e-08	3.04564e-06	0.392622	0.101691	0.893	0.09
Arms.Calculated_Height	GSE63648_7pcw	1	107	1000	weibull	0.064584	2.84548e-06	2.64727e-08	6.79957e-06	1.38961	1.06803e-07	1	0
Arms.Calculated_Height	GSE63648_7pcw	2	107	1000	weibull	0.0679931	2.87565e-06	2.71468e-08	7.08288e-06	1.46305	5.18392e-08	1	0
Arms.Calculated_Height	GSE63648_7pcw	3	107	1000	weibull	0.0539155	2.9197e-06	2.73167e-08	6.58708e-06	1.25608	3.44668e-06	0.999	0.001
Arms.Calculated_Height	GSE63648_7pcw	large	107	1000	weibull	0.0624909	2.68788e-06	2.28889e-08	6.58708e-06	1.45066	5.1085e-11	1	0
Arms.Calculated_Height	GSE63648_7pcw	original	107	1000	weibull	0.0564557	3.24361e-06	3.04745e-08	7.57868e-06	1.3365	7.60858e-07	1	0
Arms.Calculated_Height	GSE63648_7pcw	small	107	1000	weibull	0.0660091	3.24176e-06	3.11032e-08	7.57868e-06	1.33783	1.78467e-06	0.999	0
Arms.Calculated_Height	GSE63648_8_5pcw	1	107	1000	weibull	0.0580545	1.89793e-06	1.84495e-08	3.61227e-06	0.903269	0.00139373	0.996	0.001
Arms.Calculated_Height	GSE63648_8_5pcw	2	107	1000	weibull	0.0545358	1.898e-06	1.89392e-08	3.39978e-06	0.791245	0.00622613	0.986	0.01
Arms.Calculated_Height	GSE63648_8_5pcw	3	107	1000	weibull	0.0742688	1.87278e-06	1.93402e-08	3.96641e-06	1.11792	0.000320502	0.998	0.001
Arms.Calculated_Height	GSE63648_8_5pcw	large	107	1000	weibull	0.0586197	1.76456e-06	1.64049e-08	3.82476e-06	1.16754	9.94003e-06	1	0
Arms.Calculated_Height	GSE63648_8_5pcw	original	107	1000	weibull	0.0680462	2.12607e-06	2.04993e-08	4.10807e-06	0.932238	0.000970343	0.995	0.001
Arms.Calculated_Height	GSE63648_8_5pcw	small	107	1000	weibull	0.0723922	2.05354e-06	2.07635e-08	4.10807e-06	1.00048	0.000812064	0.994	0.004
Arms.Calculated_Height	haqer	1	107	1000	weibull	0.348413	5.26825e-07	1.08258e-08	7.08288e-08	-0.865555	0.7745	0.007	0.976
Arms.Calculated_Height	haqer	2	107	1000	weibull	0.322489	5.20521e-07	9.79548e-09	0	-1	1	0	1
Arms.Calculated_Height	haqer	3	107	1000	weibull	0.264366	5.25975e-07	1.04549e-08	7.08288e-08	-0.865338	0.869915	0.004	0.976
Arms.Calculated_Height	haqer	large	107	1000	weibull	0.32612	5.74492e-07	1.11197e-08	7.08288e-08	-0.876711	0.819394	0.006	0.977
Arms.Calculated_Height	haqer	original	107	1000	weibull	0.231186	6.15715e-07	1.38526e-08	7.08288e-08	-0.884965	0.909301	0.003	0.983
Arms.Calculated_Height	haqer	small	107	1000	weibull	0.242485	5.99707e-07	1.24771e-08	7.08288e-08	-0.881894	0.912846	0.003	0.983
Arms.Calculated_Height	LinARs_hg19_merged	1	107	1000	weibull	0.24176	5.24629e-07	8.0895e-09	7.08288e-07	0.350074	0.245797	0.757	0.177
Arms.Calculated_Height	LinARs_hg19_merged	2	107	1000	weibull	0.362926	5.10888e-07	7.90053e-09	7.79117e-07	0.525024	0.247617	0.846	0.117
Arms.Calculated_Height	LinARs_hg19_merged	3	107	1000	weibull	0.340387	5.19742e-07	8.20673e-09	7.79117e-07	0.499046	0.242035	0.826	0.128
Arms.Calculated_Height	LinARs_hg19_merged	large	107	1000	weibull	0.202355	5.55581e-07	7.86231e-09	8.49946e-07	0.529832	0.167615	0.856	0.096
Arms.Calculated_Height	LinARs_hg19_merged	original	107	1000	weibull	0.19171	5.77751e-07	8.7092e-09	8.49946e-07	0.471129	0.191967	0.819	0.132
Arms.Calculated_Height	LinARs_hg19_merged	small	107	1000	weibull	0.0760394	5.69889e-07	8.37335e-09	8.49946e-07	0.491424	0.152029	0.827	0.116
Arms.Calculated_Height	nchaes_merged	1	107	1000	weibull	0.0772657	7.74513e-07	9.72488e-09	9.91603e-07	0.280293	0.243446	0.75	0.196
Arms.Calculated_Height	nchaes_merged	2	107	1000	weibull	0.144861	7.65801e-07	9.17375e-09	1.34575e-06	0.757307	0.0559135	0.954	0.034
Arms.Calculated_Height	nchaes_merged	3	107	1000	weibull	0.0761252	7.77629e-07	9.37889e-09	1.20409e-06	0.548411	0.0853995	0.898	0.077
Arms.Calculated_Height	nchaes_merged	large	107	1000	weibull	0.0916898	8.55895e-07	9.69596e-09	1.41658e-06	0.655081	0.0413346	0.94	0.046
Arms.Calculated_Height	nchaes_merged	original	107	1000	weibull	0.130696	8.66449e-07	1.0455e-08	1.41658e-06	0.634922	0.0863049	0.927	0.054
Arms.Calculated_Height	nchaes_merged	small	107	1000	weibull	0.0687728	8.58233e-07	9.82826e-09	1.41658e-06	0.650574	0.043352	0.951	0.033
Arms.Calculated_Height	nchaes_merged	small	107	1000	weibull	0.0809408	8.61207e-07	1.04023e-08	1.41658e-06	0.644872	0.0560304	0.932	0.051
Arms.Calculated_Height	selsweeps	1	107	1000	weibull	0.547028	1.46261e-07	3.06996e-09	0	-1	1	0	1
Arms.Calculated_Height	selsweeps	2	107	1000	weibull	0.542293	1.51857e-07	3.32025e-09	0	-1	1	0	1
Arms.Calculated_Height	selsweeps	3	107	1000	weibull	0.545645	1.44774e-07	3.16444e-09	0	-1	1	0	1
Arms.Calculated_Height	selsweeps	large	107	1000	weibull	0.559361	1.70272e-07	3.41532e-09	0	-1	1	0	1
Arms.Calculated_Height	selsweeps	original	107	1000	weibull	0.553443	1.61631e-07	3.27549e-09	0	-1	1	0	1
Arms.Calculated_Height	selsweeps	small	107	1000	weibull	0.558391	1.5384e-07	3.12961e-09	0	-1	1	0	1
Arms.Calculated_Height	zooHARs_hg19	1	107	1000	weibull	0.467242	9.4344e-08	2.67016e-09	3.54144e-07	2.75375	0.24623	0.983	0.003
Arms.Calculated_Height	zooHARs_hg19	2	107	1000	weibull	0.456264	9.42023e-08	2.76924e-09	2.83315e-07	2.00752	0.240633	0.948	0.016
Arms.Calculated_Height	zooHARs_hg19	3	107	1000	weibull	0.454023	9.86645e-08	2.97001e-09	2.83315e-07	1.8715	0.239979	0.929	0.03
Arms.Calculated_Height	zooHARs_hg19	large	107	1000	weibull	0.486996	1.07447e-07	2.99288e-09	3.54144e-07	2.29598	0.261508	0.969	0.014
Arms.Calculated_Height	zooHARs_hg19	original	107	1000	weibull	0.473173	1.05535e-07	3.03965e-09	3.54144e-07	2.3557	0.251717	0.966	0.012
Arms.Calculated_Height	zooHARs_hg19	small	107	1000	weibull	0.473929	1.03623e-07	3.01038e-09	3.54144e-07	2.41763	0.251913	0.969	0.013
Arms.Legs	ALLEUR_NMATCH	1	91	1000	weibull	0.0413401	4.2621e-05	3.73186e-07	4.6931e-05	0.101124	0.371176	0.659	0.34
Arms.Legs	ALLEUR_NMATCH	2	91	1000	weibull	0.0503721	4.19111e-05	3.83959e-07	4.72047e-05	0.126304	0.344759	0.7	0.3
Arms.Legs	ALLEUR_NMATCH	3	91	1000	weibull	0.0406649	4.26024e-05	3.74231e-07	4.74783e-05	0.114451	0.354271	0.678	0.32
Arms.Legs	ALLEUR_NMATCH	large	91	1000	weibull	0.0431066	4.62942e-05	4.22512e-07	5.2062e-05	0.124588	0.346088	0.69	0.309
Arms.Legs	ALLEUR_NMATCH	original	91	1000	weibull	0.0489442	4.70806e-05	4.18113e-07	5.2062e-05	0.105804	0.36632	0.669	0.329
Arms.Legs	E44_47_Limb_HGEP	1	91	1000	weibull	0.0666392	1.58977e-06	1.30307e-08	3.01015e-06	0.89345	6.41194e-05	1	0
Arms.Legs	E44_47_Limb_HGEP	2	91	1000	weibull	0.0655139	1.5713e-06	1.35868e-08	3.07857e-06	0.959248	0.00010841	0.998	0.002
Arms.Legs	E44_47_Limb_HGEP	3	91	1000	weibull	0.0601498	1.56179e-06	1.32599e-08	2.94174e-06	0.883569	0.000196557	0.998	0.001
Arms.Legs	E44_47_Limb_HGEP	large	91	1000	weibull	0.0662101	1.75731e-06	1.43929e-08	3.2838e-06	0.86865	0.000136185	0.998	0.002
Arms.Legs	E44_47_Limb_HGEP	original	91	1000	weibull	0.0766052	1.73884e-06	1.39563e-08	3.2838e-06	0.8885	6.93589e-05	0.997	0.002
Arms.Legs	E44_47_Limb_HGEP	small	91	1000	weibull	0.0623175	1.75184e-06	1.41595e-08	3.2838e-06	0.874487	8.54832e-05	0.999	0.001
Arms.Legs	EP_combined_human_macaque_prefontal_cortex_hg19	1	91	1000	weibull	0.0715683	9.85552e-07	1.04809e-08	8.20951e-07	-0.167014	0.673164	0.294	0.622
Arms.Legs	EP_combined_human_macaque_prefontal_cortex_hg19	2	91	1000	weibull	0.0665342	9.93898e-07	1.09774e-08	6.15713e-07	-0.380507	0.850042	0.108	0.841
Arms.Legs	EP_combined_human_macaque_prefontal_cortex_hg19	3	91	1000	weibull	0.0632017	9.85962e-07	1.09027e-08	6.84126e-07	-0.306134	0.792779	0.16	0.781
Arms.Legs	EP_combined_human_macaque_prefontal_cortex_hg19	large	91	1000	weibull	0.0618642	1.08523e-06	1.12923e-08	8.20951e-07	-0.243523	0.752741	0.199	0.72
Arms.Legs	EP_combined_human_macaque_prefontal_cortex_hg19	original	91	1000	weibull	0.0740981	1.10117e-06	1.20845e-08	8.89363e-07	-0.192346	0.693273	0.274	0.656
Arms.Legs	EP_combined_human_macaque_prefontal_cortex_hg19	small	91	1000	weibull	0.0753456	1.10384e-06	1.16353e-08	8.89363e-07	-0.194298	0.701227	0.264	0.657
Arms.Legs	GSE63648_12Combinedpcw_ac_me2_Hu_gain	1	91	1000	weibull	0.0781315	1.95763e-06	1.71052e-08	2.1892e-06	0.118295	0.349673	0.668	0.289
Arms.Legs	GSE63648_12Combinedpcw_ac_me2_Hu_gain	2	91	1000	weibull	0.0551333	1.9397e-06	1.75793e-08	2.39444e-06	0.234437	0.221419	0.783	0.187
Arms.Legs	GSE63648_12Combinedpcw_ac_me2_Hu_gain	3	91	1000	weibull	0.0729235	1.96016e-06	1.76262e-08	2.05238e-06	0.0470473	0.442923	0.581	0.37
Arms.Legs	GSE63648_12Combinedpcw_ac_me2_Hu_gain	large	91	1000	weibull	0.073085	2.2059e-06	1.93154e-08	2.46285e-06	0.116487	0.352107	0.677	0.286
Arms.Legs	GSE63648_12Combinedpcw_ac_me2_Hu_gain	original	91	1000	weibull	0.0824292	2.16622e-06	1.92837e-08	2.39444e-06	0.105356	0.367456	0.669	0.294
Arms.Legs	GSE63648_12Combinedpcw_ac_me2_Hu_gain	small	91	1000	weibull	0.0678808	2.15253e-06	1.87425e-08	2.39444e-06	0.112382	0.356592	0.666	0.292
Arms.Legs	GSE63648_7pcw	1	91	1000	weibull	0.0594714	2.83146e-06	2.67717e-08	5.74666e-06	1.02957	0.000176725	0.999	0.001
Arms.Legs	GSE63648_7pcw	2	91	1000	weibull	0.0650573	2.84466e-06	2.60177e-08	5.88348e-06	1.06825	6.99479e-05	0.997	0.003
Arms.Legs	GSE63648_7pcw	3	91	1000	weibull	0.0625803	2.87723e-06	2.73043e-08	6.02031e-06	1.0924	0.000116341	0.996	0.004
Arms.Legs	GSE63648_7pcw	large	91	1000	weibull	0.0741443	2.64613e-06	2.30514e-08	5.19936e-06	0.964891	9.53179e-05	0.999	0.001
Arms.Legs	GSE63648_7pcw	original	91	1000	weibull	0.0559185	3.17181e-06	2.91804e-08	6.43078e-06	1.02748	0.000122637	0.999	0.001
Arms.Legs	GSE63648_7pcw	small	91	1000	weibull	0.0531234	3.12385e-06	2.95079e-08	6.36237e-06	1.0367	0.000140438	0.999	0
Arms.Legs	GSE63648_8_5pcw	1	91	1000	weibull	0.0642247	1.86075e-06	1.82882e-08	2.66809e-06	0.433876	0.0911433	0.903	0.085
Arms.Legs	GSE63648_8_5pcw	2	91	1000	weibull	0.0747379	1.89551e-06	1.86717e-08	2.66809e-06	0.407587	0.109	0.887	0.096
Arms.Legs	GSE63648_8_5pcw	3	91	1000	weibull	0.0684381	1.89407e-06	1.88092e-08	2.59968e-06	0.372535	0.130331	0.869	0.117
Arms.Legs	GSE63648_8_5pcw	large	91	1000	weibull	0.0694789	1.71599e-06	1.53452e-08	2.66809e-06	0.554838	0.0277912	0.96	0.032
Arms.Legs	GSE63648_8_5pcw	original	91	1000	weibull	0.0615415	2.10444e-06	2.12987e-08	3.01015e-06	0.430383	0.101861	0.899	0.093
Arms.Legs	GSE63648_8_5pcw	small	91	1000	weibull	0.0551863	2.10704e-06	2.10843e-08	2.94174e-06	0.396149	0.114492	0.875	0.107
Arms.Legs	haqer	1	91	1000	weibull	0.267715	5.47711e-07	1.07612e-08	6.84126e-08	-0.875094	0.881174	0.004	0.981
Arms.Legs	haqer	2	91	1000	weibull	0.136299	5.25614e-07	9.8821e-09	0	-1	1	0	1
Arms.Legs	haqer	3	91	1000	weibull	0.28775	5.16583e-07	1.02559e-08	6.84126e-08	-0.867567	0.837915	0.005	0.974
Arms.Legs	haqer	large	91	1000	weibull	0.232152	5.97173e-07	1.12947e-08	6.84126e-08	-0.885439	0.923432	0.003	0.989
Arms.Legs	haqer	original	91	1000	weibull	0.199988	6.17423e-07	1.37526e-08	6.84126e-08	-0.889197	0.940908	0.002	0.992
Arms.Legs	haqer	small	91	1000	weibull	0.302783	5.83764e-07	1.11639e-08	6.84126e-08	-0.882808	0.860337	0.005	0.989
Arms.Legs	LinARs_hg19_merged	1	91	1000	weibull	0.239875	5.27393e-07	8.22226e-09	4.78888e-07	-0.0919704	0.424903	0.414	0.475
Arms.Legs	LinARs_hg19_merged	2	91	1000	weibull	0.199968	5.24588e-07	7.80587e-09	5.47301e-07	0.0432968	0.374208	0.542	0.357
Arms.Legs	LinARs_hg19_merged	3	91	1000	weibull	0.276153	5.08921e-07	7.81562e-09	5.47301e-07	0.0754134	0.342594	0.558	0.336
Arms.Legs	LinARs_hg19_merged	large	91	1000	weibull	0.0787363	5.6714e-07	8.03307e-09	6.15713e-07	0.0856454	0.401736	0.575	0.323
Arms.Legs	LinARs_hg19_merged	original	91	1000	weibull	0.0760047	5.76308e-07	8.47034e-09	6.15713e-07	0.0683761	0.414005	0.541	0.338
Arms.Legs	LinARs_hg19_merged	small	91	1000	weibull	0.0709746	5.77813e-07	8.75506e-09	6.15713e-07	0.0655932	0.416249	0.562	0.356
Arms.Legs	nchaes_merged	1	91	1000	weibull	0.0884138	7.66837e-07	9.38878e-09	1.16301e-06	0.516638	0.101616	0.871	0.088
Arms.Legs	nchaes_merged	2	91	1000	weibull	0.079628	7.64716e-07	9.0847e-09	1.43666e-06	0.87869	0.0140659	0.969	0.016
Arms.Legs	nchaes_merged	3	91	1000	weibull	0.0688231	7.88318e-07	9.20284e-09	1.43666e-06	0.822442	0.0174483	0.98	0.015
Arms.Legs	nchaes_merged	large	91	1000	weibull	0.101769	8.58441e-07	9.27087e-09	1.6419e-06	0.912655	0.00486156	0.984	0.011
Arms.Legs	nchaes_merged	original	91	1000	weibull	0.0770554	8.60562e-07	9.92072e-09	1.6419e-06	0.907942	0.00949882	0.979	0.019
Arms.Legs	nchaes_merged	small	91	1000	weibull	0.076028	8.6583e-07	9.71117e-09	1.6419e-06	0.896334	0.0080268	0.981	0.015
Arms.Legs	nchaes_merged	small	91	1000	weibull	0.0717612	8.64735e-07	1.01915e-08	1.6419e-06	0.898734	0.011066	0.981	0.014
Arms.Legs	selsweeps	1	91	1000	weibull	0.544564	1.40998e-07	3.05282e-09	6.84126e-08	-0.514799	0.332436	0.123	0.626
Arms.Legs	selsweeps	2	91	1000	weibull	0.542987	1.41135e-07	3.08165e-09	6.84126e-08	-0.515269	0.331013	0.126	0.613
Arms.Legs	selsweeps	3	91	1000	weibull	0.529192	1.36004e-07	3.08076e-09	6.84126e-08	-0.496982	0.316808	0.154	0.598
Arms.Legs	selsweeps	large	91	1000	weibull	0.55657	1.57281e-07	3.20577e-09	6.84126e-08	-0.565028	0.35043	0.093	0.662
Arms.Legs	selsweeps	original	91	1000	weibull	0.554636	1.53997e-07	3.21044e-09	6.84126e-08	-0.555753	0.347364	0.098	0.655
Arms.Legs	selsweeps	small	91	1000	weibull	0.544512	1.42503e-07	3.11573e-09	6.84126e-08	-0.519923	0.332488	0.123	0.624
Arms.Legs	zooHARs_hg19	1	91	1000	weibull	0.468275	9.49567e-08	2.62916e-09	6.84126e-08	-0.279539	0.260725	0.271	0.408
Arms.Legs	zooHARs_hg19	2	91	1000	weibull	0.460404	9.352e-08	2.73643e-09	6.84126e-08	-0.268471	0.254596	0.285	0.385
Arms.Legs	zooHARs_hg19	3	91	1000	weibull	0.464131	9.37252e-08	2.70785e-09	0	-1	1	0	1
Arms.Legs	zooHARs_hg19	large	91	1000	weibull	0.48512	1.04876e-07	2.83448e-09	6.84126e-08	-0.347684	0.27488	0.24	0.442
Arms.Legs	zooHARs_hg19	original	91	1000	weibull	0.483861	1.02893e-07	2.75492e-09	6.84126e-08	-0.335106	0.274139	0.242	0.442
Arms.Legs	zooHARs_hg19	small	91	1000	weibull	0.471316	1.08571e-07	3.17849e-09	6.84126e-08	-0.36988	0.264684	0.264	0.442
Hip_Width.Calculated_Height	ALLEUR_NMATCH	1	83	1000	weibull	0.0406749	4.22229e-05	4.29391e-07	4.96495e-05	0.175891	0.302487	0.728	0.266
Hip_Width.Calculated_Height	ALLEUR_NMATCH	2	83	1000	weibull	0.0416102	4.23127e-05	4.62561e-07	4.99094e-05	0.179537	0.307593	0.726	0.272
Hip_Width.Calculated_Height	ALLEUR_NMATCH	3	83	1000	weibull	0.0404588	4.32569e-05	4.32585e-07	5.03427e-05	0.163806	0.311759	0.718	0.28
Hip_Width.Calculated_Height	ALLEUR_NMATCH	large	83	1000	weibull	0.0397245	4.69115e-05	4.91776e-07	5.53683e-05	0.180271	0.301206	0.725	0.273
Hip_Width.Calculated_Height	ALLEUR_NMATCH	original	83	1000	weibull	0.0321314	4.73445e-05	4.80474e-07	5.53683e-05	0.169477	0.307053	0.717	0.281
Hip_Width.Calculated_Height	E44_47_Limb_HGEP	1	83	1000	weibull	0.070381	1.57795e-06	1.49539e-08	3.37928e-06	1.14156	3.39416e-05	0.998	0.002
Hip_Width.Calculated_Height	E44_47_Limb_HGEP	2	83	1000	weibull	0.0570893	1.60473e-06	1.56798e-08	3.55258e-06	1.21382	2.33705e-05	0.999	0.001
Hip_Width.Calculated_Height	E44_47_Limb_HGEP	3	83	1000	weibull	0.0665358	1.5608e-06	1.52338e-08	3.46593e-06	1.22062	1.58189e-05	0.999	0.001
Hip_Width.Calculated_Height	E44_47_Limb_HGEP	large	83	1000	weibull	0.0616656	1.80003e-06	1.73572e-08	3.81253e-06	1.11803	5.43573e-05	1	0
Hip_Width.Calculated_Height	E44_47_Limb_HGEP	original	83	1000	weibull	0.0642704	1.73851e-06	1.67088e-08	3.81253e-06	1.19298	1.97097e-05	0.999	0.001
Hip_Width.Calculated_Height	E44_47_Limb_HGEP	small	83	1000	weibull	0.0654379	1.7548e-06	1.673e-08	3.81253e-06	1.17262	1.43012e-05	1	0
Hip_Width.Calculated_Height	EP_combined_human_macaque_prefontal_cortex_hg19	1	83	1000	weibull	0.0680808	9.94809e-07	1.21929e-08	3.46593e-07	-0.651598	0.961234	0.018	0.964
Hip_Width.Calculated_Height	EP_combined_human_macaque_prefontal_cortex_hg19	2	83	1000	weibull	0.0703243	9.96542e-07	1.23273e-08	1.73297e-07	-0.826102	0.993839	0.001	0.995
Hip_Width.Calculated_Height	EP_combined_human_macaque_prefontal_cortex_hg19	3	83	1000	weibull	0.137594	1.00997e-06	1.25549e-08	3.46593e-07	-0.656829	0.915889	0.015	0.965
Hip_Width.Calculated_Height	EP_combined_human_macaque_prefontal_cortex_hg19	large	83	1000	weibull	0.0721015	1.12539e-06	1.3695e-08	3.46593e-07	-0.692023	0.972427	0.008	0.982
Hip_Width.Calculated_Height	EP_combined_human_macaque_prefontal_cortex_hg19	original	83	1000	weibull	0.0812749	1.10355e-06	1.29685e-08	3.46593e-07	-0.68593	0.974363	0.011	0.978
Hip_Width.Calculated_Height	EP_combined_human_macaque_prefontal_cortex_hg19	small	83	1000	weibull	0.070041	1.11716e-06	1.3094e-08	3.46593e-07	-0.689754	0.975402	0.005	0.985
Hip_Width.Calculated_Height	GSE63648_12Combinedpcw_ac_me2_Hu_gain	1	83	1000	weibull	0.0560097	1.95366e-06	1.96375e-08	2.16621e-06	0.108795	0.37157	0.633	0.322
Hip_Width.Calculated_Height	GSE63648_12Combinedpcw_ac_me2_Hu_gain	2	83	1000	weibull	0.0625922	1.97549e-06	2.10574e-08	2.16621e-06	0.0965393	0.38863	0.627	0.329
Hip_Width.Calculated_Height	GSE63648_12Combinedpcw_ac_me2_Hu_gain	3	83	1000	weibull	0.0593563	1.93416e-06	1.98333e-08	2.07956e-06	0.0751725	0.411207	0.591	0.357
Hip_Width.Calculated_Height	GSE63648_12Combinedpcw_ac_me2_Hu_gain	large	83	1000	weibull	0.0610831	2.16266e-06	2.22315e-08	2.3395e-06	0.0817741	0.403655	0.598	0.359
Hip_Width.Calculated_Height	GSE63648_12Combinedpcw_ac_me2_Hu_gain	original	83	1000	weibull	0.0611243	2.2208e-06	2.29252e-08	2.3395e-06	0.053453	0.435356	0.578	0.375
Hip_Width.Calculated_Height	GSE63648_12Combinedpcw_ac_me2_Hu_gain	small	83	1000	weibull	0.0594181	2.15312e-06	2.22121e-08	2.3395e-06	0.0865628	0.397982	0.617	0.344
Hip_Width.Calculated_Height	GSE63648_7pcw	1	83	1000	weibull	0.0635577	2.86009e-06	3.07065e-08	7.5384e-06	1.63572	4.98922e-07	1	0
Hip_Width.Calculated_Height	GSE63648_7pcw	2	83	1000	weibull	0.0711479	2.8866e-06	3.06765e-08	8.40489e-06	1.91169	1.78517e-09	1	0
Hip_Width.Calculated_Height	GSE63648_7pcw	3	83	1000	weibull	0.0587189	2.85203e-06	3.0211e-08	7.97164e-06	1.79508	1.30735e-08	1	0
Hip_Width.Calculated_Height	GSE63648_7pcw	large	83	1000	weibull	0.0701213	2.64165e-06	2.69311e-08	7.19181e-06	1.72247	8.2319e-09	1	0
Hip_Width.Calculated_Height	GSE63648_7pcw	original	83	1000	weibull	0.0575343	3.26517e-06	3.41729e-08	9.01142e-06	1.75987	8.56421e-09	1	0
Hip_Width.Calculated_Height	GSE63648_7pcw	small	83	1000	weibull	0.0835939	3.1611e-06	3.28539e-08	9.01142e-06	1.85072	1.87471e-09	1	0
Hip_Width.Calculated_Height	GSE63648_8_5pcw	1	83	1000	weibull	0.0596194	1.87204e-06	2.06692e-08	2.3395e-06	0.249711	0.245686	0.752	0.222
Hip_Width.Calculated_Height	GSE63648_8_5pcw	2	83	1000	weibull	0.0600016	1.90687e-06	2.16856e-08	1.99291e-06	0.045122	0.442871	0.559	0.397
Hip_Width.Calculated_Height	GSE63648_8_5pcw	3	83	1000	weibull	0.0499587	1.88226e-06	2.10027e-08	2.16621e-06	0.150854	0.336959	0.667	0.287
Hip_Width.Calculated_Height	GSE63648_8_5pcw	large	83	1000	weibull	0.0640268	1.74562e-06	1.86035e-08	2.07956e-06	0.191303	0.293682	0.719	0.231
Hip_Width.Calculated_Height	GSE63648_8_5pcw	original	83	1000	weibull	0.0642549	2.091e-06	2.41032e-08	2.42615e-06	0.160285	0.330909	0.69	0.271
Hip_Width.Calculated_Height	GSE63648_8_5pcw	small	83	1000	weibull	0.0635962	2.11872e-06	2.32385e-08	2.42615e-06	0.145101	0.340857	0.682	0.28
Hip_Width.Calculated_Height	haqer	1	83	1000	weibull	0.35504	5.47011e-07	1.24628e-08	8.66483e-08	-0.841597	0.714591	0.008	0.946
Hip_Width.Calculated_Height	haqer	2	83	1000	weibull	0.39389	5.32281e-07	1.17794e-08	8.66483e-08	-0.837213	0.664839	0.01	0.95
Hip_Width.Calculated_Height	haqer	3	83	1000	weibull	0.442892	5.22749e-07	1.20367e-08	8.66483e-08	-0.834245	0.567597	0.016	0.929
Hip_Width.Calculated_Height	haqer	large	83	1000	weibull	0.338968	5.62001e-07	1.13443e-08	8.66483e-08	-0.845822	0.751647	0.007	0.955
Hip_Width.Calculated_Height	haqer	original	83	1000	weibull	0.380744	6.36865e-07	1.74673e-08	1.73297e-07	-0.727891	0.578256	0.041	0.883
Hip_Width.Calculated_Height	haqer	small	83	1000	weibull	0.28979	6.08878e-07	1.42465e-08	8.66483e-08	-0.857692	0.815125	0.005	0.969
Hip_Width.Calculated_Height	LinARs_hg19_merged	1	83	1000	weibull	0.339258	5.07326e-07	9.14421e-09	3.46593e-07	-0.316823	0.453568	0.243	0.614
Hip_Width.Calculated_Height	LinARs_hg19_merged	2	83	1000	weibull	0.384413	5.08279e-07	9.3104e-09	4.33242e-07	-0.14763	0.382504	0.386	0.478
Hip_Width.Calculated_Height	LinARs_hg19_merged	3	83	1000	weibull	0.310357	5.09839e-07	8.34879e-09	4.33242e-07	-0.150238	0.417875	0.365	0.509
Hip_Width.Calculated_Height	LinARs_hg19_merged	large	83	1000	weibull	0.352824	5.63734e-07	9.45852e-09	4.33242e-07	-0.231479	0.425972	0.313	0.566
Hip_Width.Calculated_Height	LinARs_hg19_merged	original	83	1000	weibull	0.240181	5.69279e-07	9.22568e-09	4.33242e-07	-0.238965	0.498618	0.295	0.561
Hip_Width.Calculated_Height	LinARs_hg19_merged	small	83	1000	weibull	0.194709	5.73958e-07	9.89904e-09	4.33242e-07	-0.245169	0.531499	0.304	0.561
Hip_Width.Calculated_Height	nchaes_merged	1	83	1000	weibull	0.0860004	7.76715e-07	1.08641e-08	1.29972e-06	0.67336	0.078007	0.913	0.069
Hip_Width.Calculated_Height	nchaes_merged	2	83	1000	weibull	0.147847	7.78448e-07	1.02501e-08	1.29972e-06	0.669635	0.0916223	0.925	0.053
Hip_Width.Calculated_Height	nchaes_merged	3	83	1000	weibull	0.197324	7.78708e-07	1.09907e-08	1.03978e-06	0.335262	0.235472	0.769	0.175
Hip_Width.Calculated_Height	nchaes_merged	large	83	1000	weibull	0.135721	8.74715e-07	1.13556e-08	1.29972e-06	0.485884	0.14874	0.86	0.102
Hip_Width.Calculated_Height	nchaes_merged	original	83	1000	weibull	0.0630898	8.58598e-07	1.10193e-08	1.29972e-06	0.513775	0.11353	0.865	0.09
Hip_Width.Calculated_Height	nchaes_merged	small	83	1000	weibull	0.137659	8.62324e-07	1.16599e-08	1.29972e-06	0.507235	0.147263	0.864	0.099
Hip_Width.Calculated_Height	nchaes_merged	small	83	1000	weibull	0.251317	8.54612e-07	1.12272e-08	1.29972e-06	0.520835	0.18354	0.862	0.098
Hip_Width.Calculated_Height	selsweeps	1	83	1000	weibull	0.502402	1.4115e-07	3.52288e-09	0	-1	1	0	1
Hip_Width.Calculated_Height	selsweeps	2	83	1000	weibull	0.521287	1.50768e-07	3.56639e-09	0	-1	1	0	1
Hip_Width.Calculated_Height	selsweeps	3	83	1000	weibull	0.503855	1.39504e-07	3.45235e-09	0	-1	1	0	1
Hip_Width.Calculated_Height	selsweeps	large	83	1000	weibull	0.537568	1.68184e-07	3.7942e-09	0	-1	1	0	1
Hip_Width.Calculated_Height	selsweeps	original	83	1000	weibull	0.537743	1.61946e-07	3.60771e-09	0	-1	1	0	1
Hip_Width.Calculated_Height	selsweeps	small	83	1000	weibull	0.520463	1.53281e-07	3.55926e-09	0	-1	1	0	1
Hip_Width.Calculated_Height	zooHARs_hg19	1	83	1000	weibull	0.423206	9.23671e-08	2.94451e-09	1.73297e-07	0.876173	0.219601	0.724	0.102
Hip_Width.Calculated_Height	zooHARs_hg19	2	83	1000	weibull	0.4226	9.70461e-08	3.25712e-09	1.73297e-07	0.785714	0.219215	0.708	0.113
Hip_Width.Calculated_Height	zooHARs_hg19	3	83	1000	weibull	0.419196	9.5833e-08	3.1025e-09	8.66483e-08	-0.0958409	0.221804	0.359	0.298
Hip_Width.Calculated_Height	zooHARs_hg19	large	83	1000	weibull	0.433408	1.04931e-07	3.33338e-09	1.73297e-07	0.651528	0.228153	0.667	0.137
Hip_Width.Calculated_Height	zooHARs_hg19	original	83	1000	weibull	0.44837	1.10737e-07	3.30194e-09	1.73297e-07	0.564945	0.2398	0.636	0.15
Hip_Width.Calculated_Height	zooHARs_hg19	small	83	1000	weibull	0.447615	1.10217e-07	3.41307e-09	1.73297e-07	0.572327	0.238592	0.653	0.14
Hip_Width.Legs	ALLEUR_NMATCH	1	153	1000	weibull	0.037416	4.22118e-05	3.38605e-07	5.14297e-05	0.218374	0.212607	0.813	0.186
Hip_Width.Legs	ALLEUR_NMATCH	2	153	1000	weibull	0.0490771	4.26682e-05	3.29514e-07	5.15921e-05	0.209147	0.216465	0.811	0.189
Hip_Width.Legs	ALLEUR_NMATCH	3	153	1000	weibull	0.0447892	4.21679e-05	3.27573e-07	5.17545e-05	0.227344	0.194719	0.819	0.181
Hip_Width.Legs	ALLEUR_NMATCH	large	153	1000	weibull	0.0470652	4.69821e-05	3.6901e-07	5.75472e-05	0.224875	0.200718	0.817	0.183
Hip_Width.Legs	ALLEUR_NMATCH	original	153	1000	weibull	0.0420161	4.68418e-05	3.8142e-07	5.75472e-05	0.228544	0.203493	0.82	0.179
Hip_Width.Legs	E44_47_Limb_HGEP	1	153	1000	weibull	0.0787314	1.58485e-06	1.17233e-08	3.51888e-06	1.22032	2.70632e-11	1	0
Hip_Width.Legs	E44_47_Limb_HGEP	2	153	1000	weibull	0.0731167	1.57099e-06	1.20473e-08	3.68129e-06	1.34329	1.74871e-13	1	0
Hip_Width.Legs	E44_47_Limb_HGEP	3	153	1000	weibull	0.0780982	1.58111e-06	1.1944e-08	3.78956e-06	1.39677	2.46993e-14	1	0
Hip_Width.Legs	E44_47_Limb_HGEP	large	153	1000	weibull	0.066208	1.74796e-06	1.31774e-08	4.00611e-06	1.29187	3.31295e-12	1	0
Hip_Width.Legs	E44_47_Limb_HGEP	original	153	1000	weibull	0.0653807	1.76496e-06	1.29388e-08	4.00611e-06	1.2698	7.11751e-13	1	0
Hip_Width.Legs	E44_47_Limb_HGEP	small	153	1000	weibull	0.0650762	1.74883e-06	1.23114e-08	4.00611e-06	1.29074	6.05503e-16	1	0
Hip_Width.Legs	EP_combined_human_macaque_prefontal_cortex_hg19	1	153	1000	weibull	0.0708328	1.01777e-06	9.51278e-09	9.74458e-07	-0.0425532	0.552894	0.434	0.502
Hip_Width.Legs	EP_combined_human_macaque_prefontal_cortex_hg19	2	153	1000	weibull	0.0661411	1.01733e-06	9.7664e-09	7.57912e-07	-0.255002	0.783019	0.187	0.763
Hip_Width.Legs	EP_combined_human_macaque_prefontal_cortex_hg19	3	153	1000	weibull	0.0650367	9.93135e-07	9.53218e-09	8.12048e-07	-0.182339	0.712282	0.269	0.678
Hip_Width.Legs	EP_combined_human_macaque_prefontal_cortex_hg19	large	153	1000	weibull	0.0729559	1.08982e-06	9.949e-09	1.02859e-06	-0.056182	0.57477	0.412	0.519
Hip_Width.Legs	EP_combined_human_macaque_prefontal_cortex_hg19	original	153	1000	weibull	0.0718348	1.11186e-06	1.04703e-08	1.02859e-06	-0.0748856	0.594404	0.382	0.543
Hip_Width.Legs	EP_combined_human_macaque_prefontal_cortex_hg19	small	153	1000	weibull	0.0660137	1.1118e-06	1.08688e-08	1.02859e-06	-0.0748405	0.588519	0.414	0.532
Hip_Width.Legs	GSE63648_12Combinedpcw_ac_me2_Hu_gain	1	153	1000	weibull	0.0673505	1.97496e-06	1.53351e-08	3.57301e-06	0.809161	0.000164493	0.999	0.001
Hip_Width.Legs	GSE63648_12Combinedpcw_ac_me2_Hu_gain	2	153	1000	weibull	0.0637458	1.94209e-06	1.59844e-08	3.73542e-06	0.923399	5.34587e-05	0.999	0.001
Hip_Width.Legs	GSE63648_12Combinedpcw_ac_me2_Hu_gain	3	153	1000	weibull	0.0645498	1.94177e-06	1.63929e-08	3.73542e-06	0.92372	0.000165724	0.995	0.003
Hip_Width.Legs	GSE63648_12Combinedpcw_ac_me2_Hu_gain	large	153	1000	weibull	0.0675263	2.18668e-06	1.66685e-08	4.06024e-06	0.856803	4.05892e-05	0.999	0.001
Hip_Width.Legs	GSE63648_12Combinedpcw_ac_me2_Hu_gain	original	153	1000	weibull	0.078355	2.18847e-06	1.76035e-08	4.00611e-06	0.83055	0.000229993	0.998	0.002
Hip_Width.Legs	GSE63648_12Combinedpcw_ac_me2_Hu_gain	small	153	1000	weibull	0.0650602	2.16297e-06	1.69396e-08	4.00611e-06	0.85213	9.14848e-05	0.997	0.002
Hip_Width.Legs	GSE63648_7pcw	1	153	1000	weibull	0.0670408	2.87628e-06	2.41244e-08	9.4739e-06	2.29381	4.63546e-33	1	0
Hip_Width.Legs	GSE63648_7pcw	2	153	1000	weibull	0.0641953	2.87433e-06	2.39522e-08	9.63631e-06	2.35254	1.0144e-38	1	0
Hip_Width.Legs	GSE63648_7pcw	3	153	1000	weibull	0.0677925	2.90345e-06	2.45215e-08	9.63631e-06	2.31891	1.07743e-30	1	0
Hip_Width.Legs	GSE63648_7pcw	large	153	1000	weibull	0.0669559	2.72085e-06	2.04958e-08	8.60771e-06	2.16361	1.59124e-45	1	0
Hip_Width.Legs	GSE63648_7pcw	original	153	1000	weibull	0.057204	3.15806e-06	2.56957e-08	1.07732e-05	2.41133	1.56964e-45	1	0
Hip_Width.Legs	GSE63648_7pcw	small	153	1000	weibull	0.0480924	3.17906e-06	2.65174e-08	1.07732e-05	2.38879	2.60521e-41	1	0
Hip_Width.Legs	GSE63648_8_5pcw	1	153	1000	weibull	0.0550606	1.88092e-06	1.61283e-08	4.00611e-06	1.12986	1.58613e-06	1	0
Hip_Width.Legs	GSE63648_8_5pcw	2	153	1000	weibull	0.0676347	1.90756e-06	1.71982e-08	4.27679e-06	1.24203	9.12614e-07	1	0
Hip_Width.Legs	GSE63648_8_5pcw	3	153	1000	weibull	0.0764143	1.90636e-06	1.68841e-08	4.22265e-06	1.21503	1.63825e-06	0.999	0
Hip_Width.Legs	GSE63648_8_5pcw	large	153	1000	weibull	0.0656944	1.75684e-06	1.40477e-08	3.95197e-06	1.24948	3.25419e-09	1	0
Hip_Width.Legs	GSE63648_8_5pcw	original	153	1000	weibull	0.0717882	2.0743e-06	1.81365e-08	4.60161e-06	1.21839	8.35718e-07	0.999	0.001
Hip_Width.Legs	GSE63648_8_5pcw	small	153	1000	weibull	0.0618378	2.10375e-06	1.8115e-08	4.60161e-06	1.18734	6.85485e-07	1	0
Hip_Width.Legs	haqer	1	153	1000	weibull	0.0961454	5.06339e-07	8.62791e-09	1.08273e-07	-0.786165	0.963327	0.002	0.981
Hip_Width.Legs	haqer	2	153	1000	weibull	0.118595	5.38767e-07	9.62982e-09	1.08273e-07	-0.799035	0.963151	0.004	0.991
Hip_Width.Legs	haqer	3	153	1000	weibull	0.147145	5.41311e-07	9.81528e-09	1.08273e-07	-0.79998	0.936165	0.004	0.977
Hip_Width.Legs	haqer	large	153	1000	weibull	0.0994107	5.80723e-07	9.96824e-09	1.08273e-07	-0.813555	0.971353	0.004	0.987
Hip_Width.Legs	haqer	original	153	1000	weibull	0.158509	6.29067e-07	1.32139e-08	1.6241e-07	-0.741824	0.885377	0.01	0.971
Hip_Width.Legs	haqer	small	153	1000	weibull	0.0916682	5.90955e-07	1.02168e-08	1.08273e-07	-0.816783	0.971752	0.002	0.99
Hip_Width.Legs	LinARs_hg19_merged	1	153	1000	weibull	0.0723514	5.17545e-07	6.63906e-09	5.41366e-07	0.0460251	0.438351	0.534	0.366
Hip_Width.Legs	LinARs_hg19_merged	2	153	1000	weibull	0.0802889	5.16517e-07	6.60226e-09	5.95502e-07	0.152919	0.344296	0.644	0.28
Hip_Width.Legs	LinARs_hg19_merged	3	153	1000	weibull	0.145127	5.31404e-07	6.94144e-09	5.41366e-07	0.0187449	0.414657	0.508	0.397
Hip_Width.Legs	LinARs_hg19_merged	large	153	1000	weibull	0.201814	5.74172e-07	7.66119e-09	5.95502e-07	0.0371488	0.377419	0.521	0.378
Hip_Width.Legs	LinARs_hg19_merged	original	153	1000	weibull	0.0751872	5.79586e-07	7.29895e-09	5.95502e-07	0.0274612	0.456305	0.531	0.384
Hip_Width.Legs	LinARs_hg19_merged	small	153	1000	weibull	0.0799339	5.72169e-07	7.6375e-09	5.95502e-07	0.0407796	0.439985	0.554	0.361
Hip_Width.Legs	nchaes_merged	1	153	1000	weibull	0.0866924	7.71446e-07	7.89592e-09	1.191e-06	0.54386	0.0549161	0.928	0.056
Hip_Width.Legs	nchaes_merged	2	153	1000	weibull	0.0733605	7.77942e-07	8.07077e-09	1.35341e-06	0.739736	0.0140837	0.977	0.017
Hip_Width.Legs	nchaes_merged	3	153	1000	weibull	0.0755969	7.7935e-07	8.26971e-09	1.08273e-06	0.389275	0.132399	0.844	0.112
Hip_Width.Legs	nchaes_merged	large	153	1000	weibull	0.063287	8.68513e-07	8.7914e-09	1.35341e-06	0.558312	0.0464269	0.939	0.044
Hip_Width.Legs	nchaes_merged	original	153	1000	weibull	0.0802302	8.5644e-07	8.86823e-09	1.35341e-06	0.580278	0.0444268	0.938	0.046
Hip_Width.Legs	nchaes_merged	small	153	1000	weibull	0.0838822	8.48645e-07	8.64941e-09	1.35341e-06	0.594795	0.0377764	0.949	0.037
Hip_Width.Legs	nchaes_merged	small	153	1000	weibull	0.0749197	8.56061e-07	8.81355e-09	1.35341e-06	0.580978	0.0443002	0.935	0.043
Hip_Width.Legs	selsweeps	1	153	1000	weibull	0.559317	1.51907e-07	2.74817e-09	0	-1	1	0	1
Hip_Width.Legs	selsweeps	2	153	1000	weibull	0.560951	1.46981e-07	2.72426e-09	0	-1	1	0	1
Hip_Width.Legs	selsweeps	3	153	1000	weibull	0.560328	1.46223e-07	2.78698e-09	0	-1	1	0	1
Hip_Width.Legs	selsweeps	large	153	1000	weibull	0.553529	1.72696e-07	3.1067e-09	0	-1	1	0	1
Hip_Width.Legs	selsweeps	original	153	1000	weibull	0.556732	1.65008e-07	3.0243e-09	0	-1	1	0	1
Hip_Width.Legs	selsweeps	small	153	1000	weibull	0.555755	1.57267e-07	2.78297e-09	0	-1	1	0	1
Hip_Width.Legs	zooHARs_hg19	1	153	1000	weibull	0.518003	9.72834e-08	2.44865e-09	2.70683e-07	1.78242	0.284567	0.957	0.016
Hip_Width.Legs	zooHARs_hg19	2	153	1000	weibull	0.505995	9.58217e-08	2.55725e-09	2.70683e-07	1.82486	0.276747	0.944	0.021
Hip_Width.Legs	zooHARs_hg19	3	153	1000	weibull	0.512225	9.5551e-08	2.46773e-09	2.16546e-07	1.26629	0.283019	0.875	0.046
Hip_Width.Legs	zooHARs_hg19	large	153	1000	weibull	0.526306	1.06054e-07	2.58476e-09	2.70683e-07	1.55232	0.292021	0.932	0.021
Hip_Width.Legs	zooHARs_hg19	original	153	1000	weibull	0.524149	1.0378e-07	2.55209e-09	2.70683e-07	1.60824	0.289852	0.945	0.025
Hip_Width.Legs	zooHARs_hg19	small	153	1000	weibull	0.52927	1.04375e-07	2.54328e-09	2.70683e-07	1.59336	0.293333	0.938	0.027
Legs.Calculated_Height	ALLEUR_NMATCH	1	104	1000	weibull	0.0457082	4.18308e-05	3.76654e-07	7.38453e-05	0.765333	0.00315782	0.99	0.01
Legs.Calculated_Height	ALLEUR_NMATCH	2	104	1000	weibull	0.0382529	4.20291e-05	3.811e-07	7.4105e-05	0.763185	0.00308059	0.993	0.007
Legs.Calculated_Height	ALLEUR_NMATCH	3	104	1000	weibull	0.058295	4.27777e-05	3.86917e-07	7.54036e-05	0.762687	0.00346331	0.988	0.012
Legs.Calculated_Height	ALLEUR_NMATCH	large	104	1000	weibull	0.0481156	4.67957e-05	4.43028e-07	8.35413e-05	0.785235	0.00453555	0.986	0.013
Legs.Calculated_Height	ALLEUR_NMATCH	original	104	1000	weibull	0.045694	4.78838e-05	4.47924e-07	8.35413e-05	0.744667	0.00586976	0.987	0.013
Legs.Calculated_Height	E44_47_Limb_HGEP	1	104	1000	weibull	0.0655956	1.59932e-06	1.46103e-08	3.54942e-06	1.21934	2.16176e-06	1	0
Legs.Calculated_Height	E44_47_Limb_HGEP	2	104	1000	weibull	0.0677606	1.60598e-06	1.46805e-08	3.54942e-06	1.21012	2.4508e-06	1	0
Legs.Calculated_Height	E44_47_Limb_HGEP	3	104	1000	weibull	0.0604475	1.5653e-06	1.48726e-08	3.636e-06	1.32288	5.67035e-07	1	0
Legs.Calculated_Height	E44_47_Limb_HGEP	large	104	1000	weibull	0.0776681	1.77861e-06	1.60085e-08	3.80914e-06	1.14164	6.25001e-06	1	0
Legs.Calculated_Height	E44_47_Limb_HGEP	original	104	1000	weibull	0.0610487	1.77532e-06	1.58663e-08	3.80914e-06	1.14561	3.67604e-06	0.999	0.001
Legs.Calculated_Height	E44_47_Limb_HGEP	small	104	1000	weibull	0.0833508	1.73575e-06	1.53954e-08	3.80914e-06	1.19451	1.58388e-06	1	0
Legs.Calculated_Height	EP_combined_human_macaque_prefontal_cortex_hg19	1	104	1000	weibull	0.0626996	1.02812e-06	1.20536e-08	5.19428e-07	-0.494779	0.905072	0.058	0.899
Legs.Calculated_Height	EP_combined_human_macaque_prefontal_cortex_hg19	2	104	1000	weibull	0.0597877	1.0321e-06	1.20041e-08	3.46285e-07	-0.664486	0.970993	0.019	0.968
Legs.Calculated_Height	EP_combined_human_macaque_prefontal_cortex_hg19	3	104	1000	weibull	0.0706307	1.0147e-06	1.21258e-08	4.32857e-07	-0.573415	0.936593	0.032	0.936
Legs.Calculated_Height	EP_combined_human_macaque_prefontal_cortex_hg19	large	104	1000	weibull	0.0680474	1.10604e-06	1.24381e-08	5.19428e-07	-0.530369	0.930413	0.035	0.936
Legs.Calculated_Height	EP_combined_human_macaque_prefontal_cortex_hg19	original	104	1000	weibull	0.0675878	1.10785e-06	1.2965e-08	5.19428e-07	-0.53114	0.923176	0.035	0.935
Legs.Calculated_Height	EP_combined_human_macaque_prefontal_cortex_hg19	small	104	1000	weibull	0.067698	1.12179e-06	1.2663e-08	5.19428e-07	-0.536966	0.931737	0.033	0.927
Legs.Calculated_Height	GSE63648_12Combinedpcw_ac_me2_Hu_gain	1	104	1000	weibull	0.0820956	1.98664e-06	1.89726e-08	3.54942e-06	0.786648	0.00555893	0.986	0.009
Legs.Calculated_Height	GSE63648_12Combinedpcw_ac_me2_Hu_gain	2	104	1000	weibull	0.0743738	1.98595e-06	1.85873e-08	3.98228e-06	1.00523	0.000265038	0.995	0.003
Legs.Calculated_Height	GSE63648_12Combinedpcw_ac_me2_Hu_gain	3	104	1000	weibull	0.0619433	1.97547e-06	1.83485e-08	3.54942e-06	0.796748	0.00312954	0.989	0.007
Legs.Calculated_Height	GSE63648_12Combinedpcw_ac_me2_Hu_gain	large	104	1000	weibull	0.0616904	2.17441e-06	2.02666e-08	4.06885e-06	0.871243	0.00145426	0.991	0.008
Legs.Calculated_Height	GSE63648_12Combinedpcw_ac_me2_Hu_gain	original	104	1000	weibull	0.047315	2.17822e-06	2.00117e-08	3.98228e-06	0.828226	0.00155501	0.995	0.004
Legs.Calculated_Height	GSE63648_12Combinedpcw_ac_me2_Hu_gain	small	104	1000	weibull	0.0567494	2.15995e-06	2.02855e-08	3.98228e-06	0.843687	0.00190038	0.995	0.005
Legs.Calculated_Height	GSE63648_7pcw	1	104	1000	weibull	0.0674126	2.85607e-06	2.83071e-08	6.66599e-06	1.33397	4.57731e-06	1	0
Legs.Calculated_Height	GSE63648_7pcw	2	104	1000	weibull	0.073752	2.88135e-06	2.88057e-08	6.23313e-06	1.16327	0.000132116	0.997	0.003
Legs.Calculated_Height	GSE63648_7pcw	3	104	1000	weibull	0.0519301	2.86343e-06	2.96708e-08	6.49285e-06	1.26751	5.51093e-05	0.998	0.002
Legs.Calculated_Height	GSE63648_7pcw	large	104	1000	weibull	0.0566483	2.71522e-06	2.53997e-08	6.05999e-06	1.23186	4.36407e-06	0.999	0.001
Legs.Calculated_Height	GSE63648_7pcw	original	104	1000	weibull	0.0698392	3.12557e-06	2.97994e-08	7.18542e-06	1.29891	1.9138e-06	0.999	0
Legs.Calculated_Height	GSE63648_7pcw	small	104	1000	weibull	0.0639694	3.175e-06	3.14517e-08	7.18542e-06	1.26312	2.70824e-05	0.999	0.001
Legs.Calculated_Height	GSE63648_8_5pcw	1	104	1000	weibull	0.0595569	1.88119e-06	2.05204e-08	3.72257e-06	0.978831	0.00293192	0.989	0.008
Legs.Calculated_Height	GSE63648_8_5pcw	2	104	1000	weibull	0.0686381	1.93634e-06	2.09933e-08	4.06885e-06	1.10131	0.000976985	0.992	0.008
Legs.Calculated_Height	GSE63648_8_5pcw	3	104	1000	weibull	0.0624645	1.88076e-06	2.02788e-08	4.15542e-06	1.20944	0.000210675	0.999	0.001
Legs.Calculated_Height	GSE63648_8_5pcw	large	104	1000	weibull	0.0660068	1.76787e-06	1.78068e-08	3.89571e-06	1.20361	6.85666e-05	0.998	0.001
Legs.Calculated_Height	GSE63648_8_5pcw	original	104	1000	weibull	0.065741	2.1487e-06	2.17393e-08	4.41514e-06	1.05479	0.000475223	0.995	0.003
Legs.Calculated_Height	GSE63648_8_5pcw	small	104	1000	weibull	0.0675512	2.1197e-06	2.19485e-08	4.41514e-06	1.08291	0.000535813	0.994	0.005
Legs.Calculated_Height	haqer	1	104	1000	weibull	0.432794	5.3605e-07	1.12283e-08	0	-1	1	0	1
Legs.Calculated_Height	haqer	2	104	1000	weibull	0.348688	5.39512e-07	1.14378e-08	0	-1	1	0	1
Legs.Calculated_Height	haqer	3	104	1000	weibull	0.413227	5.18995e-07	1.07063e-08	0	-1	1	0	1
Legs.Calculated_Height	haqer	large	104	1000	weibull	0.332749	5.72669e-07	1.15125e-08	0	-1	1	0	1
Legs.Calculated_Height	haqer	original	104	1000	weibull	0.3699	6.35001e-07	1.57317e-08	0	-1	1	0	1
Legs.Calculated_Height	haqer	small	104	1000	weibull	0.273431	5.90849e-07	1.23159e-08	0	-1	1	0	1
Legs.Calculated_Height	LinARs_hg19_merged	1	104	1000	weibull	0.37701	5.07048e-07	8.41837e-09	1.73143e-07	-0.658528	0.596534	0.045	0.888
Legs.Calculated_Height	LinARs_hg19_merged	2	104	1000	weibull	0.30241	5.24709e-07	8.83863e-09	1.73143e-07	-0.670021	0.689076	0.036	0.887
Legs.Calculated_Height	LinARs_hg19_merged	3	104	1000	weibull	0.4201	5.14234e-07	8.28717e-09	8.65713e-08	-0.83165	0.65263	0.011	0.961
Legs.Calculated_Height	LinARs_hg19_merged	large	104	1000	weibull	0.393412	5.68947e-07	9.01575e-09	1.73143e-07	-0.695679	0.624209	0.026	0.934
Legs.Calculated_Height	LinARs_hg19_merged	original	104	1000	weibull	0.359059	5.62714e-07	9.21703e-09	1.73143e-07	-0.692308	0.644301	0.032	0.914
Legs.Calculated_Height	LinARs_hg19_merged	small	104	1000	weibull	0.304927	5.74141e-07	9.35221e-09	1.73143e-07	-0.698432	0.712241	0.03	0.917
Legs.Calculated_Height	nchaes_merged	1	104	1000	weibull	0.145408	7.67455e-07	1.01123e-08	6.92571e-07	-0.0975747	0.501831	0.375	0.506
Legs.Calculated_Height	nchaes_merged	2	104	1000	weibull	0.149239	7.61308e-07	1.02585e-08	7.79142e-07	0.0234251	0.410831	0.517	0.39
Legs.Calculated_Height	nchaes_merged	3	104	1000	weibull	0.0809303	7.79834e-07	1.01999e-08	8.65713e-07	0.110124	0.382038	0.601	0.305
Legs.Calculated_Height	nchaes_merged	large	104	1000	weibull	0.146351	8.54892e-07	1.05433e-08	8.65713e-07	0.0126582	0.420126	0.512	0.385
Legs.Calculated_Height	nchaes_merged	original	104	1000	weibull	0.0768086	8.58095e-07	1.08888e-08	8.65713e-07	0.00887813	0.472809	0.502	0.396
Legs.Calculated_Height	nchaes_merged	small	104	1000	weibull	0.0721936	8.61991e-07	1.11262e-08	8.65713e-07	0.00431857	0.476494	0.481	0.405
Legs.Calculated_Height	nchaes_merged	small	104	1000	weibull	0.0767234	8.62856e-07	1.08417e-08	8.65713e-07	0.00331093	0.478723	0.494	0.402
Legs.Calculated_Height	selsweeps	1	104	1000	weibull	0.522701	1.52885e-07	3.6018e-09	8.65713e-08	-0.433749	0.308299	0.169	0.527
Legs.Calculated_Height	selsweeps	2	104	1000	weibull	0.521681	1.55222e-07	3.71349e-09	8.65713e-08	-0.442276	0.307319	0.171	0.539
Legs.Calculated_Height	selsweeps	3	104	1000	weibull	0.525446	1.5453e-07	3.62208e-09	1.73143e-07	0.120448	0.301448	0.471	0.272
Legs.Calculated_Height	selsweeps	large	104	1000	weibull	0.543291	1.77904e-07	3.89089e-09	3.46285e-07	0.946472	0.306944	0.842	0.059
Legs.Calculated_Height	selsweeps	original	104	1000	weibull	0.541132	1.73316e-07	3.81694e-09	1.73143e-07	-0.000999001	0.316415	0.41	0.333
Legs.Calculated_Height	selsweeps	small	104	1000	weibull	0.525036	1.66823e-07	3.93088e-09	1.73143e-07	0.0378827	0.302803	0.428	0.3
Legs.Calculated_Height	zooHARs_hg19	1	104	1000	weibull	0.416603	9.20253e-08	2.94111e-09	1.73143e-07	0.881468	0.215332	0.712	0.103
Legs.Calculated_Height	zooHARs_hg19	2	104	1000	weibull	0.418514	9.37567e-08	2.95775e-09	1.73143e-07	0.846722	0.216382	0.7	0.109
Legs.Calculated_Height	zooHARs_hg19	3	104	1000	weibull	0.415234	9.52284e-08	3.09882e-09	8.65713e-08	-0.0909091	0.218766	0.366	0.301
Legs.Calculated_Height	zooHARs_hg19	large	104	1000	weibull	0.437603	1.00076e-07	3.02242e-09	1.73143e-07	0.730104	0.230866	0.684	0.125
Legs.Calculated_Height	zooHARs_hg19	original	104	1000	weibull	0.455441	1.09946e-07	3.22586e-09	1.73143e-07	0.574803	0.244535	0.637	0.136
Legs.Calculated_Height	zooHARs_hg19	small	104	1000	weibull	0.449107	1.09859e-07	3.28524e-09	1.73143e-07	0.576044	0.24005	0.644	0.148
PASS_AgeFirstBirth	ALLEUR_NMATCH	large	41	1000	weibull	0.0362006	4.71864e-05	7.20783e-07	0.000116644	1.47198	0.00408807	0.987	0.013
PASS_AgeFirstBirth	ALLEUR_NMATCH	original	41	1000	weibull	0.0308234	4.76672e-05	7.05094e-07	0.000116796	1.45023	0.00297166	0.993	0.007
PASS_AgeFirstBirth	E44_47_Limb_HGEP	1	41	1000	weibull	0.133054	1.59971e-06	2.13448e-08	1.67285e-06	0.0457268	0.394949	0.548	0.377
PASS_AgeFirstBirth	E44_47_Limb_HGEP	2	41	1000	weibull	0.134386	1.58526e-06	2.15727e-08	1.67285e-06	0.0552571	0.388578	0.553	0.365
PASS_AgeFirstBirth	E44_47_Limb_HGEP	3	41	1000	weibull	0.130745	1.57385e-06	2.14462e-08	1.21662e-06	-0.226978	0.598972	0.272	0.623
PASS_AgeFirstBirth	E44_47_Limb_HGEP	large	41	1000	weibull	0.0682877	1.78524e-06	2.36162e-08	1.67285e-06	-0.0629526	0.53541	0.43	0.49
PASS_AgeFirstBirth	E44_47_Limb_HGEP	original	41	1000	weibull	0.0703642	1.73019e-06	2.25623e-08	1.67285e-06	-0.033137	0.510364	0.474	0.44
PASS_AgeFirstBirth	E44_47_Limb_HGEP	small	41	1000	weibull	0.0723783	1.75619e-06	2.34276e-08	1.67285e-06	-0.0474541	0.520378	0.46	0.448
PASS_AgeFirstBirth	EP_combined_human_macaque_prefontal_cortex_hg19	1	41	1000	weibull	0.377701	1.05359e-06	1.78084e-08	3.04155e-07	-0.711316	0.604185	0.039	0.906
PASS_AgeFirstBirth	EP_combined_human_macaque_prefontal_cortex_hg19	2	41	1000	weibull	0.360588	1.0101e-06	1.75392e-08	1.52078e-07	-0.849443	0.703749	0.009	0.945
PASS_AgeFirstBirth	EP_combined_human_macaque_prefontal_cortex_hg19	3	41	1000	weibull	0.319215	9.77099e-07	1.67938e-08	4.56233e-07	-0.533074	0.568785	0.112	0.786
PASS_AgeFirstBirth	EP_combined_human_macaque_prefontal_cortex_hg19	large	41	1000	weibull	0.272002	1.09009e-06	1.74465e-08	4.56233e-07	-0.581473	0.66961	0.068	0.854
PASS_AgeFirstBirth	EP_combined_human_macaque_prefontal_cortex_hg19	original	41	1000	weibull	0.323671	1.09998e-06	1.87863e-08	4.56233e-07	-0.585234	0.600329	0.076	0.833
PASS_AgeFirstBirth	EP_combined_human_macaque_prefontal_cortex_hg19	small	41	1000	weibull	0.377637	1.07215e-06	1.80272e-08	4.56233e-07	-0.574468	0.531363	0.091	0.827
PASS_AgeFirstBirth	GSE63648_12Combinedpcw_ac_me2_Hu_gain	1	41	1000	weibull	0.0659837	1.91831e-06	2.90135e-08	1.21662e-06	-0.365784	0.75724	0.195	0.734
PASS_AgeFirstBirth	GSE63648_12Combinedpcw_ac_me2_Hu_gain	2	41	1000	weibull	0.0540977	1.9729e-06	3.03425e-08	1.67285e-06	-0.152085	0.586355	0.406	0.533
PASS_AgeFirstBirth	GSE63648_12Combinedpcw_ac_me2_Hu_gain	3	41	1000	weibull	0.0730022	1.95298e-06	2.88045e-08	1.52078e-06	-0.221305	0.651662	0.317	0.601
PASS_AgeFirstBirth	GSE63648_12Combinedpcw_ac_me2_Hu_gain	large	41	1000	weibull	0.0682949	2.2214e-06	3.18596e-08	1.67285e-06	-0.246936	0.680276	0.295	0.637
PASS_AgeFirstBirth	GSE63648_12Combinedpcw_ac_me2_Hu_gain	original	41	1000	weibull	0.0622774	2.15768e-06	3.13971e-08	1.67285e-06	-0.224697	0.657818	0.332	0.617
PASS_AgeFirstBirth	GSE63648_12Combinedpcw_ac_me2_Hu_gain	small	41	1000	weibull	0.112765	2.22003e-06	3.20212e-08	1.67285e-06	-0.246472	0.604904	0.3	0.653
PASS_AgeFirstBirth	GSE63648_7pcw	1	41	1000	weibull	0.176595	2.8253e-06	4.29057e-08	2.28117e-06	-0.192593	0.511832	0.384	0.564
PASS_AgeFirstBirth	GSE63648_7pcw	2	41	1000	weibull	0.0585306	2.81982e-06	4.57258e-08	2.12909e-06	-0.244957	0.649224	0.349	0.603
PASS_AgeFirstBirth	GSE63648_7pcw	3	41	1000	weibull	0.0661435	2.83564e-06	4.26641e-08	2.12909e-06	-0.249169	0.66903	0.308	0.636
PASS_AgeFirstBirth	GSE63648_7pcw	large	41	1000	weibull	0.0597609	2.66045e-06	3.86752e-08	2.12909e-06	-0.199726	0.636616	0.339	0.611
PASS_AgeFirstBirth	GSE63648_7pcw	original	41	1000	weibull	0.0540186	3.18633e-06	4.93724e-08	2.28117e-06	-0.284078	0.689028	0.289	0.656
PASS_AgeFirstBirth	GSE63648_7pcw	small	41	1000	weibull	0.0518267	3.16565e-06	4.86069e-08	2.28117e-06	-0.2794	0.688357	0.284	0.67
PASS_AgeFirstBirth	GSE63648_8_5pcw	1	41	1000	weibull	0.0469117	1.91238e-06	3.09035e-08	2.58532e-06	0.351889	0.235279	0.74	0.205
PASS_AgeFirstBirth	GSE63648_8_5pcw	2	41	1000	weibull	0.100828	1.8771e-06	3.04586e-08	2.12909e-06	0.134246	0.341354	0.62	0.318
PASS_AgeFirstBirth	GSE63648_8_5pcw	3	41	1000	weibull	0.0745972	1.89002e-06	3.06645e-08	2.12909e-06	0.126489	0.371597	0.646	0.297
PASS_AgeFirstBirth	GSE63648_8_5pcw	large	41	1000	weibull	0.0644802	1.75391e-06	2.60583e-08	2.43324e-06	0.387323	0.204739	0.789	0.166
PASS_AgeFirstBirth	GSE63648_8_5pcw	original	41	1000	weibull	0.179115	2.08909e-06	3.27742e-08	2.7374e-06	0.31033	0.25369	0.749	0.216
PASS_AgeFirstBirth	GSE63648_8_5pcw	small	41	1000	weibull	0.0552528	2.05351e-06	3.21286e-08	2.7374e-06	0.333037	0.241371	0.76	0.207
PASS_AgeFirstBirth	haqer	large	41	1000	weibull	0.552382	5.70596e-07	1.773e-08	1.21662e-06	1.1322	0.312444	0.9	0.07
PASS_AgeFirstBirth	haqer	original	41	1000	weibull	0.550712	6.25344e-07	1.96623e-08	1.21662e-06	0.945525	0.313868	0.894	0.082
PASS_AgeFirstBirth	haqer	small	41	1000	weibull	0.550757	5.9432e-07	1.89415e-08	1.21662e-06	1.04708	0.313254	0.903	0.066
PASS_AgeFirstBirth	LinARs_hg19_merged	large	41	1000	weibull	0.551608	5.6725e-07	1.34405e-08	1.06454e-06	0.876676	0.318488	0.862	0.079
PASS_AgeFirstBirth	LinARs_hg19_merged	original	41	1000	weibull	0.551467	5.81089e-07	1.37436e-08	1.06454e-06	0.831981	0.319052	0.863	0.092
PASS_AgeFirstBirth	LinARs_hg19_merged	small	41	1000	weibull	0.551077	5.7242e-07	1.31526e-08	1.06454e-06	0.859724	0.318438	0.854	0.085
PASS_AgeFirstBirth	nchaes_merged	large	41	1000	weibull	0.462787	8.38404e-07	1.58633e-08	1.21662e-06	0.451116	0.308941	0.769	0.157
PASS_AgeFirstBirth	nchaes_merged	original	41	1000	weibull	0.431555	8.80834e-07	1.63809e-08	1.21662e-06	0.381215	0.300435	0.739	0.186
PASS_AgeFirstBirth	nchaes_merged	small	41	1000	weibull	0.436505	8.41598e-07	1.58158e-08	1.21662e-06	0.445609	0.299614	0.766	0.175
PASS_AgeFirstBirth	selsweeps	large	41	1000	weibull	0.437535	1.63027e-07	4.83269e-09	1.52078e-07	-0.0671642	0.234465	0.328	0.282
PASS_AgeFirstBirth	selsweeps	original	41	1000	weibull	0.423491	1.60442e-07	4.96305e-09	1.52078e-07	-0.0521327	0.223509	0.353	0.288
PASS_AgeFirstBirth	selsweeps	small	41	1000	weibull	0.410601	1.48732e-07	4.75713e-09	1.52078e-07	0.0224949	0.214399	0.375	0.256
PASS_AgeFirstBirth	zooHARs_hg19	large	41	1000	weibull	0.365854	1.02957e-07	4.48962e-09	0	-1	1	0	1
PASS_AgeFirstBirth	zooHARs_hg19	original	41	1000	weibull	0.361009	1.06606e-07	4.46617e-09	0	-1	1	0	1
PASS_AgeFirstBirth	zooHARs_hg19	small	41	1000	weibull	0.365083	1.11017e-07	4.79007e-09	0	-1	1	0	1
PASS_bipolar1	ALLEUR_NMATCH	1	61	1000	weibull	0.0428519	4.17919e-05	4.99366e-07	7.33009e-05	0.75395	0.0304441	0.958	0.042
PASS_bipolar1	ALLEUR_NMATCH	2	61	1000	weibull	0.0349062	4.24168e-05	5.12304e-07	7.33009e-05	0.728111	0.0350672	0.957	0.043
PASS_bipolar1	ALLEUR_NMATCH	3	61	1000	weibull	0.0337634	4.24396e-05	4.89872e-07	7.31031e-05	0.722518	0.0302028	0.965	0.034
PASS_bipolar1	ALLEUR_NMATCH	large	61	1000	weibull	0.0427852	4.70892e-05	5.64343e-07	8.19071e-05	0.739401	0.0322429	0.956	0.044
PASS_bipolar1	ALLEUR_NMATCH	original	61	1000	weibull	0.0292228	4.74957e-05	5.46969e-07	8.2006e-05	0.726598	0.028403	0.964	0.035
PASS_bipolar1	E44_47_Limb_HGEP	1	61	1000	weibull	0.0675255	1.56296e-06	1.65687e-08	2.07735e-06	0.329114	0.172061	0.8	0.156
PASS_bipolar1	E44_47_Limb_HGEP	2	61	1000	weibull	0.0637417	1.58225e-06	1.65495e-08	1.97843e-06	0.250391	0.234486	0.758	0.184
PASS_bipolar1	E44_47_Limb_HGEP	3	61	1000	weibull	0.0719999	1.58225e-06	1.74658e-08	1.87951e-06	0.187871	0.300334	0.696	0.266
PASS_bipolar1	E44_47_Limb_HGEP	large	61	1000	weibull	0.0647156	1.7339e-06	1.74417e-08	2.37412e-06	0.369238	0.133589	0.854	0.106
PASS_bipolar1	E44_47_Limb_HGEP	original	61	1000	weibull	0.069143	1.76842e-06	1.8209e-08	2.37412e-06	0.342507	0.159139	0.848	0.118
PASS_bipolar1	E44_47_Limb_HGEP	small	61	1000	weibull	0.0617078	1.77653e-06	1.88033e-08	2.37412e-06	0.336377	0.168265	0.824	0.147
PASS_bipolar1	EP_combined_human_macaque_prefontal_cortex_hg19	1	61	1000	weibull	0.0712337	9.87435e-07	1.33085e-08	1.58275e-06	0.602885	0.0900567	0.89	0.078
PASS_bipolar1	EP_combined_human_macaque_prefontal_cortex_hg19	2	61	1000	weibull	0.132494	1.01266e-06	1.36648e-08	1.87951e-06	0.856013	0.0556254	0.954	0.031
PASS_bipolar1	EP_combined_human_macaque_prefontal_cortex_hg19	3	61	1000	weibull	0.130853	9.8516e-07	1.39691e-08	1.78059e-06	0.80741	0.0719808	0.933	0.049
PASS_bipolar1	EP_combined_human_macaque_prefontal_cortex_hg19	large	61	1000	weibull	0.0608981	1.07429e-06	1.42595e-08	1.87951e-06	0.74954	0.0472041	0.941	0.039
PASS_bipolar1	EP_combined_human_macaque_prefontal_cortex_hg19	original	61	1000	weibull	0.127251	1.10683e-06	1.46073e-08	1.87951e-06	0.698096	0.0845633	0.924	0.054
PASS_bipolar1	EP_combined_human_macaque_prefontal_cortex_hg19	small	61	1000	weibull	0.0683574	1.1012e-06	1.41132e-08	1.87951e-06	0.706791	0.0503406	0.941	0.041
PASS_bipolar1	GSE63648_12Combinedpcw_ac_me2_Hu_gain	1	61	1000	weibull	0.0540098	1.98803e-06	2.27383e-08	2.57196e-06	0.293725	0.216933	0.793	0.174
PASS_bipolar1	GSE63648_12Combinedpcw_ac_me2_Hu_gain	2	61	1000	weibull	0.0769314	1.92422e-06	2.20005e-08	2.7698e-06	0.439441	0.125784	0.874	0.104
PASS_bipolar1	GSE63648_12Combinedpcw_ac_me2_Hu_gain	3	61	1000	weibull	0.0533013	1.93688e-06	2.25927e-08	2.47304e-06	0.276813	0.23355	0.768	0.195
PASS_bipolar1	GSE63648_12Combinedpcw_ac_me2_Hu_gain	large	61	1000	weibull	0.0509108	2.18745e-06	2.53795e-08	2.7698e-06	0.266223	0.240597	0.763	0.196
PASS_bipolar1	GSE63648_12Combinedpcw_ac_me2_Hu_gain	original	61	1000	weibull	0.0633145	2.18458e-06	2.45346e-08	2.7698e-06	0.267886	0.234196	0.773	0.196
PASS_bipolar1	GSE63648_12Combinedpcw_ac_me2_Hu_gain	small	61	1000	weibull	0.0664877	2.13532e-06	2.54316e-08	2.7698e-06	0.297137	0.221905	0.766	0.194
PASS_bipolar1	GSE63648_7pcw	1	61	1000	weibull	0.0748086	2.86032e-06	3.56883e-08	3.6601e-06	0.279613	0.244428	0.782	0.194
PASS_bipolar1	GSE63648_7pcw	2	61	1000	weibull	0.0551545	2.84113e-06	3.42144e-08	3.75902e-06	0.323074	0.207663	0.821	0.164
PASS_bipolar1	GSE63648_7pcw	3	61	1000	weibull	0.0599969	2.91285e-06	3.50817e-08	3.75902e-06	0.290498	0.229618	0.793	0.185
PASS_bipolar1	GSE63648_7pcw	large	61	1000	weibull	0.0566016	2.69284e-06	3.08743e-08	2.86873e-06	0.0653148	0.421602	0.593	0.365
PASS_bipolar1	GSE63648_7pcw	original	61	1000	weibull	0.0606265	3.11573e-06	3.87322e-08	3.85794e-06	0.238213	0.274503	0.747	0.228
PASS_bipolar1	GSE63648_7pcw	small	61	1000	weibull	0.0403157	3.19447e-06	3.83366e-08	3.75902e-06	0.176726	0.319843	0.69	0.282
PASS_bipolar1	GSE63648_8_5pcw	1	61	1000	weibull	0.0738305	1.87664e-06	2.39923e-08	3.16549e-06	0.686785	0.0552214	0.929	0.062
PASS_bipolar1	GSE63648_8_5pcw	2	61	1000	weibull	0.0577476	1.92452e-06	2.42501e-08	2.96765e-06	0.54202	0.0976173	0.891	0.088
PASS_bipolar1	GSE63648_8_5pcw	3	61	1000	weibull	0.053654	1.87991e-06	2.39019e-08	3.26441e-06	0.736477	0.0423899	0.936	0.049
PASS_bipolar1	GSE63648_8_5pcw	large	61	1000	weibull	0.0554152	1.7337e-06	2.03239e-08	2.67088e-06	0.540568	0.0830957	0.922	0.065
PASS_bipolar1	GSE63648_8_5pcw	original	61	1000	weibull	0.0668979	2.10515e-06	2.67929e-08	3.56118e-06	0.69165	0.0548814	0.934	0.059
PASS_bipolar1	GSE63648_8_5pcw	small	61	1000	weibull	0.0641984	2.13344e-06	2.67228e-08	3.56118e-06	0.669217	0.0555709	0.932	0.056
PASS_bipolar1	haqer	1	61	1000	weibull	0.471193	5.44168e-07	1.37402e-08	4.94608e-07	-0.0910744	0.355689	0.482	0.376
PASS_bipolar1	haqer	2	61	1000	weibull	0.440549	5.46542e-07	1.29396e-08	3.95686e-07	-0.276018	0.389936	0.316	0.528
PASS_bipolar1	haqer	3	61	1000	weibull	0.511236	5.32198e-07	1.34984e-08	4.94608e-07	-0.070632	0.350205	0.517	0.362
PASS_bipolar1	haqer	large	61	1000	weibull	0.431277	5.43178e-07	1.16248e-08	4.94608e-07	-0.089419	0.36251	0.456	0.401
PASS_bipolar1	haqer	original	61	1000	weibull	0.409297	6.41803e-07	2.11233e-08	4.94608e-07	-0.229346	0.372513	0.48	0.411
PASS_bipolar1	haqer	small	61	1000	weibull	0.464792	5.82846e-07	1.47524e-08	4.94608e-07	-0.151392	0.362964	0.454	0.41
PASS_bipolar1	LinARs_hg19_merged	1	61	1000	weibull	0.409458	5.20525e-07	1.00432e-08	2.96765e-07	-0.429875	0.450127	0.187	0.678
PASS_bipolar1	LinARs_hg19_merged	2	61	1000	weibull	0.453199	5.24284e-07	9.6109e-09	1.97843e-07	-0.622642	0.482801	0.064	0.827
PASS_bipolar1	LinARs_hg19_merged	3	61	1000	weibull	0.460075	5.0173e-07	9.2689e-09	2.96765e-07	-0.408517	0.418466	0.189	0.665
PASS_bipolar1	LinARs_hg19_merged	large	61	1000	weibull	0.418165	5.63358e-07	1.03101e-08	2.96765e-07	-0.473222	0.457328	0.144	0.734
PASS_bipolar1	LinARs_hg19_merged	original	61	1000	weibull	0.388051	5.71371e-07	1.06466e-08	2.96765e-07	-0.480609	0.476668	0.15	0.731
PASS_bipolar1	LinARs_hg19_merged	small	61	1000	weibull	0.391288	5.99069e-07	1.14955e-08	2.96765e-07	-0.504624	0.485073	0.136	0.737
PASS_bipolar1	nchaes_merged	1	61	1000	weibull	0.350472	7.73369e-07	1.14878e-08	4.94608e-07	-0.36045	0.495285	0.196	0.716
PASS_bipolar1	nchaes_merged	2	61	1000	weibull	0.245716	7.79403e-07	1.18312e-08	6.92451e-07	-0.111562	0.435009	0.391	0.488
PASS_bipolar1	nchaes_merged	3	61	1000	weibull	0.2309	7.7416e-07	1.18144e-08	6.92451e-07	-0.105546	0.431307	0.414	0.486
PASS_bipolar1	nchaes_merged	large	61	1000	weibull	0.192125	8.41625e-07	1.21408e-08	6.92451e-07	-0.177245	0.505975	0.333	0.55
PASS_bipolar1	nchaes_merged	original	61	1000	weibull	0.241888	8.20555e-07	1.23947e-08	6.92451e-07	-0.156118	0.459109	0.352	0.532
PASS_bipolar1	nchaes_merged	small	61	1000	weibull	0.248648	8.52209e-07	1.27779e-08	6.92451e-07	-0.187464	0.476498	0.339	0.555
PASS_bipolar1	selsweeps	1	61	1000	weibull	0.466816	1.28796e-07	3.52537e-09	1.97843e-07	0.536098	0.252798	0.617	0.145
PASS_bipolar1	selsweeps	2	61	1000	weibull	0.479743	1.38193e-07	3.69441e-09	1.97843e-07	0.431639	0.263352	0.59	0.168
PASS_bipolar1	selsweeps	3	61	1000	weibull	0.466262	1.31269e-07	3.62303e-09	1.97843e-07	0.507159	0.253344	0.607	0.152
PASS_bipolar1	selsweeps	large	61	1000	weibull	0.497889	1.49075e-07	3.856e-09	1.97843e-07	0.32714	0.278271	0.557	0.186
PASS_bipolar1	selsweeps	original	61	1000	weibull	0.500492	1.48283e-07	3.80749e-09	1.97843e-07	0.334223	0.279539	0.565	0.189
PASS_bipolar1	selsweeps	small	61	1000	weibull	0.493215	1.44426e-07	3.8362e-09	9.89216e-08	-0.315068	0.280785	0.226	0.421
PASS_bipolar1	zooHARs_hg19	1	61	1000	weibull	0.389493	9.06122e-08	3.1993e-09	0	-1	1	0	1
PASS_bipolar1	zooHARs_hg19	2	61	1000	weibull	0.384646	9.37777e-08	3.37272e-09	0	-1	1	0	1
PASS_bipolar1	zooHARs_hg19	3	61	1000	weibull	0.386841	9.76356e-08	3.53374e-09	0	-1	1	0	1
PASS_bipolar1	zooHARs_hg19	large	61	1000	weibull	0.392485	9.70421e-08	3.38047e-09	0	-1	1	0	1
PASS_bipolar1	zooHARs_hg19	original	61	1000	weibull	0.398883	1.05154e-07	3.6432e-09	0	-1	1	0	1
PASS_bipolar1	zooHARs_hg19	small	61	1000	weibull	0.410219	1.06835e-07	3.61969e-09	0	-1	1	0	1
PASS_BMI1	ALLEUR_NMATCH	large	50	1000	weibull	0.0316646	4.64412e-05	6.45289e-07	2.92931e-05	-0.369243	0.782735	0.21	0.788
PASS_BMI1	GSE63648_7pcw	large	50	1000	weibull	0.0646235	2.62273e-06	3.42945e-08	1.66438e-06	-0.365402	0.795076	0.172	0.789
PASS_BMI1	GSE63648_7pcw	small	50	1000	weibull	0.0644713	3.11162e-06	4.16218e-08	2.21918e-06	-0.28681	0.727531	0.238	0.724
PASS_BMI1	GSE63648_8_5pcw	large	50	1000	weibull	0.0672698	1.78699e-06	2.44544e-08	8.8767e-07	-0.50326	0.875541	0.086	0.89
PASS_BMI1	GSE63648_8_5pcw	small	50	1000	weibull	0.0492986	2.10433e-06	2.91678e-08	1.22055e-06	-0.419984	0.820403	0.148	0.806
PASS_BMI1	haqer	large	50	1000	weibull	0.484445	5.73657e-07	1.47324e-08	1.10959e-07	-0.806576	0.492555	0.023	0.894
PASS_BMI1	haqer	small	50	1000	weibull	0.506725	5.69884e-07	1.48018e-08	1.10959e-07	-0.805296	0.464275	0.029	0.898
PASS_BMI1	LinARs_hg19_merged	large	50	1000	weibull	0.437656	5.75099e-07	1.17305e-08	7.76712e-07	0.350569	0.309741	0.712	0.187
PASS_BMI1	LinARs_hg19_merged	small	50	1000	weibull	0.477463	5.77208e-07	1.16672e-08	7.76712e-07	0.345636	0.320071	0.706	0.206
PASS_BMI1	nchaes_merged	large	50	1000	weibull	0.273536	8.49722e-07	1.44707e-08	2.77397e-06	2.26456	0.0355166	0.997	0.003
PASS_BMI1	nchaes_merged	small	50	1000	weibull	0.249593	8.53939e-07	1.44496e-08	2.77397e-06	2.24844	0.0188577	0.998	0.001
PASS_BMI1	selsweeps	large	50	1000	weibull	0.46829	1.48241e-07	4.21431e-09	0	-1	1	0	1
PASS_BMI1	selsweeps	small	50	1000	weibull	0.455042	1.36701e-07	3.99679e-09	0	-1	1	0	1
PASS_BMI1	zooHARs_hg19	large	50	1000	weibull	0.376939	9.88643e-08	3.62308e-09	3.32876e-07	2.367	0.182642	0.927	0.019
PASS_BMI1	zooHARs_hg19	small	50	1000	weibull	0.390683	1.10404e-07	3.98876e-09	3.32876e-07	2.01508	0.195705	0.904	0.037
PASS_Coronary_Artery_Disease	ALLEUR_NMATCH	large	26	1000	weibull	0.0854727	4.73239e-05	7.8867e-07	2.33819e-05	-0.505917	0.758379	0.166	0.83
PASS_Coronary_Artery_Disease	E44_47_Limb_HGEP	1	26	1000	weibull	0.514201	1.57134e-06	2.75151e-08	2.19205e-06	0.395024	0.326356	0.724	0.163
PASS_Coronary_Artery_Disease	E44_47_Limb_HGEP	2	26	1000	weibull	0.442935	1.59545e-06	2.82528e-08	2.55739e-06	0.602931	0.287146	0.811	0.116
PASS_Coronary_Artery_Disease	E44_47_Limb_HGEP	3	26	1000	weibull	0.507715	1.54832e-06	2.84061e-08	2.19205e-06	0.415762	0.321657	0.726	0.17
PASS_Coronary_Artery_Disease	E44_47_Limb_HGEP	large	26	1000	weibull	0.462817	1.7562e-06	3.25825e-08	2.55739e-06	0.45621	0.309193	0.769	0.161
PASS_Coronary_Artery_Disease	E44_47_Limb_HGEP	small	26	1000	weibull	0.467721	1.77556e-06	3.02093e-08	2.55739e-06	0.440329	0.307456	0.751	0.155
PASS_Coronary_Artery_Disease	EP_combined_human_macaque_prefontal_cortex_hg19	1	26	1000	weibull	0.551501	9.8277e-07	2.29377e-08	0	-1	1	0	1
PASS_Coronary_Artery_Disease	EP_combined_human_macaque_prefontal_cortex_hg19	2	26	1000	weibull	0.555611	1.05547e-06	2.38928e-08	3.65342e-07	-0.653859	0.360389	0.084	0.717
PASS_Coronary_Artery_Disease	EP_combined_human_macaque_prefontal_cortex_hg19	3	26	1000	weibull	0.551968	1.02625e-06	2.33379e-08	3.65342e-07	-0.644001	0.353032	0.095	0.715
PASS_Coronary_Artery_Disease	EP_combined_human_macaque_prefontal_cortex_hg19	large	26	1000	weibull	0.556369	1.09347e-06	2.47235e-08	3.65342e-07	-0.665887	0.365631	0.078	0.74
PASS_Coronary_Artery_Disease	EP_combined_human_macaque_prefontal_cortex_hg19	small	26	1000	weibull	0.551905	1.16361e-06	2.71297e-08	3.65342e-07	-0.686028	0.360095	0.088	0.745
PASS_Coronary_Artery_Disease	GSE63648_12Combinedpcw_ac_me2_Hu_gain	1	26	1000	weibull	0.450846	2.02326e-06	3.63041e-08	4.74945e-06	1.34742	0.237517	0.97	0.02
PASS_Coronary_Artery_Disease	GSE63648_12Combinedpcw_ac_me2_Hu_gain	2	26	1000	weibull	0.449709	1.97614e-06	3.52986e-08	4.3841e-06	1.21852	0.250439	0.96	0.027
PASS_Coronary_Artery_Disease	GSE63648_12Combinedpcw_ac_me2_Hu_gain	3	26	1000	weibull	0.459548	1.95495e-06	3.68688e-08	4.3841e-06	1.24257	0.253955	0.957	0.033
PASS_Coronary_Artery_Disease	GSE63648_12Combinedpcw_ac_me2_Hu_gain	large	26	1000	weibull	0.355776	2.14419e-06	3.71504e-08	4.74945e-06	1.21503	0.179193	0.964	0.017
PASS_Coronary_Artery_Disease	GSE63648_12Combinedpcw_ac_me2_Hu_gain	small	26	1000	weibull	0.419596	2.22822e-06	3.94381e-08	4.74945e-06	1.1315	0.236838	0.962	0.028
PASS_Coronary_Artery_Disease	GSE63648_7pcw	1	26	1000	weibull	0.37822	2.87597e-06	5.28504e-08	5.11479e-06	0.778455	0.242485	0.89	0.093
PASS_Coronary_Artery_Disease	GSE63648_7pcw	2	26	1000	weibull	0.346932	2.8789e-06	5.6012e-08	5.84547e-06	1.03046	0.197083	0.934	0.058
PASS_Coronary_Artery_Disease	GSE63648_7pcw	3	26	1000	weibull	0.413115	2.9706e-06	5.71948e-08	5.84547e-06	0.967778	0.253594	0.912	0.069
PASS_Coronary_Artery_Disease	GSE63648_7pcw	large	26	1000	weibull	0.364585	2.6575e-06	4.79478e-08	5.84547e-06	1.19962	0.180781	0.959	0.029
PASS_Coronary_Artery_Disease	GSE63648_7pcw	small	26	1000	weibull	0.313281	3.12806e-06	5.80462e-08	6.21081e-06	0.985517	0.189256	0.929	0.049
PASS_Coronary_Artery_Disease	GSE63648_8_5pcw	1	26	1000	weibull	0.511003	1.93522e-06	3.90561e-08	2.55739e-06	0.321503	0.32889	0.692	0.225
PASS_Coronary_Artery_Disease	GSE63648_8_5pcw	2	26	1000	weibull	0.513496	1.88115e-06	3.89534e-08	2.55739e-06	0.359487	0.326389	0.702	0.221
PASS_Coronary_Artery_Disease	GSE63648_8_5pcw	3	26	1000	weibull	0.508126	1.95421e-06	4.01532e-08	2.55739e-06	0.308656	0.328845	0.679	0.238
PASS_Coronary_Artery_Disease	GSE63648_8_5pcw	large	26	1000	weibull	0.500882	1.76716e-06	3.27597e-08	2.92274e-06	0.653918	0.310566	0.837	0.109
PASS_Coronary_Artery_Disease	GSE63648_8_5pcw	small	26	1000	weibull	0.479733	2.17927e-06	4.25201e-08	2.92274e-06	0.341157	0.324121	0.713	0.221
PASS_Coronary_Artery_Disease	haqer	large	26	1000	weibull	0.450912	5.94046e-07	2.71231e-08	1.46137e-06	1.46002	0.238351	0.893	0.053
PASS_Coronary_Artery_Disease	haqer	small	26	1000	weibull	0.4463	5.69568e-07	2.58582e-08	1.46137e-06	1.56575	0.235213	0.901	0.057
PASS_Coronary_Artery_Disease	LinARs_hg19_merged	large	26	1000	weibull	0.469596	5.72491e-07	1.79424e-08	7.30684e-07	0.276324	0.256916	0.578	0.217
PASS_Coronary_Artery_Disease	LinARs_hg19_merged	small	26	1000	weibull	0.466706	5.64088e-07	1.79668e-08	7.30684e-07	0.295337	0.254908	0.592	0.216
PASS_Coronary_Artery_Disease	nchaes_merged	large	26	1000	weibull	0.543523	8.77186e-07	2.089e-08	7.30684e-07	-0.167014	0.323173	0.358	0.395
PASS_Coronary_Artery_Disease	nchaes_merged	small	26	1000	weibull	0.535497	8.64399e-07	2.09214e-08	7.30684e-07	-0.154691	0.31574	0.354	0.404
PASS_Coronary_Artery_Disease	selsweeps	large	26	1000	weibull	0.385512	1.85959e-07	8.05747e-09	3.65342e-07	0.964637	0.119774	0.596	0.093
PASS_Coronary_Artery_Disease	selsweeps	small	26	1000	weibull	0.402137	1.7098e-07	8.19767e-09	3.65342e-07	1.13675	0.102321	0.637	0.087
PASS_Coronary_Artery_Disease	zooHARs_hg19	large	26	1000	weibull	0.452174	1.07411e-07	6.73562e-09	0	-1	1	0	1
PASS_Coronary_Artery_Disease	zooHARs_hg19	small	26	1000	weibull	0.453654	9.86424e-08	6.19346e-09	0	-1	1	0	1
PASS_Crohns_Disease	ALLEUR_NMATCH	1	177	1000	weibull	0.0423901	4.19803e-05	3.22891e-07	1.68284e-05	-0.599135	0.987581	0.003	0.997
PASS_Crohns_Disease	ALLEUR_NMATCH	2	177	1000	weibull	0.0599323	4.19654e-05	3.35932e-07	1.5541e-05	-0.629671	0.988713	0.002	0.998
PASS_Crohns_Disease	ALLEUR_NMATCH	3	177	1000	weibull	0.0510741	4.28562e-05	3.41214e-07	1.57249e-05	-0.633077	0.989212	0.001	0.999
PASS_Crohns_Disease	ALLEUR_NMATCH	large	177	1000	weibull	0.0504817	4.7436e-05	3.7218e-07	1.81159e-05	-0.618099	0.988398	0.002	0.998
PASS_Crohns_Disease	ALLEUR_NMATCH	original	177	1000	weibull	0.0419995	4.69907e-05	3.65296e-07	1.81159e-05	-0.61448	0.989434	0.001	0.999
PASS_Crohns_Disease	E44_47_Limb_HGEP	1	177	1000	weibull	0.0758638	1.64376e-06	1.41482e-08	3.31051e-06	1.01399	2.10406e-05	0.999	0
PASS_Crohns_Disease	E44_47_Limb_HGEP	2	177	1000	weibull	0.0700285	1.61323e-06	1.43716e-08	3.21855e-06	0.995098	6.89485e-05	0.999	0
PASS_Crohns_Disease	E44_47_Limb_HGEP	3	177	1000	weibull	0.0768775	1.61608e-06	1.36467e-08	2.85072e-06	0.76397	0.00133507	0.994	0.004
PASS_Crohns_Disease	E44_47_Limb_HGEP	large	177	1000	weibull	0.0608426	1.78455e-06	1.47268e-08	3.49443e-06	0.958157	1.74711e-05	1	0
PASS_Crohns_Disease	E44_47_Limb_HGEP	original	177	1000	weibull	0.0807744	1.80873e-06	1.50515e-08	3.49443e-06	0.931974	8.52005e-05	0.997	0.002
PASS_Crohns_Disease	E44_47_Limb_HGEP	small	177	1000	weibull	0.072354	1.79623e-06	1.51551e-08	3.40247e-06	0.89423	0.000174026	0.997	0.002
PASS_Crohns_Disease	EP_combined_human_macaque_prefontal_cortex_hg19	1	177	1000	weibull	0.104183	1.05642e-06	1.19301e-08	1.65526e-06	0.566852	0.0674795	0.918	0.059
PASS_Crohns_Disease	EP_combined_human_macaque_prefontal_cortex_hg19	2	177	1000	weibull	0.0835701	1.0475e-06	1.19635e-08	1.5633e-06	0.492406	0.0967554	0.882	0.078
PASS_Crohns_Disease	EP_combined_human_macaque_prefontal_cortex_hg19	3	177	1000	weibull	0.0788183	1.01771e-06	1.18677e-08	1.5633e-06	0.536098	0.0837052	0.91	0.062
PASS_Crohns_Disease	EP_combined_human_macaque_prefontal_cortex_hg19	large	177	1000	weibull	0.077574	1.1516e-06	1.2301e-08	1.83917e-06	0.597061	0.0439389	0.942	0.038
PASS_Crohns_Disease	EP_combined_human_macaque_prefontal_cortex_hg19	original	177	1000	weibull	0.0716272	1.1619e-06	1.26197e-08	1.74721e-06	0.503759	0.0808619	0.907	0.064
PASS_Crohns_Disease	EP_combined_human_macaque_prefontal_cortex_hg19	small	177	1000	weibull	0.0681939	1.1653e-06	1.3079e-08	1.65526e-06	0.420455	0.128455	0.865	0.111
PASS_Crohns_Disease	GSE63648_12Combinedpcw_ac_me2_Hu_gain	1	177	1000	weibull	0.0784589	2.0012e-06	1.73924e-08	2.29897e-06	0.148791	0.311643	0.705	0.248
PASS_Crohns_Disease	GSE63648_12Combinedpcw_ac_me2_Hu_gain	2	177	1000	weibull	0.0815805	1.96865e-06	1.85803e-08	2.94268e-06	0.494768	0.0543929	0.927	0.052
PASS_Crohns_Disease	GSE63648_12Combinedpcw_ac_me2_Hu_gain	3	177	1000	weibull	0.0862206	2.00497e-06	1.775e-08	2.94268e-06	0.467688	0.053081	0.918	0.064
PASS_Crohns_Disease	GSE63648_12Combinedpcw_ac_me2_Hu_gain	large	177	1000	weibull	0.0781768	2.23965e-06	1.96939e-08	3.12659e-06	0.396017	0.0866282	0.897	0.08
PASS_Crohns_Disease	GSE63648_12Combinedpcw_ac_me2_Hu_gain	original	177	1000	weibull	0.0693333	2.23643e-06	1.92388e-08	3.12659e-06	0.398026	0.0807214	0.909	0.071
PASS_Crohns_Disease	GSE63648_12Combinedpcw_ac_me2_Hu_gain	small	177	1000	weibull	0.0688907	2.21335e-06	1.95202e-08	3.12659e-06	0.412605	0.0781301	0.916	0.069
PASS_Crohns_Disease	GSE63648_7pcw	1	177	1000	weibull	0.0691033	2.93385e-06	2.63832e-08	5.97731e-06	1.03736	5.23707e-05	0.998	0
PASS_Crohns_Disease	GSE63648_7pcw	2	177	1000	weibull	0.0632043	2.91141e-06	2.63513e-08	5.7934e-06	0.989893	0.000198429	0.997	0.003
PASS_Crohns_Disease	GSE63648_7pcw	3	177	1000	weibull	0.0693029	2.91233e-06	2.6232e-08	5.60948e-06	0.926113	0.000415481	0.995	0.005
PASS_Crohns_Disease	GSE63648_7pcw	large	177	1000	weibull	0.0571992	2.70598e-06	2.21375e-08	5.51752e-06	1.03901	2.21021e-06	0.998	0.001
PASS_Crohns_Disease	GSE63648_7pcw	original	177	1000	weibull	0.0571245	3.29598e-06	2.91234e-08	6.62102e-06	1.00882	6.05955e-05	0.998	0.001
PASS_Crohns_Disease	GSE63648_7pcw	small	177	1000	weibull	0.0678513	3.23189e-06	2.96552e-08	6.52907e-06	1.0202	0.000132215	0.997	0.002
PASS_Crohns_Disease	GSE63648_8_5pcw	1	177	1000	weibull	0.0633771	1.9464e-06	1.96357e-08	2.6668e-06	0.370122	0.135731	0.87	0.107
PASS_Crohns_Disease	GSE63648_8_5pcw	2	177	1000	weibull	0.0731335	1.94916e-06	1.88499e-08	2.48288e-06	0.273825	0.199586	0.801	0.167
PASS_Crohns_Disease	GSE63648_8_5pcw	3	177	1000	weibull	0.0709442	1.9281e-06	1.91829e-08	2.75876e-06	0.43082	0.0966075	0.895	0.075
PASS_Crohns_Disease	GSE63648_8_5pcw	large	177	1000	weibull	0.0670436	1.79421e-06	1.62299e-08	2.39093e-06	0.332582	0.137496	0.859	0.105
PASS_Crohns_Disease	GSE63648_8_5pcw	original	177	1000	weibull	0.0670393	2.17354e-06	2.02137e-08	2.94268e-06	0.353867	0.124678	0.863	0.119
PASS_Crohns_Disease	GSE63648_8_5pcw	small	177	1000	weibull	0.0671086	2.14015e-06	2.0743e-08	2.94268e-06	0.374984	0.121351	0.872	0.11
PASS_Crohns_Disease	haqer	1	177	1000	weibull	0.421489	5.58557e-07	1.27155e-08	8.27628e-07	0.481725	0.283489	0.822	0.129
PASS_Crohns_Disease	haqer	2	177	1000	weibull	0.393933	5.45315e-07	1.17518e-08	5.51752e-07	0.0118044	0.347233	0.533	0.341
PASS_Crohns_Disease	haqer	3	177	1000	weibull	0.326921	5.42464e-07	1.1897e-08	6.43711e-07	0.186642	0.307322	0.668	0.236
PASS_Crohns_Disease	haqer	large	177	1000	weibull	0.421852	5.62971e-07	1.04858e-08	8.27628e-07	0.470108	0.282674	0.802	0.138
PASS_Crohns_Disease	haqer	original	177	1000	weibull	0.389106	6.16399e-07	1.44095e-08	8.27628e-07	0.342682	0.287734	0.774	0.154
PASS_Crohns_Disease	haqer	small	177	1000	weibull	0.198394	5.99295e-07	1.20444e-08	8.27628e-07	0.381004	0.241017	0.771	0.165
PASS_Crohns_Disease	LinARs_hg19_merged	1	177	1000	weibull	0.407345	5.17267e-07	8.23962e-09	1.83917e-07	-0.644444	0.553655	0.039	0.883
PASS_Crohns_Disease	LinARs_hg19_merged	2	177	1000	weibull	0.394115	5.10187e-07	8.20014e-09	1.83917e-07	-0.63951	0.56759	0.046	0.881
PASS_Crohns_Disease	LinARs_hg19_merged	3	177	1000	weibull	0.356975	5.16348e-07	8.59088e-09	1.83917e-07	-0.643811	0.611402	0.047	0.875
PASS_Crohns_Disease	LinARs_hg19_merged	large	177	1000	weibull	0.318296	5.90651e-07	9.36645e-09	1.83917e-07	-0.688619	0.708499	0.027	0.907
PASS_Crohns_Disease	LinARs_hg19_merged	original	177	1000	weibull	0.140738	5.74742e-07	8.96444e-09	1.83917e-07	-0.68	0.890677	0.024	0.921
PASS_Crohns_Disease	LinARs_hg19_merged	small	177	1000	weibull	0.320897	5.82834e-07	9.36992e-09	1.83917e-07	-0.684443	0.705175	0.025	0.923
PASS_Crohns_Disease	nchaes_merged	1	177	1000	weibull	0.0739185	7.75395e-07	9.36614e-09	4.59793e-07	-0.407021	0.846356	0.095	0.82
PASS_Crohns_Disease	nchaes_merged	2	177	1000	weibull	0.151166	7.72913e-07	9.34062e-09	4.59793e-07	-0.405116	0.759834	0.089	0.814
PASS_Crohns_Disease	nchaes_merged	3	177	1000	weibull	0.145079	7.69418e-07	9.59689e-09	4.59793e-07	-0.402414	0.752109	0.106	0.803
PASS_Crohns_Disease	nchaes_merged	large	177	1000	weibull	0.0833431	8.4887e-07	1.04795e-08	4.59793e-07	-0.458347	0.873003	0.071	0.865
PASS_Crohns_Disease	nchaes_merged	original	177	1000	weibull	0.138782	8.57331e-07	1.03466e-08	4.59793e-07	-0.463692	0.804013	0.062	0.862
PASS_Crohns_Disease	nchaes_merged	small	177	1000	weibull	0.0732805	8.60273e-07	1.02522e-08	4.59793e-07	-0.465526	0.884275	0.067	0.874
PASS_Crohns_Disease	selsweeps	1	177	1000	weibull	0.550037	2.0047e-07	4.39663e-09	0	-1	1	0	1
PASS_Crohns_Disease	selsweeps	2	177	1000	weibull	0.544405	2.01206e-07	4.42643e-09	0	-1	1	0	1
PASS_Crohns_Disease	selsweeps	3	177	1000	weibull	0.54155	1.88883e-07	4.093e-09	0	-1	1	0	1
PASS_Crohns_Disease	selsweeps	large	177	1000	weibull	0.554658	2.30724e-07	4.73795e-09	0	-1	1	0	1
PASS_Crohns_Disease	selsweeps	original	177	1000	weibull	0.554427	2.34862e-07	4.70133e-09	0	-1	1	0	1
PASS_Crohns_Disease	selsweeps	small	177	1000	weibull	0.554637	2.12884e-07	4.47125e-09	0	-1	1	0	1
PASS_Crohns_Disease	zooHARs_hg19	1	177	1000	weibull	0.40313	9.40737e-08	3.04933e-09	9.19587e-08	-0.0224829	0.20887	0.388	0.291
PASS_Crohns_Disease	zooHARs_hg19	2	177	1000	weibull	0.398109	9.09471e-08	3.09672e-09	9.19587e-08	0.0111223	0.204891	0.397	0.256
PASS_Crohns_Disease	zooHARs_hg19	3	177	1000	weibull	0.406181	9.03954e-08	2.99928e-09	9.19587e-08	0.017294	0.210819	0.383	0.25
PASS_Crohns_Disease	zooHARs_hg19	large	177	1000	weibull	0.43092	1.04465e-07	3.30386e-09	9.19587e-08	-0.119718	0.23008	0.339	0.301
PASS_Crohns_Disease	zooHARs_hg19	original	177	1000	weibull	0.460163	1.15316e-07	3.31406e-09	9.19587e-08	-0.202552	0.252837	0.287	0.351
PASS_Crohns_Disease	zooHARs_hg19	small	177	1000	weibull	0.424587	1.00235e-07	3.22922e-09	9.19587e-08	-0.0825688	0.225413	0.35	0.291
PASS_DS	ALLEUR_NMATCH	large	7	1000	weibull	0.444873	4.67167e-05	1.01836e-06	0.000109735	1.34895	0.283869	0.958	0.042
PASS_DS	E44_47_Limb_HGEP	1	7	1000	weibull	0.507767	1.52552e-06	2.88072e-08	2.03753e-06	0.335623	0.328875	0.688	0.219
PASS_DS	E44_47_Limb_HGEP	2	7	1000	weibull	0.505163	1.53542e-06	3.10439e-08	2.3286e-06	0.516588	0.318967	0.783	0.161
PASS_DS	E44_47_Limb_HGEP	3	7	1000	weibull	0.517701	1.5165e-06	2.95756e-08	2.03753e-06	0.34357	0.329499	0.697	0.235
PASS_DS	E44_47_Limb_HGEP	large	7	1000	weibull	0.439462	1.75489e-06	3.36712e-08	2.3286e-06	0.32692	0.314729	0.705	0.219
PASS_DS	E44_47_Limb_HGEP	small	7	1000	weibull	0.448231	1.74005e-06	3.29678e-08	2.3286e-06	0.33824	0.315247	0.7	0.217
PASS_DS	EP_combined_human_macaque_prefontal_cortex_hg19	1	7	1000	weibull	0.547822	1.01614e-06	2.53377e-08	2.91075e-07	-0.713549	0.356178	0.096	0.744
PASS_DS	EP_combined_human_macaque_prefontal_cortex_hg19	2	7	1000	weibull	0.550344	9.83834e-07	2.42319e-08	0	-1	1	0	1
PASS_DS	EP_combined_human_macaque_prefontal_cortex_hg19	3	7	1000	weibull	0.548275	9.87909e-07	2.27577e-08	2.91075e-07	-0.705362	0.357725	0.094	0.766
PASS_DS	EP_combined_human_macaque_prefontal_cortex_hg19	large	7	1000	weibull	0.550223	1.10492e-06	2.48792e-08	2.91075e-07	-0.736565	0.372777	0.077	0.793
PASS_DS	EP_combined_human_macaque_prefontal_cortex_hg19	small	7	1000	weibull	0.547533	1.08717e-06	2.51173e-08	2.91075e-07	-0.732262	0.362467	0.09	0.779
PASS_DS	GSE63648_12Combinedpcw_ac_me2_Hu_gain	1	7	1000	weibull	0.487159	1.96738e-06	4.03179e-08	5.8215e-07	-0.704098	0.435841	0.077	0.845
PASS_DS	GSE63648_12Combinedpcw_ac_me2_Hu_gain	2	7	1000	weibull	0.489158	2.02414e-06	4.25799e-08	8.73225e-07	-0.568594	0.405143	0.169	0.739
PASS_DS	GSE63648_12Combinedpcw_ac_me2_Hu_gain	3	7	1000	weibull	0.50107	1.9013e-06	4.06573e-08	8.73225e-07	-0.540723	0.396395	0.173	0.745
PASS_DS	GSE63648_12Combinedpcw_ac_me2_Hu_gain	large	7	1000	weibull	0.467224	2.15978e-06	4.32084e-08	8.73225e-07	-0.595687	0.42973	0.136	0.78
PASS_DS	GSE63648_12Combinedpcw_ac_me2_Hu_gain	small	7	1000	weibull	0.451045	2.09341e-06	4.27838e-08	8.73225e-07	-0.58287	0.441301	0.149	0.764
PASS_DS	GSE63648_7pcw	1	7	1000	weibull	0.440758	2.80218e-06	6.09465e-08	1.1643e-06	-0.584502	0.427935	0.156	0.781
PASS_DS	GSE63648_7pcw	2	7	1000	weibull	0.444458	2.89765e-06	6.62813e-08	8.73225e-07	-0.698644	0.46141	0.109	0.843
PASS_DS	GSE63648_7pcw	3	7	1000	weibull	0.455567	2.82517e-06	6.07749e-08	1.45538e-06	-0.484855	0.40824	0.235	0.7
PASS_DS	GSE63648_7pcw	large	7	1000	weibull	0.404491	2.63568e-06	5.27809e-08	1.45538e-06	-0.447819	0.437663	0.225	0.703
PASS_DS	GSE63648_7pcw	small	7	1000	weibull	0.39136	3.27867e-06	7.36266e-08	1.45538e-06	-0.556108	0.457373	0.186	0.763
PASS_DS	GSE63648_8_5pcw	1	7	1000	weibull	0.514493	1.8719e-06	4.22955e-08	1.1643e-06	-0.378013	0.370571	0.305	0.597
PASS_DS	GSE63648_8_5pcw	2	7	1000	weibull	0.51754	1.86754e-06	4.31468e-08	5.8215e-07	-0.688279	0.405975	0.1	0.804
PASS_DS	GSE63648_8_5pcw	3	7	1000	weibull	0.515487	1.89286e-06	4.38246e-08	1.1643e-06	-0.384899	0.370454	0.291	0.603
PASS_DS	GSE63648_8_5pcw	large	7	1000	weibull	0.500692	1.7089e-06	3.90001e-08	1.45538e-06	-0.148356	0.357066	0.453	0.428
PASS_DS	GSE63648_8_5pcw	small	7	1000	weibull	0.503102	1.9601e-06	4.43031e-08	1.45538e-06	-0.257499	0.363559	0.378	0.517
PASS_DS	haqer	large	7	1000	weibull	0.488598	5.46057e-07	2.07332e-08	0	-1	1	0	1
PASS_DS	haqer	small	7	1000	weibull	0.47813	5.69343e-07	2.14835e-08	0	-1	1	0	1
PASS_DS	LinARs_hg19_merged	large	7	1000	weibull	0.476613	5.62357e-07	1.84722e-08	2.91075e-07	-0.482402	0.270387	0.253	0.478
PASS_DS	LinARs_hg19_merged	small	7	1000	weibull	0.4858	5.79239e-07	1.84825e-08	2.91075e-07	-0.497487	0.2782	0.236	0.5
PASS_DS	nchaes_merged	large	7	1000	weibull	0.530922	8.15592e-07	2.15204e-08	1.74645e-06	1.14133	0.299293	0.871	0.082
PASS_DS	nchaes_merged	small	7	1000	weibull	0.542153	8.78465e-07	2.29412e-08	1.74645e-06	0.988072	0.308008	0.859	0.084
PASS_DS	selsweeps	large	7	1000	weibull	0.412052	1.20214e-07	5.89987e-09	0	-1	1	0	1
PASS_DS	selsweeps	small	7	1000	weibull	0.411114	1.23125e-07	6.03938e-09	0	-1	1	0	1
PASS_DS	zooHARs_hg19	large	7	1000	weibull	0.450458	1.02167e-07	6.03747e-09	0	-1	1	0	1
PASS_DS	zooHARs_hg19	small	7	1000	weibull	0.435548	1.04205e-07	6.09366e-09	0	-1	1	0	1
PASS_HDL	ALLEUR_NMATCH	1	183	1000	weibull	0.0526844	4.20783e-05	3.32046e-07	2.99885e-05	-0.287316	0.851218	0.121	0.879
PASS_HDL	ALLEUR_NMATCH	2	183	1000	weibull	0.0586763	4.28966e-05	3.31026e-07	2.98152e-05	-0.304952	0.865863	0.093	0.904
PASS_HDL	ALLEUR_NMATCH	3	183	1000	weibull	0.0598502	4.23955e-05	3.33858e-07	3.09419e-05	-0.270161	0.837019	0.129	0.87
PASS_HDL	ALLEUR_NMATCH	large	183	1000	weibull	0.0491465	4.68179e-05	3.61358e-07	3.38021e-05	-0.278009	0.853484	0.126	0.874
PASS_HDL	ALLEUR_NMATCH	original	183	1000	weibull	0.0556477	4.72848e-05	3.75276e-07	3.38021e-05	-0.285138	0.846745	0.101	0.899
PASS_HDL	E44_47_Limb_HGEP	1	183	1000	weibull	0.0897357	1.64382e-06	1.3816e-08	3.55355e-06	1.16176	4.99125e-07	1	0
PASS_HDL	E44_47_Limb_HGEP	2	183	1000	weibull	0.0817338	1.6264e-06	1.37004e-08	3.98691e-06	1.45137	1.25593e-11	1	0
PASS_HDL	E44_47_Limb_HGEP	3	183	1000	weibull	0.0655354	1.62683e-06	1.42491e-08	3.64022e-06	1.23761	2.5767e-07	0.999	0
PASS_HDL	E44_47_Limb_HGEP	large	183	1000	weibull	0.0771678	1.80737e-06	1.42249e-08	4.16026e-06	1.30183	3.28834e-11	1	0
PASS_HDL	E44_47_Limb_HGEP	original	183	1000	weibull	0.0799466	1.79472e-06	1.41936e-08	4.16026e-06	1.31806	2.64225e-11	1	0
PASS_HDL	E44_47_Limb_HGEP	small	183	1000	weibull	0.0730763	1.81101e-06	1.51397e-08	4.16026e-06	1.2972	7.76204e-09	1	0
PASS_HDL	EP_combined_human_macaque_prefontal_cortex_hg19	1	183	1000	weibull	0.0853765	1.03746e-06	1.12967e-08	1.99346e-06	0.92147	0.00482262	0.988	0.008
PASS_HDL	EP_combined_human_macaque_prefontal_cortex_hg19	2	183	1000	weibull	0.0693965	1.05359e-06	1.12836e-08	1.73344e-06	0.645278	0.0331752	0.952	0.032
PASS_HDL	EP_combined_human_macaque_prefontal_cortex_hg19	3	183	1000	weibull	0.0819692	1.05003e-06	1.13917e-08	2.08013e-06	0.981015	0.00249072	0.992	0.004
PASS_HDL	EP_combined_human_macaque_prefontal_cortex_hg19	large	183	1000	weibull	0.0842402	1.12422e-06	1.19969e-08	1.99346e-06	0.773186	0.0133731	0.975	0.015
PASS_HDL	EP_combined_human_macaque_prefontal_cortex_hg19	original	183	1000	weibull	0.0765814	1.15126e-06	1.19179e-08	2.1668e-06	0.882105	0.00379454	0.989	0.008
PASS_HDL	EP_combined_human_macaque_prefontal_cortex_hg19	small	183	1000	weibull	0.156454	1.125e-06	1.19817e-08	2.1668e-06	0.92604	0.0179474	0.992	0.004
PASS_HDL	GSE63648_12Combinedpcw_ac_me2_Hu_gain	1	183	1000	weibull	0.0638144	1.98566e-06	1.73673e-08	4.3336e-06	1.18245	6.41154e-07	1	0
PASS_HDL	GSE63648_12Combinedpcw_ac_me2_Hu_gain	2	183	1000	weibull	0.0738319	1.97118e-06	1.70247e-08	4.3336e-06	1.19848	3.80413e-07	1	0
PASS_HDL	GSE63648_12Combinedpcw_ac_me2_Hu_gain	3	183	1000	weibull	0.076883	2.00698e-06	1.77759e-08	4.59362e-06	1.28882	1.03387e-07	1	0
PASS_HDL	GSE63648_12Combinedpcw_ac_me2_Hu_gain	large	183	1000	weibull	0.0707676	2.21092e-06	1.8648e-08	4.94031e-06	1.23451	8.21617e-08	1	0
PASS_HDL	GSE63648_12Combinedpcw_ac_me2_Hu_gain	original	183	1000	weibull	0.0743325	2.22227e-06	1.79403e-08	4.94031e-06	1.22309	6.58471e-09	1	0
PASS_HDL	GSE63648_12Combinedpcw_ac_me2_Hu_gain	small	183	1000	weibull	0.0623764	2.19324e-06	1.80205e-08	4.76696e-06	1.17348	7.57275e-08	1	0
PASS_HDL	GSE63648_7pcw	1	183	1000	weibull	0.064187	2.92865e-06	2.62563e-08	5.20032e-06	0.775673	0.0028964	0.989	0.01
PASS_HDL	GSE63648_7pcw	2	183	1000	weibull	0.0643699	2.94572e-06	2.58637e-08	5.20032e-06	0.765381	0.00217381	0.993	0.004
PASS_HDL	GSE63648_7pcw	3	183	1000	weibull	0.0542098	2.89415e-06	2.59075e-08	5.02698e-06	0.736943	0.00449516	0.987	0.012
PASS_HDL	GSE63648_7pcw	large	183	1000	weibull	0.0779827	2.77541e-06	2.25022e-08	5.02698e-06	0.811255	0.000469113	0.994	0.005
PASS_HDL	GSE63648_7pcw	original	183	1000	weibull	0.0757301	3.24942e-06	2.88649e-08	5.80703e-06	0.787096	0.00250449	0.99	0.01
PASS_HDL	GSE63648_7pcw	small	183	1000	weibull	0.0707744	3.20383e-06	2.82551e-08	5.80703e-06	0.812525	0.00174672	0.991	0.008
PASS_HDL	GSE63648_8_5pcw	1	183	1000	weibull	0.0712003	1.91372e-06	1.82217e-08	3.38021e-06	0.766304	0.00561894	0.984	0.015
PASS_HDL	GSE63648_8_5pcw	2	183	1000	weibull	0.0698174	1.94197e-06	1.88149e-08	3.29354e-06	0.695974	0.0121317	0.979	0.015
PASS_HDL	GSE63648_8_5pcw	3	183	1000	weibull	0.07238	1.97682e-06	1.90227e-08	3.64022e-06	0.841459	0.00306151	0.989	0.009
PASS_HDL	GSE63648_8_5pcw	large	183	1000	weibull	0.062437	1.78449e-06	1.59108e-08	3.29354e-06	0.845646	0.00102571	0.993	0.003
PASS_HDL	GSE63648_8_5pcw	original	183	1000	weibull	0.0575895	2.13005e-06	1.90711e-08	3.98691e-06	0.871745	0.000597188	0.996	0.003
PASS_HDL	GSE63648_8_5pcw	small	183	1000	weibull	0.0657046	2.17131e-06	1.97945e-08	3.98691e-06	0.836181	0.00139753	0.994	0.005
PASS_HDL	haqer	1	183	1000	weibull	0.355672	5.37107e-07	1.06502e-08	5.20032e-07	-0.0317896	0.363306	0.497	0.372
PASS_HDL	haqer	2	183	1000	weibull	0.381219	5.3936e-07	1.11837e-08	3.46688e-07	-0.357223	0.444899	0.214	0.643
PASS_HDL	haqer	3	183	1000	weibull	0.339598	5.48894e-07	1.10623e-08	6.06704e-07	0.105321	0.32814	0.605	0.289
PASS_HDL	haqer	large	183	1000	weibull	0.284356	5.83303e-07	1.10966e-08	6.06704e-07	0.0401189	0.353949	0.558	0.335
PASS_HDL	haqer	original	183	1000	weibull	0.326366	6.36693e-07	1.56685e-08	6.06704e-07	-0.0471005	0.365832	0.546	0.36
PASS_HDL	haqer	small	183	1000	weibull	0.327906	5.99857e-07	1.31163e-08	6.06704e-07	0.0114145	0.352171	0.573	0.338
PASS_HDL	LinARs_hg19_merged	1	183	1000	weibull	0.358264	5.21072e-07	8.60969e-09	5.20032e-07	-0.00199601	0.358019	0.485	0.392
PASS_HDL	LinARs_hg19_merged	2	183	1000	weibull	0.283785	5.22546e-07	8.16883e-09	3.46688e-07	-0.33654	0.527131	0.194	0.658
PASS_HDL	LinARs_hg19_merged	3	183	1000	weibull	0.351108	5.10065e-07	8.17601e-09	6.06704e-07	0.189465	0.308813	0.634	0.265
PASS_HDL	LinARs_hg19_merged	large	183	1000	weibull	0.285311	5.74202e-07	8.49473e-09	6.06704e-07	0.0566038	0.349627	0.526	0.348
PASS_HDL	LinARs_hg19_merged	original	183	1000	weibull	0.282809	5.72469e-07	8.66936e-09	6.06704e-07	0.0598032	0.348158	0.545	0.343
PASS_HDL	LinARs_hg19_merged	small	183	1000	weibull	0.284773	5.82609e-07	8.82655e-09	6.06704e-07	0.0413567	0.355412	0.515	0.352
PASS_HDL	nchaes_merged	1	183	1000	weibull	0.0999806	7.78488e-07	9.3563e-09	1.04006e-06	0.336005	0.19697	0.793	0.154
PASS_HDL	nchaes_merged	2	183	1000	weibull	0.0874	7.54307e-07	8.75387e-09	1.12674e-06	0.493738	0.101192	0.885	0.072
PASS_HDL	nchaes_merged	3	183	1000	weibull	0.142016	7.83428e-07	9.4171e-09	9.53392e-07	0.216949	0.27437	0.696	0.218
PASS_HDL	nchaes_merged	large	183	1000	weibull	0.0752132	8.63947e-07	1.00668e-08	1.12674e-06	0.304173	0.211959	0.761	0.176
PASS_HDL	nchaes_merged	original	183	1000	weibull	0.058466	8.6776e-07	1.03391e-08	1.12674e-06	0.298442	0.219449	0.757	0.171
PASS_HDL	nchaes_merged	small	183	1000	weibull	0.0851679	8.52246e-07	9.69008e-09	1.12674e-06	0.322079	0.194834	0.79	0.147
PASS_HDL	selsweeps	1	183	1000	weibull	0.556642	2.00472e-07	3.99365e-09	1.73344e-07	-0.135322	0.334991	0.308	0.403
PASS_HDL	selsweeps	2	183	1000	weibull	0.551155	1.94492e-07	4.08986e-09	1.73344e-07	-0.108734	0.328654	0.335	0.387
PASS_HDL	selsweeps	3	183	1000	weibull	0.549211	1.86605e-07	3.94683e-09	8.6672e-08	-0.535532	0.338789	0.112	0.641
PASS_HDL	selsweeps	large	183	1000	weibull	0.554515	2.31414e-07	4.64806e-09	1.73344e-07	-0.250936	0.339574	0.256	0.504
PASS_HDL	selsweeps	original	183	1000	weibull	0.557115	2.19887e-07	4.41196e-09	1.73344e-07	-0.211667	0.34017	0.284	0.474
PASS_HDL	selsweeps	small	183	1000	weibull	0.558683	2.0836e-07	4.13041e-09	8.6672e-08	-0.584027	0.357317	0.084	0.696
PASS_HDL	zooHARs_hg19	1	183	1000	weibull	0.421009	8.97055e-08	2.86787e-09	8.6672e-08	-0.0338164	0.221991	0.357	0.27
PASS_HDL	zooHARs_hg19	2	183	1000	weibull	0.405331	9.12656e-08	3.1292e-09	1.73344e-07	0.899335	0.206815	0.723	0.105
PASS_HDL	zooHARs_hg19	3	183	1000	weibull	0.409373	9.27391e-08	3.07943e-09	1.73344e-07	0.869159	0.210692	0.716	0.116
PASS_HDL	zooHARs_hg19	large	183	1000	weibull	0.438741	1.04006e-07	3.20495e-09	1.73344e-07	0.666667	0.231698	0.666	0.127
PASS_HDL	zooHARs_hg19	original	183	1000	weibull	0.443105	1.06087e-07	3.22812e-09	1.73344e-07	0.633987	0.23522	0.659	0.138
PASS_HDL	zooHARs_hg19	small	183	1000	weibull	0.437432	1.02793e-07	3.20894e-09	1.73344e-07	0.686341	0.231032	0.679	0.128
PASS_Height1	nchaes_merged	small	347	1000	weibull	0.0876391	8.54249e-07	6.54057e-09	5.12535e-07	-0.400017	0.927128	0.026	0.957
PASS_LDL	ALLEUR_NMATCH	1	162	1000	weibull	0.0577592	4.26709e-05	3.20145e-07	2.51947e-05	-0.409558	0.939824	0.033	0.966
PASS_LDL	ALLEUR_NMATCH	2	162	1000	weibull	0.056152	4.22197e-05	3.16766e-07	2.42066e-05	-0.426651	0.944827	0.019	0.98
PASS_LDL	ALLEUR_NMATCH	3	162	1000	weibull	0.0589315	4.19194e-05	3.32774e-07	2.48242e-05	-0.407812	0.927087	0.029	0.968
PASS_LDL	ALLEUR_NMATCH	large	162	1000	weibull	0.0551467	4.74121e-05	3.70515e-07	2.70472e-05	-0.429529	0.934994	0.016	0.983
PASS_LDL	ALLEUR_NMATCH	original	162	1000	weibull	0.041756	4.72232e-05	3.75837e-07	2.70472e-05	-0.427247	0.936024	0.028	0.97
PASS_LDL	E44_47_Limb_HGEP	1	162	1000	weibull	0.0758139	1.65457e-06	1.58006e-08	2.34656e-06	0.418228	0.0929864	0.889	0.077
PASS_LDL	E44_47_Limb_HGEP	2	162	1000	weibull	0.0795153	1.64198e-06	1.59413e-08	2.71707e-06	0.654757	0.0190637	0.973	0.023
PASS_LDL	E44_47_Limb_HGEP	3	162	1000	weibull	0.0797917	1.62765e-06	1.5891e-08	2.09956e-06	0.289931	0.187526	0.803	0.144
PASS_LDL	E44_47_Limb_HGEP	large	162	1000	weibull	0.0699334	1.85119e-06	1.67971e-08	2.84058e-06	0.534459	0.0327247	0.953	0.035
PASS_LDL	E44_47_Limb_HGEP	original	162	1000	weibull	0.0766092	1.81167e-06	1.65851e-08	2.84058e-06	0.567932	0.0273207	0.956	0.027
PASS_LDL	E44_47_Limb_HGEP	small	162	1000	weibull	0.0817258	1.81488e-06	1.67e-08	2.84058e-06	0.565158	0.0298903	0.95	0.03
PASS_LDL	EP_combined_human_macaque_prefontal_cortex_hg19	1	162	1000	weibull	0.150236	1.05175e-06	1.36436e-08	1.60554e-06	0.526538	0.133669	0.87	0.091
PASS_LDL	EP_combined_human_macaque_prefontal_cortex_hg19	2	162	1000	weibull	0.154321	1.07645e-06	1.35603e-08	1.72905e-06	0.606241	0.101885	0.907	0.065
PASS_LDL	EP_combined_human_macaque_prefontal_cortex_hg19	3	162	1000	weibull	0.14599	1.05398e-06	1.29542e-08	1.60554e-06	0.523318	0.125282	0.876	0.079
PASS_LDL	EP_combined_human_macaque_prefontal_cortex_hg19	large	162	1000	weibull	0.146995	1.17588e-06	1.38589e-08	1.72905e-06	0.470434	0.138778	0.867	0.08
PASS_LDL	EP_combined_human_macaque_prefontal_cortex_hg19	original	162	1000	weibull	0.0846031	1.14858e-06	1.3879e-08	1.72905e-06	0.505376	0.103578	0.869	0.079
PASS_LDL	EP_combined_human_macaque_prefontal_cortex_hg19	small	162	1000	weibull	0.0776172	1.1676e-06	1.40135e-08	1.72905e-06	0.480855	0.112863	0.873	0.083
PASS_LDL	GSE63648_12Combinedpcw_ac_me2_Hu_gain	1	162	1000	weibull	0.0716302	2.02212e-06	1.9549e-08	3.95211e-06	0.954437	0.000773825	0.996	0.003
PASS_LDL	GSE63648_12Combinedpcw_ac_me2_Hu_gain	2	162	1000	weibull	0.0732065	1.9989e-06	1.8936e-08	3.95211e-06	0.977139	0.0004537	0.995	0.003
PASS_LDL	GSE63648_12Combinedpcw_ac_me2_Hu_gain	3	162	1000	weibull	0.071366	2.04065e-06	1.96035e-08	3.7051e-06	0.815651	0.00371163	0.99	0.006
PASS_LDL	GSE63648_12Combinedpcw_ac_me2_Hu_gain	large	162	1000	weibull	0.0606271	2.26382e-06	2.00705e-08	4.19911e-06	0.854883	0.000701381	0.997	0.003
PASS_LDL	GSE63648_12Combinedpcw_ac_me2_Hu_gain	original	162	1000	weibull	0.0670896	2.24196e-06	2.14696e-08	4.19911e-06	0.872969	0.00189487	0.993	0.004
PASS_LDL	GSE63648_12Combinedpcw_ac_me2_Hu_gain	small	162	1000	weibull	0.0706204	2.22973e-06	2.03853e-08	4.19911e-06	0.883239	0.000920589	0.992	0.006
PASS_LDL	GSE63648_7pcw	1	162	1000	weibull	0.0749138	2.96643e-06	2.74505e-08	3.33459e-06	0.12411	0.347887	0.677	0.284
PASS_LDL	GSE63648_7pcw	2	162	1000	weibull	0.0672972	3.00632e-06	2.96971e-08	3.5816e-06	0.191357	0.281932	0.74	0.216
PASS_LDL	GSE63648_7pcw	3	162	1000	weibull	0.0661661	3.01966e-06	2.9638e-08	3.45809e-06	0.145194	0.330116	0.678	0.279
PASS_LDL	GSE63648_7pcw	large	162	1000	weibull	0.0743336	2.76759e-06	2.43294e-08	3.08758e-06	0.115623	0.353304	0.664	0.286
PASS_LDL	GSE63648_7pcw	original	162	1000	weibull	0.0516826	3.28753e-06	2.98557e-08	3.95211e-06	0.202149	0.255727	0.751	0.217
PASS_LDL	GSE63648_7pcw	small	162	1000	weibull	0.0825798	3.23838e-06	2.99099e-08	3.95211e-06	0.220396	0.242129	0.777	0.194
PASS_LDL	GSE63648_8_5pcw	1	162	1000	weibull	0.0775717	1.90677e-06	2.11178e-08	2.96408e-06	0.554505	0.0653488	0.923	0.06
PASS_LDL	GSE63648_8_5pcw	2	162	1000	weibull	0.0722339	1.91801e-06	2.04615e-08	2.96408e-06	0.545396	0.0597916	0.923	0.056
PASS_LDL	GSE63648_8_5pcw	3	162	1000	weibull	0.0611558	1.98457e-06	2.18519e-08	2.84058e-06	0.431327	0.119725	0.878	0.091
PASS_LDL	GSE63648_8_5pcw	large	162	1000	weibull	0.0673742	1.81834e-06	1.81419e-08	2.71707e-06	0.494261	0.0673025	0.924	0.053
PASS_LDL	GSE63648_8_5pcw	original	162	1000	weibull	0.0793017	2.16995e-06	2.16366e-08	3.21109e-06	0.479795	0.0722262	0.91	0.064
PASS_LDL	GSE63648_8_5pcw	small	162	1000	weibull	0.0712658	2.13253e-06	2.12538e-08	3.21109e-06	0.505762	0.061006	0.926	0.061
PASS_LDL	haqer	1	162	1000	weibull	0.524534	5.44279e-07	1.28884e-08	4.94013e-07	-0.0923531	0.353039	0.447	0.387
PASS_LDL	haqer	2	162	1000	weibull	0.52593	5.39586e-07	1.30914e-08	2.47007e-07	-0.542229	0.396582	0.135	0.703
PASS_LDL	haqer	3	162	1000	weibull	0.507029	5.39215e-07	1.24489e-08	6.17517e-07	0.145213	0.336649	0.616	0.274
PASS_LDL	haqer	large	162	1000	weibull	0.499863	5.63546e-07	1.26846e-08	6.17517e-07	0.0957703	0.340108	0.572	0.291
PASS_LDL	haqer	original	162	1000	weibull	0.489045	6.32213e-07	1.74969e-08	6.17517e-07	-0.0232467	0.347432	0.556	0.332
PASS_LDL	haqer	small	162	1000	weibull	0.478007	5.89975e-07	1.40698e-08	6.17517e-07	0.046682	0.342731	0.553	0.321
PASS_LDL	LinARs_hg19_merged	1	162	1000	weibull	0.516121	5.19578e-07	9.79689e-09	1.23503e-07	-0.762301	0.454879	0.029	0.892
PASS_LDL	LinARs_hg19_merged	2	162	1000	weibull	0.472746	5.34028e-07	9.79601e-09	2.47007e-07	-0.537465	0.434683	0.114	0.738
PASS_LDL	LinARs_hg19_merged	3	162	1000	weibull	0.497644	5.07475e-07	9.13807e-09	2.47007e-07	-0.513264	0.416908	0.115	0.731
PASS_LDL	LinARs_hg19_merged	large	162	1000	weibull	0.479606	5.79972e-07	1.00746e-08	2.47007e-07	-0.574106	0.456394	0.064	0.815
PASS_LDL	LinARs_hg19_merged	original	162	1000	weibull	0.460972	5.86888e-07	9.92567e-09	2.47007e-07	-0.579125	0.464028	0.075	0.818
PASS_LDL	LinARs_hg19_merged	small	162	1000	weibull	0.454347	5.9084e-07	1.08719e-08	2.47007e-07	-0.58194	0.462653	0.083	0.814
PASS_LDL	nchaes_merged	1	162	1000	weibull	0.380389	7.72513e-07	1.06295e-08	6.17517e-07	-0.200639	0.421469	0.276	0.578
PASS_LDL	nchaes_merged	2	162	1000	weibull	0.251375	7.71649e-07	1.06728e-08	6.17517e-07	-0.199744	0.487229	0.284	0.587
PASS_LDL	nchaes_merged	3	162	1000	weibull	0.150046	7.93632e-07	1.09203e-08	6.17517e-07	-0.221911	0.591954	0.258	0.602
PASS_LDL	nchaes_merged	large	162	1000	weibull	0.158445	8.8873e-07	1.12353e-08	6.17517e-07	-0.30517	0.672555	0.169	0.706
PASS_LDL	nchaes_merged	original	162	1000	weibull	0.268628	8.3303e-07	1.12152e-08	6.17517e-07	-0.25871	0.523914	0.232	0.626
PASS_LDL	nchaes_merged	small	162	1000	weibull	0.141849	8.81196e-07	1.17736e-08	6.17517e-07	-0.299229	0.659151	0.199	0.676
PASS_LDL	selsweeps	1	162	1000	weibull	0.53124	2.20824e-07	4.9658e-09	2.47007e-07	0.118568	0.306003	0.454	0.266
PASS_LDL	selsweeps	2	162	1000	weibull	0.532368	2.29099e-07	5.19852e-09	2.47007e-07	0.0781671	0.307683	0.438	0.286
PASS_LDL	selsweeps	3	162	1000	weibull	0.508657	2.07609e-07	5.12347e-09	1.23503e-07	-0.405116	0.295343	0.196	0.499
PASS_LDL	selsweeps	large	162	1000	weibull	0.537723	2.59974e-07	5.79832e-09	2.47007e-07	-0.0498812	0.315273	0.377	0.352
PASS_LDL	selsweeps	original	162	1000	weibull	0.541299	2.53429e-07	5.50287e-09	2.47007e-07	-0.0253411	0.318105	0.381	0.339
PASS_LDL	selsweeps	small	162	1000	weibull	0.536753	2.36262e-07	5.3966e-09	2.47007e-07	0.0454783	0.311645	0.428	0.293
PASS_LDL	zooHARs_hg19	1	162	1000	weibull	0.342737	8.84284e-08	3.4005e-09	1.23503e-07	0.396648	0.163269	0.495	0.157
PASS_LDL	zooHARs_hg19	2	162	1000	weibull	0.345851	9.02809e-08	3.37638e-09	2.47007e-07	1.73598	0.16421	0.83	0.04
PASS_LDL	zooHARs_hg19	3	162	1000	weibull	0.342727	9.46035e-08	3.68059e-09	2.47007e-07	1.61097	0.16235	0.814	0.051
PASS_LDL	zooHARs_hg19	large	162	1000	weibull	0.367742	1.00779e-07	3.58582e-09	2.47007e-07	1.45098	0.179006	0.804	0.061
PASS_LDL	zooHARs_hg19	original	162	1000	weibull	0.363567	1.01149e-07	3.72798e-09	2.47007e-07	1.442	0.176235	0.803	0.057
PASS_LDL	zooHARs_hg19	small	162	1000	weibull	0.365797	1.03496e-07	3.87166e-09	2.47007e-07	1.38663	0.175937	0.801	0.065
PASS_NumberChildrenEverBorn	E44_47_Limb_HGEP	1	5	1000	weibull	0.472017	1.48782e-06	1.15731e-07	0	-1	1	0	1
PASS_NumberChildrenEverBorn	E44_47_Limb_HGEP	2	5	1000	weibull	0.460626	1.78276e-06	1.20562e-07	0	-1	1	0	1
PASS_NumberChildrenEverBorn	E44_47_Limb_HGEP	3	5	1000	weibull	0.468662	1.47471e-06	1.08621e-07	0	-1	1	0	1
PASS_NumberChildrenEverBorn	E44_47_Limb_HGEP	large	5	1000	weibull	0.442515	2.18258e-06	1.33766e-07	0	-1	1	0	1
PASS_NumberChildrenEverBorn	E44_47_Limb_HGEP	small	5	1000	weibull	0.463498	1.6779e-06	1.16286e-07	0	-1	1	0	1
PASS_NumberChildrenEverBorn	EP_combined_human_macaque_prefontal_cortex_hg19	1	5	1000	weibull	0.480302	1.24531e-06	1.02411e-07	0	-1	1	0	1
PASS_NumberChildrenEverBorn	EP_combined_human_macaque_prefontal_cortex_hg19	2	5	1000	weibull	0.478026	1.35018e-06	1.09644e-07	0	-1	1	0	1
PASS_NumberChildrenEverBorn	EP_combined_human_macaque_prefontal_cortex_hg19	3	5	1000	weibull	0.477241	1.33052e-06	1.0771e-07	0	-1	1	0	1
PASS_NumberChildrenEverBorn	EP_combined_human_macaque_prefontal_cortex_hg19	large	5	1000	weibull	0.484748	1.13389e-06	9.92493e-08	0	-1	1	0	1
PASS_NumberChildrenEverBorn	EP_combined_human_macaque_prefontal_cortex_hg19	small	5	1000	weibull	0.476772	1.42228e-06	1.16553e-07	0	-1	1	0	1
PASS_NumberChildrenEverBorn	GSE63648_12Combinedpcw_ac_me2_Hu_gain	1	5	1000	weibull	0.455069	2.26123e-06	1.59279e-07	0	-1	1	0	1
PASS_NumberChildrenEverBorn	GSE63648_12Combinedpcw_ac_me2_Hu_gain	2	5	1000	weibull	0.457971	1.84831e-06	1.23463e-07	0	-1	1	0	1
PASS_NumberChildrenEverBorn	GSE63648_12Combinedpcw_ac_me2_Hu_gain	3	5	1000	weibull	0.449551	2.08426e-06	1.35168e-07	0	-1	1	0	1
PASS_NumberChildrenEverBorn	GSE63648_12Combinedpcw_ac_me2_Hu_gain	large	5	1000	weibull	0.444845	2.22846e-06	1.43129e-07	0	-1	1	0	1
PASS_NumberChildrenEverBorn	GSE63648_12Combinedpcw_ac_me2_Hu_gain	small	5	1000	weibull	0.450493	2.17602e-06	1.49503e-07	0	-1	1	0	1
PASS_NumberChildrenEverBorn	GSE63648_7pcw	1	5	1000	weibull	0.446012	2.78557e-06	1.89192e-07	0	-1	1	0	1
PASS_NumberChildrenEverBorn	GSE63648_7pcw	2	5	1000	weibull	0.433381	3.30991e-06	2.30913e-07	0	-1	1	0	1
PASS_NumberChildrenEverBorn	GSE63648_7pcw	3	5	1000	weibull	0.449714	2.88388e-06	1.88511e-07	0	-1	1	0	1
PASS_NumberChildrenEverBorn	GSE63648_8_5pcw	1	5	1000	weibull	0.45845	2.25467e-06	1.65851e-07	0	-1	1	0	1
PASS_NumberChildrenEverBorn	GSE63648_8_5pcw	2	5	1000	weibull	0.47062	1.79587e-06	1.38009e-07	0	-1	1	0	1
PASS_NumberChildrenEverBorn	GSE63648_8_5pcw	3	5	1000	weibull	0.46379	2.07771e-06	1.65442e-07	0	-1	1	0	1
PASS_Rheumatoid_Arthritis	ALLEUR_NMATCH	large	46	1000	weibull	0.0304996	4.80664e-05	7.18923e-07	7.18462e-05	0.494729	0.153979	0.845	0.152
PASS_Rheumatoid_Arthritis	ALLEUR_NMATCH	original	46	1000	weibull	0.0268077	4.82441e-05	7.255e-07	7.18462e-05	0.489223	0.157719	0.866	0.131
PASS_Rheumatoid_Arthritis	E44_47_Limb_HGEP	1	46	1000	weibull	0.195121	1.58529e-06	2.29153e-08	2.76332e-06	0.743095	0.114942	0.922	0.048
PASS_Rheumatoid_Arthritis	E44_47_Limb_HGEP	2	46	1000	weibull	0.151259	1.62313e-06	2.30719e-08	2.55075e-06	0.571503	0.133633	0.871	0.088
PASS_Rheumatoid_Arthritis	E44_47_Limb_HGEP	3	46	1000	weibull	0.202084	1.55298e-06	2.21139e-08	2.33819e-06	0.505612	0.176243	0.834	0.108
PASS_Rheumatoid_Arthritis	E44_47_Limb_HGEP	large	46	1000	weibull	0.20261	1.7275e-06	2.47144e-08	2.97588e-06	0.722653	0.118619	0.918	0.058
PASS_Rheumatoid_Arthritis	E44_47_Limb_HGEP	original	46	1000	weibull	0.0695368	1.78128e-06	2.53207e-08	2.97588e-06	0.670644	0.0801789	0.91	0.065
PASS_Rheumatoid_Arthritis	E44_47_Limb_HGEP	small	46	1000	weibull	0.197456	1.81018e-06	2.58494e-08	2.97588e-06	0.643964	0.137403	0.905	0.068
PASS_Rheumatoid_Arthritis	EP_combined_human_macaque_prefontal_cortex_hg19	1	46	1000	weibull	0.472753	1.05219e-06	1.84416e-08	6.37688e-07	-0.393939	0.406172	0.199	0.661
PASS_Rheumatoid_Arthritis	EP_combined_human_macaque_prefontal_cortex_hg19	2	46	1000	weibull	0.467531	9.8863e-07	1.83207e-08	6.37688e-07	-0.354977	0.398298	0.229	0.609
PASS_Rheumatoid_Arthritis	EP_combined_human_macaque_prefontal_cortex_hg19	3	46	1000	weibull	0.509666	9.90755e-07	1.85621e-08	6.37688e-07	-0.356361	0.381673	0.222	0.623
PASS_Rheumatoid_Arthritis	EP_combined_human_macaque_prefontal_cortex_hg19	large	46	1000	weibull	0.381453	1.12063e-06	1.96578e-08	8.50251e-07	-0.241275	0.41128	0.295	0.55
PASS_Rheumatoid_Arthritis	EP_combined_human_macaque_prefontal_cortex_hg19	original	46	1000	weibull	0.468953	1.15315e-06	2.12716e-08	6.37688e-07	-0.447005	0.415261	0.175	0.713
PASS_Rheumatoid_Arthritis	EP_combined_human_macaque_prefontal_cortex_hg19	small	46	1000	weibull	0.434509	1.11085e-06	1.9817e-08	6.37688e-07	-0.425947	0.431202	0.18	0.699
PASS_Rheumatoid_Arthritis	GSE63648_12Combinedpcw_ac_me2_Hu_gain	1	46	1000	weibull	0.0696679	1.93092e-06	2.84301e-08	2.55075e-06	0.321004	0.239949	0.735	0.199
PASS_Rheumatoid_Arthritis	GSE63648_12Combinedpcw_ac_me2_Hu_gain	2	46	1000	weibull	0.242728	2.02168e-06	3.02722e-08	2.55075e-06	0.261697	0.274149	0.714	0.225
PASS_Rheumatoid_Arthritis	GSE63648_12Combinedpcw_ac_me2_Hu_gain	3	46	1000	weibull	0.187828	1.96068e-06	2.86495e-08	2.55075e-06	0.300954	0.252598	0.73	0.203
PASS_Rheumatoid_Arthritis	GSE63648_12Combinedpcw_ac_me2_Hu_gain	large	46	1000	weibull	0.229173	2.18663e-06	3.24853e-08	2.55075e-06	0.166521	0.309571	0.642	0.289
PASS_Rheumatoid_Arthritis	GSE63648_12Combinedpcw_ac_me2_Hu_gain	original	46	1000	weibull	0.119468	2.18451e-06	3.19756e-08	2.55075e-06	0.167656	0.319387	0.644	0.295
PASS_Rheumatoid_Arthritis	GSE63648_12Combinedpcw_ac_me2_Hu_gain	small	46	1000	weibull	0.2482	2.21299e-06	3.1357e-08	2.55075e-06	0.152627	0.313929	0.634	0.303
PASS_Rheumatoid_Arthritis	GSE63648_7pcw	1	46	1000	weibull	0.0619299	2.88597e-06	4.43271e-08	5.52663e-06	0.915003	0.0428962	0.946	0.045
PASS_Rheumatoid_Arthritis	GSE63648_7pcw	2	46	1000	weibull	0.0501463	2.8477e-06	4.5728e-08	5.31407e-06	0.866089	0.0588153	0.942	0.045
PASS_Rheumatoid_Arthritis	GSE63648_7pcw	3	46	1000	weibull	0.066161	2.93953e-06	4.69858e-08	5.10151e-06	0.735483	0.0867076	0.917	0.075
PASS_Rheumatoid_Arthritis	GSE63648_7pcw	large	46	1000	weibull	0.0651283	2.64747e-06	3.9273e-08	4.88894e-06	0.846648	0.0481153	0.933	0.046
PASS_Rheumatoid_Arthritis	GSE63648_7pcw	original	46	1000	weibull	0.0571877	3.10405e-06	4.56875e-08	5.95176e-06	0.917414	0.0355822	0.955	0.037
PASS_Rheumatoid_Arthritis	GSE63648_7pcw	small	46	1000	weibull	0.0615671	3.22904e-06	4.82982e-08	5.95176e-06	0.843197	0.0503839	0.926	0.054
PASS_Rheumatoid_Arthritis	GSE63648_8_5pcw	1	46	1000	weibull	0.326245	1.95239e-06	3.2017e-08	2.12563e-06	0.0887316	0.334741	0.597	0.341
PASS_Rheumatoid_Arthritis	GSE63648_8_5pcw	2	46	1000	weibull	0.321529	1.9475e-06	3.24024e-08	2.33819e-06	0.200611	0.30615	0.676	0.267
PASS_Rheumatoid_Arthritis	GSE63648_8_5pcw	3	46	1000	weibull	0.290899	1.91732e-06	3.19228e-08	2.33819e-06	0.219512	0.298141	0.672	0.271
PASS_Rheumatoid_Arthritis	GSE63648_8_5pcw	large	46	1000	weibull	0.126826	1.69179e-06	2.69992e-08	2.12563e-06	0.256439	0.277432	0.685	0.237
PASS_Rheumatoid_Arthritis	GSE63648_8_5pcw	original	46	1000	weibull	0.22434	2.12371e-06	3.41246e-08	2.33819e-06	0.100991	0.336721	0.593	0.339
PASS_Rheumatoid_Arthritis	GSE63648_8_5pcw	small	46	1000	weibull	0.25754	2.07291e-06	3.53469e-08	2.33819e-06	0.127974	0.323779	0.62	0.318
PASS_Rheumatoid_Arthritis	haqer	large	46	1000	weibull	0.535601	5.99852e-07	1.92607e-08	4.25126e-07	-0.291283	0.31927	0.344	0.433
PASS_Rheumatoid_Arthritis	haqer	original	46	1000	weibull	0.536716	5.78809e-07	2.0604e-08	4.25126e-07	-0.265516	0.318164	0.365	0.404
PASS_Rheumatoid_Arthritis	haqer	small	46	1000	weibull	0.539309	5.85823e-07	1.90175e-08	4.25126e-07	-0.274311	0.321035	0.36	0.413
PASS_Rheumatoid_Arthritis	LinARs_hg19_merged	large	46	1000	weibull	0.550779	5.79446e-07	1.36853e-08	4.25126e-07	-0.266324	0.334262	0.293	0.47
PASS_Rheumatoid_Arthritis	LinARs_hg19_merged	original	46	1000	weibull	0.54905	5.7392e-07	1.42472e-08	4.25126e-07	-0.259259	0.33171	0.314	0.45
PASS_Rheumatoid_Arthritis	LinARs_hg19_merged	small	46	1000	weibull	0.534393	5.40972e-07	1.34369e-08	4.25126e-07	-0.214145	0.316803	0.332	0.44
PASS_Rheumatoid_Arthritis	nchaes_merged	large	46	1000	weibull	0.545174	8.28995e-07	1.62994e-08	4.25126e-07	-0.487179	0.376194	0.154	0.694
PASS_Rheumatoid_Arthritis	nchaes_merged	original	46	1000	weibull	0.540061	8.4515e-07	1.67178e-08	4.25126e-07	-0.496982	0.382825	0.149	0.694
PASS_Rheumatoid_Arthritis	nchaes_merged	small	46	1000	weibull	0.529669	8.58329e-07	1.62223e-08	4.25126e-07	-0.504705	0.393051	0.121	0.723
PASS_Rheumatoid_Arthritis	selsweeps	large	46	1000	weibull	0.388407	1.91094e-07	6.41824e-09	2.12563e-07	0.112347	0.197593	0.414	0.233
PASS_Rheumatoid_Arthritis	selsweeps	original	46	1000	weibull	0.373217	1.77703e-07	6.22617e-09	2.12563e-07	0.196172	0.186783	0.44	0.205
PASS_Rheumatoid_Arthritis	selsweeps	small	46	1000	weibull	0.369836	1.70688e-07	5.92501e-09	2.12563e-07	0.24533	0.184164	0.446	0.198
PASS_Rheumatoid_Arthritis	zooHARs_hg19	large	46	1000	weibull	0.399913	1.12446e-07	5.35977e-09	0	-1	1	0	1
PASS_Rheumatoid_Arthritis	zooHARs_hg19	original	46	1000	weibull	0.394038	1.10108e-07	5.11148e-09	0	-1	1	0	1
PASS_Rheumatoid_Arthritis	zooHARs_hg19	small	46	1000	weibull	0.403087	1.01605e-07	4.98534e-09	0	-1	1	0	1
PASS_Schizophrenia	ALLEUR_NMATCH	1	227	1000	weibull	0.0432262	4.24018e-05	2.67584e-07	5.73159e-05	0.351733	0.037618	0.965	0.035
PASS_Schizophrenia	ALLEUR_NMATCH	2	227	1000	weibull	0.0557482	4.22478e-05	2.68324e-07	5.68202e-05	0.344928	0.0476562	0.96	0.04
PASS_Schizophrenia	ALLEUR_NMATCH	3	227	1000	weibull	0.0434361	4.26142e-05	2.69062e-07	5.72097e-05	0.342503	0.0407181	0.953	0.047
PASS_Schizophrenia	ALLEUR_NMATCH	large	227	1000	weibull	0.0612099	4.78492e-05	3.08462e-07	6.3759e-05	0.3325	0.0583504	0.943	0.056
PASS_Schizophrenia	ALLEUR_NMATCH	original	227	1000	weibull	0.0437585	4.7228e-05	3.03123e-07	6.37944e-05	0.350777	0.0400581	0.947	0.053
PASS_Schizophrenia	E44_47_Limb_HGEP	1	227	1000	weibull	0.0694706	1.61667e-06	9.63146e-09	2.76136e-06	0.708054	1.82836e-06	1	0
PASS_Schizophrenia	E44_47_Limb_HGEP	2	227	1000	weibull	0.0598397	1.60761e-06	9.28077e-09	2.65515e-06	0.651619	4.95516e-06	0.999	0.001
PASS_Schizophrenia	E44_47_Limb_HGEP	3	227	1000	weibull	0.0646134	1.59337e-06	9.50094e-09	2.72596e-06	0.710807	1.33407e-06	0.999	0.001
PASS_Schizophrenia	E44_47_Limb_HGEP	large	227	1000	weibull	0.0757054	1.76015e-06	1.02994e-08	3.04457e-06	0.729721	3.91234e-07	1	0
PASS_Schizophrenia	E44_47_Limb_HGEP	original	227	1000	weibull	0.0739532	1.76922e-06	1.03639e-08	3.04457e-06	0.72086	9.24138e-07	0.999	0.001
PASS_Schizophrenia	E44_47_Limb_HGEP	small	227	1000	weibull	0.081308	1.76858e-06	1.06985e-08	3.04457e-06	0.72148	3.34738e-06	0.998	0.002
PASS_Schizophrenia	EP_combined_human_macaque_prefontal_cortex_hg19	1	227	1000	weibull	0.0673131	1.00004e-06	7.70088e-09	1.30987e-06	0.309827	0.115925	0.89	0.085
PASS_Schizophrenia	EP_combined_human_macaque_prefontal_cortex_hg19	2	227	1000	weibull	0.0711869	1.02106e-06	8.26116e-09	1.27447e-06	0.24818	0.185466	0.826	0.147
PASS_Schizophrenia	EP_combined_human_macaque_prefontal_cortex_hg19	3	227	1000	weibull	0.0680105	9.9685e-07	7.86199e-09	1.27447e-06	0.2785	0.145705	0.848	0.121
PASS_Schizophrenia	EP_combined_human_macaque_prefontal_cortex_hg19	large	227	1000	weibull	0.0535994	1.1187e-06	8.31165e-09	1.45148e-06	0.297468	0.114326	0.884	0.092
PASS_Schizophrenia	EP_combined_human_macaque_prefontal_cortex_hg19	original	227	1000	weibull	0.0763216	1.11438e-06	8.37491e-09	1.48688e-06	0.334265	0.0900629	0.89	0.093
PASS_Schizophrenia	EP_combined_human_macaque_prefontal_cortex_hg19	small	227	1000	weibull	0.0617452	1.1049e-06	8.47989e-09	1.48688e-06	0.345723	0.0871541	0.908	0.077
PASS_Schizophrenia	GSE63648_12Combinedpcw_ac_me2_Hu_gain	1	227	1000	weibull	0.0718859	1.94407e-06	1.21762e-08	2.19493e-06	0.129038	0.284721	0.726	0.248
PASS_Schizophrenia	GSE63648_12Combinedpcw_ac_me2_Hu_gain	2	227	1000	weibull	0.0657265	1.94152e-06	1.23791e-08	2.40734e-06	0.239926	0.129361	0.871	0.115
PASS_Schizophrenia	GSE63648_12Combinedpcw_ac_me2_Hu_gain	3	227	1000	weibull	0.0680988	1.96584e-06	1.2395e-08	2.44274e-06	0.242594	0.125994	0.867	0.114
PASS_Schizophrenia	GSE63648_12Combinedpcw_ac_me2_Hu_gain	large	227	1000	weibull	0.0716621	2.19673e-06	1.35234e-08	2.47814e-06	0.128104	0.28469	0.753	0.23
PASS_Schizophrenia	GSE63648_12Combinedpcw_ac_me2_Hu_gain	original	227	1000	weibull	0.0591787	2.16692e-06	1.38615e-08	2.47814e-06	0.143623	0.264734	0.756	0.226
PASS_Schizophrenia	GSE63648_12Combinedpcw_ac_me2_Hu_gain	small	227	1000	weibull	0.0624444	2.18314e-06	1.34737e-08	2.47814e-06	0.135129	0.27121	0.749	0.232
PASS_Schizophrenia	GSE63648_7pcw	1	227	1000	weibull	0.0592654	2.86608e-06	1.83979e-08	2.79676e-06	-0.0241854	0.556596	0.464	0.511
PASS_Schizophrenia	GSE63648_7pcw	2	227	1000	weibull	0.0632488	2.85061e-06	1.9555e-08	2.58435e-06	-0.0934042	0.655986	0.329	0.647
PASS_Schizophrenia	GSE63648_7pcw	3	227	1000	weibull	0.0656357	2.88431e-06	1.89581e-08	2.51354e-06	-0.128546	0.716815	0.276	0.7
PASS_Schizophrenia	GSE63648_7pcw	large	227	1000	weibull	0.0609506	2.66867e-06	1.68426e-08	2.40734e-06	-0.0979279	0.681941	0.324	0.653
PASS_Schizophrenia	GSE63648_7pcw	original	227	1000	weibull	0.0597789	3.19829e-06	2.00577e-08	2.90297e-06	-0.092338	0.66992	0.321	0.67
PASS_Schizophrenia	GSE63648_7pcw	small	227	1000	weibull	0.0578079	3.17577e-06	2.07751e-08	2.86756e-06	-0.0970504	0.670023	0.322	0.651
PASS_Schizophrenia	GSE63648_8_5pcw	1	227	1000	weibull	0.0743836	1.88091e-06	1.27475e-08	2.44274e-06	0.298701	0.0899592	0.9	0.09
PASS_Schizophrenia	GSE63648_8_5pcw	2	227	1000	weibull	0.0658276	1.89376e-06	1.3044e-08	2.47814e-06	0.308582	0.0896321	0.911	0.08
PASS_Schizophrenia	GSE63648_8_5pcw	3	227	1000	weibull	0.0893491	1.9018e-06	1.30239e-08	2.58435e-06	0.358898	0.0569365	0.934	0.059
PASS_Schizophrenia	GSE63648_8_5pcw	large	227	1000	weibull	0.0664266	1.73962e-06	1.11646e-08	2.26573e-06	0.302428	0.0749222	0.921	0.065
PASS_Schizophrenia	GSE63648_8_5pcw	original	227	1000	weibull	0.0557961	2.11612e-06	1.41746e-08	2.79676e-06	0.321645	0.0679355	0.924	0.067
PASS_Schizophrenia	GSE63648_8_5pcw	small	227	1000	weibull	0.0747469	2.08967e-06	1.47828e-08	2.79676e-06	0.338371	0.0726995	0.919	0.067
PASS_Schizophrenia	haqer	1	227	1000	weibull	0.0997964	5.41757e-07	7.55837e-09	5.3103e-07	-0.0198	0.488373	0.522	0.408
PASS_Schizophrenia	haqer	2	227	1000	weibull	0.0948094	5.35243e-07	7.31079e-09	5.3103e-07	-0.00787089	0.480231	0.525	0.402
PASS_Schizophrenia	haqer	3	227	1000	weibull	0.0963519	5.21224e-07	7.57156e-09	5.66432e-07	0.086735	0.40048	0.621	0.321
PASS_Schizophrenia	haqer	large	227	1000	weibull	0.09095	5.64521e-07	7.90019e-09	5.66432e-07	0.00338643	0.467869	0.55	0.385
PASS_Schizophrenia	haqer	original	227	1000	weibull	0.113547	6.17907e-07	1.02132e-08	5.66432e-07	-0.0833047	0.521693	0.498	0.439
PASS_Schizophrenia	haqer	small	227	1000	weibull	0.0981319	5.90895e-07	8.62392e-09	5.66432e-07	-0.0413996	0.5009	0.522	0.415
PASS_Schizophrenia	LinARs_hg19_merged	1	227	1000	weibull	0.0940427	5.25897e-07	5.6503e-09	9.55854e-07	0.81757	0.0104241	0.974	0.018
PASS_Schizophrenia	LinARs_hg19_merged	2	227	1000	weibull	0.0707995	5.26782e-07	5.447e-09	9.91256e-07	0.88172	0.00434425	0.989	0.007
PASS_Schizophrenia	LinARs_hg19_merged	3	227	1000	weibull	0.0710157	5.10957e-07	5.53472e-09	8.8505e-07	0.732142	0.0203505	0.972	0.022
PASS_Schizophrenia	LinARs_hg19_merged	large	227	1000	weibull	0.0780501	5.8031e-07	6.07718e-09	1.02666e-06	0.769156	0.0123523	0.973	0.026
PASS_Schizophrenia	LinARs_hg19_merged	original	227	1000	weibull	0.081105	5.85054e-07	6.19383e-09	1.02666e-06	0.754811	0.0159184	0.962	0.028
PASS_Schizophrenia	LinARs_hg19_merged	small	227	1000	weibull	0.0662297	5.75035e-07	5.92092e-09	1.02666e-06	0.785384	0.0103229	0.984	0.012
PASS_Schizophrenia	nchaes_merged	1	227	1000	weibull	0.0706448	7.644e-07	6.23362e-09	9.20452e-07	0.20415	0.231751	0.765	0.186
PASS_Schizophrenia	nchaes_merged	2	227	1000	weibull	0.0750679	7.63763e-07	6.52325e-09	8.8505e-07	0.158802	0.295818	0.709	0.247
PASS_Schizophrenia	nchaes_merged	3	227	1000	weibull	0.0825469	7.81429e-07	6.62071e-09	8.49648e-07	0.0873012	0.38723	0.634	0.311
PASS_Schizophrenia	nchaes_merged	large	227	1000	weibull	0.0790173	8.54534e-07	7.02267e-09	9.55854e-07	0.118568	0.341963	0.675	0.282
PASS_Schizophrenia	nchaes_merged	original	227	1000	weibull	0.0584797	8.4409e-07	6.98607e-09	9.55854e-07	0.132408	0.324114	0.678	0.269
PASS_Schizophrenia	nchaes_merged	small	227	1000	weibull	0.0637	8.56693e-07	6.8805e-09	9.55854e-07	0.115749	0.342016	0.663	0.284
PASS_Schizophrenia	selsweeps	1	227	1000	weibull	0.376798	1.44299e-07	2.2497e-09	2.83216e-07	0.962709	0.186532	0.94	0.028
PASS_Schizophrenia	selsweeps	2	227	1000	weibull	0.435561	1.50069e-07	2.27842e-09	2.12412e-07	0.415428	0.291307	0.762	0.141
PASS_Schizophrenia	selsweeps	3	227	1000	weibull	0.474263	1.45467e-07	2.17684e-09	2.83216e-07	0.946946	0.250514	0.95	0.017
PASS_Schizophrenia	selsweeps	large	227	1000	weibull	0.414144	1.7432e-07	2.5011e-09	2.83216e-07	0.624695	0.260034	0.873	0.061
PASS_Schizophrenia	selsweeps	original	227	1000	weibull	0.494591	1.66566e-07	2.39233e-09	2.83216e-07	0.700319	0.289525	0.902	0.053
PASS_Schizophrenia	selsweeps	small	227	1000	weibull	0.384951	1.62035e-07	2.38658e-09	2.83216e-07	0.74787	0.225966	0.919	0.043
PASS_Schizophrenia	zooHARs_hg19	1	227	1000	weibull	0.558494	9.32135e-08	1.8996e-09	1.41608e-07	0.51918	0.324757	0.727	0.141
PASS_Schizophrenia	zooHARs_hg19	2	227	1000	weibull	0.551027	9.56917e-08	2.04295e-09	1.41608e-07	0.479837	0.320152	0.712	0.158
PASS_Schizophrenia	zooHARs_hg19	3	227	1000	weibull	0.552898	9.35675e-08	2.011e-09	1.06206e-07	0.135074	0.327607	0.527	0.294
PASS_Schizophrenia	zooHARs_hg19	large	227	1000	weibull	0.558154	1.0571e-07	2.0701e-09	1.41608e-07	0.339585	0.331662	0.642	0.183
PASS_Schizophrenia	zooHARs_hg19	original	227	1000	weibull	0.557023	1.08755e-07	2.12837e-09	1.41608e-07	0.302083	0.333105	0.638	0.21
PASS_Schizophrenia	zooHARs_hg19	small	227	1000	weibull	0.558972	1.03409e-07	2.06857e-09	1.41608e-07	0.369394	0.330483	0.673	0.19
PASS_Type_2_Diabetes	nchaes_merged	small	19	1000	weibull	0.547207	8.51982e-07	1.74405e-08	8.39391e-07	-0.0147783	0.343572	0.466	0.373
PASS_Ulcerative_Colitis	ALLEUR_NMATCH	1	95	1000	weibull	0.0525067	4.20053e-05	4.84467e-07	3.00488e-05	-0.284643	0.76236	0.226	0.771
PASS_Ulcerative_Colitis	ALLEUR_NMATCH	2	95	1000	weibull	0.065587	4.1974e-05	5.07852e-07	2.94313e-05	-0.29882	0.759846	0.212	0.783
PASS_Ulcerative_Colitis	ALLEUR_NMATCH	3	95	1000	weibull	0.0426818	4.27993e-05	4.95991e-07	3.06662e-05	-0.283488	0.761166	0.23	0.76
PASS_Ulcerative_Colitis	ALLEUR_NMATCH	large	95	1000	weibull	0.0428908	4.79875e-05	5.3919e-07	3.35476e-05	-0.300909	0.783733	0.205	0.792
PASS_Ulcerative_Colitis	ALLEUR_NMATCH	original	95	1000	weibull	0.0488303	4.67236e-05	5.40446e-07	3.35476e-05	-0.281998	0.75783	0.228	0.768
PASS_Ulcerative_Colitis	E44_47_Limb_HGEP	1	95	1000	weibull	0.0845184	1.66071e-06	2.11786e-08	3.49883e-06	1.10683	0.00541748	0.984	0.007
PASS_Ulcerative_Colitis	E44_47_Limb_HGEP	2	95	1000	weibull	0.147722	1.63395e-06	2.09987e-08	3.49883e-06	1.14133	0.0173012	0.992	0.004
PASS_Ulcerative_Colitis	E44_47_Limb_HGEP	3	95	1000	weibull	0.216638	1.62881e-06	2.03478e-08	3.0872e-06	0.895375	0.0677468	0.975	0.012
PASS_Ulcerative_Colitis	E44_47_Limb_HGEP	large	95	1000	weibull	0.0807788	1.79675e-06	2.30011e-08	3.70464e-06	1.06186	0.00764414	0.986	0.01
PASS_Ulcerative_Colitis	E44_47_Limb_HGEP	original	95	1000	weibull	0.0813542	1.78337e-06	2.22149e-08	3.70464e-06	1.07732	0.00508313	0.984	0.005
PASS_Ulcerative_Colitis	E44_47_Limb_HGEP	small	95	1000	weibull	0.0804033	1.79819e-06	2.25587e-08	3.70464e-06	1.0602	0.00599969	0.986	0.007
PASS_Ulcerative_Colitis	EP_combined_human_macaque_prefontal_cortex_hg19	1	95	1000	weibull	0.35001	1.07517e-06	1.76846e-08	2.26395e-06	1.10567	0.173392	0.959	0.02
PASS_Ulcerative_Colitis	EP_combined_human_macaque_prefontal_cortex_hg19	2	95	1000	weibull	0.433167	1.07167e-06	1.7085e-08	2.05813e-06	0.920492	0.245919	0.932	0.034
PASS_Ulcerative_Colitis	EP_combined_human_macaque_prefontal_cortex_hg19	3	95	1000	weibull	0.398654	1.04615e-06	1.74606e-08	1.64651e-06	0.573874	0.265388	0.825	0.122
PASS_Ulcerative_Colitis	EP_combined_human_macaque_prefontal_cortex_hg19	large	95	1000	weibull	0.428327	1.14844e-06	1.76988e-08	2.26395e-06	0.971326	0.242105	0.95	0.023
PASS_Ulcerative_Colitis	EP_combined_human_macaque_prefontal_cortex_hg19	original	95	1000	weibull	0.46777	1.14103e-06	1.86033e-08	2.26395e-06	0.984127	0.265662	0.947	0.034
PASS_Ulcerative_Colitis	EP_combined_human_macaque_prefontal_cortex_hg19	small	95	1000	weibull	0.398543	1.14617e-06	1.94602e-08	2.26395e-06	0.97522	0.223628	0.935	0.045
PASS_Ulcerative_Colitis	GSE63648_12Combinedpcw_ac_me2_Hu_gain	1	95	1000	weibull	0.0787364	2.0038e-06	2.46965e-08	2.67557e-06	0.335251	0.200832	0.78	0.165
PASS_Ulcerative_Colitis	GSE63648_12Combinedpcw_ac_me2_Hu_gain	2	95	1000	weibull	0.0792186	2.03344e-06	2.595e-08	3.49883e-06	0.720648	0.0467452	0.934	0.044
PASS_Ulcerative_Colitis	GSE63648_12Combinedpcw_ac_me2_Hu_gain	3	95	1000	weibull	0.0766616	2.00051e-06	2.71291e-08	2.88139e-06	0.440329	0.160408	0.835	0.133
PASS_Ulcerative_Colitis	GSE63648_12Combinedpcw_ac_me2_Hu_gain	large	95	1000	weibull	0.137222	2.26374e-06	2.8176e-08	3.70464e-06	0.636512	0.0911643	0.929	0.051
PASS_Ulcerative_Colitis	GSE63648_12Combinedpcw_ac_me2_Hu_gain	original	95	1000	weibull	0.0758137	2.25613e-06	2.88272e-08	3.70464e-06	0.642036	0.0682532	0.922	0.055
PASS_Ulcerative_Colitis	GSE63648_12Combinedpcw_ac_me2_Hu_gain	small	95	1000	weibull	0.0706835	2.26312e-06	2.8818e-08	3.70464e-06	0.636959	0.0683629	0.92	0.061
PASS_Ulcerative_Colitis	GSE63648_7pcw	1	95	1000	weibull	0.127618	3.02484e-06	3.92492e-08	6.38022e-06	1.10927	0.0202671	0.986	0.011
PASS_Ulcerative_Colitis	GSE63648_7pcw	2	95	1000	weibull	0.0631845	2.93428e-06	3.96863e-08	5.96859e-06	1.03409	0.0132078	0.977	0.018
PASS_Ulcerative_Colitis	GSE63648_7pcw	3	95	1000	weibull	0.0667186	2.92584e-06	3.68822e-08	5.55696e-06	0.899268	0.0179687	0.968	0.023
PASS_Ulcerative_Colitis	GSE63648_7pcw	large	95	1000	weibull	0.0723397	2.7933e-06	3.33704e-08	5.76278e-06	1.06307	0.00373411	0.992	0.004
PASS_Ulcerative_Colitis	GSE63648_7pcw	original	95	1000	weibull	0.0581717	3.38604e-06	4.37298e-08	6.58603e-06	0.945052	0.0160095	0.973	0.018
PASS_Ulcerative_Colitis	GSE63648_7pcw	small	95	1000	weibull	0.0685697	3.24609e-06	4.22646e-08	6.58603e-06	1.02891	0.0103431	0.98	0.015
PASS_Ulcerative_Colitis	GSE63648_8_5pcw	1	95	1000	weibull	0.135001	1.94926e-06	2.8146e-08	4.52789e-06	1.32288	0.0160391	0.993	0.005
PASS_Ulcerative_Colitis	GSE63648_8_5pcw	2	95	1000	weibull	0.0651623	1.94494e-06	2.79573e-08	4.32208e-06	1.22222	0.00794932	0.984	0.009
PASS_Ulcerative_Colitis	GSE63648_8_5pcw	3	95	1000	weibull	0.185864	1.9188e-06	2.83991e-08	4.73371e-06	1.46702	0.0271709	0.992	0.005
PASS_Ulcerative_Colitis	GSE63648_8_5pcw	large	95	1000	weibull	0.196974	1.78337e-06	2.44224e-08	4.11627e-06	1.30814	0.0309861	0.993	0.004
PASS_Ulcerative_Colitis	GSE63648_8_5pcw	original	95	1000	weibull	0.129723	2.13408e-06	3.01854e-08	4.93952e-06	1.31459	0.0148053	0.993	0.005
PASS_Ulcerative_Colitis	GSE63648_8_5pcw	small	95	1000	weibull	0.13459	2.15301e-06	3.04356e-08	4.93952e-06	1.29424	0.0156948	0.989	0.008
PASS_Ulcerative_Colitis	haqer	1	95	1000	weibull	0.544802	5.73602e-07	1.87708e-08	6.1744e-07	0.0764263	0.319634	0.569	0.257
PASS_Ulcerative_Colitis	haqer	2	95	1000	weibull	0.539653	5.49522e-07	1.78508e-08	2.05813e-07	-0.625468	0.333347	0.127	0.659
PASS_Ulcerative_Colitis	haqer	3	95	1000	weibull	0.531818	5.42524e-07	1.68795e-08	6.1744e-07	0.138088	0.307805	0.589	0.26
PASS_Ulcerative_Colitis	haqer	large	95	1000	weibull	0.540776	5.74425e-07	1.68466e-08	6.1744e-07	0.0748836	0.317003	0.527	0.283
PASS_Ulcerative_Colitis	haqer	original	95	1000	weibull	0.540491	6.30201e-07	2.32769e-08	6.1744e-07	-0.0202482	0.318145	0.534	0.315
PASS_Ulcerative_Colitis	haqer	small	95	1000	weibull	0.556709	6.19087e-07	2.08392e-08	6.1744e-07	-0.00265957	0.33238	0.543	0.277
PASS_Ulcerative_Colitis	LinARs_hg19_merged	1	95	1000	weibull	0.54382	5.32233e-07	1.26745e-08	2.05813e-07	-0.613302	0.33818	0.118	0.668
PASS_Ulcerative_Colitis	LinARs_hg19_merged	2	95	1000	weibull	0.547241	5.05889e-07	1.17971e-08	2.05813e-07	-0.593165	0.340759	0.112	0.664
PASS_Ulcerative_Colitis	LinARs_hg19_merged	3	95	1000	weibull	0.55336	5.51786e-07	1.32192e-08	2.05813e-07	-0.627005	0.35164	0.095	0.698
PASS_Ulcerative_Colitis	LinARs_hg19_merged	large	95	1000	weibull	0.553792	5.76483e-07	1.35864e-08	2.05813e-07	-0.642985	0.355208	0.091	0.71
PASS_Ulcerative_Colitis	LinARs_hg19_merged	original	95	1000	weibull	0.554358	5.98505e-07	1.4437e-08	2.05813e-07	-0.656121	0.358642	0.087	0.723
PASS_Ulcerative_Colitis	LinARs_hg19_merged	small	95	1000	weibull	0.554296	5.82246e-07	1.3117e-08	2.05813e-07	-0.646518	0.357704	0.088	0.726
PASS_Ulcerative_Colitis	nchaes_merged	1	95	1000	weibull	0.539606	7.76946e-07	1.40392e-08	6.1744e-07	-0.205298	0.361085	0.295	0.507
PASS_Ulcerative_Colitis	nchaes_merged	2	95	1000	weibull	0.536278	7.84561e-07	1.45992e-08	4.11627e-07	-0.475341	0.386726	0.154	0.687
PASS_Ulcerative_Colitis	nchaes_merged	3	95	1000	weibull	0.535067	7.5904e-07	1.41808e-08	6.1744e-07	-0.186551	0.362028	0.313	0.476
PASS_Ulcerative_Colitis	nchaes_merged	large	95	1000	weibull	0.520542	8.60094e-07	1.48474e-08	6.1744e-07	-0.282125	0.373296	0.237	0.573
PASS_Ulcerative_Colitis	nchaes_merged	original	95	1000	weibull	0.506055	8.79235e-07	1.5897e-08	6.1744e-07	-0.297753	0.379326	0.241	0.565
PASS_Ulcerative_Colitis	nchaes_merged	small	95	1000	weibull	0.469175	8.78e-07	1.49814e-08	6.1744e-07	-0.296765	0.395502	0.223	0.597
PASS_Ulcerative_Colitis	selsweeps	1	95	1000	weibull	0.432908	2.21455e-07	6.86732e-09	0	-1	1	0	1
PASS_Ulcerative_Colitis	selsweeps	2	95	1000	weibull	0.427704	2.25983e-07	6.91093e-09	0	-1	1	0	1
PASS_Ulcerative_Colitis	selsweeps	3	95	1000	weibull	0.423814	2.11165e-07	6.4176e-09	0	-1	1	0	1
PASS_Ulcerative_Colitis	selsweeps	large	95	1000	weibull	0.460595	2.54591e-07	7.14156e-09	0	-1	1	0	1
PASS_Ulcerative_Colitis	selsweeps	original	95	1000	weibull	0.463731	2.53562e-07	7.16925e-09	0	-1	1	0	1
PASS_Ulcerative_Colitis	selsweeps	small	95	1000	weibull	0.424065	2.15075e-07	6.69458e-09	0	-1	1	0	1
PASS_Ulcerative_Colitis	zooHARs_hg19	1	95	1000	weibull	0.404384	9.52916e-08	4.65312e-09	0	-1	1	0	1
PASS_Ulcerative_Colitis	zooHARs_hg19	2	95	1000	weibull	0.398719	1.01466e-07	4.94178e-09	0	-1	1	0	1
PASS_Ulcerative_Colitis	zooHARs_hg19	3	95	1000	weibull	0.405982	9.63207e-08	4.71803e-09	0	-1	1	0	1
PASS_Ulcerative_Colitis	zooHARs_hg19	large	95	1000	weibull	0.400863	1.02495e-07	4.96765e-09	0	-1	1	0	1
PASS_Ulcerative_Colitis	zooHARs_hg19	original	95	1000	weibull	0.389342	1.09699e-07	5.0309e-09	0	-1	1	0	1
PASS_Ulcerative_Colitis	zooHARs_hg19	small	95	1000	weibull	0.389355	1.07846e-07	4.87036e-09	0	-1	1	0	1
PASS_Years_of_Education2	ALLEUR_NMATCH	large	213	1000	weibull	0.053002	4.71806e-05	2.91582e-07	5.0991e-05	0.0807607	0.367118	0.679	0.321
PASS_Years_of_Education2	GSE63648_7pcw	large	213	1000	weibull	0.0505763	2.64347e-06	1.64116e-08	2.75096e-06	0.0406601	0.441616	0.577	0.399
PASS_Years_of_Education2	GSE63648_7pcw	small	213	1000	weibull	0.0754248	3.19815e-06	2.07396e-08	3.2422e-06	0.013773	0.491363	0.549	0.431
PASS_Years_of_Education2	GSE63648_8_5pcw	large	213	1000	weibull	0.0711178	1.73815e-06	1.12438e-08	2.39071e-06	0.375438	0.0353314	0.953	0.041
PASS_Years_of_Education2	GSE63648_8_5pcw	small	213	1000	weibull	0.0618047	2.10841e-06	1.49103e-08	2.75096e-06	0.304753	0.0970833	0.904	0.091
PASS_Years_of_Education2	haqer	large	213	1000	weibull	0.107841	5.87068e-07	7.90891e-09	1.63748e-07	-0.721076	0.967571	0.005	0.993
PASS_Years_of_Education2	haqer	small	213	1000	weibull	0.11382	5.92569e-07	8.53004e-09	1.63748e-07	-0.723665	0.961471	0.003	0.992
PASS_Years_of_Education2	LinARs_hg19_merged	large	213	1000	weibull	0.062846	5.68728e-07	5.77164e-09	6.8774e-07	0.209259	0.268627	0.724	0.22
PASS_Years_of_Education2	LinARs_hg19_merged	small	213	1000	weibull	0.0661237	5.72658e-07	6.16589e-09	6.8774e-07	0.200961	0.287329	0.724	0.225
PASS_Years_of_Education2	nchaes_merged	large	213	1000	weibull	0.0752465	8.5247e-07	6.67195e-09	1.40823e-06	0.65194	0.00331346	0.989	0.009
PASS_Years_of_Education2	nchaes_merged	small	213	1000	weibull	0.0789254	8.55155e-07	7.09829e-09	1.40823e-06	0.646752	0.00592196	0.984	0.009
PASS_Years_of_Education2	selsweeps	large	213	1000	weibull	0.415979	1.59457e-07	2.31871e-09	2.61996e-07	0.643048	0.257724	0.867	0.058
PASS_Years_of_Education2	selsweeps	small	213	1000	weibull	0.409716	1.54381e-07	2.23294e-09	1.96497e-07	0.272804	0.303858	0.65	0.196
PASS_Years_of_Education2	zooHARs_hg19	large	213	1000	weibull	0.554748	1.04635e-07	2.0105e-09	2.29247e-07	1.19092	0.311364	0.943	0.028
PASS_Years_of_Education2	zooHARs_hg19	small	213	1000	weibull	0.553718	1.06305e-07	2.02394e-09	2.29247e-07	1.1565	0.312367	0.939	0.028
rafac	ALLEUR_NMATCH	1	21	1000	weibull	0.27333	4.23711e-05	9.95953e-07	8.98574e-05	1.12072	0.203257	0.916	0.078
rafac	ALLEUR_NMATCH	2	21	1000	weibull	0.272702	4.24535e-05	9.80828e-07	9.13676e-05	1.15218	0.200851	0.92	0.075
rafac	ALLEUR_NMATCH	3	21	1000	weibull	0.324882	3.98536e-05	9.41631e-07	8.53267e-05	1.141	0.225645	0.92	0.08
rafac	ALLEUR_NMATCH	large	21	1000	weibull	0.279157	4.61059e-05	1.04559e-06	9.66533e-05	1.09633	0.205296	0.924	0.074
rafac	E44_47_Limb_HGEP	1	21	1000	weibull	0.528342	1.6718e-06	4.17926e-08	3.02042e-06	0.806685	0.298544	0.802	0.1
rafac	E44_47_Limb_HGEP	2	21	1000	weibull	0.523403	1.64613e-06	4.33965e-08	2.26531e-06	0.376147	0.298359	0.648	0.197
rafac	E44_47_Limb_HGEP	3	21	1000	weibull	0.519818	1.628e-06	4.23856e-08	2.26531e-06	0.391466	0.295539	0.637	0.198
rafac	E44_47_Limb_HGEP	large	21	1000	weibull	0.539927	1.82433e-06	4.4892e-08	3.02042e-06	0.655629	0.308165	0.768	0.123
rafac	E44_47_Limb_HGEP	small	21	1000	weibull	0.540143	1.81376e-06	4.58198e-08	3.02042e-06	0.665279	0.307942	0.756	0.135
rafac	EP_combined_human_macaque_prefontal_cortex_hg19	1	21	1000	weibull	0.435801	1.00353e-06	3.30411e-08	0	-1	1	0	1
rafac	EP_combined_human_macaque_prefontal_cortex_hg19	2	21	1000	weibull	0.437738	9.8239e-07	3.2498e-08	0	-1	1	0	1
rafac	EP_combined_human_macaque_prefontal_cortex_hg19	3	21	1000	weibull	0.439829	1.06847e-06	3.51504e-08	0	-1	1	0	1
rafac	EP_combined_human_macaque_prefontal_cortex_hg19	large	21	1000	weibull	0.454633	1.08659e-06	3.46393e-08	7.55104e-07	-0.305073	0.250367	0.295	0.395
rafac	EP_combined_human_macaque_prefontal_cortex_hg19	small	21	1000	weibull	0.451249	1.16739e-06	3.66068e-08	0	-1	1	0	1
rafac	GSE63648_12Combinedpcw_ac_me2_Hu_gain	1	21	1000	weibull	0.535996	1.95421e-06	4.97372e-08	1.51021e-06	-0.227202	0.318039	0.335	0.437
rafac	GSE63648_12Combinedpcw_ac_me2_Hu_gain	2	21	1000	weibull	0.540811	2.02519e-06	5.04811e-08	1.51021e-06	-0.254288	0.323245	0.327	0.459
rafac	GSE63648_12Combinedpcw_ac_me2_Hu_gain	3	21	1000	weibull	0.534037	1.99347e-06	4.88581e-08	1.51021e-06	-0.242424	0.317245	0.337	0.46
rafac	GSE63648_12Combinedpcw_ac_me2_Hu_gain	large	21	1000	weibull	0.548765	2.23888e-06	5.51852e-08	1.51021e-06	-0.325464	0.334679	0.295	0.504
rafac	GSE63648_12Combinedpcw_ac_me2_Hu_gain	small	21	1000	weibull	0.543786	2.24341e-06	5.57122e-08	1.51021e-06	-0.326826	0.33009	0.297	0.515
rafac	GSE63648_7pcw	1	21	1000	weibull	0.549562	2.92829e-06	7.28996e-08	1.51021e-06	-0.48427	0.348772	0.235	0.597
rafac	GSE63648_7pcw	2	21	1000	weibull	0.542287	2.85731e-06	7.43961e-08	1.51021e-06	-0.471459	0.33686	0.245	0.587
rafac	GSE63648_7pcw	3	21	1000	weibull	0.542645	3.06346e-06	8.33764e-08	2.26531e-06	-0.260537	0.331557	0.39	0.468
rafac	GSE63648_7pcw	large	21	1000	weibull	0.548227	2.68439e-06	6.38325e-08	2.26531e-06	-0.156118	0.333482	0.399	0.452
rafac	GSE63648_7pcw	small	21	1000	weibull	0.549692	3.21599e-06	8.50242e-08	2.26531e-06	-0.295609	0.345127	0.37	0.481
rafac	GSE63648_8_5pcw	1	21	1000	weibull	0.516701	2.0267e-06	5.8109e-08	2.26531e-06	0.117735	0.296827	0.549	0.296
rafac	GSE63648_8_5pcw	2	21	1000	weibull	0.511361	1.88927e-06	5.30453e-08	2.26531e-06	0.199041	0.291985	0.579	0.273
rafac	GSE63648_8_5pcw	3	21	1000	weibull	0.513564	2.01462e-06	5.66751e-08	7.55104e-07	-0.625187	0.307436	0.179	0.627
rafac	GSE63648_8_5pcw	large	21	1000	weibull	0.523529	1.72768e-06	4.58986e-08	2.26531e-06	0.311189	0.299152	0.609	0.206
rafac	GSE63648_8_5pcw	small	21	1000	weibull	0.526799	2.08635e-06	5.79255e-08	2.26531e-06	0.0857763	0.305833	0.539	0.302
rafac	haqer	1	21	1000	weibull	0.383292	5.48961e-07	3.4838e-08	1.51021e-06	1.75103	0.120966	0.855	0.059
rafac	haqer	2	21	1000	weibull	0.38368	5.14226e-07	2.94079e-08	1.51021e-06	1.93686	0.119755	0.865	0.054
rafac	haqer	3	21	1000	weibull	0.387539	5.58022e-07	3.48578e-08	7.55104e-07	0.35318	0.127882	0.574	0.16
rafac	haqer	large	21	1000	weibull	0.365233	5.49716e-07	2.66034e-08	1.51021e-06	1.74725	0.139238	0.845	0.063
rafac	haqer	small	21	1000	weibull	0.366949	5.93512e-07	2.76985e-08	1.51021e-06	1.54453	0.146501	0.822	0.073
rafac	LinARs_hg19_merged	1	21	1000	weibull	0.378469	5.03654e-07	2.37239e-08	0	-1	1	0	1
rafac	LinARs_hg19_merged	2	21	1000	weibull	0.368726	4.93838e-07	2.19777e-08	0	-1	1	0	1
rafac	LinARs_hg19_merged	3	21	1000	weibull	0.378012	5.03654e-07	2.34821e-08	0	-1	1	0	1
rafac	LinARs_hg19_merged	large	21	1000	weibull	0.361172	6.07859e-07	2.60063e-08	0	-1	1	0	1
rafac	LinARs_hg19_merged	small	21	1000	weibull	0.362632	5.31593e-07	2.34368e-08	0	-1	1	0	1
rafac	nchaes_merged	1	21	1000	weibull	0.385646	7.32451e-07	2.74595e-08	7.55104e-07	0.0309278	0.195354	0.419	0.235
rafac	nchaes_merged	2	21	1000	weibull	0.399062	8.01165e-07	2.90961e-08	7.55104e-07	-0.0574929	0.205938	0.395	0.276
rafac	nchaes_merged	3	21	1000	weibull	0.379973	7.30186e-07	2.69857e-08	7.55104e-07	0.0341262	0.192027	0.428	0.248
rafac	nchaes_merged	large	21	1000	weibull	0.418841	8.67614e-07	3.06208e-08	7.55104e-07	-0.129678	0.221159	0.36	0.297
rafac	nchaes_merged	small	21	1000	weibull	0.411215	8.39676e-07	2.91371e-08	7.55104e-07	-0.100719	0.215785	0.373	0.293
rafac	selsweeps	1	21	1000	weibull	0.457493	1.87266e-07	1.18612e-08	0	-1	1	0	1
rafac	selsweeps	2	21	1000	weibull	0.451531	2.06898e-07	1.25265e-08	0	-1	1	0	1
rafac	selsweeps	3	21	1000	weibull	0.457071	1.87266e-07	1.1813e-08	0	-1	1	0	1
rafac	selsweeps	large	21	1000	weibull	0.448957	2.11429e-07	1.26777e-08	0	-1	1	0	1
rafac	selsweeps	small	21	1000	weibull	0.445921	2.11429e-07	1.22658e-08	0	-1	1	0	1
rafac	zooHARs_hg19	1	21	1000	weibull	0.492043	9.4388e-08	9.04609e-09	0	-1	1	0	1
rafac	zooHARs_hg19	2	21	1000	weibull	0.488831	1.05715e-07	9.80381e-09	0	-1	1	0	1
rafac	zooHARs_hg19	3	21	1000	weibull	0.492105	9.13676e-08	9.3862e-09	0	-1	1	0	1
rafac	zooHARs_hg19	large	21	1000	weibull	0.491421	9.51431e-08	8.94294e-09	0	-1	1	0	1
rafac	zooHARs_hg19	small	21	1000	weibull	0.489776	1.16286e-07	1.02558e-08	0	-1	1	0	1
ramax_area	ALLEUR_NMATCH	1	53	1000	weibull	0.0329451	4.27304e-05	6.60394e-07	8.98461e-05	1.10262	0.0218951	0.975	0.025
ramax_area	ALLEUR_NMATCH	2	53	1000	weibull	0.0272808	4.17863e-05	6.61864e-07	9.23841e-05	1.21087	0.0161325	0.977	0.022
ramax_area	ALLEUR_NMATCH	3	53	1000	weibull	0.0306839	4.21343e-05	6.39384e-07	9.00999e-05	1.1384	0.016737	0.98	0.019
ramax_area	ALLEUR_NMATCH	large	53	1000	weibull	0.0237129	4.72854e-05	7.27428e-07	0.000101013	1.13625	0.0183212	0.979	0.021
ramax_area	ALLEUR_NMATCH	original	53	1000	weibull	0.0323651	4.75732e-05	7.37454e-07	0.000101013	1.12332	0.0205154	0.976	0.024
ramax_area	E44_47_Limb_HGEP	1	53	1000	weibull	0.333306	1.58094e-06	2.33678e-08	3.29943e-06	1.08701	0.155618	0.976	0.014
ramax_area	E44_47_Limb_HGEP	2	53	1000	weibull	0.36165	1.61901e-06	2.44477e-08	2.79183e-06	0.724408	0.218279	0.907	0.063
ramax_area	E44_47_Limb_HGEP	3	53	1000	weibull	0.402522	1.57028e-06	2.50761e-08	2.53802e-06	0.616292	0.253473	0.871	0.088
ramax_area	E44_47_Limb_HGEP	large	53	1000	weibull	0.284868	1.77636e-06	2.69297e-08	3.29943e-06	0.857408	0.146079	0.937	0.04
ramax_area	E44_47_Limb_HGEP	original	53	1000	weibull	0.206545	1.74185e-06	2.58936e-08	3.29943e-06	0.894215	0.0888887	0.941	0.035
ramax_area	E44_47_Limb_HGEP	small	53	1000	weibull	0.276086	1.79616e-06	2.76598e-08	3.29943e-06	0.836937	0.150215	0.929	0.049
ramax_area	EP_combined_human_macaque_prefontal_cortex_hg19	1	53	1000	weibull	0.540604	1.03831e-06	2.04073e-08	0	-1	1	0	1
ramax_area	EP_combined_human_macaque_prefontal_cortex_hg19	2	53	1000	weibull	0.543084	1.00277e-06	1.92695e-08	2.53802e-07	-0.7469	0.411916	0.045	0.874
ramax_area	EP_combined_human_macaque_prefontal_cortex_hg19	3	53	1000	weibull	0.53505	1.0477e-06	2.04624e-08	0	-1	1	0	1
ramax_area	EP_combined_human_macaque_prefontal_cortex_hg19	large	53	1000	weibull	0.515441	1.12688e-06	2.10201e-08	2.53802e-07	-0.774775	0.454559	0.03	0.89
ramax_area	EP_combined_human_macaque_prefontal_cortex_hg19	original	53	1000	weibull	0.49622	1.12993e-06	2.1266e-08	2.53802e-07	-0.775382	0.47978	0.024	0.89
ramax_area	EP_combined_human_macaque_prefontal_cortex_hg19	small	53	1000	weibull	0.499186	1.11673e-06	2.22156e-08	2.53802e-07	-0.772727	0.476814	0.024	0.868
ramax_area	GSE63648_12Combinedpcw_ac_me2_Hu_gain	1	53	1000	weibull	0.324298	2.02661e-06	3.25077e-08	3.04563e-06	0.502818	0.242599	0.821	0.136
ramax_area	GSE63648_12Combinedpcw_ac_me2_Hu_gain	2	53	1000	weibull	0.368737	1.90961e-06	3.15276e-08	2.53802e-06	0.32908	0.28881	0.722	0.21
ramax_area	GSE63648_12Combinedpcw_ac_me2_Hu_gain	3	53	1000	weibull	0.233757	2.09235e-06	3.29976e-08	3.04563e-06	0.455604	0.216172	0.797	0.142
ramax_area	GSE63648_12Combinedpcw_ac_me2_Hu_gain	large	53	1000	weibull	0.249239	2.20377e-06	3.44676e-08	3.04563e-06	0.382011	0.236347	0.78	0.163
ramax_area	GSE63648_12Combinedpcw_ac_me2_Hu_gain	original	53	1000	weibull	0.179068	2.19691e-06	3.49461e-08	3.04563e-06	0.386322	0.226542	0.795	0.175
ramax_area	GSE63648_12Combinedpcw_ac_me2_Hu_gain	small	53	1000	weibull	0.273728	2.20224e-06	3.34442e-08	3.04563e-06	0.382966	0.246425	0.78	0.162
ramax_area	GSE63648_7pcw	1	53	1000	weibull	0.109417	2.84411e-06	4.78464e-08	7.61407e-07	-0.732286	0.907983	0.011	0.961
ramax_area	GSE63648_7pcw	2	53	1000	weibull	0.227624	2.85375e-06	4.77998e-08	1.52281e-06	-0.466382	0.632301	0.15	0.804
ramax_area	GSE63648_7pcw	3	53	1000	weibull	0.168606	3.0035e-06	4.89725e-08	1.26901e-06	-0.577489	0.761451	0.083	0.871
ramax_area	GSE63648_7pcw	large	53	1000	weibull	0.128663	2.75249e-06	4.25898e-08	1.52281e-06	-0.44675	0.738164	0.146	0.8
ramax_area	GSE63648_7pcw	original	53	1000	weibull	0.259345	3.25146e-06	5.53853e-08	1.52281e-06	-0.531652	0.632312	0.114	0.844
ramax_area	GSE63648_7pcw	small	53	1000	weibull	0.0615689	3.18014e-06	5.27569e-08	1.52281e-06	-0.521149	0.837285	0.117	0.843
ramax_area	GSE63648_8_5pcw	1	53	1000	weibull	0.406186	1.88728e-06	3.24989e-08	1.77662e-06	-0.0586337	0.363354	0.457	0.432
ramax_area	GSE63648_8_5pcw	2	53	1000	weibull	0.392762	1.9322e-06	3.45356e-08	2.03042e-06	0.0508341	0.342187	0.549	0.365
ramax_area	GSE63648_8_5pcw	3	53	1000	weibull	0.312983	1.98575e-06	3.65491e-08	2.03042e-06	0.0224949	0.350473	0.535	0.368
ramax_area	GSE63648_8_5pcw	large	53	1000	weibull	0.263524	1.76139e-06	2.88458e-08	2.53802e-06	0.440922	0.234575	0.779	0.161
ramax_area	GSE63648_8_5pcw	original	53	1000	weibull	0.328022	2.05605e-06	3.57534e-08	2.53802e-06	0.234416	0.301581	0.672	0.257
ramax_area	GSE63648_8_5pcw	small	53	1000	weibull	0.361278	2.08448e-06	3.75057e-08	2.53802e-06	0.217582	0.307927	0.681	0.267
ramax_area	haqer	1	53	1000	weibull	0.503793	5.76893e-07	2.13005e-08	5.07605e-07	-0.120106	0.287852	0.461	0.334
ramax_area	haqer	2	53	1000	weibull	0.500327	5.25117e-07	1.72378e-08	5.07605e-07	-0.0333494	0.283608	0.484	0.306
ramax_area	haqer	3	53	1000	weibull	0.494269	5.12427e-07	2.01816e-08	5.07605e-07	-0.0094106	0.279011	0.488	0.281
ramax_area	haqer	large	53	1000	weibull	0.526145	5.94659e-07	2.02497e-08	5.07605e-07	-0.146394	0.306459	0.434	0.359
ramax_area	haqer	original	53	1000	weibull	0.512364	6.25115e-07	2.44784e-08	5.07605e-07	-0.187982	0.295592	0.428	0.365
ramax_area	haqer	small	53	1000	weibull	0.520689	5.78162e-07	1.98694e-08	5.07605e-07	-0.122037	0.300589	0.45	0.335
ramax_area	LinARs_hg19_merged	1	53	1000	weibull	0.517574	5.26133e-07	1.42148e-08	7.61407e-07	0.447178	0.293092	0.674	0.19
ramax_area	LinARs_hg19_merged	2	53	1000	weibull	0.508407	5.04052e-07	1.42332e-08	7.61407e-07	0.510574	0.285531	0.686	0.157
ramax_area	LinARs_hg19_merged	3	53	1000	weibull	0.522436	5.26894e-07	1.42794e-08	7.61407e-07	0.445087	0.296512	0.677	0.176
ramax_area	LinARs_hg19_merged	large	53	1000	weibull	0.528156	5.77147e-07	1.5225e-08	7.61407e-07	0.319261	0.302576	0.626	0.223
ramax_area	LinARs_hg19_merged	original	53	1000	weibull	0.531732	5.88822e-07	1.66582e-08	7.61407e-07	0.293103	0.305262	0.633	0.213
ramax_area	LinARs_hg19_merged	small	53	1000	weibull	0.518078	5.80192e-07	1.66168e-08	7.61407e-07	0.312336	0.295355	0.626	0.215
ramax_area	nchaes_merged	1	53	1000	weibull	0.554749	7.62423e-07	1.64917e-08	1.52281e-06	0.997337	0.316645	0.891	0.06
ramax_area	nchaes_merged	2	53	1000	weibull	0.556334	7.7029e-07	1.6647e-08	1.52281e-06	0.976936	0.316957	0.888	0.059
ramax_area	nchaes_merged	3	53	1000	weibull	0.557476	7.69021e-07	1.63683e-08	1.52281e-06	0.980198	0.317662	0.884	0.063
ramax_area	nchaes_merged	large	53	1000	weibull	0.555116	8.53284e-07	1.8665e-08	1.77662e-06	1.08209	0.315549	0.914	0.064
ramax_area	nchaes_merged	original	53	1000	weibull	0.555126	8.45924e-07	1.75893e-08	1.77662e-06	1.10021	0.314244	0.922	0.045
ramax_area	nchaes_merged	small	53	1000	weibull	0.554207	8.63944e-07	1.78958e-08	1.77662e-06	1.0564	0.314461	0.897	0.054
ramax_area	selsweeps	1	53	1000	weibull	0.354204	1.769e-07	6.77183e-09	5.07605e-07	1.86944	0.153007	0.83	0.032
ramax_area	selsweeps	2	53	1000	weibull	0.345151	1.78931e-07	6.68937e-09	5.07605e-07	1.83688	0.159054	0.834	0.034
ramax_area	selsweeps	3	53	1000	weibull	0.353457	1.67002e-07	6.35857e-09	5.07605e-07	2.03951	0.153321	0.864	0.028
ramax_area	selsweeps	large	53	1000	weibull	0.374303	2.06849e-07	7.17671e-09	5.07605e-07	1.45399	0.183368	0.805	0.049
ramax_area	selsweeps	original	53	1000	weibull	0.38533	2.1624e-07	7.15566e-09	5.07605e-07	1.34742	0.192174	0.781	0.043
ramax_area	selsweeps	small	53	1000	weibull	0.367115	1.98474e-07	6.8818e-09	5.07605e-07	1.55754	0.17865	0.811	0.039
ramax_area	zooHARs_hg19	1	53	1000	weibull	0.429927	9.00999e-08	4.87766e-09	5.07605e-07	4.6338	0.0706665	0.945	0.006
ramax_area	zooHARs_hg19	2	53	1000	weibull	0.419259	1.01521e-07	5.25333e-09	2.53802e-07	1.5	0.083793	0.68	0.067
ramax_area	zooHARs_hg19	3	53	1000	weibull	0.423353	1.01521e-07	5.56332e-09	5.07605e-07	4	0.0784418	0.936	0.02
ramax_area	zooHARs_hg19	large	53	1000	weibull	0.419515	1.04567e-07	5.50656e-09	5.07605e-07	3.85437	0.0821725	0.925	0.012
ramax_area	zooHARs_hg19	original	53	1000	weibull	0.427989	9.8983e-08	5.49275e-09	5.07605e-07	4.12821	0.0727784	0.928	0.017
ramax_area	zooHARs_hg19	small	53	1000	weibull	0.411595	1.15734e-07	5.99867e-09	5.07605e-07	3.38596	0.0900639	0.912	0.021
ramin_area	ALLEUR_NMATCH	large	55	1000	weibull	0.0382413	4.59386e-05	6.43538e-07	0.00011401	1.4818	0.00136951	0.994	0.005
ramin_area	GSE63648_7pcw	large	55	1000	weibull	0.123382	2.6696e-06	4.17532e-08	5.8592e-06	1.19479	0.0325816	0.978	0.018
ramin_area	GSE63648_7pcw	small	55	1000	weibull	0.072828	3.1315e-06	4.99041e-08	7.07986e-06	1.26086	0.0137986	0.979	0.018
ramin_area	GSE63648_8_5pcw	large	55	1000	weibull	0.245115	1.80341e-06	2.83686e-08	2.68547e-06	0.489102	0.206636	0.82	0.127
ramin_area	GSE63648_8_5pcw	small	55	1000	weibull	0.357283	2.14544e-06	3.7073e-08	2.68547e-06	0.251707	0.302219	0.694	0.241
ramin_area	haqer	large	55	1000	weibull	0.52179	6.04962e-07	2.00639e-08	4.88266e-07	-0.192897	0.304212	0.4	0.37
ramin_area	haqer	small	55	1000	weibull	0.524681	6.13995e-07	2.23887e-08	4.88266e-07	-0.204771	0.306046	0.406	0.357
ramin_area	LinARs_hg19_merged	large	55	1000	weibull	0.522969	5.85431e-07	1.60793e-08	7.324e-07	0.251043	0.299615	0.601	0.237
ramin_area	LinARs_hg19_merged	small	55	1000	weibull	0.52486	5.61506e-07	1.45737e-08	7.324e-07	0.304348	0.300451	0.623	0.213
ramin_area	nchaes_merged	large	55	1000	weibull	0.554114	8.41771e-07	1.7466e-08	4.88266e-07	-0.419954	0.360402	0.198	0.614
ramin_area	nchaes_merged	small	55	1000	weibull	0.553083	8.51048e-07	1.77784e-08	4.88266e-07	-0.426277	0.365785	0.203	0.599
ramin_area	selsweeps	large	55	1000	weibull	0.391444	2.21429e-07	7.30463e-09	4.88266e-07	1.20507	0.198019	0.765	0.068
ramin_area	selsweeps	small	55	1000	weibull	0.378111	1.9848e-07	6.76914e-09	4.88266e-07	1.46002	0.185469	0.809	0.048
ramin_area	zooHARs_hg19	large	55	1000	weibull	0.413181	1.04001e-07	5.36542e-09	2.44133e-07	1.34742	0.0901082	0.665	0.068
ramin_area	zooHARs_hg19	small	55	1000	weibull	0.413934	1.00095e-07	4.921e-09	2.44133e-07	1.43902	0.0897208	0.666	0.07
RVEDV	ALLEUR_NMATCH	1	93	1000	weibull	0.0428365	4.29518e-05	4.3942e-07	5.03909e-05	0.173199	0.304999	0.72	0.278
RVEDV	ALLEUR_NMATCH	2	93	1000	weibull	0.0431052	4.22161e-05	4.24618e-07	4.96911e-05	0.177065	0.299727	0.735	0.262
RVEDV	ALLEUR_NMATCH	3	93	1000	weibull	0.0497438	4.30216e-05	4.50676e-07	5.03909e-05	0.171294	0.311211	0.718	0.279
RVEDV	ALLEUR_NMATCH	large	93	1000	weibull	0.0358245	4.67048e-05	4.74134e-07	5.57567e-05	0.193809	0.282445	0.743	0.257
RVEDV	ALLEUR_NMATCH	original	93	1000	weibull	0.0374718	4.67468e-05	4.72062e-07	5.57567e-05	0.192737	0.283523	0.747	0.252
RVEDV	E44_47_Limb_HGEP	1	93	1000	weibull	0.0836979	1.62919e-06	1.63194e-08	5.24906e-06	2.22188	2.39e-16	1	0
RVEDV	E44_47_Limb_HGEP	2	93	1000	weibull	0.0807968	1.62161e-06	1.70318e-08	4.19925e-06	1.58956	4.53353e-07	1	0
RVEDV	E44_47_Limb_HGEP	3	93	1000	weibull	0.0714274	1.61309e-06	1.73931e-08	5.13241e-06	2.18172	1.80633e-12	1	0
RVEDV	E44_47_Limb_HGEP	large	93	1000	weibull	0.0784666	1.79343e-06	1.76915e-08	5.48235e-06	2.05691	3.58924e-14	1	0
RVEDV	E44_47_Limb_HGEP	original	93	1000	weibull	0.0806735	1.75447e-06	1.74219e-08	5.48235e-06	2.12479	2.52283e-15	1	0
RVEDV	E44_47_Limb_HGEP	small	93	1000	weibull	0.0723743	1.7848e-06	1.83097e-08	5.48235e-06	2.07169	2.18683e-12	1	0
RVEDV	EP_combined_human_macaque_prefontal_cortex_hg19	1	93	1000	weibull	0.0804642	1.02275e-06	1.30376e-08	1.39975e-06	0.368613	0.186473	0.796	0.155
RVEDV	EP_combined_human_macaque_prefontal_cortex_hg19	2	93	1000	weibull	0.0721497	1.01995e-06	1.3282e-08	1.2831e-06	0.258005	0.263721	0.697	0.217
RVEDV	EP_combined_human_macaque_prefontal_cortex_hg19	3	93	1000	weibull	0.0668828	9.99537e-07	1.37954e-08	1.51639e-06	0.517097	0.128083	0.863	0.1
RVEDV	EP_combined_human_macaque_prefontal_cortex_hg19	large	93	1000	weibull	0.0812584	1.15584e-06	1.42133e-08	1.63304e-06	0.412857	0.153977	0.834	0.118
RVEDV	EP_combined_human_macaque_prefontal_cortex_hg19	original	93	1000	weibull	0.133678	1.09484e-06	1.40458e-08	1.63304e-06	0.491583	0.144523	0.852	0.097
RVEDV	EP_combined_human_macaque_prefontal_cortex_hg19	small	93	1000	weibull	0.0771337	1.09285e-06	1.42937e-08	1.63304e-06	0.49429	0.126771	0.858	0.103
RVEDV	GSE63648_12Combinedpcw_ac_me2_Hu_gain	1	93	1000	weibull	0.0823188	2.00444e-06	2.17208e-08	1.86633e-06	-0.0689013	0.566625	0.428	0.513
RVEDV	GSE63648_12Combinedpcw_ac_me2_Hu_gain	2	93	1000	weibull	0.0527933	1.953e-06	2.0085e-08	1.98298e-06	0.0153497	0.479074	0.504	0.428
RVEDV	GSE63648_12Combinedpcw_ac_me2_Hu_gain	3	93	1000	weibull	0.0677275	1.94682e-06	2.16529e-08	1.98298e-06	0.018574	0.471727	0.521	0.404
RVEDV	GSE63648_12Combinedpcw_ac_me2_Hu_gain	large	93	1000	weibull	0.0548884	2.19796e-06	2.23281e-08	2.09962e-06	-0.0447381	0.550164	0.428	0.517
RVEDV	GSE63648_12Combinedpcw_ac_me2_Hu_gain	original	93	1000	weibull	0.0782397	2.19026e-06	2.26836e-08	2.09962e-06	-0.0413804	0.541808	0.466	0.467
RVEDV	GSE63648_12Combinedpcw_ac_me2_Hu_gain	small	93	1000	weibull	0.0699928	2.17194e-06	2.29672e-08	2.09962e-06	-0.0332975	0.532993	0.471	0.463
RVEDV	GSE63648_7pcw	1	93	1000	weibull	0.0564314	2.89095e-06	3.25559e-08	3.96595e-06	0.371853	0.15983	0.837	0.136
RVEDV	GSE63648_7pcw	2	93	1000	weibull	0.0675633	2.91311e-06	3.21361e-08	4.54918e-06	0.561624	0.0647835	0.915	0.066
RVEDV	GSE63648_7pcw	3	93	1000	weibull	0.0701716	2.93212e-06	3.31165e-08	4.43254e-06	0.511716	0.0877712	0.905	0.083
RVEDV	GSE63648_7pcw	large	93	1000	weibull	0.0743119	2.72286e-06	2.82065e-08	3.96595e-06	0.456539	0.0925423	0.893	0.09
RVEDV	GSE63648_7pcw	original	93	1000	weibull	0.0652473	3.21021e-06	3.62992e-08	4.89912e-06	0.526107	0.0825366	0.916	0.078
[truncated: 2,202 more rows]
