# Supplementary material for: The trait-specific timing of accelerated genomic change in the human lineage
Source: Cell Genom. 2025 Jan 8;5(1):100740. doi: 10.1016/j.xgen.2024.100740 (PMC11770217; doi:10.1016/j.xgen.2024.100740)
Supplement: Table S21. S-LDSC 7pcw Joint Model Results, related to Figure 3 [file mmc22.xlsx]

## Sheet: S-LDSC 7pcw Joint Model
Table S21 - S-LDSC 7pcw Joint Model Results, related to Figure 3
Phenotype	Annotation	Prop._SNPs	Prop._h2	Prop._h2_std_error	Enrichment	Enrichment_std_error	Enrichment_p	Coefficient	Coefficient_std_error	Coefficient_z-score
UKB_460K.lung_FVCzSMOKE	GSE63648_7pcw_joint	0.00845775	0.0480136	0.00705292	5.67687	0.833901	1.3058e-07	8.64116e-08	3.02735e-08	2.85436
UKB_460K.lung_FEV1FVCzSMOKE	GSE63648_7pcw_joint	0.00845775	0.0613444	0.0107868	7.25304	1.27537	1.90796e-06	2.12695e-07	6.84154e-08	3.10887
UKB_460K.lung_FVCzSMOKE	E44_47_Limb_HGEP	0.00437918	0.0288527	0.00572049	6.58861	1.30629	3.91658e-05	1.04136e-07	5.28426e-08	1.97069
UKB_460K.body_BALDING1	GSE63648_7pcw_joint	0.00845775	0.0686443	0.0148788	8.11614	1.75919	5.99871e-05	2.06875e-07	7.41659e-08	2.78936
UKB_460K.bp_SYSTOLICadjMEDz	GSE63648_7pcw_joint	0.00845775	0.0364383	0.00697526	4.30828	0.824718	6.71581e-05	3.53455e-08	3.60277e-08	0.981064
UKB_460K.bmd_HEEL_TSCOREz	GSE63648_7pcw_joint	0.00845775	0.0750014	0.0158613	8.86777	1.87536	9.24572e-05	3.67741e-07	1.18413e-07	3.10559
Arms.Legs	GSE63648_7pcw_joint	0.00845775	0.0893569	0.0208236	10.5651	2.46207	0.000119148	5.84502e-07	2.01175e-07	2.90544
Hip_Width.Calculated_Height	GSE63648_7pcw_joint	0.00845775	0.0956942	0.023596	11.3144	2.78987	0.000193388	4.72951e-07	1.70255e-07	2.77791
UKB_460K.body_HEIGHTz	GSE63648_7pcw_joint	0.00845775	0.0550302	0.0124399	6.50648	1.47083	0.000257792	4.30255e-07	1.65874e-07	2.59387
UKB_460K.disease_DERMATOLOGY	GSE63648_8_5pcw	0.00443135	-0.0649106	0.0214679	-14.648	4.84454	0.000322089	-3.37736e-08	9.65821e-09	-3.49688
PASS_Schizophrenia	GSE63648_7pcw_joint	0.00845775	-0.0146012	0.0064964	-1.72637	0.7681	0.000558465	-3.02916e-07	8.50693e-08	-3.56081
UKB_460K.lung_FVCzSMOKE	GSE63648_12Combinedpcw_ac_me2_Hu_gain	0.00593593	0.0259877	0.00603471	4.37804	1.01664	0.00119968	-1.01352e-08	4.46361e-08	-0.227064
Hip_Width.Legs	GSE63648_7pcw_joint	0.00845775	0.080064	0.0219487	9.46635	2.59509	0.00124283	4.41417e-07	1.98638e-07	2.22222
2121	GSE63648_7pcw_joint	0.00845775	0.0710357	0.0200499	8.39889	2.3706	0.00145364	3.71469e-07	1.33615e-07	2.78014
UKB_460K.lung_FVCzSMOKE	GSE63648_8_5pcw	0.00443135	0.0278462	0.00718614	6.28391	1.62166	0.00154831	8.19336e-08	6.83892e-08	1.19805
PASS_Autism	selsweeps_233putativeregions_peyregne	0.00401667	0.0225371	0.00659126	5.61088	1.64098	0.00162146	4.91495e-07	1.53231e-07	3.20755
UKB_460K.lung_FEV1FVCzSMOKE	E44_47_Limb_HGEP	0.00437918	0.029681	0.00812676	6.77774	1.85577	0.0018962	1.13036e-07	8.65396e-08	1.30617
UKB_460K.bmd_HEEL_TSCOREz	nchaes_merged_hg19	0.000277295	-0.00764006	0.00258534	-27.5521	9.32344	0.00252377	-2.33337e-06	5.88771e-07	-3.96313
Hip_Width.Calculated_Height	E44_47_Limb_HGEP	0.00437918	0.0558321	0.0171589	12.7494	3.91828	0.00263703	4.77004e-07	2.25797e-07	2.11254
UKB_460K.bp_SYSTOLICadjMEDz	GSE63648_8_5pcw	0.00443135	0.0191473	0.00491645	4.32088	1.10947	0.00290416	2.30811e-08	4.63315e-08	0.498174
1995	GSE63648_7pcw_joint	0.00845775	0.0449813	0.012767	5.31836	1.50951	0.00467331	8.00374e-08	1.1558e-07	0.692485
UKB_460K.disease_HI_CHOL_SELF_REP	ALLEUR_NMATCH_sprime_results	0.007363	-0.0020283	0.00319985	-0.275473	0.434586	0.00558503	-8.33238e-09	3.7235e-09	-2.23778
UKB_460K.body_WHRadjBMIz	EP_combined_human_macaque_prefontal_cortex_hg19	0.00557123	-0.00809656	0.00478926	-1.45328	0.859642	0.00580222	-1.13167e-07	2.69956e-08	-4.19204
UKB_460K.body_HEIGHTz	E44_47_Limb_HGEP	0.00437918	0.0283933	0.00877703	6.48369	2.00426	0.00594836	2.49662e-07	2.36409e-07	1.05606
rafac	E44_47_Limb_HGEP	0.00437918	0.0583886	0.0249024	13.3332	5.68654	0.00693114	2.51423e-07	1.05386e-07	2.38573
PASS_Ulcerative_Colitis	GSE63648_7pcw_joint	0.00845775	0.0862628	0.0295901	10.1993	3.49858	0.00716053	3.47118e-07	1.734e-07	2.00184
Arms.Calculated_Height	GSE63648_7pcw_joint	0.00845775	0.0686216	0.0218355	8.11346	2.58171	0.00752212	3.08965e-07	2.00689e-07	1.53952
UKB_460K.disease_RESPIRATORY_ENT	selsweeps_233putativeregions_peyregne	0.00401667	-0.000816466	0.00174589	-0.20327	0.434661	0.00823469	-1.59338e-08	4.75317e-09	-3.35225
UKB_460K.other_MORNINGPERSON	GSE63648_12Combinedpcw_ac_me2_Hu_gain	0.00593593	0.0216883	0.00592609	3.65373	0.998343	0.00856254	3.78475e-08	2.03531e-08	1.85955
UKB_460K.disease_HYPOTHYROIDISM_SELF_REP	selsweeps_233putativeregions_peyregne	0.00401667	-0.001468	0.0019791	-0.365476	0.492722	0.00861984	-1.82401e-08	5.52803e-09	-3.29957
UKB_460K.mental_NEUROTICISM	GSE63648_8_5pcw	0.00443135	0.0235598	0.00724608	5.31661	1.63518	0.00870492	6.08499e-08	3.19716e-08	1.90325
UKB_460K.body_WHRadjBMIz	GSE63648_7pcw_joint	0.00845775	0.0503616	0.0157183	5.95449	1.85845	0.00875125	6.1486e-08	5.41442e-08	1.1356
1995	GSE63648_12Combinedpcw_ac_me2_Hu_gain	0.00593593	0.043758	0.01562	7.37173	2.63143	0.0119386	2.32021e-07	1.8611e-07	1.24669
PASS_Rheumatoid_Arthritis	EP_combined_human_macaque_prefontal_cortex_hg19	0.00557123	-0.0295127	0.0145489	-5.29733	2.61143	0.0122785	-2.36271e-07	8.14228e-08	-2.90178
Arms.Calculated_Height	E44_47_Limb_HGEP	0.00437918	0.0348004	0.012271	7.94678	2.80212	0.0126181	2.67486e-07	2.03886e-07	1.31194
UKB_460K.body_WHRadjBMIz	E44_47_Limb_HGEP	0.00437918	0.0268019	0.00911443	6.12029	2.08131	0.0141906	3.53359e-08	6.3079e-08	0.560186
UKB_460K.mental_NEUROTICISM	GSE63648_12Combinedpcw_ac_me2_Hu_gain	0.00593593	0.0268558	0.00841315	4.52428	1.41733	0.0145316	3.56244e-08	2.74034e-08	1.3
RVEF	nchaes_merged_hg19	0.000277295	-0.01291	0.00599522	-46.5568	21.6204	0.0170507	-2.16398e-06	8.40706e-07	-2.574
UKB_460K.disease_ALLERGY_ECZEMA_DIAGNOSED	GSE63648_7pcw_joint	0.00845775	0.0312575	0.00956745	3.69572	1.13121	0.0177686	1.97574e-08	1.73428e-08	1.13923
Legs.Calculated_Height	E44_47_Limb_HGEP	0.00437918	0.0354417	0.0132553	8.09323	3.02688	0.0184959	4.3844e-07	2.47448e-07	1.77185
rafac	GSE63648_7pcw_joint	0.00845775	0.067238	0.0285906	7.94987	3.3804	0.0186433	1.30048e-07	7.13554e-08	1.82254
UKB_460K.cov_SMOKING_STATUS	GSE63648_8_5pcw	0.00443135	0.0179607	0.00581193	4.05309	1.31155	0.020177	4.03591e-08	2.71897e-08	1.48435
ramax_area	GSE63648_7pcw_joint	0.00845775	0.049335	0.0174046	5.83312	2.05782	0.0205001	1.21889e-07	8.08476e-08	1.50764
Arms.Calculated_Height	GSE63648_8_5pcw	0.00443135	0.0361142	0.0136609	8.14969	3.08279	0.020687	1.71583e-07	2.42138e-07	0.708618
0343	selsweeps_233putativeregions_peyregne	0.00401667	-0.00254548	0.00295263	-0.633728	0.735095	0.0223635	-1.61579e-07	5.09407e-08	-3.17191
PASS_bipolar1	GSE63648_7pcw_joint	0.00845775	-0.0242178	0.0147991	-2.86339	1.74977	0.0224008	-2.68717e-07	9.59574e-08	-2.80038
UKB_460K.blood_WHITE_COUNT	E44_47_Limb_HGEP	0.00437918	0.0211362	0.00747089	4.82651	1.706	0.0248911	-4.50551e-10	6.0195e-08	-0.00748486
UKB_460K.body_BMIz	GSE63648_12Combinedpcw_ac_me2_Hu_gain	0.00593593	0.0153204	0.00416676	2.58097	0.701957	0.0250694	1.34496e-08	3.39661e-08	0.395971
UKB_460K.body_WHRadjBMIz	GSE63648_8_5pcw	0.00443135	0.0268623	0.0101026	6.06187	2.2798	0.0282789	6.26706e-08	7.92139e-08	0.791157
UKB_460K.disease_AID_SURE	ALLEUR_NMATCH_sprime_results	0.007363	0.0272105	0.00988466	3.69557	1.34248	0.0283962	5.04704e-09	1.9112e-09	2.64077
UKB_460K.mental_NEUROTICISM	selsweeps_233putativeregions_peyregne	0.00401667	0.0102433	0.00284294	2.55019	0.707785	0.0296186	2.4426e-08	1.36283e-08	1.7923
UKB_460K.bp_SYSTOLICadjMEDz	GSE63648_12Combinedpcw_ac_me2_Hu_gain	0.00593593	0.0217889	0.00724118	3.67069	1.21989	0.0298136	-3.68591e-08	4.88062e-08	-0.755214
PASS_Crohns_Disease	GSE63648_7pcw_joint	0.00845775	0.0478521	0.018605	5.65778	2.19975	0.0322838	2.41376e-07	2.13122e-07	1.13257
UKB_460K.repro_MENARCHE_AGE	GSE63648_8_5pcw	0.00443135	0.0182632	0.00645956	4.12136	1.4577	0.0346899	1.11406e-07	7.64276e-08	1.45766
PASS_HDL	selsweeps_233putativeregions_peyregne	0.00401667	0.0134223	0.00464752	3.34166	1.15706	0.0352133	4.29692e-08	2.38749e-08	1.79977
Tibia.Femur	GSE63648_7pcw_joint	0.00845775	0.0384529	0.0140189	4.54646	1.65752	0.0352602	1.42252e-07	1.49526e-07	0.951355
PASS_bipolar1	EP_combined_human_macaque_prefontal_cortex_hg19	0.00557123	-0.0147073	0.00978563	-2.63987	1.75646	0.0355254	-1.95001e-07	8.79262e-08	-2.21778
rafac	nchaes_merged_hg19	0.000277295	0.0272525	0.0144063	98.2798	51.953	0.0359289	2.20327e-06	1.08972e-06	2.02187
1443	E44_47_Limb_HGEP	0.00437918	0.055413	0.0250357	12.6537	5.71698	0.0391956	3.79342e-07	2.38354e-07	1.59151
PASS_Crohns_Disease	selsweeps_233putativeregions_peyregne	0.00401667	-0.00280609	0.00340018	-0.69861	0.846516	0.0405436	-1.94844e-07	7.63309e-08	-2.55262
0343	GSE63648_7pcw_joint	0.00845775	0.0603012	0.0250021	7.1297	2.95611	0.0417033	2.72626e-07	2.40839e-07	1.13198
PASS_AgeFirstBirth	GSE63648_7pcw_joint	0.00845775	0.0312547	0.0111546	3.69539	1.31886	0.0422871	1.28974e-08	1.45555e-08	0.886088
UKB_460K.bmd_HEEL_TSCOREz	E44_47_Limb_HGEP	0.00437918	0.0189437	0.00718347	4.32585	1.64037	0.0445872	-2.14613e-08	9.54345e-08	-0.22488
Hip_Width.Legs	E44_47_Limb_HGEP	0.00437918	0.0333877	0.0145324	7.62418	3.31851	0.0454525	2.83196e-07	2.30741e-07	1.22733
UKB_460K.blood_WHITE_COUNT	nchaes_merged_hg19	0.000277295	-0.00311271	0.00169594	-11.2253	6.11601	0.046653	-5.52285e-07	2.45331e-07	-2.25118
1357	nchaes_merged_hg19	0.000277295	-0.0123107	0.00624369	-44.3955	22.5164	0.0474986	-2.26137e-06	1.06245e-06	-2.12843
UKB_460K.blood_WHITE_COUNT	GSE63648_7pcw_joint	0.00845775	0.0237791	0.00792026	2.81152	0.93645	0.0508452	7.84519e-09	3.86249e-08	0.203112
UKB_460K.blood_WHITE_COUNT	GSE63648_12Combinedpcw_ac_me2_Hu_gain	0.00593593	-0.0044266	0.00524655	-0.745731	0.883863	0.0512455	-1.50668e-07	3.92746e-08	-3.83627
UKB_460K.body_HEIGHTz	GSE63648_8_5pcw	0.00443135	0.0207338	0.00838422	4.67888	1.89202	0.051401	1.1194e-07	2.0117e-07	0.556444
PASS_Schizophrenia	selsweeps_233putativeregions_peyregne	0.00401667	0.00872659	0.00244335	2.17259	0.608303	0.0528221	5.34147e-08	4.70176e-08	1.13606
3919	selsweeps_233putativeregions_peyregne	0.00401667	0.00955038	0.00293401	2.37769	0.730459	0.0533324	5.1658e-08	4.26585e-08	1.21097
PASS_Coronary_Artery_Disease	EP_combined_human_macaque_prefontal_cortex_hg19	0.00557123	-0.0270314	0.0169347	-4.85196	3.03967	0.0536607	-9.57694e-08	3.94444e-08	-2.42796
PASS_HDL	ALLEUR_NMATCH_sprime_results	0.007363	-0.00188991	0.00473795	-0.256676	0.643481	0.0561965	-2.23529e-08	1.43567e-08	-1.55696
1545	ALLEUR_NMATCH_sprime_results	0.007363	0.000481747	0.00353621	0.0654281	0.480267	0.0564743	-6.4481e-08	3.30549e-08	-1.95072
UKB_460K.body_BMIz	GSE63648_8_5pcw	0.00443135	0.0120116	0.0039561	2.7106	0.892753	0.0568703	2.92259e-08	4.53503e-08	0.644448
UKB_460K.lung_FEV1FVCzSMOKE	EP_combined_human_macaque_prefontal_cortex_hg19	0.00557123	-0.00248772	0.00417951	-0.44653	0.750195	0.0583672	-1.35354e-07	3.62116e-08	-3.73785
UKB_460K.blood_RED_COUNT	GSE63648_7pcw_joint	0.00845775	0.0456741	0.0194824	5.40027	2.30349	0.0601065	7.96461e-08	9.16022e-08	0.869478
PASS_Anorexia	ALLEUR_NMATCH_sprime_results	0.007363	-0.00740749	0.00761802	-1.00604	1.03464	0.0606354	-1.00176e-07	4.54731e-08	-2.20298
PASS_AgeFirstBirth	GSE63648_8_5pcw	0.00443135	0.0234185	0.00992615	5.28473	2.23998	0.0613009	3.68888e-08	2.64588e-08	1.3942
PASS_HDL	E44_47_Limb_HGEP	0.00437918	-0.0232255	0.0149146	-5.30361	3.40579	0.0624347	-2.1382e-07	7.4086e-08	-2.88611
1995	GSE63648_8_5pcw	0.00443135	0.0238734	0.0105936	5.38737	2.39059	0.0633589	-3.87567e-08	1.75939e-07	-0.220284
ramax_area	GSE63648_12Combinedpcw_ac_me2_Hu_gain	0.00593593	0.037315	0.0171482	6.2863	2.88888	0.0644089	1.33734e-07	1.20325e-07	1.11144
UKB_460K.disease_DERMATOLOGY	GSE63648_12Combinedpcw_ac_me2_Hu_gain	0.00593593	-0.0432513	0.0278638	-7.28635	4.6941	0.0665236	-1.21757e-08	9.68611e-09	-1.25703
0805	selsweeps_233putativeregions_peyregne	0.00401667	0.0170566	0.00728117	4.24645	1.81274	0.0730157	1.77528e-07	1.15932e-07	1.53132
UKB_460K.pigment_SUNBURN	GSE63648_8_5pcw	0.00443135	0.0320358	0.0163404	7.22935	3.68746	0.0748492	9.6899e-08	3.98068e-08	2.43423
PASS_Ulcerative_Colitis	E44_47_Limb_HGEP	0.00437918	-0.0276012	0.018658	-6.30282	4.26061	0.0751459	-6.39367e-07	2.00249e-07	-3.19286
UKB_460K.body_BALDING1	ALLEUR_NMATCH_sprime_results	0.007363	0.0154134	0.00455119	2.09336	0.618117	0.0754838	3.82159e-08	2.38091e-08	1.60509
UKB_460K.lung_FEV1FVCzSMOKE	GSE63648_12Combinedpcw_ac_me2_Hu_gain	0.00593593	0.0205259	0.00820593	3.4579	1.38242	0.0759905	-2.46967e-08	6.32387e-08	-0.390531
Legs.Calculated_Height	GSE63648_7pcw_joint	0.00845775	0.0580686	0.0280053	6.86573	3.3112	0.076018	2.70618e-07	2.56386e-07	1.05551
RVEDV	selsweeps_233putativeregions_peyregne	0.00401667	0.0148106	0.00607704	3.68728	1.51295	0.0772107	9.87675e-08	6.54478e-08	1.5091
short_axis_cm_pa	GSE63648_7pcw_joint	0.00845775	0.0486116	0.0238537	5.74758	2.82033	0.081066	9.0279e-08	1.0986e-07	0.821762
UKB_460K.blood_PLATELET_COUNT	GSE63648_7pcw_joint	0.00845775	0.0260338	0.0103216	3.0781	1.22037	0.0842733	-5.24551e-09	7.2265e-08	-0.0725872
Arms.Calculated_Height	GSE63648_12Combinedpcw_ac_me2_Hu_gain	0.00593593	0.0329287	0.0157228	5.54736	2.64876	0.0862503	-1.06505e-08	2.07609e-07	-0.0513006
UKB_460K.cov_SMOKING_STATUS	EP_combined_human_macaque_prefontal_cortex_hg19	0.00557123	0.0123474	0.0039637	2.21627	0.711459	0.0869376	1.89411e-08	1.23573e-08	1.53279
UKB_460K.blood_EOSINOPHIL_COUNT	GSE63648_7pcw_joint	0.00845775	0.0307783	0.0130836	3.63906	1.54694	0.0880587	5.56402e-08	5.54145e-08	1.00407
1391	selsweeps_233putativeregions_peyregne	0.00401667	-0.00155085	0.00319685	-0.386103	0.795896	0.0881228	-1.36634e-07	5.67337e-08	-2.40833
UKB_460K.disease_RESPIRATORY_ENT	GSE63648_7pcw_joint	0.00845775	0.0300243	0.0124828	3.54991	1.4759	0.0883484	8.84639e-09	1.68143e-08	0.526122
UKB_460K.body_HEIGHTz	EP_combined_human_macaque_prefontal_cortex_hg19	0.00557123	-0.00073067	0.00367235	-0.131151	0.659163	0.0903352	-2.56429e-07	8.08496e-08	-3.17167
PASS_Schizophrenia	nchaes_merged_hg19	0.000277295	-0.00383367	0.00246195	-13.8252	8.87844	0.0944508	-1.46985e-06	6.86811e-07	-2.1401
Tibia.Femur	E44_47_Limb_HGEP	0.00437918	0.0245283	0.0122357	5.60112	2.79406	0.0955838	1.35866e-07	2.20413e-07	0.616416
Legs.Calculated_Height	GSE63648_8_5pcw	0.00443135	0.0320125	0.016463	7.22408	3.71511	0.098973	2.28209e-07	2.74268e-07	0.832067
PASS_Coronary_Artery_Disease	GSE63648_12Combinedpcw_ac_me2_Hu_gain	0.00593593	0.0580613	0.0312024	9.78134	5.25653	0.1013	1.32933e-07	7.38463e-08	1.80014
RVEDV	nchaes_merged_hg19	0.000277295	0.0105215	0.00635966	37.9434	22.9346	0.102723	1.37811e-06	9.81353e-07	1.4043
UKB_460K.repro_MENOPAUSE_AGE	selsweeps_233putativeregions_peyregne	0.00401667	0.0156684	0.00714136	3.90084	1.77793	0.105114	3.41391e-08	3.20884e-08	1.06391
UKB_460K.disease_HYPOTHYROIDISM_SELF_REP	nchaes_merged_hg19	0.000277295	0.00989056	0.00594933	35.668	21.4549	0.10537	3.19493e-07	1.96882e-07	1.62277
UKB_460K.lung_FVCzSMOKE	ALLEUR_NMATCH_sprime_results	0.007363	0.0118266	0.00277331	1.60622	0.376655	0.109082	2.786e-08	1.59477e-08	1.74696
UKB_460K.blood_RBC_DISTRIB_WIDTH	EP_combined_human_macaque_prefontal_cortex_hg19	0.00557123	0.0209644	0.00947523	3.76298	1.70074	0.1103	6.66299e-08	6.40954e-08	1.03954
UKB_460K.repro_MENARCHE_AGE	GSE63648_12Combinedpcw_ac_me2_Hu_gain	0.00593593	0.0165426	0.00669334	2.78686	1.1276	0.111086	3.35677e-09	5.90693e-08	0.0568277
UKB_460K.bp_SYSTOLICadjMEDz	E44_47_Limb_HGEP	0.00437918	0.0125245	0.00512508	2.86001	1.17033	0.111845	-8.13534e-08	5.08146e-08	-1.60099
PASS_Rheumatoid_Arthritis	GSE63648_7pcw_joint	0.00845775	0.0448804	0.0236241	5.30642	2.79319	0.114935	4.57393e-08	9.97264e-08	0.458647
0343	E44_47_Limb_HGEP	0.00437918	0.0255734	0.0133773	5.83976	3.05476	0.115223	3.7844e-08	2.11218e-07	0.179171
UKB_460K.blood_PLATELET_COUNT	GSE63648_12Combinedpcw_ac_me2_Hu_gain	0.00593593	-0.00678794	0.00801793	-1.14353	1.35075	0.115819	-3.01199e-07	9.1931e-08	-3.27637
1443	GSE63648_8_5pcw	0.00443135	-0.0236941	0.0186148	-5.34693	4.20071	0.11641	-4.44984e-07	2.15296e-07	-2.06684
UKB_460K.cov_SMOKING_STATUS	GSE63648_12Combinedpcw_ac_me2_Hu_gain	0.00593593	0.0155365	0.00609279	2.61737	1.02643	0.116516	-2.98555e-10	2.11332e-08	-0.0141273
PASS_DS	EP_combined_human_macaque_prefontal_cortex_hg19	0.00557123	0.0326635	0.0175669	5.86288	3.15314	0.117623	3.58293e-08	2.26005e-08	1.58533
PASS_Schizophrenia	EP_combined_human_macaque_prefontal_cortex_hg19	0.00557123	-0.00217923	0.00496902	-0.391158	0.891908	0.118407	-1.2406e-07	6.79869e-08	-1.82476
2155	GSE63648_7pcw_joint	0.00845775	-0.0285787	0.024525	-3.37899	2.89971	0.118593	-1.63711e-07	9.53903e-08	-1.71622
1108	GSE63648_7pcw_joint	0.00845775	0.0373349	0.0195279	4.41428	2.30887	0.122011	1.12504e-07	1.01997e-07	1.10302
UKB_460K.blood_RBC_DISTRIB_WIDTH	GSE63648_8_5pcw	0.00443135	-0.00701539	0.00751036	-1.58313	1.69482	0.125043	-1.99399e-07	7.62003e-08	-2.61678
UKB_460K.disease_HI_CHOL_SELF_REP	EP_combined_human_macaque_prefontal_cortex_hg19	0.00557123	-0.00852737	0.00908686	-1.53061	1.63103	0.127294	-3.27872e-08	1.45334e-08	-2.25599
UKB_460K.disease_HI_CHOL_SELF_REP	GSE63648_12Combinedpcw_ac_me2_Hu_gain	0.00593593	0.0392962	0.0220096	6.62007	3.70787	0.12781	3.60153e-08	3.85468e-08	0.934327
PASS_HDL	EP_combined_human_macaque_prefontal_cortex_hg19	0.00557123	0.0299915	0.0163216	5.38328	2.92963	0.129444	6.58821e-08	6.21972e-08	1.05925
2155	ALLEUR_NMATCH_sprime_results	0.007363	-0.00194749	0.00630604	-0.264497	0.85645	0.136245	-3.53389e-08	2.72449e-08	-1.29708
UKB_460K.other_MORNINGPERSON	ALLEUR_NMATCH_sprime_results	0.007363	0.0117375	0.00292558	1.59411	0.397335	0.136503	1.15812e-08	7.18525e-09	1.61181
1357	GSE63648_12Combinedpcw_ac_me2_Hu_gain	0.00593593	-0.0173708	0.0159482	-2.92639	2.68673	0.137666	-2.62089e-07	1.44233e-07	-1.81712
UKB_460K.bmd_HEEL_TSCOREz	ALLEUR_NMATCH_sprime_results	0.007363	0.0120527	0.00311874	1.63693	0.423569	0.13914	3.37728e-08	2.41297e-08	1.39964
ramax_area	nchaes_merged_hg19	0.000277295	0.0123471	0.00812985	44.5268	29.3184	0.139638	1.44433e-06	1.07428e-06	1.34445
UKB_460K.pigment_SKIN	nchaes_merged_hg19	0.000277295	0.011102	0.0071082	40.0367	25.6341	0.139808	3.24505e-07	3.30522e-07	0.981795
0805	GSE63648_8_5pcw	0.00443135	0.0263635	0.0149107	5.9493	3.36481	0.143587	1.84225e-07	2.40018e-07	0.767548
PASS_DS	GSE63648_8_5pcw	0.00443135	0.0270117	0.0152115	6.09558	3.43269	0.144762	2.50224e-08	3.07103e-08	0.814789
UKB_460K.bp_SYSTOLICadjMEDz	EP_combined_human_macaque_prefontal_cortex_hg19	0.00557123	-0.000521504	0.00420776	-0.0936065	0.755265	0.147591	-8.90285e-08	2.9733e-08	-2.99426
Legs.Calculated_Height	EP_combined_human_macaque_prefontal_cortex_hg19	0.00557123	-0.00590579	0.00789501	-1.06005	1.4171	0.14877	-2.70401e-07	1.25385e-07	-2.15656
0805	GSE63648_7pcw_joint	0.00845775	0.0310376	0.0155651	3.66972	1.84033	0.151015	-3.32021e-08	1.38984e-07	-0.238892
UKB_460K.lung_FVCzSMOKE	nchaes_merged_hg19	0.000277295	-0.00299961	0.00228619	-10.8174	8.2446	0.153686	-8.42456e-07	3.23364e-07	-2.60529
Hip_Width.Legs	GSE63648_8_5pcw	0.00443135	0.0252479	0.0146265	5.69755	3.30068	0.155452	2.49617e-08	2.5199e-07	0.0990582
UKB_460K.pigment_HAIR	GSE63648_7pcw_joint	0.00845775	0.0473298	0.0292389	5.59602	3.45705	0.156283	9.70391e-08	9.95655e-08	0.974625
short_axis_cm_pa	EP_combined_human_macaque_prefontal_cortex_hg19	0.00557123	-0.0116175	0.0122284	-2.08527	2.19491	0.158823	-1.81568e-07	8.1584e-08	-2.22554
3919	E44_47_Limb_HGEP	0.00437918	0.0309263	0.0191432	7.06212	4.3714	0.160208	1.50341e-07	2.60578e-07	0.576952
UKB_460K.blood_WHITE_COUNT	ALLEUR_NMATCH_sprime_results	0.007363	0.0102347	0.00204096	1.39001	0.277192	0.160643	2.67624e-08	1.07552e-08	2.48832
UKB_460K.body_WHRadjBMIz	selsweeps_233putativeregions_peyregne	0.00401667	0.00846174	0.00316653	2.10666	0.788348	0.161418	2.29881e-08	2.24517e-08	1.02389
PASS_Rheumatoid_Arthritis	E44_47_Limb_HGEP	0.00437918	0.0377079	0.024507	8.61073	5.59625	0.166703	1.25612e-07	1.81011e-07	0.693947
RVEDV	GSE63648_7pcw_joint	0.00845775	0.0302558	0.0160153	3.57728	1.89356	0.167221	7.38384e-08	8.47951e-08	0.870786
ramax_area	ALLEUR_NMATCH_sprime_results	0.007363	0.000875534	0.00466289	0.11891	0.633287	0.167909	-2.93815e-08	2.3656e-08	-1.24203
UKB_460K.body_HEIGHTz	selsweeps_233putativeregions_peyregne	0.00401667	0.0113252	0.00531276	2.81955	1.32268	0.170869	1.39879e-07	1.4944e-07	0.936021
UKB_460K.disease_T2D	GSE63648_8_5pcw	0.00443135	0.0295906	0.0185671	6.67756	4.18993	0.171758	4.97455e-08	3.41391e-08	1.45714
UKB_460K.disease_T2D	GSE63648_7pcw_joint	0.00845775	0.0492369	0.0300513	5.82151	3.5531	0.173769	2.32433e-08	2.67128e-08	0.870117
1768	EP_combined_human_macaque_prefontal_cortex_hg19	0.00557123	0.0229397	0.0126041	4.11753	2.26235	0.173847	1.06633e-07	1.36741e-07	0.779819
UKB_460K.mental_NEUROTICISM	nchaes_merged_hg19	0.000277295	0.00461654	0.0032011	16.6485	11.544	0.176119	1.58968e-07	2.19437e-07	0.724436
RVEF	GSE63648_8_5pcw	0.00443135	-0.0103014	0.0111558	-2.32467	2.51747	0.176853	-1.82323e-07	1.19398e-07	-1.52701
UKB_460K.pigment_SUNBURN	ALLEUR_NMATCH_sprime_results	0.007363	0.0153767	0.00609039	2.08837	0.827162	0.180666	1.21424e-08	8.98214e-09	1.35183
0343	GSE63648_8_5pcw	0.00443135	0.0212227	0.0126734	4.78923	2.85993	0.181518	-9.90498e-09	2.44069e-07	-0.0405827
1391	nchaes_merged_hg19	0.000277295	-0.00531947	0.00425948	-19.1834	15.3608	0.184192	-1.43398e-06	1.04725e-06	-1.36929
UKB_460K.body_WHRadjBMIz	GSE63648_12Combinedpcw_ac_me2_Hu_gain	0.00593593	0.0192497	0.00995813	3.24291	1.6776	0.184763	-6.57042e-08	6.14777e-08	-1.06875
UKB_460K.bmd_HEEL_TSCOREz	GSE63648_12Combinedpcw_ac_me2_Hu_gain	0.00593593	0.0220195	0.0120368	3.70953	2.02779	0.1854	-1.58001e-08	1.09942e-07	-0.143712
UKB_460K.pigment_TANNING	GSE63648_8_5pcw	0.00443135	0.0358741	0.0245105	8.09551	5.53116	0.186898	1.34881e-07	1.08691e-07	1.24096
UKB_460K.repro_MENARCHE_AGE	nchaes_merged_hg19	0.000277295	-0.00316293	0.00257531	-11.4064	9.28724	0.187732	-8.296e-07	4.11653e-07	-2.01529
PASS_Coronary_Artery_Disease	nchaes_merged_hg19	0.000277295	-0.0125833	0.0100185	-45.3787	36.1294	0.190873	-6.51613e-07	4.55859e-07	-1.42942
1391	EP_combined_human_macaque_prefontal_cortex_hg19	0.00557123	0.0388254	0.0254473	6.96891	4.56763	0.191972	3.05136e-07	3.18116e-07	0.959199
UKB_460K.pigment_TANNING	nchaes_merged_hg19	0.000277295	0.0105873	0.00771135	38.1808	27.8092	0.192026	3.30329e-07	3.23356e-07	1.02157
RVEDV	E44_47_Limb_HGEP	0.00437918	0.0242027	0.0153772	5.52677	3.51142	0.19211	1.15316e-07	1.48491e-07	0.776584
PASS_AgeFirstBirth	ALLEUR_NMATCH_sprime_results	0.007363	0.0030776	0.0032637	0.417982	0.443257	0.192496	-6.07118e-09	4.88574e-09	-1.24263
1545	GSE63648_12Combinedpcw_ac_me2_Hu_gain	0.00593593	0.0249192	0.0146715	4.19803	2.47164	0.193298	2.82827e-08	1.83884e-07	0.153807
PASS_Anorexia	GSE63648_12Combinedpcw_ac_me2_Hu_gain	0.00593593	0.0298869	0.0182513	5.03493	3.07473	0.193859	1.74231e-07	1.4749e-07	1.18131
UKB_460K.blood_RBC_DISTRIB_WIDTH	GSE63648_12Combinedpcw_ac_me2_Hu_gain	0.00593593	0.0222791	0.0127294	3.75327	2.14446	0.195427	1.10911e-07	9.14673e-08	1.21257
0805	E44_47_Limb_HGEP	0.00437918	0.027062	0.0176659	6.1797	4.03406	0.196698	3.07306e-08	2.5828e-07	0.118982
PASS_DS	selsweeps_233putativeregions_peyregne	0.00401667	0.0125439	0.00659602	3.12297	1.64216	0.197522	1.30613e-08	1.18732e-08	1.10006
ramax_area	selsweeps_233putativeregions_peyregne	0.00401667	0.0121709	0.00637445	3.03009	1.587	0.198131	6.03883e-08	5.76938e-08	1.0467
1995	nchaes_merged_hg19	0.000277295	-0.00551464	0.00450652	-19.8873	16.2517	0.198493	-1.71869e-06	1.08865e-06	-1.57873
short_axis_cm_root	selsweeps_233putativeregions_peyregne	0.00401667	0.0109302	0.00538477	2.72122	1.34061	0.199545	6.1309e-08	5.79715e-08	1.05757
1904	GSE63648_7pcw_joint	0.00845775	-0.0126263	0.0164079	-1.49286	1.93998	0.202275	-3.16038e-07	1.43079e-07	-2.20884
UKB_460K.body_WHRadjBMIz	nchaes_merged_hg19	0.000277295	-0.00272423	0.0023658	-9.82432	8.5317	0.203908	-5.47157e-07	2.62555e-07	-2.08397
1995	EP_combined_human_macaque_prefontal_cortex_hg19	0.00557123	0.0348651	0.0231808	6.25806	4.16081	0.205381	2.44389e-07	2.79239e-07	0.875196
PASS_Schizophrenia	GSE63648_12Combinedpcw_ac_me2_Hu_gain	0.00593593	0.0236516	0.0139266	3.98448	2.34615	0.205617	2.31384e-07	1.6386e-07	1.41208
1357	GSE63648_7pcw_joint	0.00845775	0.034023	0.0207092	4.02269	2.44855	0.214521	1.32414e-07	1.25702e-07	1.0534
PASS_bipolar1	GSE63648_12Combinedpcw_ac_me2_Hu_gain	0.00593593	0.0243548	0.0151467	4.10294	2.55169	0.217461	1.68633e-07	1.48426e-07	1.13614
PASS_Autism	GSE63648_7pcw_joint	0.00845775	-0.0161895	0.0198684	-1.91416	2.34913	0.219962	-4.08972e-07	2.82123e-07	-1.44962
PASS_Rheumatoid_Arthritis	GSE63648_8_5pcw	0.00443135	0.0373751	0.0276229	8.43424	6.23352	0.22302	2.38264e-07	2.18592e-07	1.09
PASS_LDL	nchaes_merged_hg19	0.000277295	0.00878205	0.00709168	31.6704	25.5745	0.224783	4.86794e-07	4.33887e-07	1.12194
UKB_460K.pigment_SKIN	GSE63648_8_5pcw	0.00443135	0.0286909	0.0215488	6.47453	4.86281	0.226253	7.32857e-08	7.90925e-08	0.926582
PASS_Anorexia	E44_47_Limb_HGEP	0.00437918	-0.0134907	0.0148362	-3.08064	3.3879	0.229699	-2.25641e-07	1.45541e-07	-1.55036
RVEF	ALLEUR_NMATCH_sprime_results	0.007363	0.00123847	0.00500811	0.168202	0.680172	0.231028	-4.00978e-08	2.85099e-08	-1.40645
UKB_460K.lung_FEV1FVCzSMOKE	selsweeps_233putativeregions_peyregne	0.00401667	0.00873135	0.00394068	2.17378	0.98108	0.231343	3.93338e-08	4.5193e-08	0.87035
1904	EP_combined_human_macaque_prefontal_cortex_hg19	0.00557123	0.0184083	0.0107755	3.30417	1.93414	0.231553	5.57516e-08	1.26939e-07	0.439198
3919	GSE63648_7pcw_joint	0.00845775	0.0267079	0.0158327	3.1578	1.87198	0.237879	-2.06007e-08	1.18899e-07	-0.173262
1768	E44_47_Limb_HGEP	0.00437918	0.0215063	0.0147014	4.91104	3.3571	0.240766	1.14349e-08	2.07138e-07	0.0552045
UKB_460K.disease_T2D	EP_combined_human_macaque_prefontal_cortex_hg19	0.00557123	-0.00255267	0.00685197	-0.458188	1.22988	0.240988	-1.51776e-08	1.0165e-08	-1.49312
UKB_460K.disease_AID_SURE	selsweeps_233putativeregions_peyregne	0.00401667	-0.00330943	0.00657543	-0.823923	1.63703	0.245763	-3.91642e-09	2.47576e-09	-1.5819
Arms.Legs	GSE63648_8_5pcw	0.00443135	0.0197503	0.0134222	4.45695	3.02892	0.248277	-1.17768e-07	2.51978e-07	-0.467373
Hip_Width.Calculated_Height	GSE63648_8_5pcw	0.00443135	0.0237932	0.0168932	5.36928	3.81221	0.248784	-5.16627e-08	2.56007e-07	-0.201802
0805	EP_combined_human_macaque_prefontal_cortex_hg19	0.00557123	-0.00681024	0.0107292	-1.22239	1.92583	0.249463	-2.30948e-07	1.26718e-07	-1.82254
1768	nchaes_merged_hg19	0.000277295	-0.00500812	0.00461096	-18.0606	16.6283	0.251865	-1.2933e-06	9.63696e-07	-1.34202
UKB_460K.other_MORNINGPERSON	GSE63648_8_5pcw	0.00443135	0.00972351	0.00460123	2.19425	1.03833	0.252036	-3.90183e-09	2.20932e-08	-0.176608
1995	ALLEUR_NMATCH_sprime_results	0.007363	0.00251833	0.00418656	0.342025	0.568595	0.252278	-4.59023e-08	3.89772e-08	-1.17767
Legs.Calculated_Height	GSE63648_12Combinedpcw_ac_me2_Hu_gain	0.00593593	0.0229888	0.0149192	3.87282	2.51337	0.252886	-9.86452e-08	2.18763e-07	-0.450924
PASS_DS	ALLEUR_NMATCH_sprime_results	0.007363	-0.00167231	0.00767565	-0.227124	1.04246	0.25377	-9.26948e-09	7.89288e-09	-1.17441
UKB_460K.pigment_HAIR	GSE63648_12Combinedpcw_ac_me2_Hu_gain	0.00593593	-0.0210342	0.02253	-3.54354	3.79554	0.259523	-1.85009e-07	1.09124e-07	-1.6954
UKB_460K.disease_AID_SURE	EP_combined_human_macaque_prefontal_cortex_hg19	0.00557123	0.0333316	0.0249004	5.98281	4.46946	0.264606	6.69115e-09	6.99541e-09	0.956505
UKB_460K.lung_FVCzSMOKE	selsweeps_233putativeregions_peyregne	0.00401667	0.00597026	0.00175621	1.48637	0.437231	0.266393	5.8512e-09	1.70338e-08	0.343506
PASS_bipolar1	ALLEUR_NMATCH_sprime_results	0.007363	0.0145206	0.00656764	1.9721	0.891979	0.267016	5.19481e-08	4.51207e-08	1.15131
PASS_Ulcerative_Colitis	EP_combined_human_macaque_prefontal_cortex_hg19	0.00557123	-0.0116775	0.0153565	-2.09604	2.75639	0.26906	-2.14609e-07	1.40235e-07	-1.53035
Legs.Calculated_Height	selsweeps_233putativeregions_peyregne	0.00401667	0.00969357	0.00515163	2.41334	1.28256	0.270177	9.45022e-08	1.0715e-07	0.881964
PASS_NumberChildrenEverBorn	GSE63648_7pcw_joint	0.00845775	-0.00983361	0.016432	-1.16267	1.94283	0.270245	-1.50765e-08	8.54864e-09	-1.76362
2136	GSE63648_8_5pcw	0.00443135	0.0469712	0.0382213	10.5997	8.6252	0.271126	7.97314e-08	1.66053e-07	0.480157
UKB_460K.body_HEIGHTz	GSE63648_12Combinedpcw_ac_me2_Hu_gain	0.00593593	0.0141855	0.00748756	2.38978	1.2614	0.271564	-2.26974e-07	1.33385e-07	-1.70165
UKB_460K.blood_PLATELET_COUNT	E44_47_Limb_HGEP	0.00437918	0.0130579	0.00795425	2.98182	1.81638	0.272756	-1.26699e-07	1.01239e-07	-1.25148
2136	GSE63648_12Combinedpcw_ac_me2_Hu_gain	0.00593593	0.0564027	0.0461646	9.50193	7.77714	0.272775	7.56433e-08	1.41517e-07	0.534516
UKB_460K.blood_RBC_DISTRIB_WIDTH	selsweeps_233putativeregions_peyregne	0.00401667	0.00737927	0.00307367	1.83716	0.765228	0.274254	1.09691e-08	2.73688e-08	0.400789
Arms.Calculated_Height	selsweeps_233putativeregions_peyregne	0.00401667	0.00147682	0.0023167	0.367673	0.576772	0.274791	-6.94709e-08	4.1727e-08	-1.66489
UKB_460K.pigment_SKIN	EP_combined_human_macaque_prefontal_cortex_hg19	0.00557123	0.0330918	0.0257053	5.93976	4.61394	0.27699	6.77007e-08	6.70938e-08	1.00904
RVEF	E44_47_Limb_HGEP	0.00437918	0.0283063	0.0244417	6.46383	5.58133	0.279109	2.02302e-07	2.05099e-07	0.986363
UKB_460K.disease_T2D	GSE63648_12Combinedpcw_ac_me2_Hu_gain	0.00593593	-0.00989576	0.0147192	-1.6671	2.47969	0.282028	-5.87198e-08	2.58737e-08	-2.26948
PASS_DS	GSE63648_12Combinedpcw_ac_me2_Hu_gain	0.00593593	0.0272783	0.0199423	4.59546	3.35959	0.283976	9.4147e-09	2.95272e-08	0.318848
UKB_460K.blood_PLATELET_COUNT	ALLEUR_NMATCH_sprime_results	0.007363	0.00504716	0.00216008	0.685477	0.29337	0.287934	-6.30267e-10	1.66745e-08	-0.0377983
UKB_460K.pigment_SUNBURN	nchaes_merged_hg19	0.000277295	0.00931362	0.00843181	33.5874	30.4074	0.288404	2.74561e-07	3.42634e-07	0.801322
1545	EP_combined_human_macaque_prefontal_cortex_hg19	0.00557123	0.0299105	0.0229786	5.36874	4.12452	0.288751	1.98281e-07	2.76036e-07	0.718315
1437	GSE63648_8_5pcw	0.00443135	0.0273092	0.0221453	6.16272	4.99741	0.291391	3.0262e-07	3.44103e-07	0.879447
UKB_460K.bmd_HEEL_TSCOREz	GSE63648_8_5pcw	0.00443135	0.015199	0.0101614	3.42989	2.29307	0.291818	-1.45413e-07	1.21326e-07	-1.19853
UKB_460K.lung_FEV1FVCzSMOKE	GSE63648_8_5pcw	0.00443135	0.0104132	0.00570215	2.34989	1.28677	0.292427	-1.50708e-07	6.53616e-08	-2.30575
1474	E44_47_Limb_HGEP	0.00437918	0.0209279	0.01577	4.77894	3.60113	0.295074	7.5032e-08	2.25746e-07	0.332374
UKB_460K.blood_EOSINOPHIL_COUNT	ALLEUR_NMATCH_sprime_results	0.007363	0.010725	0.00321378	1.45661	0.436477	0.29514	2.89921e-08	1.67397e-08	1.73193
Tibia.Femur	nchaes_merged_hg19	0.000277295	0.00775634	0.00717371	27.9714	25.8703	0.299785	1.14712e-06	1.97685e-06	0.580278
PASS_Crohns_Disease	E44_47_Limb_HGEP	0.00437918	-0.014078	0.0182996	-3.21477	4.17878	0.299793	-7.77283e-07	3.45216e-07	-2.25158
UKB_460K.blood_PLATELET_COUNT	GSE63648_8_5pcw	0.00443135	0.0109382	0.00632349	2.46837	1.42699	0.302314	8.8948e-08	1.03898e-07	0.856107
1474	EP_combined_human_macaque_prefontal_cortex_hg19	0.00557123	0.0177501	0.011857	3.18603	2.12826	0.306808	5.57894e-08	1.24262e-07	0.448965
1904	E44_47_Limb_HGEP	0.00437918	0.0203768	0.0157557	4.65311	3.59787	0.306882	-3.59344e-09	2.39307e-07	-0.015016
UKB_460K.blood_RED_COUNT	E44_47_Limb_HGEP	0.00437918	0.0129194	0.00841011	2.9502	1.92048	0.307651	-1.64871e-07	9.47498e-08	-1.74007
1545	GSE63648_8_5pcw	0.00443135	0.0157702	0.0110973	3.55879	2.50427	0.310421	1.17565e-09	1.90935e-07	0.00615731
1474	nchaes_merged_hg19	0.000277295	-0.00485657	0.00512665	-17.5141	18.4881	0.312233	-1.30246e-06	1.06413e-06	-1.22397
UKB_460K.blood_PLATELET_COUNT	selsweeps_233putativeregions_peyregne	0.00401667	0.00178896	0.00221431	0.445383	0.551281	0.314231	-6.68298e-08	3.27025e-08	-2.04357
1474	GSE63648_12Combinedpcw_ac_me2_Hu_gain	0.00593593	-0.00911307	0.0152382	-1.53524	2.56711	0.316664	-3.13698e-07	1.63798e-07	-1.91515
UKB_460K.disease_ALLERGY_ECZEMA_DIAGNOSED	selsweeps_233putativeregions_peyregne	0.00401667	0.00224731	0.00175447	0.559495	0.436797	0.320317	-1.35312e-08	6.87551e-09	-1.96803
PASS_Coronary_Artery_Disease	ALLEUR_NMATCH_sprime_results	0.007363	-0.000521928	0.00786684	-0.0708852	1.06843	0.32657	-1.04905e-08	1.40283e-08	-0.747812
UKB_460K.mental_NEUROTICISM	E44_47_Limb_HGEP	0.00437918	0.0110007	0.00680571	2.51204	1.5541	0.330622	2.44443e-09	3.03742e-08	0.0804771
1108	GSE63648_8_5pcw	0.00443135	-0.010858	0.0156665	-2.45027	3.53538	0.330636	-2.8995e-07	1.69222e-07	-1.71343
PASS_Coronary_Artery_Disease	E44_47_Limb_HGEP	0.00437918	-0.0191576	0.0246594	-4.3747	5.63105	0.330689	-1.19282e-07	7.47236e-08	-1.59631
3919	GSE63648_8_5pcw	0.00443135	0.0182877	0.0142739	4.12688	3.22111	0.331933	2.91381e-08	2.08208e-07	0.139947
2121	GSE63648_12Combinedpcw_ac_me2_Hu_gain	0.00593593	-0.0117562	0.0182325	-1.98052	3.07155	0.333012	-2.39342e-07	1.91124e-07	-1.25228
short_axis_cm_root	E44_47_Limb_HGEP	0.00437918	0.0220776	0.0183481	5.04148	4.18985	0.333945	6.75232e-08	1.82185e-07	0.370631
1437	GSE63648_7pcw_joint	0.00845775	0.0305939	0.0230678	3.61726	2.72742	0.334459	7.44058e-09	1.78545e-07	0.0416734
PASS_bipolar1	nchaes_merged_hg19	0.000277295	0.00697371	0.00703695	25.149	25.3771	0.337843	1.22688e-06	1.27742e-06	0.960438
UKB_460K.disease_HI_CHOL_SELF_REP	GSE63648_8_5pcw	0.00443135	0.0195716	0.0159795	4.41662	3.606	0.339424	9.93785e-09	3.76513e-08	0.263945
PASS_Crohns_Disease	EP_combined_human_macaque_prefontal_cortex_hg19	0.00557123	-0.00795943	0.0139241	-1.42867	2.49929	0.341968	-2.99535e-07	2.32527e-07	-1.28817
PASS_Autism	EP_combined_human_macaque_prefontal_cortex_hg19	0.00557123	-0.00942771	0.0162082	-1.69221	2.90927	0.347325	-2.8816e-07	3.0484e-07	-0.945283
UKB_460K.blood_RED_COUNT	nchaes_merged_hg19	0.000277295	0.0110171	0.0114474	39.7305	41.2825	0.348247	1.49494e-06	1.82698e-06	0.818256
Hip_Width.Legs	EP_combined_human_macaque_prefontal_cortex_hg19	0.00557123	-0.00456774	0.0108419	-0.81988	1.94605	0.348447	-2.19833e-07	1.36903e-07	-1.60576
UKB_460K.blood_PLATELET_COUNT	EP_combined_human_macaque_prefontal_cortex_hg19	0.00557123	0.0121433	0.00696553	2.17965	1.25027	0.348577	-1.35124e-09	7.63049e-08	-0.0177084
UKB_460K.body_BALDING1	E44_47_Limb_HGEP	0.00437918	0.0133715	0.00969302	3.05342	2.21343	0.350614	-1.72091e-08	8.16372e-08	-0.2108
PASS_LDL	GSE63648_8_5pcw	0.00443135	0.0221689	0.0196026	5.00275	4.42362	0.356732	8.85881e-08	9.39716e-08	0.942711
UKB_460K.disease_RESPIRATORY_ENT	GSE63648_8_5pcw	0.00443135	0.013095	0.00945633	2.95508	2.13396	0.357897	5.43196e-09	2.35998e-08	0.23017
UKB_460K.blood_RBC_DISTRIB_WIDTH	GSE63648_7pcw_joint	0.00845775	0.0269789	0.0203965	3.18984	2.41157	0.362899	5.1656e-08	9.34827e-08	0.552573
1437	selsweeps_233putativeregions_peyregne	0.00401667	0.00105052	0.00330782	0.26154	0.823524	0.363736	-5.49302e-08	4.49084e-08	-1.22316
2136	ALLEUR_NMATCH_sprime_results	0.007363	-0.00401057	0.0127389	-0.544692	1.73013	0.365775	-2.40793e-08	2.8557e-08	-0.843199
UKB_460K.repro_MENOPAUSE_AGE	ALLEUR_NMATCH_sprime_results	0.007363	0.0141326	0.00758513	1.91941	1.03017	0.370587	2.5271e-08	1.8014e-08	1.40286
PASS_Anorexia	GSE63648_8_5pcw	0.00443135	0.0174765	0.0147767	3.94383	3.33457	0.379522	8.8385e-08	1.74012e-07	0.507924
1437	E44_47_Limb_HGEP	0.00437918	0.0186443	0.0163888	4.25748	3.74243	0.380859	-2.25078e-08	1.96085e-07	-0.114786
UKB_460K.cov_SMOKING_STATUS	nchaes_merged_hg19	0.000277295	0.00330885	0.00348647	11.9326	12.5732	0.385127	-3.06229e-08	2.14147e-07	-0.142999
PASS_bipolar1	selsweeps_233putativeregions_peyregne	0.00401667	0.00103038	0.00344284	0.256527	0.857139	0.385857	-7.33958e-08	4.36707e-08	-1.68066
UKB_460K.body_BALDING1	selsweeps_233putativeregions_peyregne	0.00401667	0.00617011	0.00253644	1.53613	0.631478	0.394778	4.09427e-09	2.41346e-08	0.169643
UKB_460K.body_BMIz	GSE63648_7pcw_joint	0.00845775	0.0124451	0.00468332	1.47144	0.553732	0.395608	-4.06876e-08	2.61688e-08	-1.55481
2155	GSE63648_8_5pcw	0.00443135	-0.0143746	0.0226042	-3.24384	5.10098	0.398079	-1.04384e-07	2.0724e-07	-0.503686
short_axis_cm_pa	E44_47_Limb_HGEP	0.00437918	0.023185	0.0227195	5.29437	5.18806	0.39999	4.43957e-08	1.87707e-07	0.236516
UKB_460K.lung_FEV1FVCzSMOKE	nchaes_merged_hg19	0.000277295	-0.00149648	0.00212469	-5.3967	7.66222	0.400644	-6.08824e-07	3.60299e-07	-1.68977
ramax_area	E44_47_Limb_HGEP	0.00437918	0.0176521	0.0160304	4.03092	3.66058	0.403476	-1.87041e-08	1.36666e-07	-0.13686
UKB_460K.blood_RED_COUNT	GSE63648_8_5pcw	0.00443135	0.0160081	0.0138624	3.61247	3.12825	0.405093	1.65587e-09	1.3428e-07	0.0123315
UKB_460K.pigment_SUNBURN	E44_47_Limb_HGEP	0.00437918	0.0154733	0.013751	3.53337	3.14008	0.405358	2.5204e-08	3.4043e-08	0.74036
UKB_460K.blood_RBC_DISTRIB_WIDTH	nchaes_merged_hg19	0.000277295	-0.00151269	0.0021736	-5.45515	7.83857	0.406807	-2.99056e-07	2.97748e-07	-1.00439
1443	GSE63648_7pcw_joint	0.00845775	0.0302822	0.0262867	3.5804	3.108	0.408653	1.07348e-07	1.47866e-07	0.725983
UKB_460K.other_MORNINGPERSON	selsweeps_233putativeregions_peyregne	0.00401667	0.00567646	0.00201504	1.41323	0.501669	0.411173	1.51749e-10	9.0524e-09	0.0167634
1995	E44_47_Limb_HGEP	0.00437918	0.0133537	0.0109998	3.04935	2.51183	0.413687	-1.01751e-07	1.74903e-07	-0.581757
UKB_460K.pigment_SUNBURN	EP_combined_human_macaque_prefontal_cortex_hg19	0.00557123	0.0227933	0.0212902	4.09125	3.82145	0.41806	3.80293e-08	4.81585e-08	0.78967
1108	nchaes_merged_hg19	0.000277295	-0.00717556	0.00937548	-25.877	33.8105	0.424056	-1.26191e-06	1.40516e-06	-0.898058
short_axis_cm_root	ALLEUR_NMATCH_sprime_results	0.007363	0.00377905	0.00446725	0.513249	0.606716	0.425334	-1.25286e-08	2.67416e-08	-0.468506
UKB_460K.disease_AID_SURE	GSE63648_8_5pcw	0.00443135	0.0247624	0.026434	5.588	5.96522	0.430875	2.6254e-09	1.14691e-08	0.22891
UKB_460K.blood_EOSINOPHIL_COUNT	E44_47_Limb_HGEP	0.00437918	0.015148	0.0137038	3.4591	3.1293	0.431215	-6.87973e-08	1.00632e-07	-0.683653
PASS_Autism	E44_47_Limb_HGEP	0.00437918	0.0194941	0.0196519	4.45153	4.48756	0.43407	3.48959e-07	4.60021e-07	0.758574
1437	EP_combined_human_macaque_prefontal_cortex_hg19	0.00557123	0.0150068	0.0122144	2.69362	2.1924	0.439054	1.43078e-08	1.21522e-07	0.117738
1474	ALLEUR_NMATCH_sprime_results	0.007363	0.0116036	0.0054804	1.57593	0.744316	0.440344	3.83308e-08	4.37879e-08	0.875375
RVEDV	EP_combined_human_macaque_prefontal_cortex_hg19	0.00557123	-0.00248751	0.0104549	-0.446491	1.87658	0.440467	-9.91784e-08	8.30581e-08	-1.19409
UKB_460K.disease_AID_SURE	GSE63648_12Combinedpcw_ac_me2_Hu_gain	0.00593593	0.0350909	0.0379158	5.91162	6.38751	0.440713	4.35248e-09	1.13847e-08	0.38231
2136	selsweeps_233putativeregions_peyregne	0.00401667	0.0117156	0.0102067	2.91674	2.5411	0.440984	3.19745e-08	4.21865e-08	0.757933
UKB_460K.pigment_SKIN	E44_47_Limb_HGEP	0.00437918	0.0269052	0.0306827	6.14388	7.0065	0.44463	7.0954e-08	9.50659e-08	0.746366
RVEF	EP_combined_human_macaque_prefontal_cortex_hg19	0.00557123	0.0132677	0.00986513	2.38146	1.77073	0.445033	1.54514e-08	7.37792e-08	0.209427
PASS_Ulcerative_Colitis	nchaes_merged_hg19	0.000277295	-0.0057885	0.0080837	-20.8749	29.152	0.452782	-1.03344e-06	1.38012e-06	-0.74881
UKB_460K.disease_DERMATOLOGY	nchaes_merged_hg19	0.000277295	0.00953542	0.0124501	34.3873	44.8984	0.453676	7.74015e-08	9.22479e-08	0.839059
1768	selsweeps_233putativeregions_peyregne	0.00401667	0.00798319	0.00534049	1.98752	1.32958	0.454785	2.49567e-08	7.8787e-08	0.316762
PASS_Rheumatoid_Arthritis	nchaes_merged_hg19	0.000277295	-0.00638693	0.00891387	-23.033	32.1458	0.455697	-7.6302e-07	1.04615e-06	-0.729359
PASS_LDL	ALLEUR_NMATCH_sprime_results	0.007363	0.00263446	0.00633531	0.357797	0.860425	0.458728	-4.21378e-09	1.56144e-08	-0.269866
1474	GSE63648_7pcw_joint	0.00845775	0.0193668	0.0149382	2.28983	1.76621	0.465551	-2.80758e-08	1.13632e-07	-0.247076
3919	GSE63648_12Combinedpcw_ac_me2_Hu_gain	0.00593593	0.0165	0.0145472	2.77969	2.45071	0.466512	-1.09774e-07	1.50974e-07	-0.727103
1904	GSE63648_8_5pcw	0.00443135	-0.00370243	0.0110368	-0.835507	2.49062	0.466641	-2.04745e-07	2.1282e-07	-0.962054
PASS_Anorexia	selsweeps_233putativeregions_peyregne	0.00401667	0.000786209	0.00452921	0.195736	1.1276	0.470056	-3.48393e-08	4.64621e-08	-0.749843
Hip_Width.Calculated_Height	ALLEUR_NMATCH_sprime_results	0.007363	0.013483	0.00854932	1.83119	1.16112	0.472167	3.21569e-08	6.55326e-08	0.490701
UKB_460K.pigment_HAIR	E44_47_Limb_HGEP	0.00437918	0.0184632	0.0202405	4.21613	4.62197	0.472546	6.28247e-08	1.27111e-07	0.49425
rafac	EP_combined_human_macaque_prefontal_cortex_hg19	0.00557123	-0.00719867	0.0184976	-1.29211	3.3202	0.472933	-7.68403e-08	7.41293e-08	-1.03657
2121	ALLEUR_NMATCH_sprime_results	0.007363	0.00254527	0.00669494	0.345684	0.909268	0.473431	-8.45116e-09	4.79394e-08	-0.176288
UKB_460K.disease_HYPOTHYROIDISM_SELF_REP	GSE63648_8_5pcw	0.00443135	-0.00382458	0.0116132	-0.863072	2.62069	0.477907	-3.46756e-08	2.87811e-08	-1.20481
1443	ALLEUR_NMATCH_sprime_results	0.007363	0.00254955	0.00685522	0.346265	0.931037	0.48059	-2.78114e-09	4.12878e-08	-0.0673597
UKB_460K.repro_MENOPAUSE_AGE	GSE63648_8_5pcw	0.00443135	-0.00612687	0.0152969	-1.38262	3.45196	0.486882	-5.84789e-08	6.23348e-08	-0.938141
PASS_AgeFirstBirth	selsweeps_233putativeregions_peyregne	0.00401667	0.00601007	0.00287162	1.49628	0.714926	0.488677	1.34726e-09	7.57917e-09	0.177758
1357	E44_47_Limb_HGEP	0.00437918	-0.00611424	0.0151885	-1.3962	3.46833	0.49079	-2.0191e-07	1.65193e-07	-1.22227
3919	nchaes_merged_hg19	0.000277295	0.00554924	0.00768014	20.012	27.6966	0.491308	3.73302e-07	1.6576e-06	0.225206
RVEF	GSE63648_12Combinedpcw_ac_me2_Hu_gain	0.00593593	-0.00381803	0.0158857	-0.643207	2.6762	0.491993	-7.72623e-08	1.0765e-07	-0.717714
0343	GSE63648_12Combinedpcw_ac_me2_Hu_gain	0.00593593	0.0171663	0.0167481	2.89194	2.82148	0.497288	-1.96635e-07	2.24977e-07	-0.874025
UKB_460K.pigment_SKIN	selsweeps_233putativeregions_peyregne	0.00401667	0.00986336	0.00883238	2.45561	2.19893	0.498201	1.84228e-08	2.86805e-08	0.642344
PASS_NumberChildrenEverBorn	EP_combined_human_macaque_prefontal_cortex_hg19	0.00557123	-0.00411081	0.0142127	-0.737863	2.55109	0.499118	-7.68152e-09	1.00245e-08	-0.766271
1545	GSE63648_7pcw_joint	0.00845775	0.0174685	0.013327	2.06539	1.57572	0.500024	-1.14043e-07	1.19349e-07	-0.955544
UKB_460K.pigment_HAIR	ALLEUR_NMATCH_sprime_results	0.007363	0.0129189	0.00823608	1.75457	1.11858	0.501494	1.56338e-08	3.12034e-08	0.50103
1357	selsweeps_233putativeregions_peyregne	0.00401667	0.00143226	0.00387231	0.35658	0.96406	0.502492	-5.80116e-08	4.41164e-08	-1.31497
UKB_460K.pigment_TANNING	selsweeps_233putativeregions_peyregne	0.00401667	0.0111986	0.0111524	2.78803	2.77654	0.505726	2.09005e-08	3.43866e-08	0.607809
2155	EP_combined_human_macaque_prefontal_cortex_hg19	0.00557123	0.0175215	0.0180269	3.145	3.23571	0.505729	5.50591e-08	1.00325e-07	0.548807
UKB_460K.other_MORNINGPERSON	EP_combined_human_macaque_prefontal_cortex_hg19	0.00557123	0.00305424	0.00379293	0.548216	0.680806	0.507467	-1.01151e-08	1.22545e-08	-0.825418
Arms.Legs	GSE63648_12Combinedpcw_ac_me2_Hu_gain	0.00593593	0.0169233	0.0167009	2.851	2.81353	0.509558	-1.54286e-07	2.09341e-07	-0.73701
rafac	GSE63648_12Combinedpcw_ac_me2_Hu_gain	0.00593593	0.0203107	0.0218751	3.42165	3.68521	0.509736	-4.07673e-09	9.12379e-08	-0.0446824
UKB_460K.other_MORNINGPERSON	nchaes_merged_hg19	0.000277295	0.00242441	0.00327994	8.74306	11.8283	0.513872	-8.6553e-09	2.10327e-07	-0.0411517
Hip_Width.Legs	selsweeps_233putativeregions_peyregne	0.00401667	0.00745717	0.0052973	1.85656	1.31883	0.515136	4.12713e-08	9.19528e-08	0.448832
PASS_AgeFirstBirth	GSE63648_12Combinedpcw_ac_me2_Hu_gain	0.00593593	0.0127524	0.0104342	2.14835	1.75781	0.515626	-1.08131e-08	2.02397e-08	-0.534253
UKB_460K.repro_MENOPAUSE_AGE	nchaes_merged_hg19	0.000277295	0.00374484	0.00535841	13.5049	19.3239	0.516846	1.56104e-07	3.48115e-07	0.448426
2136	GSE63648_7pcw_joint	0.00845775	0.0374109	0.0447471	4.42327	5.29066	0.519266	-2.1789e-08	9.57071e-08	-0.227664
Arms.Calculated_Height	ALLEUR_NMATCH_sprime_results	0.007363	0.0113324	0.00619661	1.5391	0.841587	0.521485	4.98568e-08	6.44319e-08	0.773791
1108	ALLEUR_NMATCH_sprime_results	0.007363	0.0118608	0.00724317	1.61087	0.983726	0.523772	3.58095e-08	4.08629e-08	0.876333
PASS_NumberChildrenEverBorn	selsweeps_233putativeregions_peyregne	0.00401667	0.00708736	0.00484934	1.76449	1.2073	0.525087	1.92705e-09	4.73842e-09	0.406686
UKB_460K.blood_RED_COUNT	GSE63648_12Combinedpcw_ac_me2_Hu_gain	0.00593593	0.0148297	0.0140427	2.49829	2.36572	0.526123	-8.152e-08	9.38555e-08	-0.868569
Tibia.Femur	selsweeps_233putativeregions_peyregne	0.00401667	0.00548762	0.00232942	1.36621	0.579939	0.526143	1.29161e-08	4.73389e-08	0.272843
PASS_Crohns_Disease	nchaes_merged_hg19	0.000277295	-0.00344973	0.00588283	-12.4406	21.2151	0.528271	-8.2803e-07	1.87177e-06	-0.442377
UKB_460K.blood_RED_COUNT	ALLEUR_NMATCH_sprime_results	0.007363	0.00616767	0.00190659	0.837658	0.258942	0.528387	2.33298e-10	1.15825e-08	0.0201423
short_axis_cm_root	EP_combined_human_macaque_prefontal_cortex_hg19	0.00557123	-0.00300373	0.0135449	-0.539151	2.43122	0.52874	-1.38533e-07	1.07238e-07	-1.29182
UKB_460K.mental_NEUROTICISM	EP_combined_human_macaque_prefontal_cortex_hg19	0.00557123	0.0028509	0.00436874	0.511719	0.78416	0.530526	-1.14172e-08	1.52037e-08	-0.750952
PASS_Anorexia	EP_combined_human_macaque_prefontal_cortex_hg19	0.00557123	0.0128988	0.0117313	2.31525	2.10569	0.533239	5.03685e-08	8.92357e-08	0.564443
short_axis_cm_pa	selsweeps_233putativeregions_peyregne	0.00401667	0.00181747	0.00352822	0.452483	0.878394	0.533314	-3.0001e-08	3.32951e-08	-0.901064
Arms.Legs	selsweeps_233putativeregions_peyregne	0.00401667	0.00753266	0.00564589	1.87535	1.40561	0.533976	4.0893e-08	1.01466e-07	0.403023
UKB_460K.pigment_TANNING	GSE63648_7pcw_joint	0.00845775	-0.0129074	0.0345813	-1.5261	4.08871	0.534279	-7.65065e-08	6.88795e-08	-1.11073
UKB_460K.disease_ALLERGY_ECZEMA_DIAGNOSED	ALLEUR_NMATCH_sprime_results	0.007363	0.0103527	0.00486147	1.40604	0.660257	0.53571	9.42112e-09	9.34433e-09	1.00822
Hip_Width.Legs	GSE63648_12Combinedpcw_ac_me2_Hu_gain	0.00593593	0.0156688	0.0158011	2.63966	2.66195	0.538378	-1.92739e-07	1.91798e-07	-1.0049
2121	E44_47_Limb_HGEP	0.00437918	-0.0056489	0.0164025	-1.28995	3.74557	0.540836	-2.33563e-07	2.01342e-07	-1.16003
1391	ALLEUR_NMATCH_sprime_results	0.007363	0.00969897	0.00385806	1.31726	0.52398	0.543132	3.87753e-08	3.85743e-08	1.00521
PASS_Coronary_Artery_Disease	GSE63648_8_5pcw	0.00443135	-0.00976282	0.0239727	-2.20312	5.40979	0.544525	-1.04584e-07	7.00602e-08	-1.49277
1108	E44_47_Limb_HGEP	0.00437918	0.0151574	0.017727	3.46125	4.04802	0.54497	8.63658e-09	1.79977e-07	0.0479871
1474	selsweeps_233putativeregions_peyregne	0.00401667	0.00661632	0.00432414	1.64722	1.07655	0.545397	2.73319e-09	6.29168e-08	0.0434413
UKB_460K.disease_DERMATOLOGY	E44_47_Limb_HGEP	0.00437918	-0.0120981	0.0270161	-2.76264	6.16921	0.546547	-1.41984e-08	1.33661e-08	-1.06227
PASS_Autism	ALLEUR_NMATCH_sprime_results	0.007363	0.0038982	0.00577779	0.529431	0.784707	0.549087	-7.62096e-08	8.41466e-08	-0.905676
1443	EP_combined_human_macaque_prefontal_cortex_hg19	0.00557123	-0.00570577	0.0194421	-1.02415	3.48973	0.551614	-1.53686e-07	1.51115e-07	-1.01701
PASS_Coronary_Artery_Disease	GSE63648_7pcw_joint	0.00845775	-0.00771001	0.0278923	-0.911591	3.29784	0.553039	-5.15242e-08	4.18295e-08	-1.23177
UKB_460K.disease_HI_CHOL_SELF_REP	nchaes_merged_hg19	0.000277295	0.00295723	0.00454735	10.6646	16.3989	0.554424	3.46165e-08	1.43005e-07	0.242064
UKB_460K.body_BMIz	EP_combined_human_macaque_prefontal_cortex_hg19	0.00557123	0.0074212	0.00313769	1.33206	0.563194	0.556174	5.44293e-09	2.71238e-08	0.20067
2155	nchaes_merged_hg19	0.000277295	-0.00558151	0.0100098	-20.1284	36.0979	0.556982	-8.71167e-07	1.12272e-06	-0.775942
Tibia.Femur	ALLEUR_NMATCH_sprime_results	0.007363	0.00974062	0.00406821	1.32292	0.552521	0.557912	1.02085e-08	4.52397e-08	0.225654
UKB_460K.bp_SYSTOLICadjMEDz	selsweeps_233putativeregions_peyregne	0.00401667	0.0047975	0.00133841	1.1944	0.333213	0.559346	-5.50164e-09	1.33057e-08	-0.41348
short_axis_cm_root	nchaes_merged_hg19	0.000277295	0.00397684	0.00634956	14.3416	22.8982	0.5597	2.89118e-07	1.01882e-06	0.283777
UKB_460K.pigment_TANNING	EP_combined_human_macaque_prefontal_cortex_hg19	0.00557123	0.0216983	0.0283297	3.8947	5.085	0.560125	4.08007e-08	7.0513e-08	0.578627
PASS_AgeFirstBirth	EP_combined_human_macaque_prefontal_cortex_hg19	0.00557123	0.010594	0.00861818	1.90156	1.54691	0.56032	8.80678e-09	1.65148e-08	0.533265
PASS_HDL	nchaes_merged_hg19	0.000277295	0.00311564	0.00491186	11.2358	17.7135	0.561257	1.2372e-07	3.80793e-07	0.324901
UKB_460K.disease_T2D	nchaes_merged_hg19	0.000277295	0.00273115	0.00426247	9.84926	15.3716	0.566057	3.82337e-08	1.24324e-07	0.307533
RVEDV	GSE63648_8_5pcw	0.00443135	-0.00228655	0.0117314	-0.515995	2.64736	0.568664	-1.52052e-07	1.20426e-07	-1.26262
Arms.Legs	E44_47_Limb_HGEP	0.00437918	0.0122783	0.014028	2.80379	3.20333	0.570968	-8.37262e-08	2.42719e-07	-0.344951
UKB_460K.body_HEIGHTz	nchaes_merged_hg19	0.000277295	-0.00140696	0.00299355	-5.07386	10.7955	0.574035	-1.28284e-06	1.2562e-06	-1.02121
UKB_460K.disease_AID_SURE	E44_47_Limb_HGEP	0.00437918	-0.0101493	0.0261547	-2.31761	5.97251	0.575501	-1.16636e-08	9.04281e-09	-1.28982
UKB_460K.cov_SMOKING_STATUS	ALLEUR_NMATCH_sprime_results	0.007363	0.00847824	0.00199361	1.15147	0.270761	0.576032	3.8034e-09	4.75582e-09	0.799735
2121	GSE63648_8_5pcw	0.00443135	-0.00394112	0.0150515	-0.889371	3.3966	0.578605	-2.1763e-07	2.08539e-07	-1.04359
short_axis_cm_pa	GSE63648_8_5pcw	0.00443135	0.0125559	0.0147462	2.83341	3.3277	0.579236	-5.35141e-08	1.41775e-07	-0.377458
2136	E44_47_Limb_HGEP	0.00437918	-0.0141697	0.0337961	-3.2357	7.71746	0.580317	-1.46622e-07	1.29956e-07	-1.12825
PASS_Ulcerative_Colitis	GSE63648_8_5pcw	0.00443135	0.0169872	0.0227049	3.83341	5.12369	0.581704	9.26235e-09	2.90164e-07	0.0319211
PASS_bipolar1	GSE63648_8_5pcw	0.00443135	-0.00111343	0.0103367	-0.251262	2.33263	0.589551	-1.05979e-07	1.42524e-07	-0.743586
short_axis_cm_root	GSE63648_7pcw_joint	0.00845775	0.0200644	0.0219719	2.37231	2.59784	0.597315	-3.36033e-08	1.20494e-07	-0.278879
UKB_460K.blood_PLATELET_COUNT	nchaes_merged_hg19	0.000277295	-0.00092671	0.00228313	-3.34196	8.23357	0.599004	-4.1649e-07	4.97524e-07	-0.837125
short_axis_cm_pa	GSE63648_12Combinedpcw_ac_me2_Hu_gain	0.00593593	0.015079	0.0175255	2.5403	2.95244	0.600346	-7.41781e-08	1.27692e-07	-0.580916
UKB_460K.pigment_SUNBURN	selsweeps_233putativeregions_peyregne	0.00401667	0.00769038	0.00717018	1.91462	1.78511	0.60083	5.30939e-09	2.03553e-08	0.260836
ramax_area	GSE63648_8_5pcw	0.00443135	0.0119534	0.0143812	2.69746	3.24532	0.602742	-1.11493e-07	1.33108e-07	-0.83761
1108	selsweeps_233putativeregions_peyregne	0.00401667	0.00183395	0.00416736	0.456586	1.03752	0.603932	-4.0595e-08	4.43919e-08	-0.914468
UKB_460K.blood_WHITE_COUNT	selsweeps_233putativeregions_peyregne	0.00401667	0.00313544	0.00169706	0.780607	0.422505	0.604679	-2.7897e-08	1.67139e-08	-1.66909
UKB_460K.body_BALDING1	GSE63648_8_5pcw	0.00443135	0.0102607	0.0113457	2.31548	2.56033	0.606486	-9.90848e-08	1.12219e-07	-0.882958
1904	GSE63648_12Combinedpcw_ac_me2_Hu_gain	0.00593593	0.0155862	0.0189865	2.62574	3.19857	0.60941	3.08692e-08	2.52296e-07	0.122353
UKB_460K.pigment_SKIN	ALLEUR_NMATCH_sprime_results	0.007363	0.0121119	0.00953828	1.64497	1.29543	0.60958	6.5794e-09	1.52149e-08	0.432432
0805	GSE63648_12Combinedpcw_ac_me2_Hu_gain	0.00593593	0.0134905	0.0150751	2.27269	2.53964	0.61494	-2.36907e-07	1.7732e-07	-1.33604
PASS_LDL	GSE63648_7pcw_joint	0.00845775	-0.00271784	0.0224604	-0.321343	2.65559	0.614988	-6.31817e-08	4.99504e-08	-1.26489
UKB_460K.repro_MENARCHE_AGE	GSE63648_7pcw_joint	0.00845775	0.0113915	0.00594267	1.34687	0.70263	0.620728	-4.03439e-08	3.40058e-08	-1.18638
UKB_460K.repro_MENARCHE_AGE	ALLEUR_NMATCH_sprime_results	0.007363	0.00649983	0.00174452	0.88277	0.236931	0.622503	1.99512e-09	1.04758e-08	0.190451
PASS_Rheumatoid_Arthritis	ALLEUR_NMATCH_sprime_results	0.007363	0.00418587	0.00651726	0.5685	0.885137	0.623452	-1.01002e-08	2.89222e-08	-0.34922
UKB_460K.pigment_HAIR	selsweeps_233putativeregions_peyregne	0.00401667	0.00663274	0.00550816	1.6513	1.37133	0.627999	8.95169e-09	3.63176e-08	0.246483
UKB_460K.disease_ALLERGY_ECZEMA_DIAGNOSED	nchaes_merged_hg19	0.000277295	-0.00142951	0.00350797	-5.15518	12.6507	0.628316	-1.03273e-07	1.80679e-07	-0.571584
PASS_LDL	selsweeps_233putativeregions_peyregne	0.00401667	0.00787492	0.00805681	1.96056	2.00584	0.62923	4.62291e-09	3.51536e-08	0.131506
UKB_460K.body_BMIz	nchaes_merged_hg19	0.000277295	0.00137603	0.00227736	4.96232	8.21277	0.629973	-1.76922e-07	3.81987e-07	-0.463163
PASS_NumberChildrenEverBorn	nchaes_merged_hg19	0.000277295	-0.00413732	0.00920813	-14.9203	33.207	0.630321	-1.0464e-07	1.28395e-07	-0.814985
UKB_460K.disease_DERMATOLOGY	EP_combined_human_macaque_prefontal_cortex_hg19	0.00557123	0.0157201	0.0209958	2.82165	3.76862	0.631479	1.46577e-09	7.86676e-09	0.186324
UKB_460K.disease_ALLERGY_ECZEMA_DIAGNOSED	GSE63648_8_5pcw	0.00443135	0.00855449	0.00866364	1.93045	1.95508	0.634076	-7.32934e-09	3.11862e-08	-0.235019
1904	ALLEUR_NMATCH_sprime_results	0.007363	0.00948325	0.00447613	1.28796	0.607923	0.634375	3.6965e-08	4.07454e-08	0.90722
PASS_DS	GSE63648_7pcw_joint	0.00845775	0.0168129	0.0175896	1.98787	2.0797	0.636519	-6.7728e-09	1.59087e-08	-0.42573
1357	GSE63648_8_5pcw	0.00443135	-0.00289932	0.0154628	-0.654273	3.48942	0.637504	-6.28479e-08	1.92478e-07	-0.32652
0805	ALLEUR_NMATCH_sprime_results	0.007363	0.0101224	0.0058903	1.37476	0.799987	0.637872	1.85195e-08	4.94531e-08	0.374486
1545	E44_47_Limb_HGEP	0.00437918	0.00995077	0.0118922	2.27229	2.71562	0.638038	-1.11439e-07	1.88407e-07	-0.591477
UKB_460K.disease_T2D	ALLEUR_NMATCH_sprime_results	0.007363	0.00898135	0.00346267	1.2198	0.470279	0.63862	4.18476e-09	3.74001e-09	1.11892
PASS_AgeFirstBirth	E44_47_Limb_HGEP	0.00437918	-3.53363e-05	0.00941245	-0.00806916	2.14936	0.639154	-2.98168e-08	2.24503e-08	-1.32813
PASS_LDL	E44_47_Limb_HGEP	0.00437918	-0.00353225	0.016906	-0.8066	3.86054	0.639698	-1.13825e-07	6.74066e-08	-1.68864
UKB_460K.disease_RESPIRATORY_ENT	GSE63648_12Combinedpcw_ac_me2_Hu_gain	0.00593593	0.0115215	0.0121711	1.94097	2.05041	0.646059	-1.24968e-08	2.17116e-08	-0.575583
Legs.Calculated_Height	nchaes_merged_hg19	0.000277295	-0.0021674	0.0053346	-7.81623	19.238	0.646823	-1.58482e-06	1.58971e-06	-0.996925
UKB_460K.body_BMIz	ALLEUR_NMATCH_sprime_results	0.007363	0.00665594	0.00159345	0.903971	0.216414	0.657525	3.79246e-09	1.0284e-08	0.368772
UKB_460K.mental_NEUROTICISM	GSE63648_7pcw_joint	0.00845775	0.00587441	0.0058159	0.694559	0.687642	0.657533	-4.3819e-08	1.53632e-08	-2.8522
UKB_460K.disease_AID_SURE	nchaes_merged_hg19	0.000277295	0.00522512	0.011247	18.8432	40.5597	0.66098	2.15904e-08	6.38924e-08	0.337918
RVEF	selsweeps_233putativeregions_peyregne	0.00401667	0.0060534	0.00472074	1.50707	1.17529	0.66117	2.09155e-08	4.66209e-08	0.448629
3919	EP_combined_human_macaque_prefontal_cortex_hg19	0.00557123	0.000687142	0.0112034	0.123337	2.01094	0.661622	-9.48896e-08	1.18498e-07	-0.800772
UKB_460K.repro_MENOPAUSE_AGE	E44_47_Limb_HGEP	0.00437918	0.0105787	0.0142649	2.41568	3.25743	0.662017	-2.02429e-08	6.01054e-08	-0.33679
PASS_Crohns_Disease	ALLEUR_NMATCH_sprime_results	0.007363	0.00942978	0.00477228	1.2807	0.648144	0.662099	6.66644e-08	5.66039e-08	1.17774
1545	selsweeps_233putativeregions_peyregne	0.00401667	0.00556729	0.00353819	1.38605	0.880877	0.66235	-3.52421e-09	5.95656e-08	-0.0591652
UKB_460K.blood_RED_COUNT	selsweeps_233putativeregions_peyregne	0.00401667	0.00303674	0.0022445	0.756034	0.558797	0.662489	-3.13408e-08	2.41887e-08	-1.29568
UKB_460K.blood_EOSINOPHIL_COUNT	selsweeps_233putativeregions_peyregne	0.00401667	0.00331618	0.00160486	0.825605	0.39955	0.664005	-2.94162e-08	1.7264e-08	-1.70391
PASS_Rheumatoid_Arthritis	GSE63648_12Combinedpcw_ac_me2_Hu_gain	0.00593593	-0.00489632	0.0247981	-0.824861	4.17763	0.666395	-2.22004e-07	1.50852e-07	-1.47166
UKB_460K.pigment_TANNING	ALLEUR_NMATCH_sprime_results	0.007363	0.0113011	0.00953192	1.53485	1.29457	0.666874	3.87869e-09	1.60636e-08	0.241458
UKB_460K.bmd_HEEL_TSCOREz	EP_combined_human_macaque_prefontal_cortex_hg19	0.00557123	0.00845915	0.00675908	1.51836	1.21321	0.667646	-6.76966e-08	7.31073e-08	-0.925989
UKB_460K.lung_FEV1FVCzSMOKE	ALLEUR_NMATCH_sprime_results	0.007363	0.00839997	0.00246373	1.14084	0.334609	0.673549	5.98212e-09	1.54799e-08	0.386444
1474	GSE63648_8_5pcw	0.00443135	0.00946026	0.0119441	2.13485	2.69535	0.674133	7.88406e-08	1.85857e-07	0.4242
UKB_460K.disease_HYPOTHYROIDISM_SELF_REP	ALLEUR_NMATCH_sprime_results	0.007363	0.00615597	0.00288211	0.836069	0.391432	0.676259	1.88513e-09	3.94749e-09	0.477553
PASS_Ulcerative_Colitis	GSE63648_12Combinedpcw_ac_me2_Hu_gain	0.00593593	-0.00350078	0.0225963	-0.589761	3.80669	0.676304	-3.01526e-07	2.21319e-07	-1.36241
short_axis_cm_pa	nchaes_merged_hg19	0.000277295	0.00428952	0.00962974	15.4692	34.7274	0.677042	2.15727e-07	1.28019e-06	0.168512
UKB_460K.body_HEIGHTz	ALLEUR_NMATCH_sprime_results	0.007363	0.00660911	0.00182364	0.897611	0.247677	0.678926	2.94732e-09	2.86408e-08	0.102906
UKB_460K.repro_MENARCHE_AGE	selsweeps_233putativeregions_peyregne	0.00401667	0.00489712	0.00213574	1.2192	0.531719	0.679967	-1.09321e-08	2.30469e-08	-0.474341
UKB_460K.disease_HYPOTHYROIDISM_SELF_REP	EP_combined_human_macaque_prefontal_cortex_hg19	0.00557123	0.0144557	0.0218635	2.5947	3.92435	0.681598	7.02427e-09	3.60407e-08	0.194898
UKB_460K.disease_AID_SURE	GSE63648_7pcw_joint	0.00845775	0.0212719	0.0311165	2.51508	3.67905	0.682508	-2.19547e-09	6.43073e-09	-0.341403
UKB_460K.blood_WHITE_COUNT	EP_combined_human_macaque_prefontal_cortex_hg19	0.00557123	0.00793177	0.00578734	1.4237	1.03879	0.683095	-2.56885e-08	3.99197e-08	-0.643504
UKB_460K.repro_MENARCHE_AGE	EP_combined_human_macaque_prefontal_cortex_hg19	0.00557123	0.00823428	0.00657076	1.478	1.17941	0.685152	1.59133e-08	5.11379e-08	0.311185
Arms.Calculated_Height	nchaes_merged_hg19	0.000277295	-0.002545	0.00702831	-9.17795	25.346	0.685296	-1.96324e-06	1.7018e-06	-1.15362
UKB_460K.pigment_SUNBURN	GSE63648_7pcw_joint	0.00845775	-0.00149452	0.025068	-0.176705	2.96391	0.686728	-4.24239e-08	3.20732e-08	-1.32272
Hip_Width.Calculated_Height	GSE63648_12Combinedpcw_ac_me2_Hu_gain	0.00593593	0.0126759	0.0167287	2.13545	2.81822	0.68691	-2.18673e-07	1.83996e-07	-1.18846
UKB_460K.blood_EOSINOPHIL_COUNT	GSE63648_12Combinedpcw_ac_me2_Hu_gain	0.00593593	0.00133985	0.0115015	0.225719	1.9376	0.689178	-9.85162e-08	5.67156e-08	-1.73702
1391	GSE63648_12Combinedpcw_ac_me2_Hu_gain	0.00593593	0.0117595	0.0145981	1.98107	2.45928	0.689212	-5.67219e-08	2.02287e-07	-0.280403
UKB_460K.blood_EOSINOPHIL_COUNT	EP_combined_human_macaque_prefontal_cortex_hg19	0.00557123	0.002611	0.00752194	0.468657	1.35014	0.69353	-5.79247e-08	5.42261e-08	-1.06821
rafac	ALLEUR_NMATCH_sprime_results	0.007363	0.00492459	0.00618893	0.66883	0.840544	0.693643	-5.06458e-09	2.01541e-08	-0.251293
2136	nchaes_merged_hg19	0.000277295	-0.00701532	0.0184534	-25.2991	66.5479	0.693888	-4.66532e-07	1.12621e-06	-0.414248
UKB_460K.disease_HYPOTHYROIDISM_SELF_REP	GSE63648_12Combinedpcw_ac_me2_Hu_gain	0.00593593	0.0246638	0.0482338	4.155	8.12574	0.69507	3.28172e-08	7.7872e-08	0.421425
PASS_Schizophrenia	GSE63648_8_5pcw	0.00443135	0.00948472	0.0129555	2.14037	2.92359	0.695941	6.90471e-08	2.18022e-07	0.316698
RVEF	GSE63648_7pcw_joint	0.00845775	0.0146496	0.0165263	1.73209	1.95398	0.697792	-3.83276e-09	8.11604e-08	-0.0472245
3919	ALLEUR_NMATCH_sprime_results	0.007363	0.00919719	0.00474246	1.24911	0.644093	0.698067	1.09319e-08	3.75286e-08	0.291296
2155	GSE63648_12Combinedpcw_ac_me2_Hu_gain	0.00593593	-0.00909699	0.0416918	-1.53253	7.02363	0.69813	-6.76537e-08	2.4459e-07	-0.276601
2155	selsweeps_233putativeregions_peyregne	0.00401667	0.00671622	0.00699449	1.67209	1.74137	0.698434	1.40403e-08	5.40584e-08	0.259724
UKB_460K.bp_SYSTOLICadjMEDz	ALLEUR_NMATCH_sprime_results	0.007363	0.00669099	0.001738	0.908732	0.236045	0.69883	3.05798e-10	9.42672e-09	0.0324395
0343	ALLEUR_NMATCH_sprime_results	0.007363	0.00883835	0.00384792	1.20037	0.522603	0.700002	2.42253e-08	3.78375e-08	0.640245
PASS_Crohns_Disease	GSE63648_8_5pcw	0.00443135	0.0109103	0.0167798	2.46207	3.78662	0.70075	-6.60347e-08	3.61405e-07	-0.182716
UKB_460K.disease_RESPIRATORY_ENT	nchaes_merged_hg19	0.000277295	0.00280913	0.00667312	10.1305	24.065	0.702025	4.7226e-08	2.38556e-07	0.197966
UKB_460K.pigment_TANNING	GSE63648_12Combinedpcw_ac_me2_Hu_gain	0.00593593	-0.00777481	0.0365637	-1.30979	6.15973	0.709042	-7.04931e-08	1.05167e-07	-0.670299
UKB_460K.repro_MENOPAUSE_AGE	GSE63648_12Combinedpcw_ac_me2_Hu_gain	0.00593593	0.0130338	0.0190576	2.19575	3.21056	0.710197	3.51805e-08	5.70736e-08	0.616407
UKB_460K.cov_SMOKING_STATUS	E44_47_Limb_HGEP	0.00437918	0.0063146	0.00521139	1.44196	1.19004	0.710279	-2.12424e-08	2.00426e-08	-1.05986
1437	GSE63648_12Combinedpcw_ac_me2_Hu_gain	0.00593593	-7.65495e-05	0.0167448	-0.012896	2.82092	0.715838	-3.04116e-07	1.96031e-07	-1.55137
UKB_460K.disease_HI_CHOL_SELF_REP	GSE63648_7pcw_joint	0.00845775	0.0144475	0.0166443	1.7082	1.96794	0.716628	-1.09965e-08	1.62804e-08	-0.67544
UKB_460K.disease_ALLERGY_ECZEMA_DIAGNOSED	GSE63648_12Combinedpcw_ac_me2_Hu_gain	0.00593593	0.00892608	0.00833325	1.50374	1.40387	0.718384	-1.23903e-08	2.06013e-08	-0.601435
UKB_460K.cov_SMOKING_STATUS	selsweeps_233putativeregions_peyregne	0.00401667	0.00350982	0.00141987	0.873812	0.353495	0.721144	-8.35017e-09	6.12968e-09	-1.36225
PASS_LDL	EP_combined_human_macaque_prefontal_cortex_hg19	0.00557123	-0.000160263	0.0161156	-0.0287662	2.89264	0.722164	-3.21209e-08	5.05584e-08	-0.635323
UKB_460K.body_BALDING1	GSE63648_12Combinedpcw_ac_me2_Hu_gain	0.00593593	0.0104301	0.0127491	1.75712	2.14778	0.723097	-6.91653e-08	8.05727e-08	-0.858421
UKB_460K.blood_RED_COUNT	EP_combined_human_macaque_prefontal_cortex_hg19	0.00557123	0.00790501	0.00668675	1.4189	1.20023	0.726155	-4.07679e-08	5.75438e-08	-0.708468
UKB_460K.disease_HI_CHOL_SELF_REP	E44_47_Limb_HGEP	0.00437918	0.00963079	0.0153642	2.19922	3.50847	0.730784	-3.11734e-08	3.19913e-08	-0.974433
0805	nchaes_merged_hg19	0.000277295	-0.00238595	0.00786324	-8.60436	28.357	0.732549	-1.6026e-06	1.8565e-06	-0.863235
UKB_460K.disease_HYPOTHYROIDISM_SELF_REP	GSE63648_7pcw_joint	0.00845775	0.00307701	0.0159793	0.363809	1.8893	0.736366	-1.78107e-08	2.43193e-08	-0.73237
UKB_460K.disease_ALLERGY_ECZEMA_DIAGNOSED	EP_combined_human_macaque_prefontal_cortex_hg19	0.00557123	0.00852433	0.00885724	1.53006	1.58982	0.736917	-4.0341e-09	2.33924e-08	-0.172454
UKB_460K.repro_MENARCHE_AGE	E44_47_Limb_HGEP	0.00437918	0.0026841	0.00505998	0.612924	1.15546	0.737919	-9.38999e-08	5.09122e-08	-1.84435
1391	GSE63648_7pcw_joint	0.00845775	0.0152586	0.0205065	1.8041	2.42459	0.738889	-8.55165e-08	1.90173e-07	-0.449676
RVEDV	ALLEUR_NMATCH_sprime_results	0.007363	0.00572269	0.00492855	0.777223	0.669368	0.739307	-3.71751e-09	2.89901e-08	-0.128234
PASS_HDL	GSE63648_12Combinedpcw_ac_me2_Hu_gain	0.00593593	0.0137213	0.0236082	2.31157	3.97717	0.739637	1.67666e-08	9.87144e-08	0.16985
PASS_NumberChildrenEverBorn	GSE63648_8_5pcw	0.00443135	0.00928107	0.0146616	2.09441	3.3086	0.741275	3.83884e-09	1.46405e-08	0.262208
Hip_Width.Calculated_Height	nchaes_merged_hg19	0.000277295	0.0029483	0.00816959	10.6324	29.4617	0.742906	-6.11354e-07	1.73013e-06	-0.353357
UKB_460K.pigment_HAIR	GSE63648_8_5pcw	0.00443135	-0.00127099	0.0170329	-0.286817	3.84373	0.742959	-6.50379e-08	9.29938e-08	-0.699379
PASS_Schizophrenia	ALLEUR_NMATCH_sprime_results	0.007363	0.00644644	0.00284432	0.875518	0.386299	0.747378	-1.44137e-09	3.1245e-08	-0.0461313
Hip_Width.Calculated_Height	EP_combined_human_macaque_prefontal_cortex_hg19	0.00557123	0.00971111	0.0130006	1.74308	2.33353	0.749864	-4.51515e-08	1.34279e-07	-0.336252
PASS_NumberChildrenEverBorn	GSE63648_12Combinedpcw_ac_me2_Hu_gain	0.00593593	0.0125363	0.0209933	2.11193	3.53665	0.753467	-1.21044e-09	1.54397e-08	-0.0783977
Hip_Width.Calculated_Height	selsweeps_233putativeregions_peyregne	0.00401667	0.00538105	0.00436485	1.33968	1.08668	0.754703	1.29026e-10	6.30116e-08	0.00204765
1545	nchaes_merged_hg19	0.000277295	0.00181184	0.0049164	6.53398	17.7298	0.755652	1.50422e-07	1.19003e-06	0.126402
2121	EP_combined_human_macaque_prefontal_cortex_hg19	0.00557123	0.00117199	0.0142065	0.210365	2.54997	0.757004	-1.32533e-07	1.35552e-07	-0.977723
PASS_DS	nchaes_merged_hg19	0.000277295	0.00355273	0.0107029	12.8121	38.5974	0.758777	6.0333e-08	2.79534e-07	0.215834
short_axis_cm_root	GSE63648_12Combinedpcw_ac_me2_Hu_gain	0.00593593	0.000874902	0.0165372	0.147391	2.78594	0.759098	-1.42182e-07	1.39152e-07	-1.02178
PASS_Anorexia	GSE63648_7pcw_joint	0.00845775	0.00289654	0.0184572	0.342472	2.18229	0.761624	-7.95776e-08	9.9179e-08	-0.802363
Arms.Legs	nchaes_merged_hg19	0.000277295	0.00268453	0.00800388	9.68114	28.8641	0.762802	-9.89768e-07	1.92842e-06	-0.513252
Tibia.Femur	GSE63648_8_5pcw	0.00443135	0.00770289	0.0112721	1.73827	2.54371	0.771836	-1.16646e-07	2.22327e-07	-0.524661
1108	EP_combined_human_macaque_prefontal_cortex_hg19	0.00557123	0.00956155	0.013833	1.71624	2.48293	0.773583	-1.73511e-08	1.0108e-07	-0.171657
UKB_460K.disease_HI_CHOL_SELF_REP	selsweeps_233putativeregions_peyregne	0.00401667	0.00531451	0.00453855	1.32311	1.12993	0.77438	-1.92521e-09	9.88839e-09	-0.194694
1768	GSE63648_8_5pcw	0.00443135	0.00801999	0.0126153	1.80983	2.84684	0.775488	5.45169e-09	2.11015e-07	0.0258355
UKB_460K.blood_EOSINOPHIL_COUNT	nchaes_merged_hg19	0.000277295	0.00166294	0.004962	5.997	17.8943	0.779796	1.54512e-07	6.87825e-07	0.224639
PASS_DS	E44_47_Limb_HGEP	0.00437918	-0.000398641	0.0173939	-0.091031	3.97196	0.783745	-2.20427e-08	2.87775e-08	-0.76597
Arms.Legs	ALLEUR_NMATCH_sprime_results	0.007363	0.00906867	0.00622991	1.23165	0.846111	0.783914	2.0842e-08	6.48287e-08	0.321493
UKB_460K.bmd_HEEL_TSCOREz	selsweeps_233putativeregions_peyregne	0.00401667	0.00304655	0.00356527	0.758478	0.887618	0.786026	-3.50185e-08	5.28892e-08	-0.662111
UKB_460K.lung_FVCzSMOKE	EP_combined_human_macaque_prefontal_cortex_hg19	0.00557123	0.00679344	0.00451282	1.21938	0.810022	0.786572	-3.18251e-08	3.15162e-08	-1.0098
UKB_460K.pigment_TANNING	E44_47_Limb_HGEP	0.00437918	0.011301	0.0268186	2.58063	6.12412	0.786667	2.49054e-08	7.46371e-08	0.333686
UKB_460K.repro_MENOPAUSE_AGE	GSE63648_7pcw_joint	0.00845775	0.00406355	0.0165005	0.480453	1.95093	0.790058	2.78249e-11	3.67678e-08	0.000756774
UKB_460K.cov_SMOKING_STATUS	GSE63648_7pcw_joint	0.00845775	0.00716235	0.00493446	0.846839	0.583425	0.792853	-3.13261e-08	1.15263e-08	-2.71778
ramax_area	EP_combined_human_macaque_prefontal_cortex_hg19	0.00557123	0.00207652	0.0133785	0.372723	2.40135	0.794318	-6.89326e-08	8.96522e-08	-0.768889
1768	ALLEUR_NMATCH_sprime_results	0.007363	0.00863826	0.00515601	1.1732	0.70026	0.804461	2.32191e-08	4.17676e-08	0.555912
UKB_460K.repro_MENOPAUSE_AGE	EP_combined_human_macaque_prefontal_cortex_hg19	0.00557123	0.00203971	0.0145074	0.366114	2.60398	0.808122	-1.63092e-08	4.63231e-08	-0.352076
UKB_460K.disease_RESPIRATORY_ENT	EP_combined_human_macaque_prefontal_cortex_hg19	0.00557123	0.00383143	0.00735441	0.687717	1.32007	0.812543	-1.19937e-08	1.39531e-08	-0.859571
Tibia.Femur	GSE63648_12Combinedpcw_ac_me2_Hu_gain	0.00593593	0.00302841	0.0123409	0.510182	2.07901	0.813748	-2.67898e-07	1.82721e-07	-1.46616
1768	GSE63648_7pcw_joint	0.00845775	0.00531499	0.0134415	0.628416	1.58926	0.815387	-1.54475e-07	1.09826e-07	-1.40654
UKB_460K.blood_RBC_DISTRIB_WIDTH	ALLEUR_NMATCH_sprime_results	0.007363	0.00675244	0.0026538	0.917077	0.360424	0.818265	6.65087e-09	1.35169e-08	0.492043
UKB_460K.blood_RBC_DISTRIB_WIDTH	E44_47_Limb_HGEP	0.00437918	0.00197522	0.0105018	0.451048	2.39813	0.818929	-1.78189e-07	8.29098e-08	-2.14919
PASS_Schizophrenia	E44_47_Limb_HGEP	0.00437918	0.00263991	0.00779656	0.602831	1.78037	0.823156	-9.94588e-08	1.48938e-07	-0.667785
short_axis_cm_root	GSE63648_8_5pcw	0.00443135	0.00142866	0.0135615	0.322399	3.06034	0.825294	-9.698e-08	1.57365e-07	-0.616274
PASS_Autism	nchaes_merged_hg19	0.000277295	-0.00175431	0.00925345	-6.3265	33.3704	0.827081	-1.25131e-06	3.57969e-06	-0.349557
PASS_Autism	GSE63648_12Combinedpcw_ac_me2_Hu_gain	0.00593593	0.0108124	0.0227926	1.82151	3.83978	0.83109	7.36951e-08	4.69636e-07	0.15692
UKB_460K.body_WHRadjBMIz	ALLEUR_NMATCH_sprime_results	0.007363	0.00779045	0.00204095	1.05805	0.277189	0.833681	3.57473e-09	8.37653e-09	0.426755
UKB_460K.body_BMIz	E44_47_Limb_HGEP	0.00437918	0.00352621	0.00407461	0.805222	0.93045	0.834283	-7.83058e-08	4.29853e-08	-1.82169
Legs.Calculated_Height	ALLEUR_NMATCH_sprime_results	0.007363	0.00658955	0.00373701	0.894955	0.50754	0.836193	-8.31871e-09	4.32051e-08	-0.19254
PASS_LDL	GSE63648_12Combinedpcw_ac_me2_Hu_gain	0.00593593	0.0109743	0.0250035	1.8488	4.21224	0.839521	-3.39864e-08	8.94246e-08	-0.380056
1904	selsweeps_233putativeregions_peyregne	0.00401667	0.00341381	0.00302765	0.84991	0.753772	0.84285	-5.30319e-08	5.1195e-08	-1.03588
PASS_AgeFirstBirth	nchaes_merged_hg19	0.000277295	-0.000797118	0.00546833	-2.87462	19.7203	0.844488	-1.31704e-07	2.07497e-07	-0.634725
1443	nchaes_merged_hg19	0.000277295	-0.00120333	0.00786437	-4.33952	28.361	0.850577	-2.61001e-07	1.25169e-06	-0.208519
UKB_460K.pigment_SUNBURN	GSE63648_12Combinedpcw_ac_me2_Hu_gain	0.00593593	0.00110551	0.0262433	0.186241	4.4211	0.851778	-4.30194e-08	5.31534e-08	-0.809345
1357	ALLEUR_NMATCH_sprime_results	0.007363	0.0082694	0.0049337	1.1231	0.670066	0.853691	1.57531e-08	3.06179e-08	0.514506
PASS_Ulcerative_Colitis	ALLEUR_NMATCH_sprime_results	0.007363	0.00641294	0.00522959	0.870968	0.710253	0.85605	1.21414e-08	3.54251e-08	0.342735
Hip_Width.Legs	nchaes_merged_hg19	0.000277295	0.00129945	0.00572084	4.68615	20.6309	0.858291	-8.42201e-07	1.47328e-06	-0.571652
PASS_Coronary_Artery_Disease	selsweeps_233putativeregions_peyregne	0.00401667	0.00543456	0.0082915	1.353	2.06427	0.863859	-7.14157e-10	2.67527e-08	-0.0266948
UKB_460K.pigment_HAIR	nchaes_merged_hg19	0.000277295	0.0011449	0.00515673	4.12881	18.5966	0.864092	-1.03748e-07	4.66275e-07	-0.222505
1391	E44_47_Limb_HGEP	0.00437918	0.00673692	0.0139255	1.5384	3.17992	0.86524	-2.27483e-07	2.14832e-07	-1.05889
Hip_Width.Legs	ALLEUR_NMATCH_sprime_results	0.007363	0.00645588	0.00552429	0.876801	0.750277	0.86934	-2.38468e-08	5.21159e-08	-0.457574
Arms.Calculated_Height	EP_combined_human_macaque_prefontal_cortex_hg19	0.00557123	0.0040234	0.00961389	0.722174	1.72563	0.872264	-1.18645e-07	1.27072e-07	-0.933687
PASS_Anorexia	nchaes_merged_hg19	0.000277295	0.0014992	0.00757825	5.40651	27.3292	0.872289	2.7913e-08	1.15961e-06	0.0240711
2155	E44_47_Limb_HGEP	0.00437918	0.00904281	0.0305697	2.06495	6.9807	0.875743	2.96013e-08	2.15301e-07	0.137488
UKB_460K.disease_HYPOTHYROIDISM_SELF_REP	E44_47_Limb_HGEP	0.00437918	0.00638442	0.0132645	1.4579	3.02898	0.879066	-1.77139e-08	3.04097e-08	-0.582509
PASS_Ulcerative_Colitis	selsweeps_233putativeregions_peyregne	0.00401667	0.0046129	0.00403948	1.14844	1.00568	0.882724	-3.66231e-09	5.03894e-08	-0.0726801
UKB_460K.pigment_SKIN	GSE63648_12Combinedpcw_ac_me2_Hu_gain	0.00593593	0.0126497	0.0468317	2.13105	7.88954	0.884347	-1.11342e-08	1.27587e-07	-0.0872679
PASS_Autism	GSE63648_8_5pcw	0.00443135	0.00176455	0.0184802	0.398197	4.17033	0.884995	-5.96054e-08	5.43743e-07	-0.109621
2121	nchaes_merged_hg19	0.000277295	-0.000518941	0.00560668	-1.87144	20.2192	0.887066	-3.99943e-07	1.09342e-06	-0.365771
1443	selsweeps_233putativeregions_peyregne	0.00401667	0.00285346	0.00897391	0.710405	2.23417	0.893447	-3.66709e-08	9.54879e-08	-0.384038
PASS_HDL	GSE63648_8_5pcw	0.00443135	0.00251975	0.0143651	0.568618	3.24169	0.894196	-1.47441e-08	7.95543e-08	-0.185333
1768	GSE63648_12Combinedpcw_ac_me2_Hu_gain	0.00593593	0.00779809	0.0142893	1.31371	2.40725	0.895865	-1.21474e-07	1.70638e-07	-0.71188
PASS_bipolar1	E44_47_Limb_HGEP	0.00437918	0.00620511	0.0142381	1.41696	3.25132	0.89829	-9.9305e-08	1.66923e-07	-0.594914
2121	selsweeps_233putativeregions_peyregne	0.00401667	0.00442138	0.00330626	1.10076	0.823134	0.902281	-1.25003e-08	4.47229e-08	-0.279507
1437	ALLEUR_NMATCH_sprime_results	0.007363	0.00679829	0.00459057	0.923305	0.623464	0.902319	2.54839e-09	3.62829e-08	0.0702366
UKB_460K.disease_T2D	E44_47_Limb_HGEP	0.00437918	0.00287826	0.0122749	0.65726	2.803	0.903147	-2.47836e-08	2.23567e-08	-1.10855
UKB_460K.other_MORNINGPERSON	GSE63648_7pcw_joint	0.00845775	0.00766461	0.00666883	0.906223	0.788487	0.905049	-2.14413e-08	1.5083e-08	-1.42156
UKB_460K.pigment_HAIR	EP_combined_human_macaque_prefontal_cortex_hg19	0.00557123	0.00340939	0.0191702	0.611964	3.44092	0.909102	-2.2269e-08	9.96892e-08	-0.223384
1108	GSE63648_12Combinedpcw_ac_me2_Hu_gain	0.00593593	0.00809014	0.0197419	1.36291	3.32584	0.913172	-6.29348e-09	1.58904e-07	-0.0396056
0343	EP_combined_human_macaque_prefontal_cortex_hg19	0.00557123	0.00709	0.0147461	1.27261	2.64683	0.917858	-6.49516e-08	1.88529e-07	-0.344518
1391	GSE63648_8_5pcw	0.00443135	0.00598105	0.0153472	1.34971	3.46333	0.919641	-8.05188e-08	2.8753e-07	-0.280036
UKB_460K.mental_NEUROTICISM	ALLEUR_NMATCH_sprime_results	0.007363	0.00757362	0.00213204	1.02861	0.289561	0.921427	2.49702e-10	5.55808e-09	0.0449259
1443	GSE63648_12Combinedpcw_ac_me2_Hu_gain	0.00593593	0.00767848	0.0202646	1.29356	3.41389	0.931561	2.76416e-08	1.89303e-07	0.146017
1357	EP_combined_human_macaque_prefontal_cortex_hg19	0.00557123	0.00429251	0.015404	0.770478	2.76492	0.933298	-5.22208e-08	1.27158e-07	-0.410676
UKB_460K.disease_RESPIRATORY_ENT	E44_47_Limb_HGEP	0.00437918	0.00372586	0.00823519	0.850813	1.88053	0.936368	-3.898e-08	1.86283e-08	-2.09252
Arms.Legs	EP_combined_human_macaque_prefontal_cortex_hg19	0.00557123	0.00632431	0.0108972	1.13517	1.95598	0.944951	-6.26376e-08	1.46752e-07	-0.426826
UKB_460K.disease_T2D	selsweeps_233putativeregions_peyregne	0.00401667	0.00388291	0.0019377	0.966699	0.482414	0.945119	-3.71704e-09	3.94321e-09	-0.942642
1904	nchaes_merged_hg19	0.000277295	-5.11761e-05	0.00479768	-0.184555	17.3017	0.94542	-2.19422e-07	1.13926e-06	-0.192601
UKB_460K.body_BMIz	selsweeps_233putativeregions_peyregne	0.00401667	0.00393301	0.00127778	0.979173	0.31812	0.947803	-1.86242e-08	1.47926e-08	-1.25902
PASS_Crohns_Disease	GSE63648_12Combinedpcw_ac_me2_Hu_gain	0.00593593	0.0072242	0.0221171	1.21703	3.72597	0.95371	-2.60424e-07	3.66185e-07	-0.71118
UKB_460K.disease_ALLERGY_ECZEMA_DIAGNOSED	E44_47_Limb_HGEP	0.00437918	0.0048553	0.00829735	1.10872	1.89472	0.95412	-3.66082e-08	2.71377e-08	-1.34898
1995	selsweeps_233putativeregions_peyregne	0.00401667	0.00423492	0.00378956	1.05434	0.94346	0.954163	-2.82717e-08	6.34526e-08	-0.445556
rafac	selsweeps_233putativeregions_peyregne	0.00401667	0.00370675	0.00552999	0.922841	1.37676	0.955324	-8.7871e-09	3.26434e-08	-0.269185
2136	EP_combined_human_macaque_prefontal_cortex_hg19	0.00557123	0.00736956	0.0324944	1.32279	5.83253	0.955788	-3.20348e-08	9.85606e-08	-0.325027
RVEDV	GSE63648_12Combinedpcw_ac_me2_Hu_gain	0.00593593	0.00515173	0.0146749	0.867889	2.47222	0.957482	-5.6906e-08	1.11698e-07	-0.509463
UKB_460K.disease_RESPIRATORY_ENT	ALLEUR_NMATCH_sprime_results	0.007363	0.00753877	0.00332686	1.02387	0.451835	0.957688	3.06794e-09	4.47667e-09	0.685318
PASS_NumberChildrenEverBorn	ALLEUR_NMATCH_sprime_results	0.007363	0.00705239	0.00595532	0.957815	0.808818	0.958426	-1.01703e-12	3.26637e-09	-0.000311363
UKB_460K.body_BALDING1	nchaes_merged_hg19	0.000277295	0.000620407	0.0067028	2.23735	24.1721	0.958944	-6.47649e-07	8.86668e-07	-0.73043
UKB_460K.other_MORNINGPERSON	E44_47_Limb_HGEP	0.00437918	0.00463554	0.00550772	1.05854	1.25771	0.962879	-2.57802e-08	2.27942e-08	-1.131
PASS_NumberChildrenEverBorn	E44_47_Limb_HGEP	0.00437918	0.00521033	0.018581	1.1898	4.24304	0.964299	-6.09269e-09	1.67024e-08	-0.36478
0343	nchaes_merged_hg19	0.000277295	-4.05914e-05	0.00742459	-0.146383	26.775	0.965644	-6.72242e-07	1.8599e-06	-0.36144
UKB_460K.blood_WHITE_COUNT	GSE63648_8_5pcw	0.00443135	0.00468737	0.00598306	1.05777	1.35017	0.965863	-1.42367e-08	6.12184e-08	-0.232556
UKB_460K.disease_DERMATOLOGY	ALLEUR_NMATCH_sprime_results	0.007363	0.00774052	0.00898903	1.05127	1.22084	0.966542	7.66348e-10	2.58203e-09	0.296801
1437	nchaes_merged_hg19	0.000277295	3.9624e-05	0.00657686	0.142895	23.7179	0.971107	2.27527e-08	1.34139e-06	0.016962
UKB_460K.body_BALDING1	EP_combined_human_macaque_prefontal_cortex_hg19	0.00557123	0.00525739	0.009208	0.943668	1.65278	0.972727	-4.73412e-08	6.14982e-08	-0.769799
UKB_460K.bp_SYSTOLICadjMEDz	nchaes_merged_hg19	0.000277295	0.00020237	0.00238835	0.729801	8.61303	0.974973	-3.43186e-07	3.26976e-07	-1.04958
short_axis_cm_pa	ALLEUR_NMATCH_sprime_results	0.007363	0.0072193	0.00470802	0.980483	0.639416	0.975642	1.31446e-08	2.52208e-08	0.521182
PASS_Rheumatoid_Arthritis	selsweeps_233putativeregions_peyregne	0.00401667	0.00413619	0.00467348	1.02976	1.16352	0.979566	-2.19766e-08	3.75999e-08	-0.584484
rafac	GSE63648_8_5pcw	0.00443135	0.00400836	0.0172203	0.904546	3.88602	0.980438	-1.35772e-07	9.78821e-08	-1.3871
PASS_HDL	GSE63648_7pcw_joint	0.00845775	0.00894977	0.0205717	1.05817	2.43229	0.980905	-2.79911e-08	5.68355e-08	-0.492493
Tibia.Femur	EP_combined_human_macaque_prefontal_cortex_hg19	0.00557123	0.00538699	0.00934114	0.96693	1.67667	0.984275	-9.86072e-08	1.37436e-07	-0.717477
UKB_460K.disease_DERMATOLOGY	selsweeps_233putativeregions_peyregne	0.00401667	0.00392456	0.00633157	0.977068	1.57632	0.98841	-9.5132e-10	3.31159e-09	-0.28727
UKB_460K.disease_DERMATOLOGY	GSE63648_7pcw_joint	0.00845775	0.00886544	0.0297875	1.0482	3.52192	0.989001	3.49042e-09	8.30489e-09	0.420285
UKB_460K.blood_EOSINOPHIL_COUNT	GSE63648_8_5pcw	0.00443135	0.00431125	0.01149	0.972897	2.59288	0.991671	-4.55092e-08	8.57312e-08	-0.530836
UKB_460K.pigment_SKIN	GSE63648_7pcw_joint	0.00845775	0.00819394	0.0360665	0.968808	4.26432	0.993963	-3.7521e-08	6.38587e-08	-0.587563
