# Supplementary material for: The trait-specific timing of accelerated genomic change in the human lineage
Source: Cell Genom. 2025 Jan 8;5(1):100740. doi: 10.1016/j.xgen.2024.100740 (PMC11770217; doi:10.1016/j.xgen.2024.100740)
Supplement: Table S22. S-LDSC Brain Chromatin Overlap Results, related to Figure 5 [file mmc23.xlsx]

## Sheet: S-LDSC Brain Chromatin Overlap
Table S22 - S-LDSC Brain Chromatin Overlap Results, related to Figure 5
Phenotype	Annotation	region_overlap	Prop._SNPs	Prop._h2	Prop._h2_std_error	Enrichment	Enrichment_std_error	Enrichment_p	Coefficient	Coefficient_std_error	Coefficient_z-score
PASS_Autism	selsweeps	adult_brain_chromatin_overlap	0.00385395	0.0224324	0.00648437	5.82063	1.68253	0.00107426	5.04301e-07	1.51269e-07	3.33381
PASS_Autism	selsweeps	fetal_brain_CRE_overlap	0.00386603	0.0223773	0.00648912	5.7882	1.6785	0.00115567	4.98726e-07	1.51307e-07	3.29612
PASS_Autism	selsweeps	no_overlap	0.00401667	0.022524	0.0066753	5.60763	1.6619	0.00172095	4.81053e-07	1.51155e-07	3.18252
UKB_460K.disease_HI_CHOL_SELF_REP	ALLEUR_NMATCH	fetal_brain_CRE_overlap	0.000579585	-0.00771327	0.00251849	-13.3083	4.34534	0.00248594	-1.27876e-07	3.99003e-08	-3.20488
PASS_Anorexia	ALLEUR_NMATCH	adult_brain_chromatin_overlap	0.000466185	-0.0163447	0.0054546	-35.0607	11.7005	0.00267111	-1.54503e-06	4.89673e-07	-3.15523
2155	ALLEUR_NMATCH	fetal_brain_CRE_overlap	0.000579585	-0.0158837	0.00589961	-27.4053	10.179	0.00336271	-9.45819e-07	3.06239e-07	-3.0885
UKB_460K.disease_HI_CHOL_SELF_REP	ALLEUR_NMATCH	no_overlap	0.007363	-0.00215615	0.00320317	-0.292836	0.435036	0.00513174	-8.52324e-09	3.7309e-09	-2.2845
1545	ALLEUR_NMATCH	adult_brain_chromatin_overlap	0.000466185	-0.00720113	0.00272639	-15.447	5.84831	0.00662564	-1.21424e-06	3.99243e-07	-3.04135
UKB_460K.disease_RESPIRATORY_ENT	selsweeps	fetal_brain_CRE_overlap	0.00386603	-0.000768257	0.00167215	-0.19872	0.432524	0.00828331	-1.62074e-08	4.73658e-09	-3.42175
UKB_460K.disease_HYPOTHYROIDISM_SELF_REP	selsweeps	fetal_brain_CRE_overlap	0.00386603	-0.00140703	0.00189049	-0.363948	0.489	0.00849308	-1.86807e-08	5.52388e-09	-3.38181
UKB_460K.disease_HYPOTHYROIDISM_SELF_REP	selsweeps	no_overlap	0.00401667	-0.00139441	0.00196227	-0.347156	0.488532	0.00910749	-1.80255e-08	5.48262e-09	-3.28774
UKB_460K.disease_RESPIRATORY_ENT	selsweeps	no_overlap	0.00401667	-0.000705651	0.00173138	-0.175681	0.431049	0.00927324	-1.56213e-08	4.69724e-09	-3.32564
UKB_460K.disease_RESPIRATORY_ENT	selsweeps	adult_brain_chromatin_overlap	0.00385395	-0.000570871	0.00166135	-0.148126	0.431078	0.0109493	-1.55514e-08	4.70898e-09	-3.30249
UKB_460K.disease_HYPOTHYROIDISM_SELF_REP	selsweeps	adult_brain_chromatin_overlap	0.00385395	-0.00133073	0.00193159	-0.345289	0.501197	0.0110641	-1.82598e-08	5.66122e-09	-3.22541
1545	ALLEUR_NMATCH	fetal_brain_CRE_overlap	0.000579585	-0.00724286	0.0030074	-12.4966	5.18888	0.0114582	-1.03381e-06	3.53904e-07	-2.92117
ramax_area	ALLEUR_NMATCH	fetal_brain_CRE_overlap	0.000579585	-0.00930595	0.00396772	-16.0562	6.84579	0.0135661	-7.00807e-07	2.53069e-07	-2.76924
UKB_460K.disease_HI_CHOL_SELF_REP	ALLEUR_NMATCH	adult_brain_chromatin_overlap	0.000466185	-0.00553867	0.00235629	-11.8809	5.05441	0.0177867	-1.22024e-07	4.69143e-08	-2.60101
0343	selsweeps	adult_brain_chromatin_overlap	0.00385395	-0.00248491	0.00278754	-0.644771	0.723295	0.0194384	-1.64789e-07	5.04359e-08	-3.26729
PASS_Anorexia	ALLEUR_NMATCH	fetal_brain_CRE_overlap	0.000579585	-0.0143084	0.00646579	-24.6874	11.1559	0.0217162	-1.10673e-06	4.55347e-07	-2.43053
0343	selsweeps	no_overlap	0.00401667	-0.00240072	0.00291506	-0.597689	0.72574	0.0239775	-1.59445e-07	5.06591e-08	-3.14741
UKB_460K.mental_NEUROTICISM	selsweeps	adult_brain_chromatin_overlap	0.00385395	0.0100059	0.0027661	2.59626	0.717731	0.0271794	2.54853e-08	1.38057e-08	1.84599
UKB_460K.mental_NEUROTICISM	selsweeps	fetal_brain_CRE_overlap	0.00386603	0.01002	0.00277415	2.59181	0.717572	0.0275457	2.50445e-08	1.3805e-08	1.81416
UKB_460K.mental_NEUROTICISM	selsweeps	no_overlap	0.00401667	0.0102066	0.00284217	2.54105	0.707594	0.030519	2.44789e-08	1.36158e-08	1.79783
PASS_HDL	selsweeps	fetal_brain_CRE_overlap	0.00386603	0.0134864	0.00467458	3.48845	1.20914	0.0313281	4.35045e-08	2.42577e-08	1.79343
PASS_Crohns_Disease	selsweeps	adult_brain_chromatin_overlap	0.00385395	-0.00275587	0.00320919	-0.715077	0.832701	0.0359234	-1.99767e-07	7.65525e-08	-2.60955
0343	selsweeps	fetal_brain_CRE_overlap	0.00386603	-0.00184507	0.00281801	-0.477251	0.728915	0.0380253	-1.54791e-07	5.0977e-08	-3.0365
2121	ALLEUR_NMATCH	adult_brain_chromatin_overlap	0.000466185	-0.00708633	0.00349856	-15.2007	7.50467	0.0391193	-8.66599e-07	4.23541e-07	-2.04608
3919	selsweeps	adult_brain_chromatin_overlap	0.00385395	0.00951704	0.00282034	2.46943	0.731804	0.0392658	5.76407e-08	4.26786e-08	1.35057
UKB_460K.disease_AID_SURE	ALLEUR_NMATCH	no_overlap	0.007363	0.0257322	0.00963341	3.4948	1.30835	0.0395635	4.66286e-09	1.88115e-09	2.47872
PASS_HDL	selsweeps	no_overlap	0.00401667	0.0133652	0.00477611	3.32744	1.18907	0.0411933	4.10137e-08	2.39349e-08	1.71355
PASS_Schizophrenia	selsweeps	adult_brain_chromatin_overlap	0.00385395	0.00864986	0.00239234	2.24442	0.620751	0.0436432	5.75684e-08	4.74662e-08	1.21283
PASS_Crohns_Disease	selsweeps	no_overlap	0.00401667	-0.00252	0.00331014	-0.627384	0.8241	0.0446593	-1.89474e-07	7.56926e-08	-2.50321
PASS_Anorexia	ALLEUR_NMATCH	no_overlap	0.007363	-0.00800764	0.00758332	-1.08755	1.02992	0.0494374	-1.04144e-07	4.49983e-08	-2.31439
3919	selsweeps	no_overlap	0.00401667	0.00956742	0.00292161	2.38193	0.727371	0.0516279	5.2422e-08	4.2623e-08	1.2299
PASS_Crohns_Disease	selsweeps	fetal_brain_CRE_overlap	0.00386603	-0.00227961	0.00320697	-0.589653	0.829527	0.0516842	-1.88636e-07	7.64333e-08	-2.46798
1545	ALLEUR_NMATCH	no_overlap	0.007363	0.000400613	0.00355462	0.054409	0.482768	0.0540781	-6.52796e-08	3.31973e-08	-1.96641
PASS_Schizophrenia	selsweeps	no_overlap	0.00401667	0.00870046	0.00245442	2.16609	0.611059	0.054722	5.30193e-08	4.67253e-08	1.1347
UKB_460K.disease_AID_SURE	ALLEUR_NMATCH	fetal_brain_CRE_overlap	0.000579585	0.0159411	0.00853256	27.5043	14.7218	0.059032	3.9818e-08	2.23949e-08	1.77799
0805	selsweeps	adult_brain_chromatin_overlap	0.00385395	0.0170475	0.00704653	4.42337	1.82839	0.0605541	1.89808e-07	1.16934e-07	1.6232
3919	selsweeps	fetal_brain_CRE_overlap	0.00386603	0.00914766	0.00289519	2.36617	0.74888	0.060907	4.97975e-08	4.3713e-08	1.13919
PASS_HDL	selsweeps	adult_brain_chromatin_overlap	0.00385395	0.0114644	0.00424563	2.97472	1.10163	0.0615298	3.32177e-08	2.20842e-08	1.50414
RVEDV	selsweeps	fetal_brain_CRE_overlap	0.00386603	0.0146731	0.00588632	3.7954	1.52258	0.0671346	1.01222e-07	6.55112e-08	1.5451
RVEDV	selsweeps	adult_brain_chromatin_overlap	0.00385395	0.0145191	0.00585501	3.76734	1.51922	0.0693479	1.00893e-07	6.53719e-08	1.54337
UKB_460K.body_BALDING1	ALLEUR_NMATCH	no_overlap	0.007363	0.0155426	0.0045402	2.11091	0.616624	0.070291	3.90238e-08	2.37169e-08	1.6454
0805	selsweeps	no_overlap	0.00401667	0.0170394	0.00723668	4.24217	1.80166	0.0711677	1.78414e-07	1.15191e-07	1.54885
RVEDV	selsweeps	no_overlap	0.00401667	0.0147532	0.00603229	3.673	1.50181	0.076009	9.75349e-08	6.46527e-08	1.5086
PASS_HDL	ALLEUR_NMATCH	no_overlap	0.007363	-0.000959964	0.00459322	-0.130377	0.623825	0.0762644	-1.88525e-08	1.38034e-08	-1.36579
0805	selsweeps	fetal_brain_CRE_overlap	0.00386603	0.0162928	0.0070494	4.21435	1.82342	0.0765336	1.74219e-07	1.16227e-07	1.49896
UKB_460K.other_MORNINGPERSON	ALLEUR_NMATCH	adult_brain_chromatin_overlap	0.000466185	0.00369575	0.00182643	7.92767	3.91783	0.0771536	1.10146e-07	6.94432e-08	1.58613
PASS_Coronary_Artery_Disease	ALLEUR_NMATCH	fetal_brain_CRE_overlap	0.000579585	-0.0104334	0.00617737	-18.0014	10.6583	0.0830378	-2.55432e-07	1.40754e-07	-1.81474
UKB_460K.repro_MENOPAUSE_AGE	selsweeps	fetal_brain_CRE_overlap	0.00386603	0.0157467	0.0068183	4.0731	1.76365	0.0841745	3.80801e-08	3.25694e-08	1.1692
UKB_460K.repro_MENOPAUSE_AGE	selsweeps	adult_brain_chromatin_overlap	0.00385395	0.0156519	0.00681657	4.06126	1.76872	0.0863902	3.81206e-08	3.26981e-08	1.16584
PASS_Schizophrenia	selsweeps	fetal_brain_CRE_overlap	0.00386603	0.00792082	0.00238373	2.04883	0.616585	0.0865876	4.11446e-08	4.72074e-08	0.871572
UKB_460K.blood_WHITE_COUNT	ALLEUR_NMATCH	fetal_brain_CRE_overlap	0.000579585	0.00352598	0.0017467	6.08362	3.01371	0.0921607	1.36214e-07	1.16204e-07	1.1722
RVEF	ALLEUR_NMATCH	fetal_brain_CRE_overlap	0.000579585	-0.00717356	0.00437044	-12.377	7.54063	0.0921724	-5.89807e-07	3.20371e-07	-1.84101
UKB_460K.lung_FVCzSMOKE	ALLEUR_NMATCH	no_overlap	0.007363	0.0120008	0.00274979	1.62988	0.37346	0.0933462	2.89072e-08	1.57705e-08	1.83299
UKB_460K.disease_DERMATOLOGY	ALLEUR_NMATCH	adult_brain_chromatin_overlap	0.000466185	-0.0103224	0.00662358	-22.1423	14.2081	0.0942152	-5.41915e-08	2.9554e-08	-1.83364
UKB_460K.repro_MENOPAUSE_AGE	selsweeps	no_overlap	0.00401667	0.0157668	0.00700304	3.92534	1.7435	0.0963453	3.64978e-08	3.22092e-08	1.13315
1391	selsweeps	no_overlap	0.00401667	-0.00131789	0.00315695	-0.328105	0.785962	0.0986034	-1.32205e-07	5.63512e-08	-2.34609
UKB_460K.blood_WHITE_COUNT	ALLEUR_NMATCH	adult_brain_chromatin_overlap	0.000466185	0.00376965	0.00200378	8.08618	4.29826	0.100798	1.96324e-07	1.65121e-07	1.18896
PASS_DS	ALLEUR_NMATCH	fetal_brain_CRE_overlap	0.000579585	-0.00912495	0.0058761	-15.7439	10.1385	0.107275	-1.31709e-07	7.49787e-08	-1.75662
1391	selsweeps	adult_brain_chromatin_overlap	0.00385395	-0.00103414	0.00305025	-0.268332	0.791461	0.116864	-1.30065e-07	5.6719e-08	-2.29315
1391	selsweeps	fetal_brain_CRE_overlap	0.00386603	-0.00103905	0.00306258	-0.268765	0.792179	0.117397	-1.31721e-07	5.68027e-08	-2.31893
UKB_460K.bmd_HEEL_TSCOREz	ALLEUR_NMATCH	no_overlap	0.007363	0.0121294	0.00311537	1.64735	0.423112	0.13271	3.38372e-08	2.39003e-08	1.41576
UKB_460K.body_WHRadjBMIz	selsweeps	adult_brain_chromatin_overlap	0.00385395	0.00848347	0.00307691	2.20124	0.798378	0.133204	2.537e-08	2.26596e-08	1.11961
2155	ALLEUR_NMATCH	no_overlap	0.007363	-0.00198301	0.00629889	-0.269321	0.85548	0.134146	-3.50328e-08	2.71004e-08	-1.29271
UKB_460K.body_WHRadjBMIz	selsweeps	fetal_brain_CRE_overlap	0.00386603	0.00849145	0.00308626	2.19643	0.798303	0.134701	2.46674e-08	2.26607e-08	1.08855
PASS_Crohns_Disease	ALLEUR_NMATCH	fetal_brain_CRE_overlap	0.000579585	-0.0052069	0.00378149	-8.98384	6.52447	0.136399	-1.02665e-06	5.97811e-07	-1.71735
UKB_460K.other_MORNINGPERSON	ALLEUR_NMATCH	no_overlap	0.007363	0.0116976	0.00291845	1.5887	0.396366	0.139255	1.14617e-08	7.14068e-09	1.60513
UKB_460K.body_HEIGHTz	selsweeps	fetal_brain_CRE_overlap	0.00386603	0.0113144	0.00521302	2.92661	1.34842	0.154916	1.45993e-07	1.51983e-07	0.960587
UKB_460K.body_WHRadjBMIz	selsweeps	no_overlap	0.00401667	0.00848719	0.00315714	2.11299	0.786008	0.157592	2.31449e-08	2.23241e-08	1.03677
UKB_460K.body_HEIGHTz	selsweeps	adult_brain_chromatin_overlap	0.00385395	0.0112612	0.0052321	2.922	1.35759	0.158747	1.48099e-07	1.53078e-07	0.967471
UKB_460K.pigment_SUNBURN	ALLEUR_NMATCH	no_overlap	0.007363	0.0155644	0.00587925	2.11387	0.798486	0.158795	1.25722e-08	8.66933e-09	1.45019
UKB_460K.other_MORNINGPERSON	ALLEUR_NMATCH	fetal_brain_CRE_overlap	0.000579585	0.0034298	0.00203188	5.91768	3.50574	0.162184	7.77976e-08	6.24164e-08	1.24643
short_axis_cm_root	selsweeps	fetal_brain_CRE_overlap	0.00386603	0.0111655	0.00525786	2.8881	1.36002	0.164405	6.54649e-08	5.81687e-08	1.12543
PASS_DS	ALLEUR_NMATCH	adult_brain_chromatin_overlap	0.000466185	-0.00776428	0.00578027	-16.655	12.3991	0.164535	-1.37163e-07	9.13053e-08	-1.50225
1995	ALLEUR_NMATCH	adult_brain_chromatin_overlap	0.000466185	-0.00434794	0.00340729	-9.32665	7.30888	0.164747	-8.27752e-07	4.9394e-07	-1.67582
UKB_460K.body_BALDING1	ALLEUR_NMATCH	fetal_brain_CRE_overlap	0.000579585	0.00659508	0.00434571	11.379	7.49797	0.164962	2.39729e-07	2.8043e-07	0.854864
2155	ALLEUR_NMATCH	adult_brain_chromatin_overlap	0.000466185	-0.00760258	0.0058821	-16.3081	12.6175	0.16557	-5.61731e-07	3.8869e-07	-1.44519
UKB_460K.body_HEIGHTz	selsweeps	no_overlap	0.00401667	0.0113341	0.00529582	2.82177	1.31846	0.168903	1.39568e-07	1.48651e-07	0.938898
UKB_460K.disease_AID_SURE	ALLEUR_NMATCH	adult_brain_chromatin_overlap	0.000466185	0.010544	0.00784948	22.6177	16.8377	0.179669	3.23008e-08	2.5937e-08	1.24536
ramax_area	selsweeps	adult_brain_chromatin_overlap	0.00385395	0.0121538	0.00628644	3.15359	1.63117	0.182645	6.17708e-08	5.81562e-08	1.06215
PASS_LDL	ALLEUR_NMATCH	fetal_brain_CRE_overlap	0.000579585	-0.00628199	0.00508556	-10.8388	8.77448	0.182948	-2.3302e-07	1.57408e-07	-1.48036
ramax_area	selsweeps	fetal_brain_CRE_overlap	0.00386603	0.0120761	0.00627472	3.12364	1.62304	0.186909	6.02236e-08	5.78789e-08	1.04051
2136	ALLEUR_NMATCH	fetal_brain_CRE_overlap	0.000579585	-0.0132518	0.0105943	-22.8644	18.279	0.191158	-3.94066e-07	3.07509e-07	-1.28148
UKB_460K.disease_DERMATOLOGY	ALLEUR_NMATCH	fetal_brain_CRE_overlap	0.000579585	-0.00717939	0.00595269	-12.3871	10.2706	0.191603	-3.24698e-08	2.19143e-08	-1.48167
UKB_460K.blood_WHITE_COUNT	ALLEUR_NMATCH	no_overlap	0.007363	0.00999804	0.00202866	1.35788	0.275521	0.194792	2.52776e-08	1.06084e-08	2.3828
UKB_460K.lung_FVCzSMOKE	selsweeps	adult_brain_chromatin_overlap	0.00385395	0.00606461	0.00170899	1.57361	0.443438	0.196216	9.90975e-09	1.72361e-08	0.574941
UKB_460K.lung_FVCzSMOKE	ALLEUR_NMATCH	adult_brain_chromatin_overlap	0.000466185	0.0042832	0.00295586	9.18778	6.34053	0.197467	2.41702e-07	2.49392e-07	0.969164
PASS_AgeFirstBirth	ALLEUR_NMATCH	no_overlap	0.007363	0.0031997	0.00320821	0.434565	0.435721	0.197645	-5.83303e-09	4.78266e-09	-1.21962
short_axis_cm_root	selsweeps	adult_brain_chromatin_overlap	0.00385395	0.0105383	0.00520043	2.73443	1.34938	0.197916	5.97528e-08	5.77587e-08	1.03452
PASS_DS	selsweeps	fetal_brain_CRE_overlap	0.00386603	0.0122779	0.00653049	3.17584	1.6892	0.198139	1.27434e-08	1.18902e-08	1.07175
short_axis_cm_root	selsweeps	no_overlap	0.00401667	0.0108521	0.00535854	2.70177	1.33408	0.201738	5.91686e-08	5.7178e-08	1.03481
UKB_460K.lung_FVCzSMOKE	ALLEUR_NMATCH	fetal_brain_CRE_overlap	0.000579585	0.00256434	0.00156587	4.42444	2.70171	0.207279	4.573e-08	1.06564e-07	0.429133
PASS_DS	selsweeps	no_overlap	0.00401667	0.0125246	0.00675382	3.11815	1.68145	0.208261	1.25032e-08	1.18388e-08	1.05612
2136	ALLEUR_NMATCH	adult_brain_chromatin_overlap	0.000466185	-0.0124434	0.0105177	-26.6921	22.5612	0.211122	-4.77847e-07	3.71717e-07	-1.28551
ramax_area	selsweeps	no_overlap	0.00401667	0.0120017	0.00644275	2.98797	1.604	0.211506	5.67652e-08	5.724e-08	0.991705
PASS_DS	selsweeps	adult_brain_chromatin_overlap	0.00385395	0.0119351	0.00655076	3.09685	1.69975	0.216859	1.23626e-08	1.1945e-08	1.03496
UKB_460K.bmd_HEEL_TSCOREz	ALLEUR_NMATCH	fetal_brain_CRE_overlap	0.000579585	0.00423081	0.0029523	7.29972	5.09382	0.220156	2.27925e-07	3.04218e-07	0.749214
PASS_AgeFirstBirth	ALLEUR_NMATCH	adult_brain_chromatin_overlap	0.000466185	-0.00259785	0.00247122	-5.57258	5.30095	0.220656	-7.57006e-08	5.68809e-08	-1.33086
UKB_460K.lung_FEV1FVCzSMOKE	selsweeps	adult_brain_chromatin_overlap	0.00385395	0.0085784	0.00387472	2.22587	1.00539	0.222629	4.06598e-08	4.62872e-08	0.878423
ramax_area	ALLEUR_NMATCH	no_overlap	0.007363	0.00181005	0.00453101	0.24583	0.615376	0.223858	-2.39907e-08	2.2814e-08	-1.05158
1995	ALLEUR_NMATCH	fetal_brain_CRE_overlap	0.000579585	-0.00389433	0.00361212	-6.71917	6.23225	0.224638	-6.72124e-07	4.23545e-07	-1.5869
UKB_460K.lung_FEV1FVCzSMOKE	selsweeps	no_overlap	0.00401667	0.00875234	0.00394047	2.179	0.98103	0.229292	3.91521e-08	4.51733e-08	0.866709
UKB_460K.blood_PLATELET_COUNT	ALLEUR_NMATCH	no_overlap	0.007363	0.00474752	0.00216234	0.644782	0.293676	0.231404	-3.77564e-09	1.66397e-08	-0.226905
RVEF	ALLEUR_NMATCH	no_overlap	0.007363	0.00134852	0.00496411	0.183148	0.674197	0.235649	-3.87136e-08	2.81387e-08	-1.37581
UKB_460K.repro_MENOPAUSE_AGE	ALLEUR_NMATCH	adult_brain_chromatin_overlap	0.000466185	0.00520095	0.00403567	11.1564	8.65682	0.240376	1.68641e-07	1.55727e-07	1.08293
UKB_460K.lung_FVCzSMOKE	selsweeps	no_overlap	0.00401667	0.00604928	0.001734	1.50605	0.431702	0.241387	7.67728e-09	1.67962e-08	0.457083
1995	ALLEUR_NMATCH	no_overlap	0.007363	0.00237787	0.00422745	0.322949	0.574147	0.243556	-4.75399e-08	3.94757e-08	-1.20428
UKB_460K.blood_PLATELET_COUNT	selsweeps	adult_brain_chromatin_overlap	0.00385395	0.0014101	0.00210081	0.365885	0.545105	0.244574	-7.38378e-08	3.21924e-08	-2.29364
Legs.Calculated_Height	selsweeps	adult_brain_chromatin_overlap	0.00385395	0.00962098	0.00498426	2.49639	1.29329	0.246594	9.95555e-08	1.07303e-07	0.927796
UKB_460K.lung_FEV1FVCzSMOKE	selsweeps	fetal_brain_CRE_overlap	0.00386603	0.00831901	0.00386499	2.15183	0.999731	0.248921	3.62124e-08	4.60018e-08	0.787195
Legs.Calculated_Height	selsweeps	fetal_brain_CRE_overlap	0.00386603	0.00959707	0.00500781	2.48241	1.29534	0.251749	9.65196e-08	1.07528e-07	0.897627
UKB_460K.blood_RBC_DISTRIB_WIDTH	selsweeps	fetal_brain_CRE_overlap	0.00386603	0.00721641	0.00293576	1.86662	0.759375	0.253804	9.77156e-09	2.72181e-08	0.35901
UKB_460K.disease_ALLERGY_ECZEMA_DIAGNOSED	ALLEUR_NMATCH	adult_brain_chromatin_overlap	0.000466185	0.00946651	0.00797172	20.3064	17.0999	0.259688	2.61348e-07	2.39222e-07	1.09249
UKB_460K.blood_RBC_DISTRIB_WIDTH	selsweeps	no_overlap	0.00401667	0.0074599	0.00306437	1.85724	0.762912	0.261324	1.17263e-08	2.73135e-08	0.429323
Legs.Calculated_Height	selsweeps	no_overlap	0.00401667	0.00965906	0.00513904	2.40474	1.27943	0.271639	9.33e-08	1.07e-07	0.875892
PASS_bipolar1	ALLEUR_NMATCH	fetal_brain_CRE_overlap	0.000579585	0.0063096	0.00543116	10.8864	9.37077	0.28444	4.14539e-07	4.65513e-07	0.8905
UKB_460K.lung_FVCzSMOKE	selsweeps	fetal_brain_CRE_overlap	0.00386603	0.00565194	0.00168477	1.46195	0.435789	0.289433	4.75024e-09	1.6967e-08	0.279969
UKB_460K.blood_RED_COUNT	ALLEUR_NMATCH	fetal_brain_CRE_overlap	0.000579585	-0.00117362	0.00165747	-2.02493	2.85976	0.291289	-2.28672e-07	1.26544e-07	-1.80706
UKB_460K.body_WHRadjBMIz	ALLEUR_NMATCH	fetal_brain_CRE_overlap	0.000579585	-0.00111807	0.00160027	-1.92909	2.76106	0.293689	-1.48657e-07	8.11099e-08	-1.83278
Tibia.Femur	ALLEUR_NMATCH	fetal_brain_CRE_overlap	0.000579585	-0.00285295	0.00330293	-4.92241	5.69877	0.296517	-7.52912e-07	4.62382e-07	-1.62833
Hip_Width.Legs	ALLEUR_NMATCH	fetal_brain_CRE_overlap	0.000579585	-0.00323487	0.0037001	-5.58135	6.38406	0.300563	-7.36339e-07	4.45024e-07	-1.6546
UKB_460K.pigment_SUNBURN	ALLEUR_NMATCH	adult_brain_chromatin_overlap	0.000466185	0.0043431	0.00385527	9.31627	8.26984	0.303091	1.02759e-07	9.66083e-08	1.06366
Arms.Calculated_Height	selsweeps	no_overlap	0.00401667	0.00166884	0.00227042	0.415479	0.56525	0.303635	-6.5e-08	4.11e-08	-1.5806
PASS_Coronary_Artery_Disease	ALLEUR_NMATCH	no_overlap	0.007363	-0.00105532	0.00804046	-0.143327	1.09201	0.304608	-1.12597e-08	1.41707e-08	-0.794578
PASS_DS	ALLEUR_NMATCH	no_overlap	0.007363	-0.000589038	0.00764014	-0.0799998	1.03764	0.310865	-7.98006e-09	7.80994e-09	-1.02178
UKB_460K.body_HEIGHTz	ALLEUR_NMATCH	fetal_brain_CRE_overlap	0.000579585	-0.000771625	0.00134204	-1.33134	2.31552	0.310935	-4.2872e-07	2.54062e-07	-1.68747
Hip_Width.Legs	ALLEUR_NMATCH	adult_brain_chromatin_overlap	0.000466185	-0.00320728	0.0036176	-6.87985	7.76001	0.313368	-7.69135e-07	5.44078e-07	-1.41365
short_axis_cm_root	ALLEUR_NMATCH	adult_brain_chromatin_overlap	0.000466185	-0.00295267	0.00336898	-6.33369	7.2267	0.315539	-4.12258e-07	3.21857e-07	-1.28087
UKB_460K.blood_PLATELET_COUNT	selsweeps	no_overlap	0.00401667	0.00181901	0.00219872	0.452865	0.547398	0.317586	-6.68021e-08	3.24092e-08	-2.06121
UKB_460K.blood_EOSINOPHIL_COUNT	ALLEUR_NMATCH	no_overlap	0.007363	0.0105286	0.00319147	1.42993	0.433448	0.320584	2.7532e-08	1.64968e-08	1.66893
UKB_460K.body_BALDING1	ALLEUR_NMATCH	adult_brain_chromatin_overlap	0.000466185	0.00316032	0.00276118	6.77911	5.92294	0.325183	1.06175e-07	2.18401e-07	0.486144
UKB_460K.repro_MENOPAUSE_AGE	ALLEUR_NMATCH	no_overlap	0.007363	0.0148434	0.00767136	2.01595	1.04188	0.328609	2.75883e-08	1.82457e-08	1.51204
PASS_bipolar1	ALLEUR_NMATCH	no_overlap	0.007363	0.0135958	0.00651166	1.8465	0.884376	0.331162	4.40022e-08	4.48404e-08	0.981307
UKB_460K.disease_AID_SURE	selsweeps	adult_brain_chromatin_overlap	0.00385395	-0.00180246	0.00604178	-0.467691	1.56769	0.333482	-3.31997e-09	2.54011e-09	-1.30702
UKB_460K.blood_RBC_DISTRIB_WIDTH	ALLEUR_NMATCH	fetal_brain_CRE_overlap	0.000579585	-0.00157095	0.00218684	-2.71047	3.77311	0.33404	-1.63907e-07	1.42229e-07	-1.15241
UKB_460K.blood_PLATELET_COUNT	selsweeps	fetal_brain_CRE_overlap	0.00386603	0.00179058	0.00215088	0.463158	0.556354	0.334417	-6.97084e-08	3.29552e-08	-2.11525
UKB_460K.pigment_SUNBURN	ALLEUR_NMATCH	fetal_brain_CRE_overlap	0.000579585	0.00579608	0.00547246	10.0004	9.44203	0.338463	1.03222e-07	1.139e-07	0.906253
UKB_460K.disease_AID_SURE	selsweeps	no_overlap	0.00401667	-0.00175964	0.00625462	-0.438084	1.55717	0.34062	-3.24956e-09	2.52385e-09	-1.28754
RVEF	ALLEUR_NMATCH	adult_brain_chromatin_overlap	0.000466185	-0.0037873	0.00433177	-8.12403	9.29196	0.340912	-3.86216e-07	3.85209e-07	-1.00261
UKB_460K.cov_SMOKING_STATUS	ALLEUR_NMATCH	fetal_brain_CRE_overlap	0.000579585	0.00198873	0.00149613	3.43129	2.58139	0.344706	1.67715e-08	4.39492e-08	0.38161
UKB_460K.body_BALDING1	selsweeps	no_overlap	0.00401667	0.00636837	0.00251166	1.58549	0.625309	0.347711	6.93346e-09	2.41454e-08	0.287154
1357	ALLEUR_NMATCH	adult_brain_chromatin_overlap	0.000466185	-0.00307175	0.00376385	-6.58913	8.07374	0.352366	-3.89139e-07	3.71077e-07	-1.04867
UKB_460K.disease_ALLERGY_ECZEMA_DIAGNOSED	selsweeps	no_overlap	0.00401667	0.00240504	0.00170786	0.598764	0.425194	0.352393	-1.2759e-08	6.61875e-09	-1.92771
PASS_Schizophrenia	ALLEUR_NMATCH	adult_brain_chromatin_overlap	0.000466185	-0.00146486	0.00208341	-3.14223	4.46906	0.353965	-3.55793e-07	3.44932e-07	-1.03149
UKB_460K.blood_RED_COUNT	ALLEUR_NMATCH	adult_brain_chromatin_overlap	0.000466185	-0.000897767	0.0014834	-1.92578	3.182	0.356072	-2.51998e-07	1.35095e-07	-1.86534
Arms.Calculated_Height	selsweeps	fetal_brain_CRE_overlap	0.00386603	0.00186766	0.00218726	0.483096	0.565765	0.363073	-6.25029e-08	4.1225e-08	-1.51614
3919	ALLEUR_NMATCH	fetal_brain_CRE_overlap	0.000579585	0.00419851	0.004032	7.24398	6.9567	0.363197	1.8062e-07	3.97468e-07	0.454427
PASS_HDL	ALLEUR_NMATCH	adult_brain_chromatin_overlap	0.000466185	-0.00307103	0.00385632	-6.58759	8.2721	0.363207	-1.74217e-07	1.75948e-07	-0.990161
1437	selsweeps	no_overlap	0.00401667	0.00107547	0.00327128	0.267751	0.814426	0.364235	-5.434e-08	4.43608e-08	-1.22496
PASS_bipolar1	ALLEUR_NMATCH	adult_brain_chromatin_overlap	0.000466185	0.00492844	0.00500311	10.5719	10.732	0.365858	3.83998e-07	5.3511e-07	0.717607
UKB_460K.pigment_SKIN	ALLEUR_NMATCH	fetal_brain_CRE_overlap	0.000579585	0.00770829	0.0080776	13.2997	13.9369	0.368549	1.50376e-07	1.8729e-07	0.802905
UKB_460K.disease_ALLERGY_ECZEMA_DIAGNOSED	selsweeps	fetal_brain_CRE_overlap	0.00386603	0.00237391	0.00165838	0.614043	0.428963	0.374599	-1.30733e-08	6.68304e-09	-1.95618
UKB_460K.other_MORNINGPERSON	selsweeps	no_overlap	0.00401667	0.00577072	0.00198335	1.43669	0.493779	0.377599	1.07444e-09	8.93733e-09	0.120219
UKB_460K.other_MORNINGPERSON	selsweeps	fetal_brain_CRE_overlap	0.00386603	0.00556453	0.00192507	1.43934	0.497946	0.378701	6.54628e-10	8.99664e-09	0.0727636
UKB_460K.other_MORNINGPERSON	selsweeps	adult_brain_chromatin_overlap	0.00385395	0.00559182	0.00197103	1.45093	0.511431	0.379056	1.24656e-09	9.25528e-09	0.134687
UKB_460K.blood_PLATELET_COUNT	ALLEUR_NMATCH	fetal_brain_CRE_overlap	0.000579585	-0.00105324	0.0018513	-1.81723	3.19418	0.379446	-2.59239e-07	1.90956e-07	-1.35758
Arms.Calculated_Height	selsweeps	adult_brain_chromatin_overlap	0.00385395	0.00194125	0.00218387	0.503705	0.566657	0.382871	-5.93823e-08	4.11746e-08	-1.44221
UKB_460K.disease_AID_SURE	selsweeps	fetal_brain_CRE_overlap	0.00386603	-0.00124448	0.00603298	-0.321902	1.56051	0.38379	-3.10561e-09	2.53848e-09	-1.22341
PASS_bipolar1	selsweeps	no_overlap	0.00401667	0.00110726	0.00335335	0.275665	0.834858	0.386065	-7.11467e-08	4.32729e-08	-1.64414
Tibia.Femur	selsweeps	adult_brain_chromatin_overlap	0.00385395	0.00580621	0.00227559	1.50656	0.590458	0.387706	2.44569e-08	4.79975e-08	0.509545
1768	ALLEUR_NMATCH	fetal_brain_CRE_overlap	0.000579585	0.00445304	0.00453366	7.68314	7.82225	0.391973	3.04297e-07	4.64751e-07	0.654753
UKB_460K.disease_ALLERGY_ECZEMA_DIAGNOSED	selsweeps	adult_brain_chromatin_overlap	0.00385395	0.0024029	0.00167417	0.623491	0.434403	0.392252	-1.26995e-08	6.72926e-09	-1.88721
UKB_460K.blood_RBC_DISTRIB_WIDTH	selsweeps	adult_brain_chromatin_overlap	0.00385395	0.00625274	0.00280884	1.62242	0.72882	0.392631	1.52707e-09	2.59352e-08	0.0588802
PASS_Anorexia	selsweeps	fetal_brain_CRE_overlap	0.00386603	-6.296e-05	0.00466759	-0.0162854	1.20734	0.393901	-4.51656e-08	4.73566e-08	-0.953733
1768	ALLEUR_NMATCH	adult_brain_chromatin_overlap	0.000466185	0.00392531	0.00408757	8.42009	8.76814	0.394662	3.25198e-07	5.16701e-07	0.629374
2136	selsweeps	fetal_brain_CRE_overlap	0.00386603	0.0122102	0.0101731	3.15832	2.63142	0.399579	3.40702e-08	4.22815e-08	0.805796
UKB_460K.blood_EOSINOPHIL_COUNT	ALLEUR_NMATCH	fetal_brain_CRE_overlap	0.000579585	0.00265913	0.0024776	4.58799	4.27478	0.401055	8.85617e-08	1.67092e-07	0.530018
PASS_LDL	ALLEUR_NMATCH	adult_brain_chromatin_overlap	0.000466185	-0.00405517	0.00538517	-8.69864	11.5516	0.404677	-2.03611e-07	2.03744e-07	-0.999348
PASS_bipolar1	selsweeps	adult_brain_chromatin_overlap	0.00385395	0.00113957	0.00325725	0.295688	0.845171	0.405265	-7.15643e-08	4.3855e-08	-1.63184
PASS_NumberChildrenEverBorn	selsweeps	adult_brain_chromatin_overlap	0.00385395	0.00770088	0.00466731	1.99818	1.21105	0.4078	2.79972e-09	4.72095e-09	0.593042
1437	selsweeps	adult_brain_chromatin_overlap	0.00385395	0.00124876	0.00317748	0.324021	0.824475	0.40849	-5.17285e-08	4.49251e-08	-1.15144
1437	selsweeps	fetal_brain_CRE_overlap	0.00386603	0.00126498	0.0031855	0.327205	0.823972	0.410489	-5.26761e-08	4.49666e-08	-1.17145
PASS_bipolar1	selsweeps	fetal_brain_CRE_overlap	0.00386603	0.00119741	0.00324996	0.309727	0.840647	0.412103	-7.18037e-08	4.35906e-08	-1.64723
UKB_460K.mental_NEUROTICISM	ALLEUR_NMATCH	fetal_brain_CRE_overlap	0.000579585	0.00193539	0.00167369	3.33928	2.88773	0.417417	3.51147e-08	5.49066e-08	0.639535
1443	ALLEUR_NMATCH	no_overlap	0.007363	0.00208093	0.00657407	0.28262	0.892853	0.418537	-6.3836e-09	3.79079e-08	-0.168398
UKB_460K.body_BALDING1	selsweeps	adult_brain_chromatin_overlap	0.00385395	0.00578432	0.00241118	1.50088	0.625638	0.421949	3.57291e-09	2.41958e-08	0.147667
UKB_460K.cov_SMOKING_STATUS	ALLEUR_NMATCH	adult_brain_chromatin_overlap	0.000466185	0.00156073	0.00136687	3.34788	2.93204	0.422589	1.81016e-08	4.99975e-08	0.362051
PASS_AgeFirstBirth	selsweeps	fetal_brain_CRE_overlap	0.00386603	0.00613922	0.00283509	1.58799	0.733335	0.423527	1.86378e-09	7.66242e-09	0.243237
UKB_460K.body_BALDING1	selsweeps	fetal_brain_CRE_overlap	0.00386603	0.00579229	0.00241711	1.49825	0.625218	0.424048	2.47954e-09	2.41839e-08	0.102528
UKB_460K.repro_MENOPAUSE_AGE	ALLEUR_NMATCH	fetal_brain_CRE_overlap	0.000579585	0.00398305	0.00424283	6.87224	7.32046	0.424565	1.07718e-07	1.34867e-07	0.798699
Hip_Width.Calculated_Height	ALLEUR_NMATCH	no_overlap	0.007363	0.0141364	0.00858457	1.91993	1.16591	0.428273	3.72e-08	6.54e-08	0.568494
1474	ALLEUR_NMATCH	adult_brain_chromatin_overlap	0.000466185	0.00381968	0.00423877	8.19349	9.09247	0.428415	3.20438e-07	5.29272e-07	0.605432
UKB_460K.bp_SYSTOLICadjMEDz	selsweeps	adult_brain_chromatin_overlap	0.00385395	0.0048947	0.00131845	1.27005	0.342104	0.429356	-3.08478e-09	1.35799e-08	-0.227157
2136	ALLEUR_NMATCH	no_overlap	0.007363	-0.00289423	0.0131584	-0.393078	1.78709	0.430539	-2.08213e-08	2.95529e-08	-0.704544
PASS_Anorexia	selsweeps	no_overlap	0.00401667	0.000264606	0.00485	0.0658771	1.20747	0.433561	-4.13177e-08	4.74051e-08	-0.871588
1474	ALLEUR_NMATCH	no_overlap	0.007363	0.0115576	0.00539382	1.56969	0.732558	0.43772	3.84818e-08	4.28265e-08	0.898551
1768	selsweeps	adult_brain_chromatin_overlap	0.00385395	0.00776885	0.00510463	2.01582	1.32452	0.440033	2.60214e-08	7.87739e-08	0.330331
1768	selsweeps	no_overlap	0.00401667	0.00805912	0.00527466	2.00642	1.31319	0.44037	2.71848e-08	7.80799e-08	0.348167
Tibia.Femur	selsweeps	fetal_brain_CRE_overlap	0.00386603	0.00559002	0.0022526	1.44593	0.582665	0.441363	1.71663e-08	4.74479e-08	0.361791
PASS_Anorexia	selsweeps	adult_brain_chromatin_overlap	0.00385395	0.000302449	0.004675	0.0784777	1.21304	0.441937	-4.06626e-08	4.76335e-08	-0.853657
Arms.Legs	selsweeps	fetal_brain_CRE_overlap	0.00386603	0.00799139	0.00542514	2.06708	1.40329	0.447647	5.22179e-08	1.01336e-07	0.515294
PASS_NumberChildrenEverBorn	ALLEUR_NMATCH	adult_brain_chromatin_overlap	0.000466185	0.00408949	0.00480193	8.77226	10.3005	0.447894	2.56746e-08	3.90649e-08	0.65723
PASS_LDL	ALLEUR_NMATCH	no_overlap	0.007363	0.00271096	0.00619241	0.368187	0.841017	0.456139	-3.94936e-09	1.52087e-08	-0.259677
1768	selsweeps	fetal_brain_CRE_overlap	0.00386603	0.00764719	0.00511038	1.97805	1.32187	0.456299	2.20106e-08	7.85965e-08	0.280045
2136	selsweeps	adult_brain_chromatin_overlap	0.00385395	0.0112041	0.0101947	2.90717	2.64527	0.460952	3.03101e-08	4.27249e-08	0.709423
2121	ALLEUR_NMATCH	no_overlap	0.007363	0.0024488	0.00663374	0.332582	0.900956	0.460964	-9.14666e-09	4.74482e-08	-0.192772
1904	ALLEUR_NMATCH	fetal_brain_CRE_overlap	0.000579585	0.00345675	0.00398191	5.96418	6.87027	0.463325	2.25264e-07	4.44395e-07	0.506901
UKB_460K.pigment_HAIR	ALLEUR_NMATCH	fetal_brain_CRE_overlap	0.000579585	0.00664828	0.00829706	11.4708	14.3155	0.463408	2.49034e-07	4.05411e-07	0.614275
PASS_Rheumatoid_Arthritis	ALLEUR_NMATCH	fetal_brain_CRE_overlap	0.000579585	-0.00350457	0.00557695	-6.04669	9.62232	0.467639	-3.03026e-07	3.08749e-07	-0.981462
1357	selsweeps	adult_brain_chromatin_overlap	0.00385395	0.00123069	0.00363344	0.319333	0.942785	0.469074	-6.1564e-08	4.32023e-08	-1.42502
UKB_460K.mental_NEUROTICISM	ALLEUR_NMATCH	adult_brain_chromatin_overlap	0.000466185	0.0017481	0.00177608	3.74981	3.80982	0.469206	4.02374e-08	7.2608e-08	0.554173
2136	selsweeps	no_overlap	0.00401667	0.0113941	0.0105122	2.8367	2.61715	0.473389	2.90621e-08	4.2277e-08	0.687421
Hip_Width.Legs	selsweeps	fetal_brain_CRE_overlap	0.00386603	0.0075642	0.00518015	1.95658	1.33992	0.47385	4.37922e-08	9.24405e-08	0.473733
UKB_460K.pigment_SKIN	selsweeps	adult_brain_chromatin_overlap	0.00385395	0.00979441	0.00847928	2.5414	2.20015	0.475534	1.99607e-08	2.8792e-08	0.693271
UKB_460K.blood_RED_COUNT	selsweeps	adult_brain_chromatin_overlap	0.00385395	0.00235649	0.00210391	0.611447	0.545909	0.476802	-3.89199e-08	2.35979e-08	-1.64929
UKB_460K.pigment_SKIN	selsweeps	fetal_brain_CRE_overlap	0.00386603	0.00970844	0.00849663	2.51122	2.19777	0.483323	1.92449e-08	2.87857e-08	0.668558
UKB_460K.disease_HYPOTHYROIDISM_SELF_REP	ALLEUR_NMATCH	no_overlap	0.007363	0.00539147	0.0027989	0.732238	0.38013	0.48411	5.26426e-10	3.84191e-09	0.137022
UKB_460K.lung_FEV1FVCzSMOKE	ALLEUR_NMATCH	fetal_brain_CRE_overlap	0.000579585	0.00285814	0.00326315	4.93136	5.63014	0.485276	5.02539e-08	2.6081e-07	0.192684
UKB_460K.disease_T2D	ALLEUR_NMATCH	adult_brain_chromatin_overlap	0.000466185	0.00252645	0.00296841	5.41941	6.36746	0.485707	2.99018e-08	5.10688e-08	0.58552
PASS_NumberChildrenEverBorn	selsweeps	fetal_brain_CRE_overlap	0.00386603	0.00709426	0.00467444	1.83503	1.20911	0.488008	2.04981e-09	4.71358e-09	0.434873
UKB_460K.pigment_TANNING	selsweeps	fetal_brain_CRE_overlap	0.00386603	0.0110324	0.0107058	2.85368	2.76921	0.490794	2.16907e-08	3.4277e-08	0.632806
PASS_AgeFirstBirth	selsweeps	adult_brain_chromatin_overlap	0.00385395	0.00578739	0.00280289	1.50168	0.727279	0.491192	1.15771e-09	7.6029e-09	0.152273
UKB_460K.pigment_TANNING	selsweeps	adult_brain_chromatin_overlap	0.00385395	0.0109947	0.0106972	2.85284	2.77564	0.491993	2.20731e-08	3.42784e-08	0.643937
UKB_460K.pigment_SKIN	selsweeps	no_overlap	0.00401667	0.00984095	0.00867812	2.45003	2.16053	0.493333	1.89548e-08	2.83274e-08	0.669133
UKB_460K.pigment_HAIR	ALLEUR_NMATCH	no_overlap	0.007363	0.0129703	0.00816233	1.76156	1.10856	0.493411	1.61715e-08	3.08738e-08	0.523793
UKB_460K.bp_SYSTOLICadjMEDz	selsweeps	fetal_brain_CRE_overlap	0.00386603	0.00474917	0.00130012	1.22844	0.336295	0.496559	-5.76549e-09	1.33756e-08	-0.431044
short_axis_cm_root	ALLEUR_NMATCH	no_overlap	0.007363	0.00432917	0.00444963	0.587964	0.604323	0.49749	-8.07405e-09	2.64632e-08	-0.305104
0805	ALLEUR_NMATCH	no_overlap	0.007363	0.0112751	0.00578722	1.53132	0.785987	0.497637	3.23216e-08	4.86416e-08	0.664485
UKB_460K.pigment_TANNING	selsweeps	no_overlap	0.00401667	0.0111438	0.0109497	2.77438	2.72606	0.502149	2.12644e-08	3.37615e-08	0.629841
PASS_Ulcerative_Colitis	ALLEUR_NMATCH	adult_brain_chromatin_overlap	0.000466185	-0.00249904	0.00442465	-5.36062	9.49119	0.502682	-4.03763e-07	4.62776e-07	-0.87248
UKB_460K.blood_RED_COUNT	ALLEUR_NMATCH	no_overlap	0.007363	0.00607229	0.00193949	0.824704	0.26341	0.503083	-1.02135e-09	1.18228e-08	-0.0863879
1474	selsweeps	no_overlap	0.00401667	0.00678638	0.00423962	1.68955	1.05551	0.510631	6.65347e-09	6.20254e-08	0.10727
Hip_Width.Legs	selsweeps	no_overlap	0.00401667	0.00750553	0.00535752	1.86859	1.33382	0.513921	3.97e-08	9.16e-08	0.433652
PASS_AgeFirstBirth	selsweeps	no_overlap	0.00401667	0.00588943	0.00286976	1.46625	0.714464	0.514844	8.2661e-10	7.46432e-09	0.110741
1357	selsweeps	no_overlap	0.00401667	0.00157331	0.00377475	0.391696	0.939771	0.516641	-5.68475e-08	4.30954e-08	-1.31911
Arms.Legs	selsweeps	no_overlap	0.00401667	0.00762228	0.00559046	1.89766	1.39182	0.519431	4.24e-08	1.01e-07	0.42194
Tibia.Femur	selsweeps	no_overlap	0.00401667	0.00549948	0.00231695	1.36916	0.576835	0.520196	1.26e-08	4.68e-08	0.26856
short_axis_cm_pa	ALLEUR_NMATCH	adult_brain_chromatin_overlap	0.000466185	-0.00200859	0.00379105	-4.30856	8.13208	0.520467	-2.33266e-07	3.14747e-07	-0.741124
Arms.Legs	selsweeps	adult_brain_chromatin_overlap	0.00385395	0.00732665	0.00540624	1.90108	1.40278	0.521048	4.24936e-08	1.01328e-07	0.419366
1357	selsweeps	fetal_brain_CRE_overlap	0.00386603	0.00154462	0.00364798	0.399538	0.943599	0.523592	-5.90404e-08	4.3243e-08	-1.36531
PASS_NumberChildrenEverBorn	selsweeps	no_overlap	0.00401667	0.00706718	0.0048224	1.75946	1.2006	0.525378	1.90519e-09	4.68108e-09	0.406998
UKB_460K.cov_SMOKING_STATUS	selsweeps	adult_brain_chromatin_overlap	0.00385395	0.002995	0.00137882	0.777125	0.357768	0.533581	-9.83995e-09	6.19157e-09	-1.58925
short_axis_cm_pa	selsweeps	fetal_brain_CRE_overlap	0.00386603	0.00175569	0.00339529	0.454133	0.878238	0.535508	-3.19827e-08	3.33344e-08	-0.959449
PASS_AgeFirstBirth	ALLEUR_NMATCH	fetal_brain_CRE_overlap	0.000579585	-0.00121451	0.00288773	-2.09549	4.98241	0.537458	-4.011e-08	5.22623e-08	-0.767474
Tibia.Femur	ALLEUR_NMATCH	no_overlap	0.007363	0.00988576	0.00410757	1.34263	0.557867	0.5378	1.21e-08	4.53e-08	0.266939
PASS_Crohns_Disease	ALLEUR_NMATCH	adult_brain_chromatin_overlap	0.000466185	0.00402292	0.00588574	8.62945	12.6253	0.539356	5.48904e-07	1.09805e-06	0.499888
ramax_area	ALLEUR_NMATCH	adult_brain_chromatin_overlap	0.000466185	-0.00194609	0.00392024	-4.17451	8.4092	0.539398	-2.49218e-07	3.08337e-07	-0.808264
Hip_Width.Legs	selsweeps	adult_brain_chromatin_overlap	0.00385395	0.00697962	0.00516603	1.81103	1.34045	0.544687	3.52157e-08	9.26433e-08	0.380122
1108	selsweeps	fetal_brain_CRE_overlap	0.00386603	0.00146301	0.00391522	0.378426	1.01272	0.544829	-4.53705e-08	4.39271e-08	-1.03286
short_axis_cm_pa	selsweeps	no_overlap	0.00401667	0.00191028	0.00347962	0.475587	0.866294	0.546201	-2.91948e-08	3.29123e-08	-0.887048
UKB_460K.bp_SYSTOLICadjMEDz	selsweeps	no_overlap	0.00401667	0.0048161	0.0013332	1.19903	0.331916	0.548404	-5.43514e-09	1.31992e-08	-0.411778
Arms.Calculated_Height	ALLEUR_NMATCH	no_overlap	0.007363	0.0110643	0.00618586	1.50269	0.840127	0.549288	4.59e-08	6.42e-08	0.714768
0343	ALLEUR_NMATCH	fetal_brain_CRE_overlap	0.000579585	0.00277939	0.00377244	4.79549	6.50886	0.556763	1.22681e-07	4.65961e-07	0.263286
UKB_460K.pigment_SUNBURN	selsweeps	adult_brain_chromatin_overlap	0.00385395	0.00776846	0.00679311	2.01572	1.76264	0.557614	7.19775e-09	2.02642e-08	0.355196
UKB_460K.pigment_HAIR	selsweeps	adult_brain_chromatin_overlap	0.00385395	0.00690186	0.00530817	1.79086	1.37733	0.558374	1.23485e-08	3.63088e-08	0.340097
short_axis_cm_pa	selsweeps	adult_brain_chromatin_overlap	0.00385395	0.00189169	0.00336828	0.490845	0.87398	0.5615	-2.92425e-08	3.32008e-08	-0.880777
1474	selsweeps	fetal_brain_CRE_overlap	0.00386603	0.00621146	0.00408762	1.60668	1.05732	0.563844	-1.39967e-09	6.22609e-08	-0.0224808
3919	ALLEUR_NMATCH	adult_brain_chromatin_overlap	0.000466185	0.0025409	0.00365257	5.45042	7.83503	0.567983	8.76818e-08	4.51211e-07	0.194325
UKB_460K.pigment_SKIN	ALLEUR_NMATCH	no_overlap	0.007363	0.0125644	0.00935251	1.70643	1.2702	0.570034	7.73596e-09	1.48396e-08	0.521304
PASS_Autism	ALLEUR_NMATCH	adult_brain_chromatin_overlap	0.000466185	-0.00223341	0.00476247	-4.79082	10.2158	0.570265	-6.61049e-07	1.06985e-06	-0.617888
UKB_460K.disease_ALLERGY_ECZEMA_DIAGNOSED	ALLEUR_NMATCH	no_overlap	0.007363	0.0100452	0.00481332	1.36428	0.653718	0.574276	8.61494e-09	9.20034e-09	0.936372
UKB_460K.pigment_SUNBURN	selsweeps	fetal_brain_CRE_overlap	0.00386603	0.00760628	0.00681581	1.96747	1.763	0.576299	6.14756e-09	2.03001e-08	0.302834
UKB_460K.disease_T2D	ALLEUR_NMATCH	fetal_brain_CRE_overlap	0.000579585	-0.000984523	0.00278656	-1.69867	4.80786	0.576453	-2.60669e-08	3.90091e-08	-0.668226
1108	ALLEUR_NMATCH	no_overlap	0.007363	0.0112622	0.00717582	1.52956	0.974578	0.578205	3.18336e-08	4.054e-08	0.78524
UKB_460K.pigment_SUNBURN	selsweeps	no_overlap	0.00401667	0.00780792	0.00697601	1.94388	1.73677	0.579823	6.48545e-09	2.00359e-08	0.323691
UKB_460K.pigment_HAIR	selsweeps	fetal_brain_CRE_overlap	0.00386603	0.00673549	0.00531266	1.74223	1.37419	0.581751	1.04032e-08	3.6261e-08	0.286899
UKB_460K.lung_FEV1FVCzSMOKE	ALLEUR_NMATCH	no_overlap	0.007363	0.00871438	0.00248727	1.18354	0.337807	0.586743	8.66074e-09	1.56955e-08	0.551797
UKB_460K.pigment_TANNING	ALLEUR_NMATCH	fetal_brain_CRE_overlap	0.000579585	0.00386342	0.00633359	6.66584	10.9278	0.58917	6.92133e-08	1.43561e-07	0.482117
PASS_Rheumatoid_Arthritis	ALLEUR_NMATCH	no_overlap	0.007363	0.00394448	0.00638301	0.535716	0.866904	0.589732	-1.1246e-08	2.8078e-08	-0.400529
UKB_460K.repro_MENARCHE_AGE	ALLEUR_NMATCH	no_overlap	0.007363	0.0064131	0.00175167	0.870991	0.237902	0.589796	1.47603e-09	1.04898e-08	0.140712
1108	ALLEUR_NMATCH	fetal_brain_CRE_overlap	0.000579585	0.00370704	0.00596169	6.39603	10.2861	0.591239	2.05887e-07	4.19083e-07	0.491279
1474	selsweeps	adult_brain_chromatin_overlap	0.00385395	0.0059673	0.00398356	1.54836	1.03363	0.593784	-3.63293e-09	6.09147e-08	-0.0596396
UKB_460K.body_BMIz	ALLEUR_NMATCH	no_overlap	0.007363	0.00652918	0.00160261	0.886755	0.217658	0.60326	2.71148e-09	1.03636e-08	0.261635
UKB_460K.disease_ALLERGY_ECZEMA_DIAGNOSED	ALLEUR_NMATCH	fetal_brain_CRE_overlap	0.000579585	0.00211569	0.00298791	3.65035	5.15525	0.605026	2.92988e-08	7.30155e-08	0.401268
Arms.Calculated_Height	ALLEUR_NMATCH	adult_brain_chromatin_overlap	0.000466185	0.00355497	0.00599637	7.62568	12.8627	0.607016	2.65082e-07	9.28606e-07	0.285463
PASS_HDL	ALLEUR_NMATCH	fetal_brain_CRE_overlap	0.000579585	-0.00237432	0.00577084	-4.09659	9.95684	0.608783	-1.0625e-07	2.09673e-07	-0.506743
PASS_LDL	selsweeps	adult_brain_chromatin_overlap	0.00385395	0.00779671	0.00777001	2.02305	2.01612	0.609212	5.37309e-09	3.50989e-08	0.153084
UKB_460K.repro_MENARCHE_AGE	selsweeps	fetal_brain_CRE_overlap	0.00386603	0.00492058	0.00206748	1.27277	0.534781	0.609701	-9.73189e-09	2.31427e-08	-0.420516
UKB_460K.pigment_HAIR	selsweeps	no_overlap	0.00401667	0.00671197	0.0054263	1.67103	1.35094	0.612285	9.58817e-09	3.5736e-08	0.268306
PASS_Rheumatoid_Arthritis	ALLEUR_NMATCH	adult_brain_chromatin_overlap	0.000466185	-0.00234877	0.00561176	-5.03828	12.0376	0.613217	-2.65163e-07	3.76761e-07	-0.703796
PASS_LDL	selsweeps	fetal_brain_CRE_overlap	0.00386603	0.0077684	0.00780224	2.0094	2.01815	0.614477	4.24739e-09	3.5177e-08	0.120744
UKB_460K.pigment_TANNING	ALLEUR_NMATCH	no_overlap	0.007363	0.0117183	0.00924969	1.59151	1.25624	0.625719	5.07923e-09	1.55079e-08	0.327525
UKB_460K.cov_SMOKING_STATUS	ALLEUR_NMATCH	no_overlap	0.007363	0.00831198	0.00199035	1.12889	0.270317	0.633581	3.29199e-09	4.72502e-09	0.696715
3919	ALLEUR_NMATCH	no_overlap	0.007363	0.00961515	0.00474895	1.30587	0.644975	0.633708	1.51694e-08	3.75021e-08	0.404494
PASS_LDL	selsweeps	no_overlap	0.00401667	0.00779866	0.00802814	1.94158	1.99871	0.635286	4.29908e-09	3.48315e-08	0.123425
1108	selsweeps	no_overlap	0.00401667	0.00213073	0.00404657	0.530471	1.00744	0.644902	-3.7376e-08	4.36074e-08	-0.857104
1443	ALLEUR_NMATCH	fetal_brain_CRE_overlap	0.000579585	-0.00344511	0.00876635	-5.9441	15.1252	0.645497	-2.36949e-07	6.51989e-07	-0.363424
PASS_NumberChildrenEverBorn	ALLEUR_NMATCH	fetal_brain_CRE_overlap	0.000579585	-0.00183775	0.00525098	-3.1708	9.05989	0.646484	-2.06118e-08	3.53797e-08	-0.582589
short_axis_cm_root	ALLEUR_NMATCH	fetal_brain_CRE_overlap	0.000579585	-0.00157527	0.00470499	-2.71793	8.11785	0.647458	-2.7092e-07	3.55539e-07	-0.761997
UKB_460K.disease_T2D	ALLEUR_NMATCH	no_overlap	0.007363	0.00893217	0.00345269	1.21312	0.468925	0.647771	4.10917e-09	3.73199e-09	1.10107
1391	ALLEUR_NMATCH	fetal_brain_CRE_overlap	0.000579585	0.00249409	0.00428115	4.30323	7.38658	0.652474	1.65926e-07	5.12331e-07	0.323865
UKB_460K.blood_WHITE_COUNT	selsweeps	no_overlap	0.00401667	0.00326371	0.00166906	0.812542	0.415535	0.652765	-2.62128e-08	1.64672e-08	-1.59182
1545	selsweeps	fetal_brain_CRE_overlap	0.00386603	0.00544547	0.00350136	1.40854	0.905673	0.653066	-7.03057e-09	6.03508e-08	-0.116495
0343	ALLEUR_NMATCH	adult_brain_chromatin_overlap	0.000466185	0.00202402	0.00350453	4.34167	7.51748	0.655045	7.39848e-08	5.34677e-07	0.138373
UKB_460K.repro_MENARCHE_AGE	selsweeps	adult_brain_chromatin_overlap	0.00385395	0.00477386	0.00207244	1.23869	0.537745	0.65688	-1.02589e-08	2.3282e-08	-0.440635
2121	ALLEUR_NMATCH	fetal_brain_CRE_overlap	0.000579585	-0.00181756	0.00536506	-3.13596	9.25673	0.657103	-2.24585e-07	4.93872e-07	-0.454744
1904	ALLEUR_NMATCH	adult_brain_chromatin_overlap	0.000466185	0.00234647	0.00428099	5.03336	9.18304	0.658695	1.54455e-07	5.95213e-07	0.259496
2155	selsweeps	fetal_brain_CRE_overlap	0.00386603	0.00689228	0.00691966	1.78278	1.78986	0.659924	1.4202e-08	5.41185e-08	0.262424
rafac	ALLEUR_NMATCH	adult_brain_chromatin_overlap	0.000466185	-0.00183311	0.00526065	-3.93215	11.2845	0.663071	-1.56267e-07	2.67602e-07	-0.583954
1391	ALLEUR_NMATCH	adult_brain_chromatin_overlap	0.000466185	0.00240194	0.0044743	5.15234	9.59769	0.663101	1.85391e-07	6.50829e-07	0.284853
Arms.Calculated_Height	ALLEUR_NMATCH	fetal_brain_CRE_overlap	0.000579585	-0.00138435	0.00451748	-2.38852	7.79432	0.663931	-4.91703e-07	5.73328e-07	-0.857629
1474	ALLEUR_NMATCH	fetal_brain_CRE_overlap	0.000579585	0.00248557	0.00438526	4.28853	7.56621	0.664314	8.54742e-08	4.4593e-07	0.191676
1545	selsweeps	adult_brain_chromatin_overlap	0.00385395	0.00537848	0.00353447	1.39558	0.917104	0.667184	-6.59228e-09	6.1021e-08	-0.108033
PASS_Ulcerative_Colitis	ALLEUR_NMATCH	fetal_brain_CRE_overlap	0.000579585	-0.00161681	0.00512581	-2.78959	8.84392	0.670009	-2.6141e-07	4.35363e-07	-0.60044
UKB_460K.repro_MENARCHE_AGE	selsweeps	no_overlap	0.00401667	0.00491375	0.00212027	1.22334	0.527869	0.672009	-1.04881e-08	2.28686e-08	-0.458625
UKB_460K.blood_RED_COUNT	selsweeps	no_overlap	0.00401667	0.00307757	0.0022438	0.766199	0.558623	0.675523	-3.08931e-08	2.41793e-08	-1.27767
Hip_Width.Calculated_Height	selsweeps	fetal_brain_CRE_overlap	0.00386603	0.00563128	0.00422578	1.45661	1.09305	0.675887	5.45942e-09	6.38815e-08	0.0854616
Legs.Calculated_Height	ALLEUR_NMATCH	fetal_brain_CRE_overlap	0.000579585	-0.000850229	0.00342046	-1.46696	5.90156	0.676383	-3.62902e-07	4.87795e-07	-0.743965
UKB_460K.bp_SYSTOLICadjMEDz	ALLEUR_NMATCH	no_overlap	0.007363	0.006643	0.00172793	0.902215	0.234678	0.676777	6.47198e-11	9.33253e-09	0.00693486
Arms.Legs	ALLEUR_NMATCH	fetal_brain_CRE_overlap	0.000579585	0.00241199	0.0044566	4.16158	7.68929	0.679901	6.62551e-11	5.63032e-07	0.000117676
1108	selsweeps	adult_brain_chromatin_overlap	0.00385395	0.00225168	0.0039409	0.584253	1.02256	0.687508	-3.60415e-08	4.42406e-08	-0.814672
UKB_460K.blood_PLATELET_COUNT	ALLEUR_NMATCH	adult_brain_chromatin_overlap	0.000466185	-0.000305392	0.001923	-0.655089	4.12497	0.687962	-2.11863e-07	2.40175e-07	-0.882121
RVEF	selsweeps	adult_brain_chromatin_overlap	0.00385395	0.00567416	0.0046565	1.4723	1.20824	0.690689	1.69485e-08	4.66635e-08	0.363206
1437	ALLEUR_NMATCH	fetal_brain_CRE_overlap	0.000579585	-0.00127614	0.0046134	-2.20181	7.95984	0.690719	-2.42901e-07	4.51761e-07	-0.537675
UKB_460K.pigment_SKIN	ALLEUR_NMATCH	adult_brain_chromatin_overlap	0.000466185	0.00297004	0.00669799	6.37096	14.3677	0.694967	7.16549e-08	1.87208e-07	0.382756
Tibia.Femur	ALLEUR_NMATCH	adult_brain_chromatin_overlap	0.000466185	-0.000727225	0.00307263	-1.55995	6.59103	0.698599	-4.51089e-07	5.41231e-07	-0.833449
UKB_460K.blood_EOSINOPHIL_COUNT	selsweeps	fetal_brain_CRE_overlap	0.00386603	0.00327487	0.00156184	0.847089	0.403991	0.706248	-2.99485e-08	1.75035e-08	-1.711
RVEF	selsweeps	no_overlap	0.00401667	0.00577623	0.00477419	1.43806	1.18859	0.708057	1.56183e-08	4.59878e-08	0.339619
rafac	ALLEUR_NMATCH	no_overlap	0.007363	0.00509043	0.00608942	0.691353	0.82703	0.709274	-5.16373e-09	1.98053e-08	-0.260725
UKB_460K.cov_SMOKING_STATUS	selsweeps	fetal_brain_CRE_overlap	0.00386603	0.0033584	0.00136421	0.868696	0.352871	0.709837	-8.62939e-09	6.11989e-09	-1.41006
UKB_460K.blood_RED_COUNT	selsweeps	fetal_brain_CRE_overlap	0.00386603	0.00305963	0.00218881	0.791414	0.566164	0.712461	-3.22217e-08	2.44831e-08	-1.31608
Hip_Width.Calculated_Height	selsweeps	no_overlap	0.00401667	0.00560958	0.00434987	1.39657	1.08295	0.714119	3.87e-09	6.3e-08	0.0613745
UKB_460K.disease_RESPIRATORY_ENT	ALLEUR_NMATCH	adult_brain_chromatin_overlap	0.000466185	0.00174667	0.00351807	3.74675	7.54652	0.714358	1.33775e-08	7.46353e-08	0.179239
1545	selsweeps	no_overlap	0.00401667	0.00533909	0.00361096	1.32923	0.898993	0.714881	-9.62821e-09	5.9828e-08	-0.160932
UKB_460K.blood_EOSINOPHIL_COUNT	ALLEUR_NMATCH	adult_brain_chromatin_overlap	0.000466185	0.00120872	0.00205072	2.59279	4.39894	0.716159	-4.67048e-09	1.69508e-07	-0.0275531
Arms.Legs	ALLEUR_NMATCH	no_overlap	0.007363	0.00960836	0.00620375	1.30495	0.842558	0.716879	2.71e-08	6.41e-08	0.422866
Arms.Legs	ALLEUR_NMATCH	adult_brain_chromatin_overlap	0.000466185	0.00320492	0.0075475	6.87479	16.1899	0.717453	2.63105e-07	1.18757e-06	0.221549
UKB_460K.blood_EOSINOPHIL_COUNT	selsweeps	no_overlap	0.00401667	0.00344829	0.00158108	0.858496	0.39363	0.720312	-2.75438e-08	1.69391e-08	-1.62605
UKB_460K.blood_WHITE_COUNT	selsweeps	adult_brain_chromatin_overlap	0.00385395	0.0032724	0.00163208	0.849103	0.423483	0.722127	-2.57797e-08	1.67927e-08	-1.53518
UKB_460K.body_WHRadjBMIz	ALLEUR_NMATCH	no_overlap	0.007363	0.00807257	0.0020557	1.09637	0.279194	0.729111	5.20597e-09	8.34122e-09	0.624125
1391	ALLEUR_NMATCH	no_overlap	0.007363	0.00867351	0.00382585	1.17799	0.519605	0.731083	2.70886e-08	3.81543e-08	0.709977
1357	ALLEUR_NMATCH	fetal_brain_CRE_overlap	0.000579585	-0.00100082	0.00469386	-1.72679	8.09866	0.73729	-1.51721e-07	3.68271e-07	-0.411981
1904	ALLEUR_NMATCH	no_overlap	0.007363	0.00886091	0.00448879	1.20344	0.609641	0.737613	3.05705e-08	4.07244e-08	0.750666
2155	selsweeps	no_overlap	0.00401667	0.00638717	0.00712193	1.59017	1.77309	0.738457	9.5797e-09	5.38116e-08	0.178023
UKB_460K.cov_SMOKING_STATUS	selsweeps	no_overlap	0.00401667	0.00354701	0.001412	0.883072	0.351536	0.739441	-7.94621e-09	6.09149e-09	-1.30448
UKB_460K.blood_WHITE_COUNT	selsweeps	fetal_brain_CRE_overlap	0.00386603	0.00332258	0.0016317	0.859431	0.422062	0.739568	-2.61136e-08	1.67482e-08	-1.55919
2155	selsweeps	adult_brain_chromatin_overlap	0.00385395	0.00613573	0.00694105	1.59206	1.80102	0.741496	9.21923e-09	5.45778e-08	0.168919
RVEF	selsweeps	fetal_brain_CRE_overlap	0.00386603	0.00535937	0.00459511	1.38627	1.18859	0.741812	1.30169e-08	4.60745e-08	0.282519
0805	ALLEUR_NMATCH	adult_brain_chromatin_overlap	0.000466185	0.00166738	0.00367241	3.57665	7.87759	0.743137	-8.89027e-08	4.99994e-07	-0.177808
rafac	ALLEUR_NMATCH	fetal_brain_CRE_overlap	0.000579585	-0.00152033	0.00639997	-2.62314	11.0423	0.744613	-1.45898e-07	2.61958e-07	-0.556951
UKB_460K.blood_EOSINOPHIL_COUNT	selsweeps	adult_brain_chromatin_overlap	0.00385395	0.00335162	0.00154058	0.86966	0.399742	0.745256	-2.83942e-08	1.72086e-08	-1.65
Hip_Width.Calculated_Height	selsweeps	adult_brain_chromatin_overlap	0.00385395	0.00520243	0.00421097	1.3499	1.09264	0.748986	4.39416e-10	6.38613e-08	0.00688079
UKB_460K.bmd_HEEL_TSCOREz	ALLEUR_NMATCH	adult_brain_chromatin_overlap	0.000466185	0.00120331	0.00243334	2.58118	5.21968	0.761394	-5.48746e-08	3.08156e-07	-0.178074
PASS_Schizophrenia	ALLEUR_NMATCH	no_overlap	0.007363	0.00652333	0.00278981	0.885962	0.378896	0.763577	5.75018e-10	3.04471e-08	0.0188858
UKB_460K.pigment_HAIR	ALLEUR_NMATCH	adult_brain_chromatin_overlap	0.000466185	-0.000582244	0.00362467	-1.24896	7.77519	0.768364	-9.01023e-08	2.12394e-07	-0.424223
UKB_460K.blood_RBC_DISTRIB_WIDTH	ALLEUR_NMATCH	adult_brain_chromatin_overlap	0.000466185	0.00111547	0.00221439	2.39278	4.75003	0.768375	-2.22595e-09	1.74745e-07	-0.0127383
RVEDV	ALLEUR_NMATCH	fetal_brain_CRE_overlap	0.000579585	-0.000764652	0.00458735	-1.31931	7.91488	0.770732	-1.41455e-07	3.44888e-07	-0.410148
UKB_460K.repro_MENARCHE_AGE	ALLEUR_NMATCH	fetal_brain_CRE_overlap	0.000579585	0.000171023	0.00140411	0.295078	2.42262	0.771574	-4.76375e-08	1.03912e-07	-0.458443
UKB_460K.body_WHRadjBMIz	ALLEUR_NMATCH	adult_brain_chromatin_overlap	0.000466185	1.44561e-05	0.00157117	0.0310094	3.37027	0.773893	-9.06502e-08	9.72971e-08	-0.931685
UKB_460K.mental_NEUROTICISM	ALLEUR_NMATCH	no_overlap	0.007363	0.00796482	0.00215763	1.08174	0.293037	0.780539	1.68137e-09	5.61793e-09	0.299286
UKB_460K.disease_HI_CHOL_SELF_REP	selsweeps	fetal_brain_CRE_overlap	0.00386603	0.0050848	0.0045031	1.31525	1.16479	0.786178	-2.65517e-09	1.00422e-08	-0.264402
1437	ALLEUR_NMATCH	adult_brain_chromatin_overlap	0.000466185	-0.00059942	0.00402298	-1.2858	8.62958	0.793029	-2.21752e-07	4.8822e-07	-0.454206
1768	ALLEUR_NMATCH	no_overlap	0.007363	0.00867338	0.00509837	1.17797	0.692431	0.79701	2.43308e-08	4.10598e-08	0.592569
UKB_460K.disease_HYPOTHYROIDISM_SELF_REP	ALLEUR_NMATCH	fetal_brain_CRE_overlap	0.000579585	-0.000196528	0.00302946	-0.339083	5.22694	0.797328	-1.76646e-08	4.89122e-08	-0.36115
UKB_460K.blood_RBC_DISTRIB_WIDTH	ALLEUR_NMATCH	no_overlap	0.007363	0.00674541	0.00264061	0.916123	0.358632	0.815297	6.81551e-09	1.34185e-08	0.507919
UKB_460K.bmd_HEEL_TSCOREz	selsweeps	no_overlap	0.00401667	0.00319118	0.00353822	0.794485	0.880885	0.81596	-3.2573e-08	5.2509e-08	-0.620332
UKB_460K.disease_HI_CHOL_SELF_REP	selsweeps	no_overlap	0.00401667	0.00508629	0.00462821	1.2663	1.15225	0.816863	-2.67247e-09	9.92656e-09	-0.269224
PASS_Crohns_Disease	ALLEUR_NMATCH	no_overlap	0.007363	0.00843613	0.00478784	1.14575	0.650257	0.821694	5.17225e-08	5.6552e-08	0.914601
1437	ALLEUR_NMATCH	no_overlap	0.007363	0.00636498	0.00453227	0.864455	0.615547	0.826598	-1.50145e-09	3.59372e-08	-0.0417798
UKB_460K.disease_HI_CHOL_SELF_REP	selsweeps	adult_brain_chromatin_overlap	0.00385395	0.00482424	0.00448429	1.25176	1.16356	0.828388	-2.91043e-09	1.00297e-08	-0.290183
UKB_460K.body_HEIGHTz	ALLEUR_NMATCH	no_overlap	0.007363	0.0069803	0.00178326	0.948025	0.242192	0.829828	1.14013e-08	2.74303e-08	0.415647
2121	selsweeps	fetal_brain_CRE_overlap	0.00386603	0.00450007	0.00318274	1.164	0.823259	0.841422	-1.28135e-08	4.43194e-08	-0.289117
UKB_460K.bmd_HEEL_TSCOREz	selsweeps	adult_brain_chromatin_overlap	0.00385395	0.00315993	0.00348045	0.81992	0.903086	0.842283	-3.16744e-08	5.38719e-08	-0.587958
PASS_Coronary_Artery_Disease	selsweeps	fetal_brain_CRE_overlap	0.00386603	0.00551765	0.00834492	1.42721	2.15853	0.842936	-8.64765e-10	2.72099e-08	-0.0317813
2121	selsweeps	adult_brain_chromatin_overlap	0.00385395	0.00448235	0.00320659	1.16305	0.832027	0.844015	-1.18297e-08	4.48775e-08	-0.263599
PASS_Ulcerative_Colitis	selsweeps	no_overlap	0.00401667	0.00474996	0.0040191	1.18256	1.00061	0.855244	-2.43885e-09	5.01123e-08	-0.0486677
PASS_Ulcerative_Colitis	selsweeps	adult_brain_chromatin_overlap	0.00385395	0.00318052	0.00376087	0.825263	0.975848	0.857981	-2.05996e-08	4.91148e-08	-0.419418
UKB_460K.bmd_HEEL_TSCOREz	selsweeps	fetal_brain_CRE_overlap	0.00386603	0.00324549	0.00346683	0.83949	0.896742	0.858234	-3.18361e-08	5.34346e-08	-0.595795
UKB_460K.body_BMIz	ALLEUR_NMATCH	adult_brain_chromatin_overlap	0.000466185	0.000667739	0.00120229	1.43235	2.579	0.866829	-8.40076e-09	1.1948e-07	-0.0703112
PASS_Ulcerative_Colitis	ALLEUR_NMATCH	no_overlap	0.007363	0.00651706	0.00521839	0.88511	0.708732	0.871349	1.32954e-08	3.50941e-08	0.37885
UKB_460K.body_BMIz	ALLEUR_NMATCH	fetal_brain_CRE_overlap	0.000579585	0.000382129	0.0012324	0.659314	2.12636	0.872832	-3.98081e-08	9.9554e-08	-0.399864
1904	selsweeps	no_overlap	0.00401667	0.00353849	0.00299415	0.880952	0.745431	0.873586	-4.99393e-08	5.09188e-08	-0.980763
1904	selsweeps	adult_brain_chromatin_overlap	0.00385395	0.00340764	0.00289582	0.884194	0.751389	0.87799	-5.17275e-08	5.13443e-08	-1.00746
0343	ALLEUR_NMATCH	no_overlap	0.007363	0.00795022	0.00389132	1.07975	0.528497	0.879798	1.29369e-08	3.82087e-08	0.338586
1108	ALLEUR_NMATCH	adult_brain_chromatin_overlap	0.000466185	-0.000179358	0.0045235	-0.384737	9.70323	0.886469	-9.13356e-08	4.07299e-07	-0.224247
UKB_460K.disease_HYPOTHYROIDISM_SELF_REP	ALLEUR_NMATCH	adult_brain_chromatin_overlap	0.000466185	0.000847729	0.00270103	1.81844	5.7939	0.887205	3.04013e-09	5.33792e-08	0.0569534
1443	selsweeps	no_overlap	0.00401667	0.00282254	0.00880951	0.702706	2.19324	0.889314	-3.83254e-08	9.35914e-08	-0.409497
UKB_460K.pigment_TANNING	ALLEUR_NMATCH	adult_brain_chromatin_overlap	0.000466185	-0.000369154	0.00640199	-0.791863	13.7327	0.890693	-1.6689e-08	1.73092e-07	-0.0964167
PASS_Coronary_Artery_Disease	selsweeps	no_overlap	0.00401667	0.00517708	0.00858602	1.2889	2.1376	0.892353	-2.13496e-09	2.69538e-08	-0.0792081
1995	selsweeps	fetal_brain_CRE_overlap	0.00386603	0.00437006	0.00375059	1.13038	0.97014	0.89321	-2.70674e-08	6.44818e-08	-0.419768
PASS_Rheumatoid_Arthritis	selsweeps	adult_brain_chromatin_overlap	0.00385395	0.00445103	0.00450088	1.15493	1.16786	0.894238	-1.97262e-08	3.72247e-08	-0.529922
RVEDV	ALLEUR_NMATCH	adult_brain_chromatin_overlap	0.000466185	0.000990659	0.0039488	2.12504	8.47046	0.894433	9.96301e-09	3.66715e-07	0.0271683
PASS_Autism	ALLEUR_NMATCH	no_overlap	0.007363	0.00663339	0.00595577	0.900909	0.808879	0.902351	-2.77355e-08	8.61939e-08	-0.32178
2121	selsweeps	no_overlap	0.00401667	0.00441879	0.00329072	1.10011	0.819266	0.902475	-1.41025e-08	4.42712e-08	-0.318547
1904	selsweeps	fetal_brain_CRE_overlap	0.00386603	0.00351475	0.00290507	0.909137	0.751436	0.904041	-5.2458e-08	5.13641e-08	-1.0213
UKB_460K.disease_RESPIRATORY_ENT	ALLEUR_NMATCH	no_overlap	0.007363	0.00697481	0.00332112	0.947278	0.451056	0.906567	2.02162e-09	4.43465e-09	0.45587
RVEDV	ALLEUR_NMATCH	no_overlap	0.007363	0.00681488	0.00478965	0.925558	0.650502	0.90885	4.31378e-09	2.81041e-08	0.153493
1443	selsweeps	adult_brain_chromatin_overlap	0.00385395	0.00290273	0.00855922	0.753184	2.2209	0.909214	-3.74182e-08	9.48414e-08	-0.394535
rafac	selsweeps	adult_brain_chromatin_overlap	0.00385395	0.00327125	0.00530619	0.848805	1.37682	0.912745	-1.10286e-08	3.25757e-08	-0.338553
PASS_Coronary_Artery_Disease	selsweeps	adult_brain_chromatin_overlap	0.00385395	0.00472776	0.0083182	1.22673	2.15836	0.916207	-3.19212e-09	2.72059e-08	-0.117332
short_axis_cm_pa	ALLEUR_NMATCH	no_overlap	0.007363	0.00689063	0.00463338	0.935845	0.629279	0.91893	1.08984e-08	2.47264e-08	0.440761
1443	ALLEUR_NMATCH	adult_brain_chromatin_overlap	0.000466185	0.00126427	0.00794616	2.71195	17.0451	0.919422	9.03974e-08	7.20742e-07	0.125423
0805	ALLEUR_NMATCH	fetal_brain_CRE_overlap	0.000579585	0.00110432	0.00527794	1.90536	9.1064	0.920162	-2.08243e-07	5.74182e-07	-0.362677
UKB_460K.repro_MENARCHE_AGE	ALLEUR_NMATCH	adult_brain_chromatin_overlap	0.000466185	0.000336939	0.00144139	0.72276	3.09188	0.928561	-4.35527e-08	1.31954e-07	-0.330059
UKB_460K.lung_FEV1FVCzSMOKE	ALLEUR_NMATCH	adult_brain_chromatin_overlap	0.000466185	0.000328498	0.00155154	0.704652	3.32817	0.929239	-1.33576e-07	1.55135e-07	-0.861032
UKB_460K.disease_T2D	selsweeps	fetal_brain_CRE_overlap	0.00386603	0.00402845	0.00186767	1.04201	0.483098	0.930708	-3.2542e-09	3.97951e-09	-0.81774
PASS_Rheumatoid_Arthritis	selsweeps	fetal_brain_CRE_overlap	0.00386603	0.00425426	0.00448958	1.10042	1.16129	0.930962	-2.18808e-08	3.69309e-08	-0.59248
UKB_460K.disease_DERMATOLOGY	selsweeps	adult_brain_chromatin_overlap	0.00385395	0.00333299	0.00606858	0.864826	1.57464	0.931653	-1.3086e-09	3.34534e-09	-0.39117
UKB_460K.disease_T2D	selsweeps	adult_brain_chromatin_overlap	0.00385395	0.00400905	0.00184187	1.04024	0.477917	0.932914	-3.0192e-09	3.93794e-09	-0.766697
Hip_Width.Calculated_Height	ALLEUR_NMATCH	fetal_brain_CRE_overlap	0.000579585	0.000204898	0.00513035	0.353525	8.85176	0.941459	-3.28846e-07	5.13786e-07	-0.640045
rafac	selsweeps	no_overlap	0.00401667	0.00361973	0.00551539	0.901176	1.37313	0.942717	-9.81093e-09	3.2445e-08	-0.302387
PASS_Autism	ALLEUR_NMATCH	fetal_brain_CRE_overlap	0.000579585	0.000971381	0.00564075	1.67599	9.73239	0.944515	3.85834e-10	1.01908e-06	0.000378612
1995	selsweeps	adult_brain_chromatin_overlap	0.00385395	0.00408785	0.0037061	1.06069	0.961637	0.94973	-3.03475e-08	6.38522e-08	-0.475277
UKB_460K.body_BMIz	selsweeps	no_overlap	0.00401667	0.00394959	0.00127767	0.983301	0.318091	0.958129	-1.82133e-08	1.48263e-08	-1.22845
1443	selsweeps	fetal_brain_CRE_overlap	0.00386603	0.00345535	0.0085342	0.893773	2.20749	0.960689	-3.27204e-08	9.43762e-08	-0.346701
PASS_NumberChildrenEverBorn	ALLEUR_NMATCH	no_overlap	0.007363	0.00708285	0.00588264	0.961952	0.798946	0.962044	7.40652e-11	3.20984e-09	0.0230744
short_axis_cm_pa	ALLEUR_NMATCH	fetal_brain_CRE_overlap	0.000579585	0.000360551	0.00461835	0.622084	7.96837	0.962139	-4.53212e-08	3.0166e-07	-0.150239
UKB_460K.bp_SYSTOLICadjMEDz	ALLEUR_NMATCH	fetal_brain_CRE_overlap	0.000579585	0.000500443	0.00173416	0.86345	2.99207	0.963603	-8.88109e-08	1.19357e-07	-0.744075
UKB_460K.bp_SYSTOLICadjMEDz	ALLEUR_NMATCH	adult_brain_chromatin_overlap	0.000466185	0.000527947	0.00136171	1.13248	2.92097	0.963792	-8.33622e-08	1.13594e-07	-0.73386
UKB_460K.body_BMIz	selsweeps	fetal_brain_CRE_overlap	0.00386603	0.00392145	0.00125145	1.01434	0.323704	0.964675	-1.81384e-08	1.50975e-08	-1.20142
Hip_Width.Calculated_Height	ALLEUR_NMATCH	adult_brain_chromatin_overlap	0.000466185	0.000274024	0.00460782	0.587801	9.88412	0.966668	-2.72146e-07	5.69529e-07	-0.477844
UKB_460K.disease_DERMATOLOGY	selsweeps	fetal_brain_CRE_overlap	0.00386603	0.00407885	0.00610774	1.05505	1.57985	0.972157	-9.32938e-10	3.34931e-09	-0.278546
Legs.Calculated_Height	ALLEUR_NMATCH	no_overlap	0.007363	0.00723498	0.00370476	0.982613	0.50316	0.972414	5.47e-10	4.26e-08	0.0128449
PASS_Coronary_Artery_Disease	ALLEUR_NMATCH	adult_brain_chromatin_overlap	0.000466185	0.000729853	0.00771272	1.56559	16.5444	0.972787	-5.64785e-09	2.07889e-07	-0.0271676
PASS_Ulcerative_Colitis	selsweeps	fetal_brain_CRE_overlap	0.00386603	0.00399436	0.00382352	1.03319	0.989004	0.973232	-1.10545e-08	4.95589e-08	-0.223058
UKB_460K.body_HEIGHTz	ALLEUR_NMATCH	adult_brain_chromatin_overlap	0.000466185	0.000424137	0.00130593	0.909804	2.80132	0.974299	-1.97128e-07	3.16e-07	-0.623822
UKB_460K.disease_DERMATOLOGY	ALLEUR_NMATCH	no_overlap	0.007363	0.0070992	0.00893967	0.964173	1.21413	0.976518	5.67277e-10	2.57667e-09	0.220159
rafac	selsweeps	fetal_brain_CRE_overlap	0.00386603	0.00401119	0.0053286	1.03755	1.37831	0.978262	-7.23136e-09	3.2535e-08	-0.222264
1357	ALLEUR_NMATCH	no_overlap	0.007363	0.00748653	0.00487574	1.01678	0.662195	0.979779	1.045e-08	3.0234e-08	0.345638
Hip_Width.Legs	ALLEUR_NMATCH	no_overlap	0.007363	0.00722853	0.00554101	0.981737	0.752548	0.980599	-1.57e-08	5.16e-08	-0.303513
1995	selsweeps	no_overlap	0.00401667	0.0040967	0.0038609	1.01993	0.961218	0.983479	-3.19779e-08	6.38651e-08	-0.50071
UKB_460K.disease_DERMATOLOGY	selsweeps	no_overlap	0.00401667	0.00410545	0.00628581	1.0221	1.56493	0.988717	-9.19051e-10	3.31353e-09	-0.277363
Legs.Calculated_Height	ALLEUR_NMATCH	adult_brain_chromatin_overlap	0.000466185	0.000515747	0.00368626	1.10631	7.90731	0.989289	-9.67436e-08	6.55212e-07	-0.147652
UKB_460K.disease_T2D	selsweeps	no_overlap	0.00401667	0.0040366	0.00190973	1.00496	0.475451	0.991682	-3.26095e-09	3.91186e-09	-0.833606
UKB_460K.disease_RESPIRATORY_ENT	ALLEUR_NMATCH	fetal_brain_CRE_overlap	0.000579585	0.000573501	0.00243957	0.989502	4.20917	0.998005	-1.1355e-08	4.268e-08	-0.266049
PASS_Schizophrenia	ALLEUR_NMATCH	fetal_brain_CRE_overlap	0.000579585	0.000573694	0.0025094	0.989836	4.32964	0.998129	-2.61152e-08	3.33397e-07	-0.0783306
UKB_460K.body_BMIz	selsweeps	adult_brain_chromatin_overlap	0.00385395	0.00385614	0.00126991	1.00057	0.329509	0.998623	-1.78974e-08	1.53528e-08	-1.16574
PASS_Rheumatoid_Arthritis	selsweeps	no_overlap	0.00401667	0.00401143	0.004638	0.998696	1.15469	0.999098	-2.3472e-08	3.67514e-08	-0.638668
