# Supplementary material for: The trait-specific timing of accelerated genomic change in the human lineage
Source: Cell Genom. 2025 Jan 8;5(1):100740. doi: 10.1016/j.xgen.2024.100740 (PMC11770217; doi:10.1016/j.xgen.2024.100740)
Supplement: Table S23. HARE Brain Chromatin Overlap Results, related to Figure 5 [file mmc24.xlsx]

## Sheet: HARE Brain Chromatin Overlap
Table S23 - HARE Brain Chromatin Overlap Results, related to Figure 5
Phenotype	Annotation	region_overlap	set_size	n_simulations	distribution	KS_stat	mean_int_per_bp	mean_int_SE	set_int_per_bp	percent_overlap	pvalue	frac_less	frac_more
UKB_460K.body_BMIz	nchaes_merged	no_overlap	1872	1000	weibull	0.0697396	8.615e-07	2.48136e-09	1.43225e-06	0.66251	1.63938e-85	1	0
UKB_460K.body_HEIGHTz	ALLEUR_NMATCH	fetal_brain_CRE_overlap	5553	1000	weibull	0.0650319	3.68102e-06	6.2751e-09	4.82982e-06	0.312087	4.58206e-48	1	0
UKB_460K.blood_PLATELET_COUNT	ALLEUR_NMATCH	fetal_brain_CRE_overlap	3371	1000	weibull	0.0677929	3.67647e-06	8.1509e-09	5.14496e-06	0.399432	7.01199e-33	1	0
UKB_460K.cov_SMOKING_STATUS	nchaes_merged	no_overlap	339	1000	weibull	0.0605181	8.59649e-07	5.00805e-09	1.9428e-06	1.25999	1.08031e-28	1	0
UKB_460K.mental_NEUROTICISM	nchaes_merged	no_overlap	292	1000	weibull	0.071098	8.4889e-07	5.00926e-09	1.8461e-06	1.17472	5.33392e-24	1	0
UKB_460K.body_HEIGHTz	ALLEUR_NMATCH	adult_brain_chromatin_overlap	5553	1000	weibull	0.0586201	2.92413e-06	5.0186e-09	3.70161e-06	0.265884	1.24942e-23	1	0
UKB_460K.body_BMIz	nchaes_merged	fetal_brain_CRE_overlap	1872	1000	weibull	0.0658631	2.93494e-07	1.31841e-09	5.11519e-07	0.742861	7.01755e-18	1	0
UKB_460K.lung_FVCzSMOKE	LinARs_hg19_merged	fetal_brain_CRE_overlap	1244	1000	weibull	0.0750911	1.84727e-07	1.3041e-09	4.08491e-07	1.21132	6.88187e-14	1	0
UKB_460K.body_BMIz	LinARs_hg19_merged	fetal_brain_CRE_overlap	1872	1000	weibull	0.0626435	1.8602e-07	1.01645e-09	3.42324e-07	0.840257	8.10327e-13	1	0
UKB_460K.mental_NEUROTICISM	nchaes_merged	fetal_brain_CRE_overlap	292	1000	weibull	0.0711114	2.9463e-07	2.82588e-09	8.39137e-07	1.8481	2.27102e-12	1	0
UKB_460K.bp_SYSTOLICadjMEDz	nchaes_merged	no_overlap	1665	1000	weibull	0.0742977	8.53169e-07	2.77927e-09	1.22856e-06	0.439998	3.59911e-11	1	0
UKB_460K.cov_SMOKING_STATUS	nchaes_merged	fetal_brain_CRE_overlap	339	1000	weibull	0.0732921	2.88283e-07	2.52305e-09	7.18987e-07	1.49403	3.83464e-11	1	0
UKB_460K.lung_FVCzSMOKE	nchaes_merged	fetal_brain_CRE_overlap	1244	1000	weibull	0.0647712	2.91841e-07	1.60581e-09	5.05043e-07	0.730544	3.0883e-09	1	0
UKB_460K.lung_FEV1FVCzSMOKE	ALLEUR_NMATCH	fetal_brain_CRE_overlap	1474	1000	weibull	0.0680789	3.70308e-06	1.0992e-08	5.08004e-06	0.371842	4.20195e-09	1	0
UKB_460K.bmd_HEEL_TSCOREz	ALLEUR_NMATCH	fetal_brain_CRE_overlap	2521	1000	weibull	0.047196	3.68404e-06	9.0101e-09	4.73645e-06	0.285665	6.14112e-09	1	0
UKB_460K.repro_MENARCHE_AGE	nchaes_merged	no_overlap	724	1000	weibull	0.0743214	8.56523e-07	4.02274e-09	1.38504e-06	0.617054	1.04507e-08	1	0
UKB_460K.blood_PLATELET_COUNT	ALLEUR_NMATCH	adult_brain_chromatin_overlap	3371	1000	weibull	0.0874297	2.93639e-06	6.74584e-09	3.71105e-06	0.263815	2.39449e-08	1	0
UKB_460K.body_BALDING1	nchaes_merged	fetal_brain_CRE_overlap	498	1000	weibull	0.0811838	2.87127e-07	2.4237e-09	6.36867e-07	1.21807	4.57405e-08	1	0
UKB_460K.mental_NEUROTICISM	selsweeps	fetal_brain_CRE_overlap	292	1000	weibull	0.0776927	1.3566e-07	1.5671e-09	3.91597e-07	1.8866	5.71607e-08	1	0
UKB_460K.other_MORNINGPERSON	nchaes_merged	no_overlap	336	1000	weibull	0.070092	8.58418e-07	5.36933e-09	1.57045e-06	0.829476	9.25083e-08	1	0
UKB_460K.cov_EDU_YEARS	nchaes_merged	fetal_brain_CRE_overlap	615	1000	weibull	0.0846095	2.891e-07	2.0142e-09	5.4591e-07	0.88831	8.2758e-07	1	0
UKB_460K.mental_NEUROTICISM	LinARs_hg19_merged	fetal_brain_CRE_overlap	292	1000	weibull	0.0647666	1.83976e-07	2.13537e-09	5.03482e-07	1.73667	1.29857e-06	1	0
UKB_460K.blood_RED_COUNT	ALLEUR_NMATCH	fetal_brain_CRE_overlap	2477	1000	weibull	0.0677793	3.68289e-06	9.79089e-09	4.74574e-06	0.288592	1.31074e-06	1	0
UKB_460K.mental_NEUROTICISM	selsweeps	no_overlap	292	1000	weibull	0.089002	1.45618e-07	1.68414e-09	3.91597e-07	1.6892	1.98996e-06	1	0
UKB_460K.body_BMIz	zooHARs_hg19	no_overlap	1872	1000	weibull	0.0720344	1.06561e-07	7.06479e-10	1.92803e-07	0.80932	2.10002e-06	0.998	0.001
UKB_460K.blood_EOSINOPHIL_COUNT	selsweeps	adult_brain_chromatin_overlap	1886	1000	weibull	0.0725471	2.0257e-07	1.23636e-09	3.4753e-07	0.715608	2.1296e-06	0.998	0
UKB_460K.other_MORNINGPERSON	nchaes_merged	adult_brain_chromatin_overlap	336	1000	weibull	0.0823555	1.45139e-07	1.81136e-09	4.20005e-07	1.89381	2.73085e-06	1	0
UKB_460K.body_BALDING1	ALLEUR_NMATCH	fetal_brain_CRE_overlap	498	1000	weibull	0.0624578	3.671e-06	1.758e-08	5.63125e-06	0.53398	3.85656e-06	1	0
UKB_460K.body_BMIz	selsweeps	fetal_brain_CRE_overlap	1872	1000	weibull	0.0848065	1.48026e-07	7.60345e-10	2.32151e-07	0.568315	7.09875e-06	0.999	0.001
UKB_460K.body_HEIGHTz	selsweeps	adult_brain_chromatin_overlap	5553	1000	weibull	0.085443	1.81629e-07	6.26623e-10	2.46035e-07	0.3546	1.03198e-05	0.999	0
UKB_460K.body_HEIGHTz	zooHARs_hg19	no_overlap	5553	1000	weibull	0.0759276	1.05935e-07	5.03596e-10	1.5959e-07	0.506497	1.23736e-05	1	0
UKB_460K.blood_EOSINOPHIL_COUNT	selsweeps	fetal_brain_CRE_overlap	1886	1000	weibull	0.0842509	2.0396e-07	1.29858e-09	3.4753e-07	0.703915	1.32875e-05	0.999	0.001
UKB_460K.body_HEIGHTz	selsweeps	fetal_brain_CRE_overlap	5553	1000	weibull	0.078548	1.82562e-07	6.42019e-10	2.48251e-07	0.359817	1.3795e-05	0.999	0.001
UKB_460K.body_BMIz	selsweeps	adult_brain_chromatin_overlap	1872	1000	weibull	0.0823036	1.45114e-07	7.6175e-10	2.28216e-07	0.572668	1.40804e-05	1	0
UKB_460K.cov_SMOKING_STATUS	nchaes_merged	adult_brain_chromatin_overlap	339	1000	weibull	0.0798522	1.44455e-07	1.58413e-09	3.51845e-07	1.43567	1.54734e-05	0.999	0.001
UKB_460K.body_BALDING1	nchaes_merged	no_overlap	498	1000	weibull	0.0721612	8.61564e-07	4.55145e-09	1.34077e-06	0.556208	1.60419e-05	1	0
UKB_460K.body_WHRadjBMIz	ALLEUR_NMATCH	fetal_brain_CRE_overlap	1161	1000	weibull	0.0517779	3.68321e-06	1.34523e-08	5.02061e-06	0.363108	1.8915e-05	0.999	0.001
UKB_460K.lung_FVCzSMOKE	nchaes_merged	no_overlap	1244	1000	weibull	0.0752462	8.57957e-07	3.12716e-09	1.17348e-06	0.367764	3.02372e-05	0.997	0.003
UKB_460K.repro_MENARCHE_AGE	ALLEUR_NMATCH	no_overlap	724	1000	weibull	0.0665504	4.73946e-05	1.67633e-07	6.43168e-05	0.357049	3.10968e-05	1	0
UKB_460K.body_WHRadjBMIz	ALLEUR_NMATCH	no_overlap	1161	1000	weibull	0.0664078	4.71944e-05	1.3363e-07	6.02473e-05	0.27658	3.7475e-05	0.997	0.003
UKB_460K.blood_RBC_DISTRIB_WIDTH	selsweeps	fetal_brain_CRE_overlap	2183	1000	weibull	0.0779219	2.13629e-07	1.27495e-09	3.44847e-07	0.614234	4.48472e-05	0.999	0
UKB_460K.body_BMIz	selsweeps	no_overlap	1872	1000	weibull	0.0763421	1.59562e-07	7.97975e-10	2.4002e-07	0.504241	4.64219e-05	0.998	0.001
UKB_460K.body_BMIz	LinARs_hg19_merged	no_overlap	1872	1000	weibull	0.0589969	5.74479e-07	1.98629e-09	7.67278e-07	0.335607	4.71512e-05	1	0
UKB_460K.mental_NEUROTICISM	LinARs_hg19_merged	no_overlap	292	1000	weibull	0.0734893	5.73298e-07	4.36914e-09	1.06291e-06	0.85402	5.41667e-05	0.999	0.001
UKB_460K.other_MORNINGPERSON	nchaes_merged	fetal_brain_CRE_overlap	336	1000	weibull	0.0699894	2.84453e-07	2.72576e-09	6.02616e-07	1.11851	5.52308e-05	0.999	0.001
UKB_460K.body_BALDING1	LinARs_hg19_merged	fetal_brain_CRE_overlap	498	1000	weibull	0.0793244	1.85479e-07	1.96111e-09	4.18992e-07	1.25897	6.2549e-05	0.999	0.001
UKB_460K.bp_SYSTOLICadjMEDz	nchaes_merged	fetal_brain_CRE_overlap	1665	1000	weibull	0.0792909	2.88913e-07	1.43535e-09	4.31821e-07	0.494642	7.94666e-05	0.998	0.001
Hip_Width.Legs	ALLEUR_NMATCH	fetal_brain_CRE_overlap	153	1000	weibull	0.056217	3.70218e-06	3.3857e-08	7.52498e-06	1.03258	8.40031e-05	0.999	0.001
UKB_460K.disease_DERMATOLOGY	zooHARs_hg19	adult_brain_chromatin_overlap	47	1000	weibull	0.496134	1.7365e-08	2.56091e-09	3.94659e-07	21.7273	8.5999e-05	0.956	0
UKB_460K.blood_RBC_DISTRIB_WIDTH	selsweeps	adult_brain_chromatin_overlap	2183	1000	weibull	0.0746433	2.13667e-07	1.24788e-09	3.37184e-07	0.578079	8.67855e-05	0.999	0.001
UKB_460K.body_WHRadjBMIz	ALLEUR_NMATCH	adult_brain_chromatin_overlap	1161	1000	weibull	0.0700508	2.92182e-06	1.10024e-08	3.98696e-06	0.364545	8.701e-05	0.998	0.001
UKB_460K.mental_NEUROTICISM	ALLEUR_NMATCH	fetal_brain_CRE_overlap	292	1000	weibull	0.0572085	3.68307e-06	2.20291e-08	5.94855e-06	0.615108	8.75899e-05	0.997	0.003
UKB_460K.cov_EDU_YEARS	LinARs_hg19_merged	fetal_brain_CRE_overlap	615	1000	weibull	0.080494	1.85387e-07	1.61585e-09	3.6394e-07	0.963137	0.000103417	0.998	0.002
UKB_460K.lung_FVCzSMOKE	selsweeps	fetal_brain_CRE_overlap	1244	1000	weibull	0.0793583	1.5998e-07	1.07062e-09	2.67376e-07	0.671309	0.000124559	0.997	0.001
UKB_460K.blood_EOSINOPHIL_COUNT	selsweeps	no_overlap	1886	1000	weibull	0.066617	2.15905e-07	1.33777e-09	3.4753e-07	0.609643	0.000140956	0.998	0.002
UKB_460K.body_BMIz	nchaes_merged	adult_brain_chromatin_overlap	1872	1000	weibull	0.0670367	1.45197e-07	8.40998e-10	2.28216e-07	0.571773	0.000147524	0.995	0.004
UKB_460K.lung_FEV1FVCzSMOKE	nchaes_merged	fetal_brain_CRE_overlap	1474	1000	weibull	0.0772795	2.90683e-07	1.51415e-09	4.35615e-07	0.49859	0.000186206	0.995	0.003
0805	nchaes_merged	no_overlap	93	1000	weibull	0.0766722	8.6159e-07	1.02334e-08	2.07695e-06	1.41061	0.000189909	0.998	0.002
UKB_460K.body_HEIGHTz	selsweeps	no_overlap	5553	1000	weibull	0.0725	1.948e-07	6.33516e-10	2.52685e-07	0.29715	0.000201335	0.995	0.003
UKB_460K.lung_FVCzSMOKE	zooHARs_hg19	no_overlap	1244	1000	weibull	0.0848567	1.07775e-07	1.00593e-09	2.15386e-07	0.998484	0.00020596	0.997	0
UKB_460K.lung_FEV1FVCzSMOKE	LinARs_hg19_merged	fetal_brain_CRE_overlap	1474	1000	weibull	0.0684712	1.84592e-07	1.2141e-09	3.01087e-07	0.631095	0.000221716	0.997	0.001
UKB_460K.body_HEIGHTz	LinARs_hg19_merged	fetal_brain_CRE_overlap	5553	1000	weibull	0.0642932	1.84559e-07	7.27679e-10	2.50468e-07	0.357113	0.000242097	0.997	0.003
UKB_460K.lung_FEV1FVCzSMOKE	selsweeps	fetal_brain_CRE_overlap	1474	1000	weibull	0.0818005	1.62337e-07	9.92278e-10	2.56244e-07	0.57847	0.000263019	0.995	0.002
UKB_460K.repro_MENARCHE_AGE	nchaes_merged	fetal_brain_CRE_overlap	724	1000	weibull	0.0689826	2.8966e-07	1.93737e-09	4.77938e-07	0.649998	0.000312214	0.995	0.002
UKB_460K.repro_MENOPAUSE_AGE	ALLEUR_NMATCH	no_overlap	293	1000	weibull	0.0486456	4.74483e-05	2.78056e-07	7.30688e-05	0.539966	0.000348425	0.999	0.001
UKB_460K.mental_NEUROTICISM	selsweeps	adult_brain_chromatin_overlap	292	1000	weibull	0.15544	1.3318e-07	1.60338e-09	3.7295e-07	1.80034	0.000359059	1	0
UKB_460K.mental_NEUROTICISM	nchaes_merged	adult_brain_chromatin_overlap	292	1000	weibull	0.0781859	1.45637e-07	1.83785e-09	3.54302e-07	1.43278	0.000397781	0.997	0.002
UKB_460K.bp_SYSTOLICadjMEDz	nchaes_merged	adult_brain_chromatin_overlap	1665	1000	weibull	0.0541892	1.43912e-07	1.00486e-09	2.37198e-07	0.648212	0.00040825	0.999	0
UKB_460K.lung_FVCzSMOKE	LinARs_hg19_merged	no_overlap	1244	1000	weibull	0.0643669	5.77888e-07	2.68304e-09	8.24409e-07	0.426589	0.000413946	0.994	0.006
UKB_460K.lung_FVCzSMOKE	selsweeps	adult_brain_chromatin_overlap	1244	1000	weibull	0.0759576	1.60188e-07	1.08121e-09	2.59949e-07	0.622774	0.000469637	0.998	0.002
UKB_460K.repro_MENARCHE_AGE	ALLEUR_NMATCH	fetal_brain_CRE_overlap	724	1000	weibull	0.0542229	3.68327e-06	1.55198e-08	5.05249e-06	0.371738	0.000523991	0.995	0.005
UKB_460K.body_WHRadjBMIz	selsweeps	adult_brain_chromatin_overlap	1161	1000	weibull	0.0703796	1.68218e-07	1.30412e-09	2.9533e-07	0.755637	0.000625232	0.995	0.005
UKB_460K.body_HEIGHTz	ALLEUR_NMATCH	no_overlap	5553	1000	weibull	0.0586785	4.7184e-05	6.32686e-08	5.22105e-05	0.106528	0.000720345	0.994	0.006
UKB_460K.cov_SMOKING_STATUS	LinARs_hg19_merged	no_overlap	339	1000	weibull	0.0701964	5.74211e-07	4.20844e-09	9.63749e-07	0.678389	0.000863064	0.997	0.003
UKB_460K.body_WHRadjBMIz	selsweeps	fetal_brain_CRE_overlap	1161	1000	weibull	0.0832338	1.72159e-07	1.26108e-09	2.86101e-07	0.661842	0.00091732	0.997	0.001
UKB_460K.blood_RBC_DISTRIB_WIDTH	selsweeps	no_overlap	2183	1000	weibull	0.0802803	2.27829e-07	1.33687e-09	3.44847e-07	0.513623	0.000969113	0.994	0.005
1443	ALLEUR_NMATCH	fetal_brain_CRE_overlap	301	1000	weibull	0.0577043	3.66219e-06	3.18767e-08	6.70349e-06	0.830463	0.000984378	0.994	0.006
UKB_460K.repro_MENARCHE_AGE	selsweeps	adult_brain_chromatin_overlap	724	1000	weibull	0.067633	1.45615e-07	1.19988e-09	2.536e-07	0.741577	0.000984522	0.995	0.002
UKB_460K.lung_FVCzSMOKE	ALLEUR_NMATCH	fetal_brain_CRE_overlap	1244	1000	weibull	0.0668607	3.69411e-06	1.21427e-08	4.72364e-06	0.278695	0.00119329	0.987	0.013
UKB_460K.lung_FVCzSMOKE	LinARs_hg19_merged	adult_brain_chromatin_overlap	1244	1000	weibull	0.086909	1.15952e-07	9.96547e-10	2.07959e-07	0.793492	0.00123425	0.992	0.007
UKB_460K.body_BALDING1	selsweeps	fetal_brain_CRE_overlap	498	1000	weibull	0.0806499	1.54776e-07	1.571e-09	3.01674e-07	0.949107	0.00125537	0.995	0.001
UKB_460K.mental_NEUROTICISM	ALLEUR_NMATCH	no_overlap	292	1000	weibull	0.0618963	4.71559e-05	2.43798e-07	6.82312e-05	0.446928	0.00128209	0.992	0.008
UKB_460K.repro_MENARCHE_AGE	LinARs_hg19_merged	fetal_brain_CRE_overlap	724	1000	weibull	0.0816413	1.82309e-07	1.66516e-09	3.41384e-07	0.872559	0.00130195	0.989	0.006
Tibia.Femur	nchaes_merged	no_overlap	103	1000	weibull	0.0885503	8.39972e-07	1.16084e-08	2.0583e-06	1.45043	0.00142323	0.994	0.002
UKB_460K.repro_MENARCHE_AGE	selsweeps	no_overlap	724	1000	weibull	0.0748717	1.57037e-07	1.22486e-09	2.63353e-07	0.677019	0.00144624	0.994	0.003
UKB_460K.cov_EDU_YEARS	nchaes_merged	adult_brain_chromatin_overlap	615	1000	weibull	0.0702906	1.44798e-07	1.31211e-09	2.62846e-07	0.815262	0.0014715	0.994	0.002
UKB_460K.repro_MENARCHE_AGE	selsweeps	fetal_brain_CRE_overlap	724	1000	weibull	0.0831599	1.46873e-07	1.21121e-09	2.536e-07	0.726657	0.00158466	0.993	0.004
UKB_460K.cov_EDU_YEARS	ALLEUR_NMATCH	fetal_brain_CRE_overlap	615	1000	weibull	0.0657672	3.66864e-06	1.54606e-08	4.9233e-06	0.341997	0.00192637	0.987	0.012
UKB_460K.other_MORNINGPERSON	LinARs_hg19_merged	fetal_brain_CRE_overlap	336	1000	weibull	0.0857951	1.80803e-07	2.15087e-09	3.83483e-07	1.121	0.0021576	0.994	0.004
UKB_460K.lung_FVCzSMOKE	selsweeps	no_overlap	1244	1000	weibull	0.0801035	1.72576e-07	1.16145e-09	2.67376e-07	0.54932	0.00236067	0.99	0.006
UKB_460K.body_WHRadjBMIz	selsweeps	no_overlap	1161	1000	weibull	0.0845798	1.83418e-07	1.33701e-09	2.9533e-07	0.610144	0.00242417	0.99	0.005
UKB_460K.lung_FEV1FVCzSMOKE	ALLEUR_NMATCH	adult_brain_chromatin_overlap	1474	1000	weibull	0.073355	2.92917e-06	8.91536e-09	3.65148e-06	0.246591	0.00253314	0.993	0.007
UKB_460K.lung_FEV1FVCzSMOKE	selsweeps	adult_brain_chromatin_overlap	1474	1000	weibull	0.0760325	1.62138e-07	1.00881e-09	2.43432e-07	0.501383	0.00267734	0.991	0.006
UKB_460K.lung_FVCzSMOKE	nchaes_merged	adult_brain_chromatin_overlap	1244	1000	weibull	0.0772106	1.44049e-07	1.11093e-09	2.37667e-07	0.64991	0.00273837	0.988	0.006
UKB_460K.lung_FEV1FVCzSMOKE	zooHARs_hg19	no_overlap	1474	1000	weibull	0.0751918	1.05521e-07	9.25146e-10	1.85777e-07	0.760563	0.00275049	0.986	0.01
UKB_460K.body_BMIz	zooHARs_hg19	fetal_brain_CRE_overlap	1872	1000	weibull	0.0709357	3.86787e-08	4.14108e-10	7.47604e-08	0.932859	0.00293597	0.993	0.002
PASS_AgeFirstBirth	ALLEUR_NMATCH	no_overlap	41	1000	weibull	0.0308234	4.76672e-05	7.05094e-07	0.000116796	1.45023	0.00297166	0.993	0.007
1357	ALLEUR_NMATCH	adult_brain_chromatin_overlap	55	1000	weibull	0.0441331	2.93334e-06	4.84143e-08	7.84315e-06	1.6738	0.00349067	0.992	0.006
UKB_460K.bp_SYSTOLICadjMEDz	LinARs_hg19_merged	fetal_brain_CRE_overlap	1665	1000	weibull	0.0724212	1.84613e-07	1.15389e-09	2.7369e-07	0.482506	0.00409866	0.989	0.009
UKB_460K.lung_FEV1FVCzSMOKE	selsweeps	no_overlap	1474	1000	weibull	0.0758308	1.74323e-07	1.06141e-09	2.56244e-07	0.46994	0.00424771	0.985	0.009
UKB_460K.blood_EOSINOPHIL_COUNT	ALLEUR_NMATCH	fetal_brain_CRE_overlap	1886	1000	weibull	0.0647616	3.68663e-06	1.0907e-08	4.47748e-06	0.214518	0.00432808	0.988	0.01
1357	ALLEUR_NMATCH	no_overlap	55	1000	weibull	0.0386421	4.75259e-05	6.20413e-07	0.000103233	1.17214	0.00437281	0.989	0.011
UKB_460K.pigment_HAIR	selsweeps	adult_brain_chromatin_overlap	1023	1000	weibull	0.0741047	1.78066e-07	1.45464e-09	2.922e-07	0.640958	0.00460719	0.984	0.008
UKB_460K.body_BALDING1	selsweeps	no_overlap	498	1000	weibull	0.0794035	1.67613e-07	1.6495e-09	3.01674e-07	0.79982	0.00461692	0.991	0.003
short_axis_cm_root	ALLEUR_NMATCH	fetal_brain_CRE_overlap	84	1000	weibull	0.0573853	3.55573e-06	4.64216e-08	7.66055e-06	1.15442	0.00520144	0.991	0.008
3921	ALLEUR_NMATCH	fetal_brain_CRE_overlap	64	1000	weibull	0.0417306	3.57421e-06	5.18485e-08	8.25202e-06	1.30877	0.00534568	0.99	0.009
Legs.Calculated_Height	ALLEUR_NMATCH	no_overlap	104	1000	weibull	0.045694	4.78838e-05	4.47924e-07	8.35413e-05	0.744667	0.00586976	0.987	0.013
UKB_460K.pigment_HAIR	selsweeps	fetal_brain_CRE_overlap	1023	1000	weibull	0.0823865	1.80509e-07	1.46751e-09	2.922e-07	0.618752	0.00593069	0.986	0.009
0805	LinARs_hg19_merged	no_overlap	93	1000	weibull	0.0744026	5.73032e-07	8.37932e-09	1.3154e-06	1.29552	0.00629161	0.985	0.008
UKB_460K.bmd_HEEL_TSCOREz	nchaes_merged	fetal_brain_CRE_overlap	2521	1000	weibull	0.0699162	2.90498e-07	1.27963e-09	3.84641e-07	0.324075	0.00694719	0.986	0.013
UKB_460K.body_HEIGHTz	zooHARs_hg19	adult_brain_chromatin_overlap	5553	1000	weibull	0.0734217	2.10526e-08	2.18345e-10	3.7681e-08	0.78985	0.00815073	0.984	0.011
UKB_460K.blood_EOSINOPHIL_COUNT	zooHARs_hg19	no_overlap	1886	1000	weibull	0.0763684	1.05601e-07	9.67152e-10	1.77806e-07	0.683759	0.00822807	0.985	0.01
1437	zooHARs_hg19	adult_brain_chromatin_overlap	100	1000	weibull	0.489992	2.03508e-08	1.81479e-09	1.61514e-07	6.93651	0.00867371	0.882	0.008
Arms.Legs	nchaes_merged	no_overlap	91	1000	weibull	0.0770554	8.60562e-07	9.92072e-09	1.6419e-06	0.907942	0.00949882	0.979	0.019
Hip_Width.Calculated_Height	ALLEUR_NMATCH	fetal_brain_CRE_overlap	83	1000	weibull	0.0361719	3.76166e-06	4.53906e-08	7.19181e-06	0.91187	0.0115593	0.986	0.014
2155	LinARs_hg19_merged	adult_brain_chromatin_overlap	8	1000	weibull	0.48594	1.27432e-07	1.13886e-08	8.01458e-07	5.28931	0.0121204	0.868	0.021
UKB_460K.repro_MENOPAUSE_AGE	ALLEUR_NMATCH	adult_brain_chromatin_overlap	293	1000	weibull	0.0835909	2.94518e-06	2.36895e-08	4.66271e-06	0.583166	0.0123661	0.974	0.019
PASS_bipolar1	ALLEUR_NMATCH	adult_brain_chromatin_overlap	61	1000	weibull	0.0322511	2.95439e-06	4.3855e-08	6.4299e-06	1.17639	0.0124784	0.982	0.016
UKB_460K.blood_WHITE_COUNT	LinARs_hg19_merged	fetal_brain_CRE_overlap	2024	1000	weibull	0.0739054	1.84508e-07	1.2145e-09	2.66274e-07	0.443154	0.0136255	0.975	0.018
UKB_460K.blood_EOSINOPHIL_COUNT	ALLEUR_NMATCH	adult_brain_chromatin_overlap	1886	1000	weibull	0.0647542	2.92729e-06	9.5007e-09	3.53188e-06	0.206532	0.0142658	0.974	0.026
UKB_460K.blood_WHITE_COUNT	zooHARs_hg19	no_overlap	2024	1000	weibull	0.0949209	1.06626e-07	9.01601e-10	1.68857e-07	0.583628	0.0145318	0.967	0.024
UKB_460K.bmd_HEEL_TSCOREz	ALLEUR_NMATCH	adult_brain_chromatin_overlap	2521	1000	weibull	0.0671939	2.93499e-06	7.59401e-09	3.42151e-06	0.165766	0.0150303	0.971	0.029
PASS_Schizophrenia	LinARs_hg19_merged	no_overlap	227	1000	weibull	0.081105	5.85054e-07	6.19383e-09	1.02666e-06	0.754811	0.0159184	0.962	0.028
2155	selsweeps	adult_brain_chromatin_overlap	8	1000	weibull	0.481239	1.33843e-07	1.06714e-08	8.01458e-07	4.98802	0.0169197	0.851	0.017
UKB_460K.repro_MENARCHE_AGE	LinARs_hg19_merged	adult_brain_chromatin_overlap	724	1000	weibull	0.0849381	1.14032e-07	1.17249e-09	1.95077e-07	0.710718	0.0170476	0.967	0.02
2155	selsweeps	fetal_brain_CRE_overlap	8	1000	weibull	0.480967	1.31439e-07	1.01777e-08	8.01458e-07	5.09756	0.0179659	0.848	0.012
RVEDV	zooHARs_hg19	adult_brain_chromatin_overlap	93	1000	weibull	0.480085	1.97131e-08	1.53251e-09	1.16646e-07	4.91716	0.0189589	0.845	0.012
UKB_460K.pigment_HAIR	selsweeps	no_overlap	1023	1000	weibull	0.0862056	1.92361e-07	1.55902e-09	2.922e-07	0.519018	0.0189729	0.97	0.018
UKB_460K.bp_SYSTOLICadjMEDz	ALLEUR_NMATCH	adult_brain_chromatin_overlap	1665	1000	weibull	0.0653224	2.92412e-06	9.05412e-09	3.48498e-06	0.191806	0.0198931	0.97	0.029
UKB_460K.body_HEIGHTz	zooHARs_hg19	fetal_brain_CRE_overlap	5553	1000	weibull	0.0840187	3.82773e-08	3.02321e-10	5.76298e-08	0.505588	0.0201359	0.967	0.024
ramax_area	ALLEUR_NMATCH	no_overlap	53	1000	weibull	0.0323651	4.75732e-05	7.37454e-07	0.000101013	1.12332	0.0205154	0.976	0.024
UKB_460K.mental_NEUROTICISM	ALLEUR_NMATCH	adult_brain_chromatin_overlap	292	1000	weibull	0.0699031	2.9251e-06	1.78582e-08	4.06515e-06	0.389748	0.0207488	0.967	0.03
UKB_460K.lung_FEV1FVCzSMOKE	nchaes_merged	no_overlap	1474	1000	weibull	0.0909461	8.5173e-07	2.80785e-09	1.02498e-06	0.203406	0.0208053	0.97	0.024
PASS_bipolar1	ALLEUR_NMATCH	fetal_brain_CRE_overlap	61	1000	weibull	0.0509729	3.72885e-06	5.28791e-08	7.41912e-06	0.989654	0.0219165	0.964	0.033
UKB_460K.cov_SMOKING_STATUS	LinARs_hg19_merged	fetal_brain_CRE_overlap	339	1000	weibull	0.090227	1.8683e-07	2.02572e-09	3.2125e-07	0.719479	0.0220689	0.962	0.024
short_axis_cm_root	zooHARs_hg19	adult_brain_chromatin_overlap	84	1000	weibull	0.475081	2.10665e-08	1.5619e-09	1.12655e-07	4.34759	0.0233956	0.831	0.016
short_axis_cm_pa	zooHARs_hg19	adult_brain_chromatin_overlap	84	1000	weibull	0.475714	1.93003e-08	1.44257e-09	9.74764e-08	4.05051	0.023433	0.831	0.028
Tibia.Femur	zooHARs_hg19	adult_brain_chromatin_overlap	103	1000	weibull	0.477786	1.85247e-08	1.36548e-09	9.35589e-08	4.05051	0.0243718	0.827	0.023
UKB_460K.repro_MENOPAUSE_AGE	ALLEUR_NMATCH	fetal_brain_CRE_overlap	293	1000	weibull	0.054244	3.70072e-06	2.95683e-08	5.54804e-06	0.499179	0.025141	0.966	0.031
UKB_460K.repro_MENARCHE_AGE	LinARs_hg19_merged	no_overlap	724	1000	weibull	0.0684841	5.781e-07	3.20553e-09	7.70553e-07	0.332906	0.026493	0.963	0.03
2155	LinARs_hg19_merged	fetal_brain_CRE_overlap	8	1000	weibull	0.470936	1.77122e-07	1.28337e-08	2.40437e-06	12.5747	0.0271706	0.996	0
UKB_460K.repro_MENARCHE_AGE	ALLEUR_NMATCH	adult_brain_chromatin_overlap	724	1000	weibull	0.062568	2.91838e-06	1.22287e-08	3.63818e-06	0.246645	0.0282471	0.961	0.037
PASS_bipolar1	ALLEUR_NMATCH	no_overlap	61	1000	weibull	0.0292228	4.74957e-05	5.46969e-07	8.2006e-05	0.726598	0.028403	0.964	0.035
UKB_460K.blood_RBC_DISTRIB_WIDTH	ALLEUR_NMATCH	adult_brain_chromatin_overlap	2183	1000	weibull	0.0680294	2.93815e-06	9.1542e-09	3.47146e-06	0.181512	0.0293973	0.956	0.04
UKB_460K.bmd_HEEL_TSCOREz	nchaes_merged	adult_brain_chromatin_overlap	2521	1000	weibull	0.075336	1.4471e-07	8.8548e-10	1.96793e-07	0.359913	0.0295794	0.956	0.03
UKB_460K.cov_SMOKING_STATUS	LinARs_hg19_merged	adult_brain_chromatin_overlap	339	1000	weibull	0.152504	1.12223e-07	1.51755e-09	2.29464e-07	1.04471	0.0302601	0.975	0.008
UKB_460K.disease_HYPOTHYROIDISM_SELF_REP	ALLEUR_NMATCH	adult_brain_chromatin_overlap	335	1000	weibull	0.0652923	2.92468e-06	2.02158e-08	4.11506e-06	0.407009	0.0310356	0.958	0.036
UKB_460K.bmd_HEEL_TSCOREz	LinARs_hg19_merged	fetal_brain_CRE_overlap	2521	1000	weibull	0.077386	1.84364e-07	9.86916e-10	2.41519e-07	0.310012	0.0321921	0.955	0.039
UKB_460K.body_BALDING1	LinARs_hg19_merged	no_overlap	498	1000	weibull	0.0653194	5.84812e-07	4.10899e-09	8.21224e-07	0.404253	0.0348125	0.951	0.036
UKB_460K.blood_WHITE_COUNT	nchaes_merged	adult_brain_chromatin_overlap	2024	1000	weibull	0.0782374	1.44035e-07	1.01632e-09	2.01329e-07	0.397782	0.0358566	0.945	0.035
UKB_460K.body_BMIz	LinARs_hg19_merged	adult_brain_chromatin_overlap	1872	1000	weibull	0.0654714	1.15678e-07	7.475e-10	1.5739e-07	0.36059	0.0359237	0.951	0.031
UKB_460K.body_BALDING1	selsweeps	adult_brain_chromatin_overlap	498	1000	weibull	0.251498	1.53502e-07	1.57546e-09	3.01674e-07	0.96528	0.0364205	0.993	0.003
1357	ALLEUR_NMATCH	fetal_brain_CRE_overlap	55	1000	weibull	0.156454	3.61972e-06	5.94364e-08	8.90304e-06	1.45959	0.0368656	0.988	0.011
Legs.Calculated_Height	zooHARs_hg19	adult_brain_chromatin_overlap	104	1000	weibull	0.462225	2.02577e-08	1.35087e-09	8.65713e-08	3.2735	0.0370053	0.793	0.022
UKB_460K.blood_WHITE_COUNT	ALLEUR_NMATCH	fetal_brain_CRE_overlap	2024	1000	weibull	0.0569405	3.68164e-06	1.02328e-08	4.22791e-06	0.148375	0.0384793	0.947	0.048
UKB_460K.body_BMIz	ALLEUR_NMATCH	fetal_brain_CRE_overlap	1872	1000	weibull	0.0594943	3.68702e-06	9.66101e-09	4.21019e-06	0.141896	0.0390438	0.946	0.053
PASS_Schizophrenia	ALLEUR_NMATCH	no_overlap	227	1000	weibull	0.0437585	4.7228e-05	3.03123e-07	6.37944e-05	0.350777	0.0400581	0.947	0.053
UKB_460K.blood_RBC_DISTRIB_WIDTH	ALLEUR_NMATCH	fetal_brain_CRE_overlap	2183	1000	weibull	0.0650308	3.66961e-06	1.08573e-08	4.24546e-06	0.156924	0.0419499	0.948	0.049
UKB_460K.bmd_HEEL_TSCOREz	zooHARs_hg19	no_overlap	2521	1000	weibull	0.081192	1.0502e-07	7.03436e-10	1.43122e-07	0.362804	0.0431837	0.937	0.047
UKB_460K.pigment_SUNBURN	nchaes_merged	no_overlap	235	1000	weibull	0.0688517	8.59254e-07	7.5729e-09	1.27913e-06	0.488649	0.0434732	0.942	0.048
Hip_Width.Legs	nchaes_merged	no_overlap	153	1000	weibull	0.0802302	8.5644e-07	8.86823e-09	1.35341e-06	0.580278	0.0444268	0.938	0.046
UKB_460K.blood_RED_COUNT	zooHARs_hg19	no_overlap	2477	1000	weibull	0.0852142	1.06254e-07	7.92724e-10	1.49342e-07	0.405518	0.0454966	0.94	0.051
1108	ALLEUR_NMATCH	fetal_brain_CRE_overlap	57	1000	weibull	0.0510766	3.65113e-06	5.75594e-08	7.01283e-06	0.920726	0.0462925	0.944	0.048
UKB_460K.blood_PLATELET_COUNT	zooHARs_hg19	no_overlap	3371	1000	weibull	0.0787065	1.06713e-07	7.28956e-10	1.45531e-07	0.363764	0.0463983	0.935	0.045
Arms.Legs	zooHARs_hg19	adult_brain_chromatin_overlap	91	1000	weibull	0.451783	1.90871e-08	1.17991e-09	6.84126e-08	2.58423	0.0486149	0.764	0.038
PASS_Schizophrenia	nchaes_merged	fetal_brain_CRE_overlap	227	1000	weibull	0.0743699	2.92987e-07	3.68294e-09	4.95628e-07	0.691638	0.0493435	0.928	0.044
0343	LinARs_hg19_merged	no_overlap	178	1000	weibull	0.141972	5.89807e-07	7.91667e-09	1.11028e-06	0.882451	0.0497642	0.955	0.032
UKB_460K.body_BALDING1	nchaes_merged	adult_brain_chromatin_overlap	498	1000	weibull	0.0820499	1.44318e-07	1.66466e-09	2.34635e-07	0.625827	0.0498849	0.923	0.049
UKB_460K.disease_HI_CHOL_SELF_REP	ALLEUR_NMATCH	fetal_brain_CRE_overlap	287	1000	weibull	0.0652263	3.6595e-06	2.95628e-08	5.24931e-06	0.434433	0.0506843	0.949	0.049
Hip_Width.Calculated_Height	zooHARs_hg19	adult_brain_chromatin_overlap	83	1000	weibull	0.45013	2.35683e-08	1.41394e-09	8.66483e-08	2.67647	0.0509152	0.759	0.028
UKB_460K.disease_DERMATOLOGY	zooHARs_hg19	no_overlap	47	1000	weibull	0.449828	1.17214e-07	7.26785e-09	3.94659e-07	2.367	0.0514566	0.757	0.045
UKB_460K.repro_MENARCHE_AGE	nchaes_merged	adult_brain_chromatin_overlap	724	1000	weibull	0.086875	1.44679e-07	1.31504e-09	2.14584e-07	0.483179	0.0519739	0.931	0.045
UKB_460K.other_MORNINGPERSON	LinARs_hg19_merged	adult_brain_chromatin_overlap	336	1000	weibull	0.208633	1.14753e-07	1.56308e-09	2.37394e-07	1.06875	0.053556	0.983	0.008
UKB_460K.pigment_SKIN	ALLEUR_NMATCH	adult_brain_chromatin_overlap	490	1000	weibull	0.0670094	2.91307e-06	1.74399e-08	3.81258e-06	0.308785	0.0536928	0.931	0.066
UKB_460K.disease_T2D	ALLEUR_NMATCH	fetal_brain_CRE_overlap	149	1000	weibull	0.0525959	3.65945e-06	3.3615e-08	5.44653e-06	0.488347	0.0539021	0.941	0.057
PASS_Coronary_Artery_Disease	LinARs_hg19_merged	adult_brain_chromatin_overlap	26	1000	weibull	0.445928	1.08507e-07	6.48527e-09	3.65342e-07	2.367	0.0542675	0.75	0.041
UKB_460K.bp_SYSTOLICadjMEDz	zooHARs_hg19	no_overlap	1665	1000	weibull	0.0749632	1.06301e-07	8.80871e-10	1.5205e-07	0.43037	0.0547343	0.93	0.052
UKB_460K.disease_T2D	zooHARs_hg19	adult_brain_chromatin_overlap	149	1000	weibull	0.445414	1.8382e-08	1.08461e-09	6.18923e-08	2.367	0.0559541	0.746	0.037
UKB_460K.disease_ALLERGY_ECZEMA_DIAGNOSED	LinARs_hg19_merged	fetal_brain_CRE_overlap	479	1000	weibull	0.160367	1.83098e-07	2.43354e-09	3.34681e-07	0.827875	0.0581095	0.956	0.026
UKB_460K.blood_PLATELET_COUNT	selsweeps	adult_brain_chromatin_overlap	3371	1000	weibull	0.0794408	1.95607e-07	9.00954e-10	2.39699e-07	0.22541	0.0616179	0.925	0.056
Arms.Calculated_Height	zooHARs_hg19	adult_brain_chromatin_overlap	107	1000	weibull	0.439379	2.12486e-08	1.19001e-09	7.08288e-08	2.33333	0.0621913	0.731	0.026
Legs.Calculated_Height	ALLEUR_NMATCH	adult_brain_chromatin_overlap	104	1000	weibull	0.0569297	2.93356e-06	3.42126e-08	4.67485e-06	0.593578	0.0636443	0.921	0.07
UKB_460K.blood_PLATELET_COUNT	selsweeps	fetal_brain_CRE_overlap	3371	1000	weibull	0.0869873	1.97619e-07	9.52949e-10	2.43979e-07	0.234595	0.0662971	0.925	0.06
PASS_AgeFirstBirth	ALLEUR_NMATCH	fetal_brain_CRE_overlap	41	1000	weibull	0.152387	3.6669e-06	6.58524e-08	8.2122e-06	1.23955	0.0663005	0.972	0.027
short_axis_cm_root	zooHARs_hg19	fetal_brain_CRE_overlap	84	1000	weibull	0.435319	3.84154e-08	2.205e-09	1.12655e-07	1.93255	0.0663618	0.721	0.049
rafac	nchaes_merged	fetal_brain_CRE_overlap	21	1000	weibull	0.432313	2.77878e-07	1.58215e-08	7.55104e-07	1.71739	0.0707407	0.712	0.064
Tibia.Femur	zooHARs_hg19	fetal_brain_CRE_overlap	103	1000	weibull	0.427548	3.70493e-08	2.08719e-09	3.74236e-07	9.10101	0.0717445	0.996	0.001
0343	zooHARs_hg19	adult_brain_chromatin_overlap	178	1000	weibull	0.429733	2.17739e-08	1.17481e-09	6.16824e-08	1.83286	0.0722574	0.707	0.053
ramax_area	zooHARs_hg19	no_overlap	53	1000	weibull	0.427989	9.8983e-08	5.49275e-09	5.07605e-07	4.12821	0.0727784	0.928	0.017
UKB_460K.disease_DERMATOLOGY	nchaes_merged	adult_brain_chromatin_overlap	47	1000	weibull	0.426855	1.42472e-07	7.62267e-09	7.89319e-07	4.54017	0.0735335	0.948	0.008
UKB_460K.pigment_HAIR	zooHARs_hg19	no_overlap	1023	1000	weibull	0.077633	1.06302e-07	1.20441e-09	1.63632e-07	0.539307	0.0739167	0.905	0.053
RVEF	ALLEUR_NMATCH	no_overlap	60	1000	weibull	0.0428905	4.55008e-05	5.94069e-07	7.4415e-05	0.635466	0.074075	0.931	0.066
UKB_460K.lung_FEV1FVCzSMOKE	ALLEUR_NMATCH	no_overlap	1474	1000	weibull	0.0781168	4.71571e-05	1.18279e-07	5.26197e-05	0.115839	0.0748067	0.919	0.081
UKB_460K.blood_RED_COUNT	LinARs_hg19_merged	fetal_brain_CRE_overlap	2477	1000	weibull	0.0825692	1.85078e-07	1.13696e-09	2.3784e-07	0.285078	0.0752602	0.918	0.064
UKB_460K.disease_ALLERGY_ECZEMA_DIAGNOSED	ALLEUR_NMATCH	fetal_brain_CRE_overlap	479	1000	weibull	0.0632562	3.69013e-06	2.24878e-08	4.74131e-06	0.284861	0.0763446	0.916	0.082
short_axis_cm_root	ALLEUR_NMATCH	adult_brain_chromatin_overlap	84	1000	weibull	0.0551145	2.95528e-06	3.92454e-08	4.84417e-06	0.639157	0.0766863	0.92	0.07
UKB_460K.cov_EDU_YEARS	LinARs_hg19_merged	adult_brain_chromatin_overlap	615	1000	weibull	0.0737529	1.14358e-07	1.23772e-09	1.71861e-07	0.502829	0.0774438	0.901	0.07
UKB_460K.blood_PLATELET_COUNT	selsweeps	no_overlap	3371	1000	weibull	0.0922538	2.09249e-07	9.24033e-10	2.5254e-07	0.206889	0.0788318	0.922	0.062
1391	ALLEUR_NMATCH	fetal_brain_CRE_overlap	262	1000	weibull	0.066772	3.71841e-06	3.12168e-08	5.17747e-06	0.392387	0.079456	0.915	0.075
UKB_460K.other_MORNINGPERSON	LinARs_hg19_merged	no_overlap	336	1000	weibull	0.0806858	5.79498e-07	4.44629e-09	7.85227e-07	0.355014	0.0798838	0.904	0.071
UKB_460K.blood_PLATELET_COUNT	LinARs_hg19_merged	fetal_brain_CRE_overlap	3371	1000	weibull	0.0744432	1.84829e-07	1.01134e-09	2.31138e-07	0.25055	0.0814113	0.916	0.07
Hip_Width.Legs	zooHARs_hg19	adult_brain_chromatin_overlap	153	1000	weibull	0.421004	2.07884e-08	1.07586e-09	5.41366e-08	1.60417	0.0826341	0.683	0.055
PASS_Schizophrenia	ALLEUR_NMATCH	fetal_brain_CRE_overlap	227	1000	weibull	0.0564514	3.67264e-06	2.76029e-08	4.92088e-06	0.339875	0.0843406	0.913	0.085
PASS_Coronary_Artery_Disease	nchaes_merged	adult_brain_chromatin_overlap	26	1000	weibull	0.418563	1.53444e-07	7.97146e-09	3.65342e-07	1.38095	0.084688	0.678	0.082
UKB_460K.body_BMIz	ALLEUR_NMATCH	adult_brain_chromatin_overlap	1872	1000	weibull	0.0669961	2.93224e-06	7.79915e-09	3.27766e-06	0.117798	0.0859503	0.915	0.082
Arms.Calculated_Height	nchaes_merged	no_overlap	107	1000	weibull	0.130696	8.66449e-07	1.0455e-08	1.41658e-06	0.634922	0.0863049	0.927	0.054
Legs.Calculated_Height	zooHARs_hg19	fetal_brain_CRE_overlap	104	1000	weibull	0.416794	3.72257e-08	1.94276e-09	8.65713e-08	1.32558	0.0865776	0.674	0.084
UKB_460K.blood_RED_COUNT	ALLEUR_NMATCH	adult_brain_chromatin_overlap	2477	1000	weibull	0.0680902	2.93073e-06	7.94557e-09	3.27998e-06	0.11917	0.088667	0.911	0.085
UKB_460K.pigment_SUNBURN	ALLEUR_NMATCH	adult_brain_chromatin_overlap	235	1000	weibull	0.0582008	2.94835e-06	2.4454e-08	4.03725e-06	0.369324	0.08964	0.911	0.083
Hip_Width.Calculated_Height	zooHARs_hg19	fetal_brain_CRE_overlap	83	1000	weibull	0.413348	3.7692e-08	1.89887e-09	8.66483e-08	1.29885	0.090481	0.665	0.086
UKB_460K.cov_EDU_YEARS	ALLEUR_NMATCH	adult_brain_chromatin_overlap	615	1000	weibull	0.0611073	2.91521e-06	1.32482e-08	3.49787e-06	0.199868	0.0908515	0.922	0.075
0343	nchaes_merged	no_overlap	178	1000	weibull	0.0719715	8.55905e-07	8.66069e-09	1.23365e-06	0.441338	0.0927674	0.899	0.072
PASS_DS	nchaes_merged	adult_brain_chromatin_overlap	7	1000	weibull	0.408615	1.39425e-07	7.07108e-09	2.91075e-07	1.08768	0.0958264	0.653	0.103
Arms.Legs	ALLEUR_NMATCH	fetal_brain_CRE_overlap	91	1000	weibull	0.0385791	3.63284e-06	4.09344e-08	5.40459e-06	0.487703	0.0965478	0.907	0.088
1108	ALLEUR_NMATCH	no_overlap	57	1000	weibull	0.0388657	4.73054e-05	5.71697e-07	7.20409e-05	0.522891	0.0969147	0.907	0.093
UKB_460K.other_MORNINGPERSON	ALLEUR_NMATCH	no_overlap	336	1000	weibull	0.0569483	4.75098e-05	2.43339e-07	5.78877e-05	0.218436	0.099336	0.904	0.096
PASS_Coronary_Artery_Disease	selsweeps	fetal_brain_CRE_overlap	26	1000	weibull	0.404076	1.62577e-07	7.65838e-09	3.65342e-07	1.24719	0.10024	0.642	0.078
RVEDV	ALLEUR_NMATCH	adult_brain_chromatin_overlap	93	1000	weibull	0.0494349	2.90763e-06	3.8771e-08	4.54918e-06	0.564569	0.103133	0.908	0.083
UKB_460K.lung_FEV1FVCzSMOKE	nchaes_merged	adult_brain_chromatin_overlap	1474	1000	weibull	0.0757473	1.43445e-07	1.01761e-09	1.85777e-07	0.295105	0.10352	0.877	0.089
UKB_460K.pigment_SKIN	ALLEUR_NMATCH	fetal_brain_CRE_overlap	490	1000	weibull	0.0608793	3.72999e-06	2.06689e-08	4.58445e-06	0.229079	0.105347	0.894	0.101
PASS_Coronary_Artery_Disease	selsweeps	adult_brain_chromatin_overlap	26	1000	weibull	0.39908	1.64404e-07	7.52218e-09	3.65342e-07	1.22222	0.105767	0.629	0.07
UKB_460K.pigment_HAIR	ALLEUR_NMATCH	fetal_brain_CRE_overlap	1023	1000	weibull	0.0638265	3.72081e-06	1.48429e-08	4.33624e-06	0.165402	0.107051	0.892	0.101
PASS_Coronary_Artery_Disease	LinARs_hg19_merged	fetal_brain_CRE_overlap	26	1000	weibull	0.397229	1.84132e-07	9.07197e-09	3.65342e-07	0.984127	0.107589	0.625	0.086
UKB_460K.disease_RESPIRATORY_ENT	zooHARs_hg19	adult_brain_chromatin_overlap	249	1000	weibull	0.396185	2.32549e-08	1.06814e-09	4.84477e-08	1.08333	0.108119	0.623	0.09
ramax_area	ALLEUR_NMATCH	fetal_brain_CRE_overlap	53	1000	weibull	0.219701	3.65323e-06	6.88522e-08	8.37548e-06	1.29262	0.108341	0.968	0.024
RVEDV	ALLEUR_NMATCH	fetal_brain_CRE_overlap	93	1000	weibull	0.0452515	3.69102e-06	4.67946e-08	5.59899e-06	0.516923	0.109114	0.884	0.1
1357	LinARs_hg19_merged	adult_brain_chromatin_overlap	55	1000	weibull	0.401989	1.0938e-07	5.15909e-09	2.11977e-07	0.937984	0.109738	0.616	0.101
UKB_460K.pigment_HAIR	LinARs_hg19_merged	fetal_brain_CRE_overlap	1023	1000	weibull	0.0574557	1.81713e-07	1.60627e-09	2.45448e-07	0.350743	0.109927	0.873	0.083
Arms.Calculated_Height	zooHARs_hg19	fetal_brain_CRE_overlap	107	1000	weibull	0.394759	3.83184e-08	1.7478e-09	2.83315e-07	6.39372	0.109983	0.996	0
Hip_Width.Calculated_Height	nchaes_merged	no_overlap	83	1000	weibull	0.0630898	8.58598e-07	1.10193e-08	1.29972e-06	0.513775	0.11353	0.865	0.09
PASS_Schizophrenia	LinARs_hg19_merged	fetal_brain_CRE_overlap	227	1000	weibull	0.367929	1.90038e-07	2.89372e-09	5.3103e-07	1.79434	0.113613	0.998	0
0805	zooHARs_hg19	fetal_brain_CRE_overlap	93	1000	weibull	0.38775	3.78006e-08	1.72178e-09	6.92318e-08	0.831502	0.117445	0.602	0.115
UKB_460K.pigment_HAIR	LinARs_hg19_merged	adult_brain_chromatin_overlap	1023	1000	weibull	0.0810418	1.15723e-07	1.25103e-09	1.63632e-07	0.413999	0.122601	0.857	0.099
UKB_460K.lung_FVCzSMOKE	zooHARs_hg19	fetal_brain_CRE_overlap	1244	1000	weibull	0.337623	3.81828e-08	5.43778e-10	8.16982e-08	1.13966	0.124697	0.979	0.009
0343	zooHARs_hg19	fetal_brain_CRE_overlap	178	1000	weibull	0.386055	3.71328e-08	1.62529e-09	1.23365e-07	2.32226	0.126204	0.869	0.034
Legs.Calculated_Height	ALLEUR_NMATCH	fetal_brain_CRE_overlap	104	1000	weibull	0.0489987	3.73018e-06	4.33989e-08	5.36742e-06	0.438916	0.126822	0.871	0.121
PASS_Rheumatoid_Arthritis	ALLEUR_NMATCH	fetal_brain_CRE_overlap	46	1000	weibull	0.0997428	3.70582e-06	6.71057e-08	6.37688e-06	0.720775	0.129758	0.888	0.1
UKB_460K.pigment_SUNBURN	nchaes_merged	fetal_brain_CRE_overlap	235	1000	weibull	0.204069	2.9312e-07	3.96354e-09	4.79673e-07	0.636438	0.131559	0.906	0.057
1437	zooHARs_hg19	no_overlap	100	1000	weibull	0.380572	1.00946e-07	4.45596e-09	1.61514e-07	0.6	0.132371	0.565	0.132
1443	zooHARs_hg19	fetal_brain_CRE_overlap	301	1000	weibull	0.378849	4.08243e-08	1.73099e-09	6.70349e-08	0.642036	0.133119	0.563	0.133
UKB_460K.pigment_TANNING	ALLEUR_NMATCH	fetal_brain_CRE_overlap	355	1000	weibull	0.0666559	3.73048e-06	2.54789e-08	4.70217e-06	0.260472	0.133195	0.883	0.112
UKB_460K.lung_FVCzSMOKE	ALLEUR_NMATCH	adult_brain_chromatin_overlap	1244	1000	weibull	0.0733003	2.92829e-06	9.82975e-09	3.29763e-06	0.126132	0.133388	0.869	0.128
UKB_460K.disease_HYPOTHYROIDISM_SELF_REP	ALLEUR_NMATCH	fetal_brain_CRE_overlap	335	1000	weibull	0.0574042	3.75349e-06	2.62258e-08	4.71361e-06	0.255793	0.136289	0.869	0.122
1108	zooHARs_hg19	no_overlap	57	1000	weibull	0.366343	1.05511e-07	4.50394e-09	1.59382e-07	0.510574	0.139928	0.549	0.15
UKB_460K.body_BALDING1	zooHARs_hg19	no_overlap	498	1000	weibull	0.270058	1.07681e-07	1.47047e-09	1.84356e-07	0.712062	0.139996	0.923	0.049
UKB_460K.pigment_SUNBURN	ALLEUR_NMATCH	fetal_brain_CRE_overlap	235	1000	weibull	0.0632857	3.66918e-06	3.0173e-08	4.75676e-06	0.296409	0.141396	0.859	0.128
Hip_Width.Legs	zooHARs_hg19	fetal_brain_CRE_overlap	153	1000	weibull	0.360919	3.81121e-08	1.5683e-09	1.08273e-07	1.84091	0.143456	0.821	0.047
UKB_460K.body_BMIz	ALLEUR_NMATCH	no_overlap	1872	1000	weibull	0.0697578	4.71804e-05	9.88556e-08	5.07663e-05	0.0760036	0.145763	0.873	0.127
UKB_460K.body_WHRadjBMIz	nchaes_merged	fetal_brain_CRE_overlap	1161	1000	weibull	0.0845149	2.93337e-07	1.90329e-09	3.59934e-07	0.227032	0.150518	0.854	0.125
UKB_460K.disease_ALLERGY_ECZEMA_DIAGNOSED	nchaes_merged	adult_brain_chromatin_overlap	479	1000	weibull	0.357605	1.45279e-07	2.14032e-09	3.06791e-07	1.11173	0.150525	0.975	0.013
UKB_460K.body_BALDING1	LinARs_hg19_merged	adult_brain_chromatin_overlap	498	1000	weibull	0.264124	1.10647e-07	1.51726e-09	1.84356e-07	0.666162	0.151085	0.904	0.055
UKB_460K.blood_RED_COUNT	nchaes_merged	fetal_brain_CRE_overlap	2477	1000	weibull	0.076095	2.89889e-07	1.38764e-09	3.37401e-07	0.1639	0.151446	0.838	0.134
1108	LinARs_hg19_merged	adult_brain_chromatin_overlap	57	1000	weibull	0.355754	1.21928e-07	4.99648e-09	1.59382e-07	0.30719	0.155163	0.512	0.183
UKB_460K.disease_T2D	ALLEUR_NMATCH	adult_brain_chromatin_overlap	149	1000	weibull	0.0470735	2.89997e-06	2.79056e-08	3.83733e-06	0.323231	0.15629	0.837	0.15
UKB_460K.repro_MENOPAUSE_AGE	zooHARs_hg19	fetal_brain_CRE_overlap	293	1000	weibull	0.352683	4.13742e-08	1.61027e-09	5.90217e-08	0.426534	0.15687	0.508	0.164
PASS_Rheumatoid_Arthritis	ALLEUR_NMATCH	no_overlap	46	1000	weibull	0.0268077	4.82441e-05	7.255e-07	7.18462e-05	0.489223	0.157719	0.866	0.131
RVEDV	nchaes_merged	no_overlap	93	1000	weibull	0.318194	8.61429e-07	1.23997e-08	1.63304e-06	0.895735	0.158429	0.95	0.029
UKB_460K.pigment_SUNBURN	ALLEUR_NMATCH	no_overlap	235	1000	weibull	0.0530304	4.74537e-05	3.06316e-07	5.78406e-05	0.218885	0.15928	0.86	0.138
ramax_area	selsweeps	fetal_brain_CRE_overlap	53	1000	weibull	0.344557	1.8756e-07	7.20408e-09	5.07605e-07	1.70636	0.159998	0.82	0.044
UKB_460K.blood_PLATELET_COUNT	ALLEUR_NMATCH	no_overlap	3371	1000	weibull	0.0664568	4.71945e-05	8.34873e-08	5.00928e-05	0.0614123	0.160213	0.867	0.133
1108	ALLEUR_NMATCH	adult_brain_chromatin_overlap	57	1000	weibull	0.0417952	2.98252e-06	4.62701e-08	4.46271e-06	0.496286	0.160607	0.838	0.14
UKB_460K.disease_ALLERGY_ECZEMA_DIAGNOSED	nchaes_merged	fetal_brain_CRE_overlap	479	1000	weibull	0.0785285	2.89889e-07	3.09706e-09	3.90461e-07	0.346931	0.161371	0.807	0.126
UKB_460K.blood_WHITE_COUNT	ALLEUR_NMATCH	adult_brain_chromatin_overlap	2024	1000	weibull	0.0636252	2.92935e-06	8.32176e-09	3.21477e-06	0.0974344	0.162645	0.869	0.124
UKB_460K.body_HEIGHTz	nchaes_merged	fetal_brain_CRE_overlap	5553	1000	weibull	0.0723181	2.90782e-07	9.12689e-10	3.21397e-07	0.105284	0.165815	0.838	0.141
PASS_Coronary_Artery_Disease	nchaes_merged	fetal_brain_CRE_overlap	26	1000	weibull	0.347557	2.94831e-07	1.16496e-08	7.30684e-07	1.47831	0.166505	0.802	0.06
PASS_Rheumatoid_Arthritis	selsweeps	fetal_brain_CRE_overlap	46	1000	weibull	0.347352	1.5347e-07	5.77238e-09	2.12563e-07	0.385042	0.168648	0.484	0.157
3921	LinARs_hg19_merged	adult_brain_chromatin_overlap	64	1000	weibull	0.358095	1.15934e-07	4.50636e-09	4.05837e-07	2.50058	0.170955	0.927	0.027
1357	LinARs_hg19_merged	fetal_brain_CRE_overlap	55	1000	weibull	0.359738	1.85268e-07	6.92484e-09	4.23954e-07	1.28833	0.17412	0.771	0.078
PASS_LDL	zooHARs_hg19	no_overlap	162	1000	weibull	0.363567	1.01149e-07	3.72798e-09	2.47007e-07	1.442	0.176235	0.803	0.057
UKB_460K.bp_SYSTOLICadjMEDz	ALLEUR_NMATCH	fetal_brain_CRE_overlap	1665	1000	weibull	0.0561806	3.69278e-06	1.16505e-08	4.06277e-06	0.100193	0.177326	0.831	0.165
PASS_Rheumatoid_Arthritis	selsweeps	adult_brain_chromatin_overlap	46	1000	weibull	0.360664	1.7005e-07	6.11216e-09	2.12563e-07	0.25	0.177336	0.462	0.2
RVEF	LinARs_hg19_merged	fetal_brain_CRE_overlap	60	1000	weibull	0.364433	1.8593e-07	6.93585e-09	4.31391e-07	1.32019	0.177361	0.775	0.058
UKB_460K.other_MORNINGPERSON	zooHARs_hg19	no_overlap	336	1000	weibull	0.367713	1.08069e-07	1.62669e-09	2.19133e-07	1.02771	0.177888	0.955	0.03
ramax_area	selsweeps	adult_brain_chromatin_overlap	53	1000	weibull	0.366586	2.04311e-07	7.38134e-09	5.07605e-07	1.48447	0.17819	0.814	0.056
PASS_AgeFirstBirth	nchaes_merged	adult_brain_chromatin_overlap	41	1000	weibull	0.366458	1.33676e-07	5.09286e-09	3.04155e-07	1.27531	0.178284	0.788	0.082
RVEF	selsweeps	adult_brain_chromatin_overlap	60	1000	weibull	0.373352	1.72988e-07	5.98362e-09	1.07848e-06	5.23441	0.178968	1	0
UKB_460K.disease_ALLERGY_ECZEMA_DIAGNOSED	ALLEUR_NMATCH	adult_brain_chromatin_overlap	479	1000	weibull	0.0632969	2.91719e-06	1.85574e-08	3.51415e-06	0.204635	0.179087	0.848	0.139
UKB_460K.body_BMIz	zooHARs_hg19	adult_brain_chromatin_overlap	1872	1000	weibull	0.333303	2.05237e-08	2.7874e-10	3.54128e-08	0.72546	0.181921	0.926	0.036
UKB_460K.lung_FEV1FVCzSMOKE	zooHARs_hg19	fetal_brain_CRE_overlap	1474	1000	weibull	0.224131	3.93206e-08	5.30889e-10	5.76549e-08	0.466276	0.182557	0.823	0.095
PASS_Rheumatoid_Arthritis	LinARs_hg19_merged	fetal_brain_CRE_overlap	46	1000	weibull	0.369443	1.90456e-07	7.17166e-09	2.12563e-07	0.116071	0.183557	0.447	0.219
RVEDV	LinARs_hg19_merged	adult_brain_chromatin_overlap	93	1000	weibull	0.36957	1.04981e-07	3.94038e-09	1.16646e-07	0.111111	0.18443	0.446	0.229
PASS_DS	nchaes_merged	fetal_brain_CRE_overlap	7	1000	weibull	0.37384	2.89038e-07	1.08768e-08	2.91075e-07	0.00704935	0.18616	0.44	0.266
UKB_460K.blood_PLATELET_COUNT	LinARs_hg19_merged	adult_brain_chromatin_overlap	3371	1000	weibull	0.0734862	1.13887e-07	7.56055e-10	1.36971e-07	0.202691	0.186417	0.816	0.138
PASS_Rheumatoid_Arthritis	selsweeps	no_overlap	46	1000	weibull	0.373217	1.77703e-07	6.22617e-09	2.12563e-07	0.196172	0.186783	0.44	0.205
UKB_460K.body_HEIGHTz	nchaes_merged	adult_brain_chromatin_overlap	5553	1000	weibull	0.0617703	1.44704e-07	5.59581e-10	1.61807e-07	0.118191	0.187011	0.82	0.152
UKB_460K.blood_RED_COUNT	zooHARs_hg19	fetal_brain_CRE_overlap	2477	1000	weibull	0.208852	3.86242e-08	4.95178e-10	5.53117e-08	0.432049	0.188573	0.817	0.107
UKB_460K.disease_T2D	nchaes_merged	no_overlap	149	1000	weibull	0.0872058	8.63398e-07	8.57979e-09	1.11406e-06	0.290323	0.188898	0.784	0.159
UKB_460K.blood_WHITE_COUNT	LinARs_hg19_merged	adult_brain_chromatin_overlap	2024	1000	weibull	0.0938633	1.14751e-07	9.51012e-10	1.42879e-07	0.245119	0.189867	0.792	0.162
RVEDV	zooHARs_hg19	no_overlap	93	1000	weibull	0.383114	1.05448e-07	3.63994e-09	2.33291e-07	1.21239	0.190406	0.763	0.069
UKB_460K.pigment_SKIN	selsweeps	adult_brain_chromatin_overlap	490	1000	weibull	0.152445	1.71706e-07	2.05306e-09	2.33901e-07	0.362212	0.190676	0.796	0.13
Arms.Calculated_Height	LinARs_hg19_merged	no_overlap	107	1000	weibull	0.19171	5.77751e-07	8.7092e-09	8.49946e-07	0.471129	0.191967	0.819	0.132
ramax_area	selsweeps	no_overlap	53	1000	weibull	0.38533	2.1624e-07	7.15566e-09	5.07605e-07	1.34742	0.192174	0.781	0.043
2121	LinARs_hg19_merged	adult_brain_chromatin_overlap	106	1000	weibull	0.390303	1.17233e-07	4.16082e-09	4.74148e-07	3.04449	0.192535	0.967	0.008
PASS_AgeFirstBirth	selsweeps	adult_brain_chromatin_overlap	41	1000	weibull	0.381429	1.30026e-07	4.43072e-09	1.52078e-07	0.169591	0.192571	0.426	0.207
RVEF	selsweeps	no_overlap	60	1000	weibull	0.391875	1.95852e-07	6.62885e-09	1.07848e-06	4.50661	0.193933	0.995	0
UKB_460K.disease_HI_CHOL_SELF_REP	ALLEUR_NMATCH	no_overlap	287	1000	weibull	0.0569098	4.7273e-05	2.92588e-07	5.59723e-05	0.184022	0.19452	0.828	0.172
3919	zooHARs_hg19	no_overlap	57	1000	weibull	0.384361	1.11886e-07	4.08519e-09	1.15346e-07	0.0309278	0.194639	0.421	0.25
PASS_AgeFirstBirth	ALLEUR_NMATCH	adult_brain_chromatin_overlap	41	1000	weibull	0.228345	2.95152e-06	5.32181e-08	4.86649e-06	0.648805	0.194863	0.869	0.116
UKB_460K.other_MORNINGPERSON	selsweeps	adult_brain_chromatin_overlap	336	1000	weibull	0.0897867	1.38036e-07	1.59072e-09	1.82611e-07	0.322926	0.195182	0.773	0.146
0805	ALLEUR_NMATCH	adult_brain_chromatin_overlap	93	1000	weibull	0.0553533	2.90988e-06	3.16235e-08	3.80775e-06	0.308558	0.195999	0.817	0.166
UKB_460K.pigment_SKIN	selsweeps	fetal_brain_CRE_overlap	490	1000	weibull	0.104837	1.77577e-07	2.0084e-09	2.33901e-07	0.317176	0.196466	0.771	0.154
RVEF	selsweeps	fetal_brain_CRE_overlap	60	1000	weibull	0.397959	1.91969e-07	6.33559e-09	1.07848e-06	4.61798	0.196485	0.999	0
UKB_460K.body_BALDING1	ALLEUR_NMATCH	adult_brain_chromatin_overlap	498	1000	weibull	0.0577871	2.92671e-06	1.47748e-08	3.36869e-06	0.151018	0.19652	0.814	0.176
short_axis_cm_root	LinARs_hg19_merged	adult_brain_chromatin_overlap	84	1000	weibull	0.390585	1.14458e-07	3.99092e-09	2.2531e-07	0.968504	0.197867	0.723	0.101
UKB_460K.disease_RESPIRATORY_ENT	nchaes_merged	fetal_brain_CRE_overlap	249	1000	weibull	0.25383	2.93351e-07	4.07798e-09	4.36029e-07	0.486375	0.198272	0.816	0.105
UKB_460K.pigment_SUNBURN	zooHARs_hg19	fetal_brain_CRE_overlap	235	1000	weibull	0.391412	3.96929e-08	1.32094e-09	7.99455e-08	1.0141	0.199007	0.722	0.1
1108	selsweeps	adult_brain_chromatin_overlap	57	1000	weibull	0.395776	1.44241e-07	4.83666e-09	3.18765e-07	1.20994	0.199553	0.776	0.059
PASS_AgeFirstBirth	selsweeps	fetal_brain_CRE_overlap	41	1000	weibull	0.391323	1.3763e-07	4.64997e-09	1.52078e-07	0.104972	0.199677	0.409	0.224
short_axis_cm_pa	nchaes_merged	no_overlap	84	1000	weibull	0.0749095	8.575e-07	1.15722e-08	1.16972e-06	0.364101	0.200451	0.767	0.158
short_axis_cm_root	zooHARs_hg19	no_overlap	84	1000	weibull	0.39983	1.08712e-07	3.6796e-09	2.2531e-07	1.07254	0.202423	0.757	0.085
Hip_Width.Legs	ALLEUR_NMATCH	no_overlap	153	1000	weibull	0.0420161	4.68418e-05	3.8142e-07	5.75472e-05	0.228544	0.203493	0.82	0.179
UKB_460K.mental_NEUROTICISM	LinARs_hg19_merged	adult_brain_chromatin_overlap	292	1000	weibull	0.391129	1.16155e-07	1.67917e-09	2.2377e-07	0.926473	0.203905	0.958	0.024
UKB_460K.pigment_TANNING	nchaes_merged	no_overlap	355	1000	weibull	0.0719332	8.47451e-07	6.37027e-09	1.02528e-06	0.209846	0.204927	0.777	0.178
short_axis_cm_pa	zooHARs_hg19	no_overlap	84	1000	weibull	0.406856	1.05177e-07	3.50109e-09	2.92429e-07	1.78035	0.206005	0.885	0.034
PASS_Ulcerative_Colitis	ALLEUR_NMATCH	fetal_brain_CRE_overlap	95	1000	weibull	0.0450259	3.57765e-06	5.34083e-08	4.93952e-06	0.380659	0.208592	0.788	0.188
UKB_460K.cov_SMOKING_STATUS	selsweeps	no_overlap	339	1000	weibull	0.0681706	1.44042e-07	1.4865e-09	1.83571e-07	0.274427	0.208927	0.756	0.152
Tibia.Femur	LinARs_hg19_merged	no_overlap	103	1000	weibull	0.431678	5.83059e-07	9.71435e-09	1.40338e-06	1.40693	0.210216	0.982	0.015
Tibia.Femur	zooHARs_hg19	no_overlap	103	1000	weibull	0.421084	1.07499e-07	3.54072e-09	7.48471e-07	5.96258	0.210521	1	0
PASS_AgeFirstBirth	LinARs_hg19_merged	fetal_brain_CRE_overlap	41	1000	weibull	0.415179	1.71087e-07	5.63868e-09	6.08311e-07	2.55556	0.210778	0.957	0.014
UKB_460K.lung_FEV1FVCzSMOKE	LinARs_hg19_merged	adult_brain_chromatin_overlap	1474	1000	weibull	0.0813128	1.15809e-07	9.2276e-10	1.40934e-07	0.216949	0.210884	0.781	0.159
UKB_460K.blood_WHITE_COUNT	zooHARs_hg19	fetal_brain_CRE_overlap	2024	1000	weibull	0.302408	3.90578e-08	5.3241e-10	5.84504e-08	0.496508	0.211102	0.828	0.095
2136	ALLEUR_NMATCH	adult_brain_chromatin_overlap	5	1000	weibull	0.416053	2.6378e-06	1.06824e-07	1.2647e-05	3.79452	0.211468	0.98	0.015
1437	LinARs_hg19_merged	fetal_brain_CRE_overlap	100	1000	weibull	0.406397	1.74435e-07	5.92328e-09	1.61514e-07	-0.0740741	0.211603	0.382	0.293
UKB_460K.pigment_TANNING	zooHARs_hg19	fetal_brain_CRE_overlap	355	1000	weibull	0.417156	3.74052e-08	1.21231e-09	1.06064e-07	1.83554	0.213351	0.9	0.036
1108	selsweeps	fetal_brain_CRE_overlap	57	1000	weibull	0.414338	1.61614e-07	5.1716e-09	3.18765e-07	0.972387	0.213651	0.732	0.087
UKB_460K.cov_SMOKING_STATUS	selsweeps	adult_brain_chromatin_overlap	339	1000	weibull	0.0855305	1.31774e-07	1.41315e-09	1.68274e-07	0.276991	0.216857	0.761	0.153
RVEF	ALLEUR_NMATCH	fetal_brain_CRE_overlap	60	1000	weibull	0.0949039	3.71428e-06	6.01506e-08	5.1767e-06	0.393728	0.217729	0.789	0.183
PASS_bipolar1	LinARs_hg19_merged	adult_brain_chromatin_overlap	61	1000	weibull	0.419939	1.16134e-07	4.01745e-09	1.97843e-07	0.703578	0.217928	0.693	0.13
UKB_460K.disease_RESPIRATORY_ENT	nchaes_merged	no_overlap	249	1000	weibull	0.066775	8.58251e-07	7.96501e-09	1.06585e-06	0.241885	0.219319	0.776	0.179
PASS_HDL	nchaes_merged	no_overlap	183	1000	weibull	0.058466	8.6776e-07	1.03391e-08	1.12674e-06	0.298442	0.219449	0.757	0.171
short_axis_cm_pa	LinARs_hg19_merged	adult_brain_chromatin_overlap	84	1000	weibull	0.422047	1.14925e-07	3.72255e-09	1.94953e-07	0.696353	0.219771	0.669	0.137
UKB_460K.mental_NEUROTICISM	zooHARs_hg19	no_overlap	292	1000	weibull	0.249237	1.04501e-07	1.54966e-09	1.4918e-07	0.427552	0.219825	0.783	0.142
UKB_460K.blood_RED_COUNT	LinARs_hg19_merged	adult_brain_chromatin_overlap	2477	1000	weibull	0.0777766	1.14866e-07	8.84058e-10	1.38279e-07	0.203833	0.219828	0.777	0.165
1108	LinARs_hg19_merged	fetal_brain_CRE_overlap	57	1000	weibull	0.422604	1.79305e-07	5.80971e-09	3.18765e-07	0.777778	0.220212	0.699	0.116
ramax_area	nchaes_merged	fetal_brain_CRE_overlap	53	1000	weibull	0.428355	2.97203e-07	9.8273e-09	7.61407e-07	1.56191	0.221855	0.868	0.039
PASS_AgeFirstBirth	selsweeps	no_overlap	41	1000	weibull	0.423491	1.60442e-07	4.96305e-09	1.52078e-07	-0.0521327	0.223509	0.353	0.288
UKB_460K.cov_SMOKING_STATUS	selsweeps	fetal_brain_CRE_overlap	339	1000	weibull	0.0833973	1.33716e-07	1.39218e-09	1.68274e-07	0.258437	0.224903	0.741	0.175
UKB_460K.bmd_HEEL_TSCOREz	nchaes_merged	no_overlap	2521	1000	weibull	0.0730648	8.56711e-07	2.32179e-09	9.21348e-07	0.0754485	0.225069	0.812	0.179
UKB_460K.pigment_TANNING	ALLEUR_NMATCH	adult_brain_chromatin_overlap	355	1000	weibull	0.0643262	2.9973e-06	2.07347e-08	3.53546e-06	0.179551	0.227812	0.794	0.193
Tibia.Femur	LinARs_hg19_merged	adult_brain_chromatin_overlap	103	1000	weibull	0.431755	1.18446e-07	3.76435e-09	1.87118e-07	0.579779	0.227834	0.651	0.168
PASS_Schizophrenia	zooHARs_hg19	fetal_brain_CRE_overlap	227	1000	weibull	0.433496	4.08539e-08	1.29284e-09	7.0804e-08	0.733102	0.228043	0.693	0.125
UKB_460K.bmd_HEEL_TSCOREz	zooHARs_hg19	adult_brain_chromatin_overlap	2521	1000	weibull	0.416578	2.11463e-08	3.10991e-10	4.02531e-08	0.903553	0.228616	0.946	0.024
1108	selsweeps	no_overlap	57	1000	weibull	0.435649	1.74683e-07	5.17892e-09	3.18765e-07	0.824818	0.228889	0.699	0.104
1995	selsweeps	adult_brain_chromatin_overlap	82	1000	weibull	0.438895	1.759e-07	5.23233e-09	3.14388e-07	0.78731	0.231565	0.687	0.095
2136	ALLEUR_NMATCH	fetal_brain_CRE_overlap	5	1000	weibull	0.437864	3.72363e-06	1.50714e-07	9.03355e-06	1.42601	0.231807	0.867	0.106
UKB_460K.cov_SMOKING_STATUS	zooHARs_hg19	no_overlap	339	1000	weibull	0.0879765	1.05416e-07	1.40734e-09	1.37678e-07	0.306051	0.234336	0.731	0.177
PASS_HDL	zooHARs_hg19	no_overlap	183	1000	weibull	0.443105	1.06087e-07	3.22812e-09	1.73344e-07	0.633987	0.23522	0.659	0.138
UKB_460K.other_MORNINGPERSON	zooHARs_hg19	adult_brain_chromatin_overlap	336	1000	weibull	0.447657	2.13655e-08	6.24163e-10	5.47833e-08	1.5641	0.235678	0.884	0.029
1995	selsweeps	no_overlap	82	1000	weibull	0.446696	1.90048e-07	5.6472e-09	3.14388e-07	0.65426	0.237554	0.661	0.13
UKB_460K.repro_MENOPAUSE_AGE	selsweeps	fetal_brain_CRE_overlap	293	1000	weibull	0.491502	2.1655e-07	3.53886e-09	6.49238e-07	1.99809	0.238704	0.998	0
1474	LinARs_hg19_merged	adult_brain_chromatin_overlap	215	1000	weibull	0.443296	1.18107e-07	3.58624e-09	9.91663e-08	-0.160369	0.239704	0.317	0.322
Hip_Width.Calculated_Height	zooHARs_hg19	no_overlap	83	1000	weibull	0.44837	1.10737e-07	3.30194e-09	1.73297e-07	0.564945	0.2398	0.636	0.15
RVEDV	nchaes_merged	adult_brain_chromatin_overlap	93	1000	weibull	0.443046	1.41491e-07	4.30325e-09	1.16646e-07	-0.175598	0.239954	0.317	0.341
1443	selsweeps	fetal_brain_CRE_overlap	301	1000	weibull	0.50022	2.37103e-07	3.94545e-09	7.37384e-07	2.10998	0.24012	0.998	0
UKB_460K.mental_NEUROTICISM	zooHARs_hg19	adult_brain_chromatin_overlap	292	1000	weibull	0.451925	2.14446e-08	6.04406e-10	3.7295e-08	0.73913	0.241124	0.678	0.105
Legs.Calculated_Height	LinARs_hg19_merged	adult_brain_chromatin_overlap	104	1000	weibull	0.443826	1.14188e-07	3.51109e-09	8.65713e-08	-0.24185	0.241174	0.315	0.373
Hip_Width.Calculated_Height	LinARs_hg19_merged	adult_brain_chromatin_overlap	83	1000	weibull	0.451567	1.16109e-07	3.53038e-09	1.73297e-07	0.492537	0.24251	0.625	0.159
Tibia.Femur	ALLEUR_NMATCH	no_overlap	103	1000	weibull	0.0445117	4.70115e-05	4.80452e-07	5.81937e-05	0.23786	0.242958	0.788	0.211
3919	selsweeps	adult_brain_chromatin_overlap	57	1000	weibull	0.447657	1.37608e-07	3.98059e-09	1.15346e-07	-0.161777	0.243343	0.309	0.34
Legs.Calculated_Height	zooHARs_hg19	no_overlap	104	1000	weibull	0.455441	1.09946e-07	3.22586e-09	1.73143e-07	0.574803	0.244535	0.637	0.136
PASS_HDL	ALLEUR_NMATCH	fetal_brain_CRE_overlap	183	1000	weibull	0.0522544	3.65591e-06	3.68323e-08	4.50694e-06	0.232783	0.244797	0.776	0.207
PASS_LDL	nchaes_merged	adult_brain_chromatin_overlap	162	1000	weibull	0.452091	1.43634e-07	4.14345e-09	1.23503e-07	-0.140155	0.245909	0.302	0.318
3919	nchaes_merged	adult_brain_chromatin_overlap	57	1000	weibull	0.452047	1.47989e-07	4.51833e-09	1.15346e-07	-0.220577	0.246953	0.301	0.356
UKB_460K.blood_PLATELET_COUNT	zooHARs_hg19	adult_brain_chromatin_overlap	3371	1000	weibull	0.432039	2.13161e-08	3.08208e-10	3.8523e-08	0.807229	0.247078	0.928	0.038
2121	nchaes_merged	adult_brain_chromatin_overlap	106	1000	weibull	0.452459	1.5232e-07	4.5806e-09	1.18537e-07	-0.22179	0.247541	0.3	0.355
PASS_Schizophrenia	selsweeps	adult_brain_chromatin_overlap	227	1000	weibull	0.44646	1.49963e-07	2.3108e-09	2.83216e-07	0.888574	0.247938	0.929	0.03
1768	LinARs_hg19_merged	adult_brain_chromatin_overlap	267	1000	weibull	0.46081	1.19055e-07	3.56353e-09	1.81625e-07	0.525553	0.248991	0.64	0.144
Tibia.Femur	ALLEUR_NMATCH	fetal_brain_CRE_overlap	103	1000	weibull	0.0442661	3.70493e-06	4.43979e-08	4.67795e-06	0.262626	0.249147	0.756	0.227
1545	selsweeps	fetal_brain_CRE_overlap	83	1000	weibull	0.457921	1.76872e-07	4.92223e-09	1.44268e-07	-0.184339	0.251079	0.291	0.357
Arms.Calculated_Height	zooHARs_hg19	no_overlap	107	1000	weibull	0.473173	1.05535e-07	3.03965e-09	3.54144e-07	2.3557	0.251717	0.966	0.012
1545	selsweeps	adult_brain_chromatin_overlap	83	1000	weibull	0.459938	1.77738e-07	5.07899e-09	1.44268e-07	-0.188312	0.252062	0.288	0.343
PASS_Rheumatoid_Arthritis	nchaes_merged	fetal_brain_CRE_overlap	46	1000	weibull	0.456929	2.97588e-07	8.79947e-09	2.12563e-07	-0.285714	0.252071	0.291	0.411
3921	LinARs_hg19_merged	fetal_brain_CRE_overlap	64	1000	weibull	0.468067	1.93855e-07	5.85836e-09	4.05837e-07	1.09351	0.252295	0.82	0.069
PASS_Crohns_Disease	zooHARs_hg19	no_overlap	177	1000	weibull	0.460163	1.15316e-07	3.31406e-09	9.19587e-08	-0.202552	0.252837	0.287	0.351
1995	selsweeps	fetal_brain_CRE_overlap	82	1000	weibull	0.468897	1.94606e-07	5.38267e-09	3.14388e-07	0.615509	0.253674	0.647	0.111
3919	selsweeps	fetal_brain_CRE_overlap	57	1000	weibull	0.460248	1.50642e-07	4.2627e-09	1.15346e-07	-0.234303	0.253752	0.286	0.383
UKB_460K.pigment_SKIN	nchaes_merged	adult_brain_chromatin_overlap	490	1000	weibull	0.203961	1.46024e-07	1.95428e-09	1.8712e-07	0.281435	0.253953	0.688	0.192
UKB_460K.body_BALDING1	ALLEUR_NMATCH	no_overlap	498	1000	weibull	0.0746642	4.73072e-05	1.88009e-07	5.19215e-05	0.0975385	0.25398	0.78	0.219
RVEF	nchaes_merged	fetal_brain_CRE_overlap	60	1000	weibull	0.466538	2.99601e-07	8.6797e-09	4.31391e-07	0.439885	0.254078	0.612	0.173
UKB_460K.pigment_SKIN	LinARs_hg19_merged	fetal_brain_CRE_overlap	490	1000	weibull	0.155958	1.87612e-07	2.22926e-09	2.33901e-07	0.246727	0.254551	0.72	0.194
short_axis_cm_root	selsweeps	fetal_brain_CRE_overlap	84	1000	weibull	0.471473	1.57943e-07	4.40642e-09	3.37965e-07	1.1398	0.254687	0.808	0.064
UKB_460K.disease_DERMATOLOGY	LinARs_hg19_merged	no_overlap	47	1000	weibull	0.46115	5.88043e-07	1.90512e-08	3.94659e-07	-0.328859	0.25585	0.283	0.392
UKB_460K.pigment_SKIN	selsweeps	no_overlap	490	1000	weibull	0.0823022	1.88594e-07	2.13136e-09	2.33901e-07	0.240233	0.256249	0.704	0.2
UKB_460K.disease_ALLERGY_ECZEMA_DIAGNOSED	zooHARs_hg19	fetal_brain_CRE_overlap	479	1000	weibull	0.474598	3.86835e-08	1.05713e-09	8.36702e-08	1.16294	0.25632	0.821	0.056
3919	selsweeps	no_overlap	57	1000	weibull	0.465676	1.53064e-07	4.14823e-09	1.15346e-07	-0.24642	0.258324	0.276	0.402
1545	selsweeps	no_overlap	83	1000	weibull	0.466943	1.98945e-07	5.54039e-09	1.44268e-07	-0.274837	0.259057	0.274	0.396
Arms.Calculated_Height	LinARs_hg19_merged	adult_brain_chromatin_overlap	107	1000	weibull	0.476427	1.11272e-07	3.19515e-09	2.12486e-07	0.909612	0.259356	0.764	0.1
RVEDV	selsweeps	adult_brain_chromatin_overlap	93	1000	weibull	0.487338	1.62954e-07	4.30287e-09	6.99874e-07	3.29492	0.259573	0.998	0
UKB_460K.pigment_TANNING	nchaes_merged	fetal_brain_CRE_overlap	355	1000	weibull	0.155986	2.84888e-07	3.42996e-09	3.53546e-07	0.241003	0.25967	0.698	0.189
0805	nchaes_merged	fetal_brain_CRE_overlap	93	1000	weibull	0.505272	2.94581e-07	5.26697e-09	9.00014e-07	2.05523	0.260587	0.996	0.002
UKB_460K.cov_SMOKING_STATUS	zooHARs_hg19	adult_brain_chromatin_overlap	339	1000	weibull	0.47644	2.056e-08	5.54309e-10	3.05952e-08	0.488095	0.260729	0.609	0.15
short_axis_cm_root	selsweeps	adult_brain_chromatin_overlap	84	1000	weibull	0.481648	1.61435e-07	4.3704e-09	3.37965e-07	1.09351	0.261868	0.832	0.063
PASS_bipolar1	selsweeps	adult_brain_chromatin_overlap	61	1000	weibull	0.477265	1.39084e-07	3.68614e-09	1.97843e-07	0.422475	0.261923	0.575	0.174
short_axis_cm_pa	nchaes_merged	adult_brain_chromatin_overlap	84	1000	weibull	0.48473	1.45532e-07	3.93735e-09	3.89906e-07	1.67917	0.262003	0.926	0.021
UKB_460K.body_BALDING1	zooHARs_hg19	adult_brain_chromatin_overlap	498	1000	weibull	0.471574	2.19384e-08	6.05863e-10	1.67597e-08	-0.236058	0.262426	0.266	0.368
RVEDV	LinARs_hg19_merged	fetal_brain_CRE_overlap	93	1000	weibull	0.480847	1.85233e-07	5.25331e-09	3.49937e-07	0.889169	0.262666	0.764	0.105
PASS_bipolar1	nchaes_merged	adult_brain_chromatin_overlap	61	1000	weibull	0.478405	1.46701e-07	4.20564e-09	1.97843e-07	0.348618	0.262739	0.579	0.19
1443	selsweeps	no_overlap	301	1000	weibull	0.516017	2.4756e-07	4.22944e-09	7.37384e-07	1.97861	0.262768	0.998	0.002
UKB_460K.repro_MENOPAUSE_AGE	selsweeps	adult_brain_chromatin_overlap	293	1000	weibull	0.515193	2.16432e-07	3.46953e-09	6.49238e-07	1.99973	0.26306	0.998	0
0805	LinARs_hg19_merged	adult_brain_chromatin_overlap	93	1000	weibull	0.486026	1.09386e-07	3.0237e-09	2.76927e-07	1.53165	0.263524	0.904	0.033
PASS_Schizophrenia	selsweeps	fetal_brain_CRE_overlap	227	1000	weibull	0.461079	1.52441e-07	2.33243e-09	2.83216e-07	0.857873	0.263604	0.925	0.03
UKB_460K.repro_MENOPAUSE_AGE	selsweeps	no_overlap	293	1000	weibull	0.501719	2.34257e-07	3.6745e-09	6.49238e-07	1.77148	0.263613	0.997	0.002
1443	zooHARs_hg19	no_overlap	301	1000	weibull	0.483301	1.01759e-07	2.77964e-09	2.01105e-07	0.976285	0.264025	0.789	0.073
3919	nchaes_merged	no_overlap	57	1000	weibull	0.317897	8.57827e-07	1.22643e-08	1.15346e-06	0.344628	0.264578	0.743	0.191
1443	selsweeps	adult_brain_chromatin_overlap	301	1000	weibull	0.523485	2.38309e-07	3.94906e-09	7.37384e-07	2.09423	0.266337	0.998	0
UKB_460K.blood_PLATELET_COUNT	nchaes_merged	adult_brain_chromatin_overlap	3371	1000	weibull	0.0753739	1.44478e-07	8.15264e-10	1.62653e-07	0.125792	0.267333	0.736	0.216
UKB_460K.cov_EDU_YEARS	zooHARs_hg19	fetal_brain_CRE_overlap	615	1000	weibull	0.520477	3.79408e-08	6.88083e-10	1.11204e-07	1.93099	0.267895	0.996	0.001
3919	LinARs_hg19_merged	fetal_brain_CRE_overlap	57	1000	weibull	0.485964	1.85938e-07	5.21933e-09	2.30692e-07	0.240695	0.269811	0.53	0.214
Tibia.Femur	nchaes_merged	adult_brain_chromatin_overlap	103	1000	weibull	0.487986	1.46233e-07	4.08451e-09	1.87118e-07	0.279591	0.2707	0.556	0.207
0805	zooHARs_hg19	no_overlap	93	1000	weibull	0.481138	1.01563e-07	2.77318e-09	6.92318e-08	-0.318337	0.270862	0.248	0.419
RVEDV	selsweeps	no_overlap	93	1000	weibull	0.50265	1.80218e-07	4.5589e-09	6.99874e-07	2.8835	0.270989	0.992	0.002
RVEDV	selsweeps	fetal_brain_CRE_overlap	93	1000	weibull	0.504045	1.75085e-07	4.29116e-09	6.99874e-07	2.99734	0.2714	0.997	0.002
short_axis_cm_root	selsweeps	no_overlap	84	1000	weibull	0.494409	1.78108e-07	4.73045e-09	3.37965e-07	0.897533	0.272073	0.777	0.084
2121	LinARs_hg19_merged	fetal_brain_CRE_overlap	106	1000	weibull	0.498208	1.91437e-07	5.06057e-09	4.74148e-07	1.47678	0.272093	0.908	0.036
0343	nchaes_merged	fetal_brain_CRE_overlap	178	1000	weibull	0.400886	2.93608e-07	4.61919e-09	4.31777e-07	0.470588	0.272293	0.783	0.135
PASS_bipolar1	selsweeps	fetal_brain_CRE_overlap	61	1000	weibull	0.491991	1.41656e-07	3.80412e-09	1.97843e-07	0.396648	0.272533	0.605	0.178
short_axis_cm_root	LinARs_hg19_merged	fetal_brain_CRE_overlap	84	1000	weibull	0.490837	1.8712e-07	5.05581e-09	2.2531e-07	0.204094	0.273689	0.523	0.251
Arms.Legs	zooHARs_hg19	no_overlap	91	1000	weibull	0.483861	1.02893e-07	2.75492e-09	6.84126e-08	-0.335106	0.274139	0.242	0.442
UKB_460K.blood_EOSINOPHIL_COUNT	zooHARs_hg19	fetal_brain_CRE_overlap	1886	1000	weibull	0.417703	3.78485e-08	5.7089e-10	5.65747e-08	0.494768	0.275044	0.81	0.106
Hip_Width.Calculated_Height	nchaes_merged	adult_brain_chromatin_overlap	83	1000	weibull	0.492817	1.4115e-07	3.7442e-09	1.73297e-07	0.227747	0.27558	0.525	0.231
1391	ALLEUR_NMATCH	no_overlap	262	1000	weibull	0.0563327	4.69522e-05	3.12253e-07	5.35781e-05	0.141121	0.276825	0.758	0.239
0343	zooHARs_hg19	no_overlap	178	1000	weibull	0.509038	1.02886e-07	2.66996e-09	3.08412e-07	1.9976	0.277373	0.961	0.009
UKB_460K.pigment_SKIN	zooHARs_hg19	fetal_brain_CRE_overlap	490	1000	weibull	0.501046	4.01139e-08	1.00975e-09	7.01702e-08	0.749271	0.278609	0.734	0.108
PASS_bipolar1	selsweeps	no_overlap	61	1000	weibull	0.500492	1.48283e-07	3.80749e-09	1.97843e-07	0.334223	0.279539	0.565	0.189
0343	LinARs_hg19_merged	adult_brain_chromatin_overlap	178	1000	weibull	0.52112	1.17813e-07	2.84946e-09	6.16824e-07	4.2356	0.279827	1	0
2155	ALLEUR_NMATCH	adult_brain_chromatin_overlap	8	1000	weibull	0.488674	3.10004e-06	1.07037e-07	2.40437e-06	-0.224405	0.279828	0.479	0.417
PASS_AgeFirstBirth	nchaes_merged	fetal_brain_CRE_overlap	41	1000	weibull	0.509317	2.89556e-07	7.95691e-09	7.60389e-07	1.62605	0.279898	0.926	0.033
short_axis_cm_pa	selsweeps	fetal_brain_CRE_overlap	84	1000	weibull	0.500255	1.58107e-07	3.98437e-09	1.94953e-07	0.233046	0.280742	0.516	0.231
UKB_460K.other_MORNINGPERSON	selsweeps	no_overlap	336	1000	weibull	0.155589	1.52918e-07	1.69708e-09	1.82611e-07	0.194172	0.281199	0.658	0.233
UKB_460K.blood_PLATELET_COUNT	zooHARs_hg19	fetal_brain_CRE_overlap	3371	1000	weibull	0.0714795	3.89596e-08	4.39859e-10	4.70837e-08	0.208526	0.282454	0.672	0.241
Hip_Width.Legs	nchaes_merged	fetal_brain_CRE_overlap	153	1000	weibull	0.428403	2.92554e-07	4.48375e-09	4.33092e-07	0.480385	0.283291	0.803	0.12
RVEDV	ALLEUR_NMATCH	no_overlap	93	1000	weibull	0.0374718	4.67468e-05	4.72062e-07	5.57567e-05	0.192737	0.283523	0.747	0.252
1768	nchaes_merged	adult_brain_chromatin_overlap	267	1000	weibull	0.497094	1.47843e-07	3.93071e-09	9.08124e-08	-0.385749	0.284906	0.218	0.479
UKB_460K.pigment_SUNBURN	selsweeps	no_overlap	235	1000	weibull	0.460745	1.74921e-07	2.65602e-09	2.79809e-07	0.599634	0.285232	0.852	0.07
PASS_HDL	nchaes_merged	adult_brain_chromatin_overlap	183	1000	weibull	0.497521	1.37809e-07	3.66869e-09	8.6672e-08	-0.371069	0.285479	0.217	0.462
Tibia.Femur	LinARs_hg19_merged	fetal_brain_CRE_overlap	103	1000	weibull	0.529248	1.84218e-07	4.37454e-09	8.4203e-07	3.57085	0.286161	0.998	0.001
UKB_460K.body_HEIGHTz	LinARs_hg19_merged	adult_brain_chromatin_overlap	5553	1000	weibull	0.0709659	1.15014e-07	5.43058e-10	1.26342e-07	0.0984987	0.286583	0.722	0.238
Arms.Legs	LinARs_hg19_merged	adult_brain_chromatin_overlap	91	1000	weibull	0.498348	1.16165e-07	3.10721e-09	6.84126e-08	-0.411072	0.286652	0.215	0.472
Arms.Calculated_Height	nchaes_merged	fetal_brain_CRE_overlap	107	1000	weibull	0.513566	2.84448e-07	5.21021e-09	6.37459e-07	1.24104	0.286799	0.961	0.024
UKB_460K.pigment_SUNBURN	selsweeps	fetal_brain_CRE_overlap	235	1000	weibull	0.478256	1.62569e-07	2.5124e-09	2.79809e-07	0.72117	0.286877	0.883	0.056
short_axis_cm_pa	selsweeps	adult_brain_chromatin_overlap	84	1000	weibull	0.508542	1.59276e-07	3.91809e-09	1.94953e-07	0.22399	0.286907	0.514	0.233
1443	LinARs_hg19_merged	adult_brain_chromatin_overlap	301	1000	weibull	0.507211	1.15635e-07	3.01389e-09	1.3407e-07	0.15942	0.287262	0.503	0.255
UKB_460K.disease_HI_CHOL_SELF_REP	zooHARs_hg19	no_overlap	287	1000	weibull	0.507129	1.06939e-07	2.81083e-09	1.22077e-07	0.141553	0.287341	0.516	0.267
UKB_460K.pigment_SKIN	nchaes_merged	no_overlap	490	1000	weibull	0.0680948	8.64964e-07	5.77325e-09	9.82382e-07	0.135749	0.287378	0.725	0.238
PASS_Crohns_Disease	nchaes_merged	adult_brain_chromatin_overlap	177	1000	weibull	0.501507	1.42536e-07	3.57932e-09	9.19587e-08	-0.354839	0.288493	0.21	0.458
0343	ALLEUR_NMATCH	fetal_brain_CRE_overlap	178	1000	weibull	0.0567725	3.65604e-06	3.11936e-08	4.25609e-06	0.164125	0.289485	0.736	0.247
PASS_Schizophrenia	selsweeps	no_overlap	227	1000	weibull	0.494591	1.66566e-07	2.39233e-09	2.83216e-07	0.700319	0.289525	0.902	0.053
UKB_460K.disease_T2D	zooHARs_hg19	no_overlap	149	1000	weibull	0.500387	1.06826e-07	2.75606e-09	6.18923e-08	-0.420626	0.289613	0.21	0.505
UKB_460K.pigment_SUNBURN	selsweeps	adult_brain_chromatin_overlap	235	1000	weibull	0.472658	1.67046e-07	2.68368e-09	2.79809e-07	0.675042	0.289756	0.859	0.077
Hip_Width.Legs	zooHARs_hg19	no_overlap	153	1000	weibull	0.524149	1.0378e-07	2.55209e-09	2.70683e-07	1.60824	0.289852	0.945	0.025
UKB_460K.other_MORNINGPERSON	ALLEUR_NMATCH	fetal_brain_CRE_overlap	336	1000	weibull	0.0518158	3.66424e-06	2.18563e-08	4.10875e-06	0.121311	0.290045	0.752	0.241
0343	LinARs_hg19_merged	fetal_brain_CRE_overlap	178	1000	weibull	0.556901	1.88748e-07	3.5443e-09	8.01871e-07	3.24837	0.29017	1	0
UKB_460K.repro_MENOPAUSE_AGE	zooHARs_hg19	no_overlap	293	1000	weibull	0.523682	1.05118e-07	2.60699e-09	2.36087e-07	1.24593	0.290549	0.885	0.046
1904	LinARs_hg19_merged	adult_brain_chromatin_overlap	311	1000	weibull	0.510582	1.14864e-07	2.98846e-09	1.27556e-07	0.110494	0.290607	0.486	0.267
short_axis_cm_pa	selsweeps	no_overlap	84	1000	weibull	0.51212	1.6688e-07	4.15262e-09	1.94953e-07	0.168224	0.291003	0.501	0.26
Legs.Calculated_Height	nchaes_merged	adult_brain_chromatin_overlap	104	1000	weibull	0.504146	1.4492e-07	3.83628e-09	8.65713e-08	-0.402628	0.291854	0.204	0.481
short_axis_cm_pa	LinARs_hg19_merged	fetal_brain_CRE_overlap	84	1000	weibull	0.514431	1.81014e-07	4.61424e-09	1.94953e-07	0.0770059	0.29348	0.475	0.285
UKB_460K.disease_ALLERGY_ECZEMA_DIAGNOSED	selsweeps	fetal_brain_CRE_overlap	479	1000	weibull	0.228091	1.8862e-07	2.28214e-09	2.2312e-07	0.182907	0.294075	0.648	0.245
UKB_460K.pigment_SKIN	zooHARs_hg19	no_overlap	490	1000	weibull	0.48401	1.02869e-07	1.65303e-09	1.8712e-07	0.819009	0.294701	0.909	0.043
1904	zooHARs_hg19	no_overlap	311	1000	weibull	0.509965	1.07338e-07	2.77299e-09	6.3778e-08	-0.405823	0.296035	0.194	0.478
UKB_460K.pigment_TANNING	LinARs_hg19_merged	fetal_brain_CRE_overlap	355	1000	weibull	0.408628	1.86637e-07	2.93636e-09	2.47483e-07	0.326009	0.29875	0.715	0.179
rafac	ALLEUR_NMATCH	fetal_brain_CRE_overlap	21	1000	weibull	0.525675	3.78232e-06	1.11543e-07	8.30614e-06	1.19605	0.29875	0.86	0.107
short_axis_cm_root	ALLEUR_NMATCH	no_overlap	84	1000	weibull	0.0464845	4.7837e-05	5.07268e-07	5.66655e-05	0.184555	0.2991	0.734	0.265
0805	nchaes_merged	adult_brain_chromatin_overlap	93	1000	weibull	0.535197	1.46771e-07	3.38174e-09	3.46159e-07	1.35849	0.299168	0.927	0.031
PASS_AgeFirstBirth	nchaes_merged	no_overlap	41	1000	weibull	0.431555	8.80834e-07	1.63809e-08	1.21662e-06	0.381215	0.300435	0.739	0.186
UKB_460K.pigment_HAIR	zooHARs_hg19	adult_brain_chromatin_overlap	1023	1000	weibull	0.530681	2.14942e-08	4.92681e-10	3.5064e-08	0.631321	0.300664	0.718	0.121
0805	selsweeps	fetal_brain_CRE_overlap	93	1000	weibull	0.528105	1.36248e-07	3.08137e-09	2.07695e-07	0.52439	0.3007	0.676	0.131
UKB_460K.disease_T2D	LinARs_hg19_merged	adult_brain_chromatin_overlap	149	1000	weibull	0.523806	1.1481e-07	2.80778e-09	1.23785e-07	0.0781671	0.301182	0.469	0.284
UKB_460K.blood_WHITE_COUNT	zooHARs_hg19	adult_brain_chromatin_overlap	2024	1000	weibull	0.542366	2.09772e-08	3.69006e-10	4.54614e-08	1.16718	0.301402	0.948	0.017
UKB_460K.other_MORNINGPERSON	zooHARs_hg19	fetal_brain_CRE_overlap	336	1000	weibull	0.52912	3.8257e-08	8.89814e-10	5.47833e-08	0.431981	0.302261	0.634	0.173
1474	LinARs_hg19_merged	fetal_brain_CRE_overlap	215	1000	weibull	0.514465	1.86829e-07	4.7047e-09	9.91663e-08	-0.469214	0.302535	0.183	0.543
UKB_460K.body_WHRadjBMIz	LinARs_hg19_merged	fetal_brain_CRE_overlap	1161	1000	weibull	0.0748914	1.8579e-07	1.46702e-09	2.12269e-07	0.142517	0.302735	0.678	0.263
Legs.Calculated_Height	selsweeps	adult_brain_chromatin_overlap	104	1000	weibull	0.527404	1.57906e-07	3.76652e-09	1.73143e-07	0.0964912	0.303258	0.463	0.274
UKB_460K.disease_RESPIRATORY_ENT	zooHARs_hg19	no_overlap	249	1000	weibull	0.535841	1.06149e-07	2.47469e-09	1.93791e-07	0.82565	0.303575	0.798	0.092
UKB_460K.blood_RBC_DISTRIB_WIDTH	zooHARs_hg19	no_overlap	2183	1000	weibull	0.0750816	1.05615e-07	9.68684e-10	1.22612e-07	0.160935	0.303648	0.674	0.234
UKB_460K.bmd_HEEL_TSCOREz	zooHARs_hg19	fetal_brain_CRE_overlap	2521	1000	weibull	0.155916	3.8473e-08	4.27422e-10	4.47257e-08	0.16252	0.303848	0.629	0.25
0805	ALLEUR_NMATCH	fetal_brain_CRE_overlap	93	1000	weibull	0.0524679	3.7111e-06	3.79784e-08	4.36161e-06	0.175285	0.304116	0.721	0.253
RVEDV	nchaes_merged	fetal_brain_CRE_overlap	93	1000	weibull	0.54761	2.93481e-07	6.75246e-09	8.1652e-07	1.78219	0.30424	0.966	0.018
1768	LinARs_hg19_merged	fetal_brain_CRE_overlap	267	1000	weibull	0.533399	1.86075e-07	4.52888e-09	2.72437e-07	0.464129	0.30438	0.669	0.154
UKB_460K.other_MORNINGPERSON	selsweeps	fetal_brain_CRE_overlap	336	1000	weibull	0.0990975	1.3851e-07	1.58423e-09	1.6435e-07	0.186552	0.304811	0.667	0.215
ramax_area	LinARs_hg19_merged	no_overlap	53	1000	weibull	0.531732	5.88822e-07	1.66582e-08	7.61407e-07	0.293103	0.305262	0.633	0.213
3921	nchaes_merged	fetal_brain_CRE_overlap	64	1000	weibull	0.533327	2.82868e-07	6.67016e-09	4.05837e-07	0.43472	0.305373	0.649	0.166
UKB_460K.repro_MENOPAUSE_AGE	LinARs_hg19_merged	adult_brain_chromatin_overlap	293	1000	weibull	0.528954	1.13676e-07	2.7397e-09	1.18043e-07	0.0384216	0.30544	0.454	0.313
PASS_bipolar1	LinARs_hg19_merged	fetal_brain_CRE_overlap	61	1000	weibull	0.518483	1.87357e-07	5.02785e-09	9.89216e-08	-0.472017	0.305517	0.176	0.511
PASS_LDL	selsweeps	adult_brain_chromatin_overlap	162	1000	weibull	0.527875	2.3725e-07	5.56833e-09	2.47007e-07	0.0411244	0.305619	0.431	0.291
2155	ALLEUR_NMATCH	fetal_brain_CRE_overlap	8	1000	weibull	0.502064	3.54725e-06	1.15045e-07	8.01458e-07	-0.774062	0.305936	0.192	0.683
0805	LinARs_hg19_merged	fetal_brain_CRE_overlap	93	1000	weibull	0.556803	1.91218e-07	4.1706e-09	5.53855e-07	1.89645	0.30629	0.983	0.009
UKB_460K.mental_NEUROTICISM	zooHARs_hg19	fetal_brain_CRE_overlap	292	1000	weibull	0.534829	3.91784e-08	9.09565e-10	5.59425e-08	0.427891	0.306331	0.643	0.16
Arms.Calculated_Height	nchaes_merged	adult_brain_chromatin_overlap	107	1000	weibull	0.528833	1.42437e-07	3.4982e-09	1.41658e-07	-0.00546992	0.306506	0.434	0.329
0805	selsweeps	adult_brain_chromatin_overlap	93	1000	weibull	0.534763	1.41371e-07	3.18794e-09	2.07695e-07	0.469148	0.30652	0.661	0.145
Tibia.Femur	nchaes_merged	fetal_brain_CRE_overlap	103	1000	weibull	0.555606	2.96956e-07	6.11219e-09	8.4203e-07	1.83554	0.306524	0.987	0.006
Hip_Width.Calculated_Height	ALLEUR_NMATCH	no_overlap	83	1000	weibull	0.0321314	4.73445e-05	4.80474e-07	5.53683e-05	0.169477	0.307053	0.717	0.281
UKB_460K.pigment_TANNING	nchaes_merged	adult_brain_chromatin_overlap	355	1000	weibull	0.468343	1.44883e-07	2.39081e-09	2.12128e-07	0.464129	0.30803	0.76	0.13
Legs.Calculated_Height	selsweeps	fetal_brain_CRE_overlap	104	1000	weibull	0.532448	1.631e-07	3.74606e-09	1.73143e-07	0.0615711	0.308505	0.436	0.287
UKB_460K.pigment_SUNBURN	nchaes_merged	adult_brain_chromatin_overlap	235	1000	weibull	0.513596	1.45301e-07	2.47754e-09	2.39836e-07	0.650619	0.308709	0.834	0.079
PASS_LDL	selsweeps	fetal_brain_CRE_overlap	162	1000	weibull	0.532259	2.38979e-07	5.44637e-09	2.47007e-07	0.0335917	0.308718	0.416	0.304
1443	ALLEUR_NMATCH	adult_brain_chromatin_overlap	301	1000	weibull	0.0573235	2.91113e-06	2.55729e-08	3.35175e-06	0.151357	0.309324	0.713	0.252
Hip_Width.Calculated_Height	LinARs_hg19_merged	fetal_brain_CRE_overlap	83	1000	weibull	0.531944	1.85514e-07	4.59966e-09	1.73297e-07	-0.0658571	0.309944	0.41	0.346
UKB_460K.disease_ALLERGY_ECZEMA_DIAGNOSED	zooHARs_hg19	no_overlap	479	1000	weibull	0.533958	1.04225e-07	1.81222e-09	1.9523e-07	0.87316	0.310895	0.908	0.052
UKB_460K.body_BALDING1	zooHARs_hg19	fetal_brain_CRE_overlap	498	1000	weibull	0.5516	3.97204e-08	8.7018e-10	8.37983e-08	1.1097	0.311269	0.894	0.045
0343	nchaes_merged	adult_brain_chromatin_overlap	178	1000	weibull	0.551137	1.47236e-07	3.17162e-09	3.08412e-07	1.09468	0.311318	0.899	0.04
Arms.Calculated_Height	LinARs_hg19_merged	fetal_brain_CRE_overlap	107	1000	weibull	0.554347	1.87838e-07	4.19292e-09	4.24973e-07	1.26244	0.311466	0.923	0.033
Arms.Legs	nchaes_merged	adult_brain_chromatin_overlap	91	1000	weibull	0.542845	1.47292e-07	3.44253e-09	2.05238e-07	0.393405	0.312279	0.636	0.171
short_axis_cm_pa	nchaes_merged	fetal_brain_CRE_overlap	84	1000	weibull	0.557225	2.87361e-07	5.72274e-09	6.82335e-07	1.37449	0.312472	0.965	0.019
Hip_Width.Legs	LinARs_hg19_merged	adult_brain_chromatin_overlap	153	1000	weibull	0.534023	1.16718e-07	2.71017e-09	1.08273e-07	-0.0723562	0.312478	0.386	0.369
UKB_460K.cov_EDU_YEARS	zooHARs_hg19	adult_brain_chromatin_overlap	615	1000	weibull	0.544695	2.06839e-08	4.41795e-10	3.03284e-08	0.466276	0.312731	0.663	0.146
UKB_460K.disease_T2D	nchaes_merged	adult_brain_chromatin_overlap	149	1000	weibull	0.546363	1.46994e-07	3.1807e-09	2.47569e-07	0.684211	0.313301	0.78	0.102
1443	nchaes_merged	adult_brain_chromatin_overlap	301	1000	weibull	0.544896	1.41846e-07	3.14475e-09	2.01105e-07	0.417769	0.313598	0.66	0.177
PASS_HDL	LinARs_hg19_merged	fetal_brain_CRE_overlap	183	1000	weibull	0.535671	1.85825e-07	4.34553e-09	1.73344e-07	-0.0671642	0.313627	0.397	0.365
PASS_LDL	nchaes_merged	fetal_brain_CRE_overlap	162	1000	weibull	0.551021	2.78006e-07	5.98494e-09	4.94013e-07	0.776988	0.313996	0.811	0.081
UKB_460K.pigment_SUNBURN	zooHARs_hg19	no_overlap	235	1000	weibull	0.559013	1.07567e-07	2.22293e-09	2.39836e-07	1.22965	0.314029	0.927	0.035
UKB_460K.blood_RED_COUNT	zooHARs_hg19	adult_brain_chromatin_overlap	2477	1000	weibull	0.510945	2.10461e-08	3.41448e-10	3.3187e-08	0.576873	0.314188	0.815	0.103
ramax_area	nchaes_merged	no_overlap	53	1000	weibull	0.555126	8.45924e-07	1.75893e-08	1.77662e-06	1.10021	0.314244	0.922	0.045
1391	LinARs_hg19_merged	adult_brain_chromatin_overlap	262	1000	weibull	0.527439	1.14137e-07	2.72036e-09	5.81738e-08	-0.490316	0.314561	0.158	0.566
UKB_460K.disease_HI_CHOL_SELF_REP	selsweeps	fetal_brain_CRE_overlap	287	1000	weibull	0.533025	2.16198e-07	3.83436e-09	3.66231e-07	0.693958	0.314746	0.845	0.089
PASS_Schizophrenia	LinARs_hg19_merged	adult_brain_chromatin_overlap	227	1000	weibull	0.55487	1.13074e-07	2.29009e-09	2.47814e-07	1.19161	0.31477	0.941	0.036
PASS_DS	ALLEUR_NMATCH	adult_brain_chromatin_overlap	7	1000	weibull	0.525245	2.89882e-06	7.43048e-08	5.53043e-06	0.907822	0.31551	0.868	0.118
UKB_460K.disease_DERMATOLOGY	nchaes_merged	no_overlap	47	1000	weibull	0.537553	8.56411e-07	1.96363e-08	7.89319e-07	-0.078341	0.315528	0.376	0.376
3919	nchaes_merged	fetal_brain_CRE_overlap	57	1000	weibull	0.549246	2.90556e-07	6.67911e-09	4.61384e-07	0.587932	0.315752	0.729	0.14
Legs.Calculated_Height	selsweeps	no_overlap	104	1000	weibull	0.541132	1.73316e-07	3.81694e-09	1.73143e-07	-0.000999001	0.316415	0.41	0.333
UKB_460K.pigment_TANNING	zooHARs_hg19	no_overlap	355	1000	weibull	0.556078	1.0967e-07	2.08355e-09	2.12128e-07	0.934236	0.317395	0.892	0.046
PASS_LDL	selsweeps	no_overlap	162	1000	weibull	0.541299	2.53429e-07	5.50287e-09	2.47007e-07	-0.0253411	0.318105	0.381	0.339
UKB_460K.body_WHRadjBMIz	zooHARs_hg19	adult_brain_chromatin_overlap	1161	1000	weibull	0.549933	2.06916e-08	4.50035e-10	2.76872e-08	0.338091	0.318947	0.62	0.189
PASS_AgeFirstBirth	LinARs_hg19_merged	no_overlap	41	1000	weibull	0.551467	5.81089e-07	1.37436e-08	1.06454e-06	0.831981	0.319052	0.863	0.092
RVEF	LinARs_hg19_merged	no_overlap	60	1000	weibull	0.543641	5.84967e-07	1.42774e-08	6.47087e-07	0.106195	0.319137	0.537	0.312
UKB_460K.disease_HI_CHOL_SELF_REP	selsweeps	adult_brain_chromatin_overlap	287	1000	weibull	0.53906	2.1632e-07	3.60259e-09	3.66231e-07	0.693002	0.319492	0.86	0.069
PASS_DS	ALLEUR_NMATCH	fetal_brain_CRE_overlap	7	1000	weibull	0.50318	3.72722e-06	8.95696e-08	6.11258e-06	0.639984	0.319558	0.802	0.181
Arms.Legs	LinARs_hg19_merged	fetal_brain_CRE_overlap	91	1000	weibull	0.560509	1.87587e-07	3.93997e-09	3.42063e-07	0.823487	0.320141	0.841	0.075
UKB_460K.disease_HI_CHOL_SELF_REP	LinARs_hg19_merged	adult_brain_chromatin_overlap	287	1000	weibull	0.535278	1.17255e-07	2.81896e-09	6.10385e-08	-0.479438	0.320722	0.144	0.539
UKB_460K.disease_ALLERGY_ECZEMA_DIAGNOSED	LinARs_hg19_merged	adult_brain_chromatin_overlap	479	1000	weibull	0.514284	1.13094e-07	1.96044e-09	1.6734e-07	0.479655	0.320734	0.761	0.149
UKB_460K.disease_ALLERGY_ECZEMA_DIAGNOSED	nchaes_merged	no_overlap	479	1000	weibull	0.0782099	8.49029e-07	5.87051e-09	9.48262e-07	0.116878	0.320762	0.679	0.27
Arms.Legs	selsweeps	adult_brain_chromatin_overlap	91	1000	weibull	0.53363	1.37167e-07	3.04951e-09	6.84126e-08	-0.501247	0.32137	0.145	0.603
UKB_460K.lung_FVCzSMOKE	zooHARs_hg19	adult_brain_chromatin_overlap	1244	1000	weibull	0.559225	2.10336e-08	3.92624e-10	3.71355e-08	0.765537	0.321786	0.844	0.056
UKB_460K.repro_MENARCHE_AGE	zooHARs_hg19	adult_brain_chromatin_overlap	724	1000	weibull	0.54373	2.11268e-08	4.44042e-10	1.95077e-08	-0.076639	0.321802	0.344	0.369
UKB_460K.bp_SYSTOLICadjMEDz	zooHARs_hg19	adult_brain_chromatin_overlap	1665	1000	weibull	0.525223	2.09646e-08	3.6374e-10	3.041e-08	0.450537	0.322185	0.73	0.129
UKB_460K.disease_HI_CHOL_SELF_REP	selsweeps	no_overlap	287	1000	weibull	0.536388	2.26819e-07	3.78004e-09	3.66231e-07	0.614639	0.322234	0.823	0.089
UKB_460K.pigment_SUNBURN	LinARs_hg19_merged	fetal_brain_CRE_overlap	235	1000	weibull	0.478426	1.80477e-07	2.95832e-09	2.39836e-07	0.328904	0.322288	0.701	0.18
1108	LinARs_hg19_merged	no_overlap	57	1000	weibull	0.549965	5.80312e-07	1.26309e-08	9.56295e-07	0.647899	0.322424	0.807	0.11
Legs.Calculated_Height	LinARs_hg19_merged	fetal_brain_CRE_overlap	104	1000	weibull	0.534288	1.83185e-07	4.45922e-09	8.65713e-08	-0.52741	0.322712	0.143	0.591
0805	selsweeps	no_overlap	93	1000	weibull	0.55677	1.54041e-07	3.24621e-09	2.07695e-07	0.348315	0.323844	0.611	0.183
UKB_460K.body_WHRadjBMIz	zooHARs_hg19	no_overlap	1161	1000	weibull	0.0777988	1.04168e-07	1.04437e-09	1.19978e-07	0.151768	0.324099	0.64	0.272
PASS_Schizophrenia	nchaes_merged	no_overlap	227	1000	weibull	0.0584797	8.4409e-07	6.98607e-09	9.55854e-07	0.132408	0.324114	0.678	0.269
Arms.Legs	nchaes_merged	fetal_brain_CRE_overlap	91	1000	weibull	0.517231	2.90411e-07	5.18616e-09	4.10475e-07	0.413428	0.325302	0.731	0.177
UKB_460K.cov_SMOKING_STATUS	zooHARs_hg19	fetal_brain_CRE_overlap	339	1000	weibull	0.553104	3.90242e-08	7.87202e-10	4.58928e-08	0.176009	0.326564	0.532	0.282
Arms.Legs	selsweeps	fetal_brain_CRE_overlap	91	1000	weibull	0.538432	1.40314e-07	3.08725e-09	6.84126e-08	-0.512433	0.326568	0.135	0.619
UKB_460K.disease_DERMATOLOGY	ALLEUR_NMATCH	adult_brain_chromatin_overlap	47	1000	weibull	0.462533	2.8972e-06	6.0436e-08	3.55194e-06	0.225991	0.327564	0.65	0.268
Hip_Width.Calculated_Height	nchaes_merged	fetal_brain_CRE_overlap	83	1000	weibull	0.552982	2.94518e-07	5.99979e-09	4.33242e-07	0.471021	0.327786	0.733	0.157
UKB_460K.blood_EOSINOPHIL_COUNT	zooHARs_hg19	adult_brain_chromatin_overlap	1886	1000	weibull	0.560989	2.19025e-08	4.17976e-10	3.23284e-08	0.476015	0.328475	0.714	0.135
UKB_460K.pigment_SUNBURN	LinARs_hg19_merged	adult_brain_chromatin_overlap	235	1000	weibull	0.559217	1.1744e-07	2.37415e-09	1.59891e-07	0.36147	0.330917	0.665	0.185
UKB_460K.disease_RESPIRATORY_ENT	nchaes_merged	adult_brain_chromatin_overlap	249	1000	weibull	0.557148	1.46942e-07	2.93642e-09	1.93791e-07	0.318826	0.331456	0.64	0.202
PASS_Rheumatoid_Arthritis	LinARs_hg19_merged	no_overlap	46	1000	weibull	0.54905	5.7392e-07	1.42472e-08	4.25126e-07	-0.259259	0.33171	0.314	0.45
PASS_Schizophrenia	zooHARs_hg19	no_overlap	227	1000	weibull	0.557023	1.08755e-07	2.12837e-09	1.41608e-07	0.302083	0.333105	0.638	0.21
Hip_Width.Legs	ALLEUR_NMATCH	adult_brain_chromatin_overlap	153	1000	weibull	0.0443806	2.89723e-06	2.7741e-08	3.30233e-06	0.139825	0.333147	0.684	0.292
UKB_460K.disease_ALLERGY_ECZEMA_DIAGNOSED	ALLEUR_NMATCH	no_overlap	479	1000	weibull	0.0534536	4.73024e-05	2.27303e-07	5.10667e-05	0.0795793	0.334177	0.7	0.296
2121	nchaes_merged	fetal_brain_CRE_overlap	106	1000	weibull	0.555818	2.87926e-07	6.11083e-09	2.37074e-07	-0.176616	0.335853	0.318	0.428
UKB_460K.disease_RESPIRATORY_ENT	LinARs_hg19_merged	adult_brain_chromatin_overlap	249	1000	weibull	0.543675	1.14869e-07	2.54806e-09	4.84477e-08	-0.578237	0.336325	0.12	0.661
UKB_460K.disease_HI_CHOL_SELF_REP	nchaes_merged	adult_brain_chromatin_overlap	287	1000	weibull	0.557305	1.46676e-07	3.1417e-09	1.22077e-07	-0.167707	0.33675	0.32	0.413
UKB_460K.pigment_HAIR	zooHARs_hg19	fetal_brain_CRE_overlap	1023	1000	weibull	0.552162	3.8547e-08	6.93908e-10	4.67519e-08	0.212856	0.337279	0.563	0.242
short_axis_cm_root	nchaes_merged	fetal_brain_CRE_overlap	84	1000	weibull	0.555543	2.89749e-07	6.22349e-09	2.2531e-07	-0.222395	0.33777	0.304	0.453
UKB_460K.repro_MENOPAUSE_AGE	nchaes_merged	adult_brain_chromatin_overlap	293	1000	weibull	0.556987	1.45134e-07	3.02969e-09	1.18043e-07	-0.186661	0.337869	0.316	0.44
1357	LinARs_hg19_merged	no_overlap	55	1000	weibull	0.552988	5.94596e-07	1.37821e-08	4.23954e-07	-0.286988	0.337914	0.283	0.49
UKB_460K.body_WHRadjBMIz	zooHARs_hg19	fetal_brain_CRE_overlap	1161	1000	weibull	0.48991	3.95742e-08	6.4206e-10	4.61453e-08	0.166045	0.338008	0.559	0.261
PASS_HDL	selsweeps	fetal_brain_CRE_overlap	183	1000	weibull	0.55828	2.07926e-07	4.23025e-09	1.73344e-07	-0.166319	0.338215	0.312	0.434
Hip_Width.Legs	LinARs_hg19_merged	fetal_brain_CRE_overlap	153	1000	weibull	0.551035	1.85634e-07	3.6491e-09	2.16546e-07	0.166521	0.338376	0.548	0.269
UKB_460K.disease_T2D	LinARs_hg19_merged	fetal_brain_CRE_overlap	149	1000	weibull	0.558724	1.81221e-07	3.74255e-09	1.85677e-07	0.0245902	0.339074	0.456	0.334
UKB_460K.bp_SYSTOLICadjMEDz	selsweeps	adult_brain_chromatin_overlap	1665	1000	weibull	0.0743235	1.66841e-07	1.00805e-09	1.8246e-07	0.0936133	0.339301	0.664	0.28
UKB_460K.disease_AID_SURE	ALLEUR_NMATCH	fetal_brain_CRE_overlap	20	1000	weibull	0.540855	3.7235e-06	1.06252e-07	2.14776e-06	-0.423188	0.339424	0.318	0.568
UKB_460K.disease_T2D	selsweeps	adult_brain_chromatin_overlap	149	1000	weibull	0.556697	1.5962e-07	3.28821e-09	1.23785e-07	-0.224506	0.339764	0.295	0.48
PASS_HDL	selsweeps	no_overlap	183	1000	weibull	0.557115	2.19887e-07	4.41196e-09	1.73344e-07	-0.211667	0.34017	0.284	0.474
UKB_460K.disease_T2D	nchaes_merged	fetal_brain_CRE_overlap	149	1000	weibull	0.447095	2.86128e-07	4.75838e-09	3.09462e-07	0.0815488	0.341155	0.505	0.329
PASS_bipolar1	nchaes_merged	fetal_brain_CRE_overlap	61	1000	weibull	0.551817	3.01612e-07	6.45713e-09	1.97843e-07	-0.344047	0.342283	0.242	0.567
1904	nchaes_merged	adult_brain_chromatin_overlap	311	1000	weibull	0.55122	1.46179e-07	3.20624e-09	6.3778e-08	-0.5637	0.34278	0.106	0.652
UKB_460K.disease_HYPOTHYROIDISM_SELF_REP	zooHARs_hg19	no_overlap	335	1000	weibull	0.556495	1.04859e-07	2.24076e-09	7.48192e-08	-0.286479	0.343831	0.259	0.508
Hip_Width.Legs	nchaes_merged	adult_brain_chromatin_overlap	153	1000	weibull	0.558439	1.44707e-07	2.91985e-09	1.08273e-07	-0.251777	0.3442	0.268	0.49
UKB_460K.disease_RESPIRATORY_ENT	LinARs_hg19_merged	fetal_brain_CRE_overlap	249	1000	weibull	0.495464	1.83035e-07	3.22574e-09	1.93791e-07	0.0587612	0.344947	0.48	0.321
UKB_460K.bp_SYSTOLICadjMEDz	selsweeps	fetal_brain_CRE_overlap	1665	1000	weibull	0.065337	1.67711e-07	9.75778e-10	1.8246e-07	0.087942	0.345192	0.647	0.286
short_axis_cm_pa	LinARs_hg19_merged	no_overlap	84	1000	weibull	0.423451	5.66436e-07	9.99682e-09	5.84859e-07	0.0325245	0.346444	0.523	0.357
UKB_460K.disease_HI_CHOL_SELF_REP	nchaes_merged	fetal_brain_CRE_overlap	287	1000	weibull	0.476488	2.88712e-07	4.54917e-09	3.05193e-07	0.0570825	0.346764	0.504	0.34
2121	LinARs_hg19_merged	no_overlap	106	1000	weibull	0.478982	5.77631e-07	1.1037e-08	5.92685e-07	0.026062	0.347127	0.515	0.35
Arms.Legs	selsweeps	no_overlap	91	1000	weibull	0.554636	1.53997e-07	3.21044e-09	6.84126e-08	-0.555753	0.347364	0.098	0.655
UKB_460K.disease_T2D	selsweeps	fetal_brain_CRE_overlap	149	1000	weibull	0.560647	1.63705e-07	3.18347e-09	1.23785e-07	-0.243856	0.347805	0.271	0.501
PASS_HDL	LinARs_hg19_merged	no_overlap	183	1000	weibull	0.282809	5.72469e-07	8.66936e-09	6.06704e-07	0.0598032	0.348158	0.545	0.343
UKB_460K.disease_T2D	selsweeps	no_overlap	149	1000	weibull	0.558245	1.73484e-07	3.3577e-09	1.23785e-07	-0.286479	0.348808	0.233	0.532
RVEDV	LinARs_hg19_merged	no_overlap	93	1000	weibull	0.476461	5.72847e-07	1.03289e-08	5.83229e-07	0.0181226	0.348853	0.509	0.368
1437	LinARs_hg19_merged	no_overlap	100	1000	weibull	0.552279	5.76282e-07	1.19223e-08	4.84542e-07	-0.159193	0.3494	0.357	0.444
3919	LinARs_hg19_merged	no_overlap	57	1000	weibull	0.490535	5.78806e-07	1.12076e-08	5.76729e-07	-0.00358709	0.349667	0.495	0.371
0343	selsweeps	fetal_brain_CRE_overlap	178	1000	weibull	0.560055	1.68331e-07	3.28275e-09	1.23365e-07	-0.267131	0.349761	0.242	0.504
1391	nchaes_merged	adult_brain_chromatin_overlap	262	1000	weibull	0.554372	1.43049e-07	3.0568e-09	5.81738e-08	-0.593331	0.350628	0.095	0.687
1904	LinARs_hg19_merged	fetal_brain_CRE_overlap	311	1000	weibull	0.558059	1.87954e-07	3.75568e-09	1.27556e-07	-0.321344	0.351775	0.245	0.555
UKB_460K.pigment_TANNING	LinARs_hg19_merged	adult_brain_chromatin_overlap	355	1000	weibull	0.550058	1.17625e-07	2.18854e-09	1.06064e-07	-0.0982867	0.351782	0.365	0.433
UKB_460K.bmd_HEEL_TSCOREz	LinARs_hg19_merged	adult_brain_chromatin_overlap	2521	1000	weibull	0.0653099	1.14574e-07	7.50385e-10	1.25232e-07	0.0930242	0.35231	0.636	0.287
UKB_460K.repro_MENARCHE_AGE	zooHARs_hg19	fetal_brain_CRE_overlap	724	1000	weibull	0.461025	3.9386e-08	6.61764e-10	3.90153e-08	-0.0094106	0.353231	0.441	0.384
PASS_HDL	selsweeps	adult_brain_chromatin_overlap	183	1000	weibull	0.557678	2.03593e-07	4.17964e-09	8.6672e-08	-0.574287	0.353322	0.089	0.679
UKB_460K.disease_DERMATOLOGY	ALLEUR_NMATCH	fetal_brain_CRE_overlap	47	1000	weibull	0.377303	3.70151e-06	7.68597e-08	3.55194e-06	-0.0404094	0.353818	0.514	0.417
UKB_460K.blood_RBC_DISTRIB_WIDTH	zooHARs_hg19	adult_brain_chromatin_overlap	2183	1000	weibull	0.559996	2.12043e-08	3.98152e-10	1.53266e-08	-0.277196	0.354561	0.239	0.526
0343	selsweeps	adult_brain_chromatin_overlap	178	1000	weibull	0.559421	1.74685e-07	3.27475e-09	1.23365e-07	-0.293785	0.354852	0.219	0.539
PASS_Schizophrenia	nchaes_merged	adult_brain_chromatin_overlap	227	1000	weibull	0.480102	1.45467e-07	2.46138e-09	1.41608e-07	-0.0265271	0.354984	0.434	0.379
UKB_460K.lung_FEV1FVCzSMOKE	zooHARs_hg19	adult_brain_chromatin_overlap	1474	1000	weibull	0.541038	2.0948e-08	3.65673e-10	1.92183e-08	-0.0825688	0.355402	0.367	0.393
UKB_460K.lung_FVCzSMOKE	ALLEUR_NMATCH	no_overlap	1244	1000	weibull	0.0722776	4.70428e-05	1.26827e-07	4.9004e-05	0.041691	0.358341	0.697	0.301
PASS_Ulcerative_Colitis	LinARs_hg19_merged	no_overlap	95	1000	weibull	0.554358	5.98505e-07	1.4437e-08	2.05813e-07	-0.656121	0.358642	0.087	0.723
0343	selsweeps	no_overlap	178	1000	weibull	0.558119	1.82518e-07	3.43012e-09	1.23365e-07	-0.324096	0.358967	0.211	0.569
UKB_460K.repro_MENOPAUSE_AGE	LinARs_hg19_merged	fetal_brain_CRE_overlap	293	1000	weibull	0.55688	1.79957e-07	3.34388e-09	1.18043e-07	-0.344047	0.359687	0.194	0.587
UKB_460K.pigment_SKIN	LinARs_hg19_merged	adult_brain_chromatin_overlap	490	1000	weibull	0.289901	1.13676e-07	1.76096e-09	1.1695e-07	0.0288066	0.359831	0.485	0.352
3921	ALLEUR_NMATCH	adult_brain_chromatin_overlap	64	1000	weibull	0.0444535	2.96369e-06	4.27047e-08	3.38198e-06	0.141136	0.359876	0.64	0.333
UKB_460K.lung_FEV1FVCzSMOKE	LinARs_hg19_merged	no_overlap	1474	1000	weibull	0.0654316	5.79509e-07	2.46114e-09	6.14986e-07	0.0612191	0.36244	0.672	0.299
UKB_460K.pigment_SKIN	nchaes_merged	fetal_brain_CRE_overlap	490	1000	weibull	0.0739134	2.93311e-07	2.93059e-09	3.27461e-07	0.116427	0.36288	0.608	0.315
1768	selsweeps	adult_brain_chromatin_overlap	267	1000	weibull	0.557477	2.6717e-07	4.94039e-09	1.81625e-07	-0.32019	0.362888	0.208	0.57
PASS_Schizophrenia	ALLEUR_NMATCH	adult_brain_chromatin_overlap	227	1000	weibull	0.0427553	2.94456e-06	2.14293e-08	3.22158e-06	0.0940787	0.363106	0.651	0.326
UKB_460K.pigment_TANNING	selsweeps	adult_brain_chromatin_overlap	355	1000	weibull	0.387079	1.79071e-07	2.60672e-09	1.76773e-07	-0.0128332	0.36325	0.435	0.387
1443	nchaes_merged	fetal_brain_CRE_overlap	301	1000	weibull	0.469324	2.9435e-07	4.71588e-09	2.6814e-07	-0.0890458	0.36391	0.361	0.456
1443	LinARs_hg19_merged	fetal_brain_CRE_overlap	301	1000	weibull	0.556703	1.90848e-07	3.86072e-09	6.70349e-08	-0.648753	0.366297	0.077	0.757
Arms.Legs	ALLEUR_NMATCH	no_overlap	91	1000	weibull	0.0489442	4.70806e-05	4.18113e-07	5.2062e-05	0.105804	0.36632	0.669	0.329
RVEF	nchaes_merged	no_overlap	60	1000	weibull	0.530912	8.58253e-07	1.61933e-08	6.47087e-07	-0.246042	0.366359	0.295	0.537
1768	selsweeps	no_overlap	267	1000	weibull	0.554567	2.78885e-07	4.95484e-09	1.81625e-07	-0.348746	0.366521	0.185	0.61
1391	LinARs_hg19_merged	fetal_brain_CRE_overlap	262	1000	weibull	0.553342	1.88018e-07	3.67563e-09	1.16348e-07	-0.381188	0.367364	0.185	0.587
1768	selsweeps	fetal_brain_CRE_overlap	267	1000	weibull	0.553084	2.77432e-07	5.02927e-09	1.81625e-07	-0.345336	0.369086	0.191	0.595
1768	nchaes_merged	fetal_brain_CRE_overlap	267	1000	weibull	0.552675	2.83426e-07	5.18476e-09	1.81625e-07	-0.35918	0.369287	0.184	0.592
UKB_460K.disease_ALLERGY_ECZEMA_DIAGNOSED	selsweeps	adult_brain_chromatin_overlap	479	1000	weibull	0.218352	1.86473e-07	2.29788e-09	1.9523e-07	0.0469638	0.370913	0.489	0.364
UKB_460K.disease_HI_CHOL_SELF_REP	LinARs_hg19_merged	fetal_brain_CRE_overlap	287	1000	weibull	0.550824	1.95751e-07	3.69261e-09	1.22077e-07	-0.376364	0.371488	0.198	0.612
short_axis_cm_root	LinARs_hg19_merged	no_overlap	84	1000	weibull	0.491172	5.67782e-07	1.04794e-08	4.50621e-07	-0.206349	0.372221	0.314	0.517
Arms.Calculated_Height	ALLEUR_NMATCH	fetal_brain_CRE_overlap	107	1000	weibull	0.0489732	3.69847e-06	4.05286e-08	4.10807e-06	0.110749	0.375422	0.631	0.348
PASS_HDL	nchaes_merged	fetal_brain_CRE_overlap	183	1000	weibull	0.545901	2.94858e-07	5.32181e-09	1.73344e-07	-0.412111	0.376795	0.168	0.652
PASS_Ulcerative_Colitis	nchaes_merged	no_overlap	95	1000	weibull	0.506055	8.79235e-07	1.5897e-08	6.1744e-07	-0.297753	0.379326	0.241	0.565
PASS_Rheumatoid_Arthritis	nchaes_merged	no_overlap	46	1000	weibull	0.540061	8.4515e-07	1.67178e-08	4.25126e-07	-0.496982	0.382825	0.149	0.694
UKB_460K.disease_HI_CHOL_SELF_REP	ALLEUR_NMATCH	adult_brain_chromatin_overlap	287	1000	weibull	0.0621416	2.97691e-06	2.46373e-08	3.23504e-06	0.0867114	0.385402	0.646	0.324
1437	ALLEUR_NMATCH	fetal_brain_CRE_overlap	100	1000	weibull	0.052831	3.65668e-06	4.984e-08	4.03785e-06	0.10424	0.386831	0.628	0.334
1357	nchaes_merged	no_overlap	55	1000	weibull	0.534268	8.34766e-07	1.6085e-08	4.23954e-07	-0.492128	0.388743	0.134	0.699
1443	ALLEUR_NMATCH	no_overlap	301	1000	weibull	0.049427	4.77438e-05	3.087e-07	5.11477e-05	0.0712952	0.389202	0.652	0.346
PASS_Crohns_Disease	nchaes_merged	fetal_brain_CRE_overlap	177	1000	weibull	0.55618	2.84704e-07	5.38269e-09	9.19587e-08	-0.677003	0.39082	0.053	0.815
Legs.Calculated_Height	nchaes_merged	fetal_brain_CRE_overlap	104	1000	weibull	0.55393	2.83867e-07	5.43341e-09	8.65713e-08	-0.695029	0.39407	0.052	0.814
UKB_460K.disease_ALLERGY_ECZEMA_DIAGNOSED	selsweeps	no_overlap	479	1000	weibull	0.0988217	2.04741e-07	2.40116e-09	2.2312e-07	0.0897698	0.398444	0.563	0.326
UKB_460K.pigment_SKIN	ALLEUR_NMATCH	no_overlap	490	1000	weibull	0.0585557	4.71279e-05	2.16773e-07	4.94232e-05	0.0487039	0.404752	0.637	0.358
UKB_460K.bp_SYSTOLICadjMEDz	LinARs_hg19_merged	no_overlap	1665	1000	weibull	0.0631559	5.7774e-07	2.27761e-09	6.02117e-07	0.042193	0.406097	0.619	0.356
UKB_460K.disease_T2D	ALLEUR_NMATCH	no_overlap	149	1000	weibull	0.0644977	4.76699e-05	3.63302e-07	5.08755e-05	0.0672456	0.407712	0.642	0.357
PASS_Rheumatoid_Arthritis	ALLEUR_NMATCH	adult_brain_chromatin_overlap	46	1000	weibull	0.191241	3.02562e-06	5.59491e-08	2.76332e-06	-0.0866938	0.412461	0.487	0.465
UKB_460K.pigment_TANNING	selsweeps	fetal_brain_CRE_overlap	355	1000	weibull	0.282021	1.87733e-07	2.42704e-09	1.76773e-07	-0.0583804	0.412723	0.382	0.439
Arms.Legs	LinARs_hg19_merged	no_overlap	91	1000	weibull	0.0760047	5.76308e-07	8.47034e-09	6.15713e-07	0.0683761	0.414005	0.541	0.338
UKB_460K.bp_SYSTOLICadjMEDz	LinARs_hg19_merged	adult_brain_chromatin_overlap	1665	1000	weibull	0.066285	1.14694e-07	8.92528e-10	1.2164e-07	0.0605579	0.420067	0.566	0.354
PASS_Coronary_Artery_Disease	ALLEUR_NMATCH	fetal_brain_CRE_overlap	26	1000	weibull	0.377762	3.63442e-06	7.69369e-08	2.19205e-06	-0.396864	0.427237	0.272	0.653
UKB_460K.disease_ALLERGY_ECZEMA_DIAGNOSED	LinARs_hg19_merged	no_overlap	479	1000	weibull	0.0764045	5.79834e-07	5.08725e-09	6.13581e-07	0.0582011	0.427248	0.586	0.362
PASS_Coronary_Artery_Disease	ALLEUR_NMATCH	adult_brain_chromatin_overlap	26	1000	weibull	0.456163	2.92201e-06	6.57356e-08	1.09603e-06	-0.624906	0.429444	0.15	0.778
Tibia.Femur	ALLEUR_NMATCH	adult_brain_chromatin_overlap	103	1000	weibull	0.0560629	2.92259e-06	3.53774e-08	3.08744e-06	0.0564057	0.430641	0.571	0.388
1545	nchaes_merged	no_overlap	83	1000	weibull	0.317535	8.75272e-07	1.31203e-08	7.21338e-07	-0.175869	0.430904	0.33	0.542
UKB_460K.disease_HYPOTHYROIDISM_SELF_REP	nchaes_merged	adult_brain_chromatin_overlap	335	1000	weibull	0.466193	1.45411e-07	2.40307e-09	7.48192e-08	-0.485464	0.434338	0.117	0.742
1904	selsweeps	fetal_brain_CRE_overlap	311	1000	weibull	0.531133	2.29218e-07	3.83877e-09	6.3778e-08	-0.721758	0.436867	0.032	0.878
UKB_460K.disease_RESPIRATORY_ENT	selsweeps	fetal_brain_CRE_overlap	249	1000	weibull	0.530319	1.77125e-07	3.06857e-09	4.84477e-08	-0.726477	0.437681	0.032	0.87
1391	selsweeps	no_overlap	262	1000	weibull	0.530117	2.13905e-07	3.65553e-09	5.81738e-08	-0.728039	0.437883	0.032	0.867
1391	selsweeps	fetal_brain_CRE_overlap	262	1000	weibull	0.530836	2.04539e-07	3.37665e-09	5.81738e-08	-0.715586	0.438164	0.031	0.873
UKB_460K.body_HEIGHTz	nchaes_merged	no_overlap	5553	1000	weibull	0.0669581	8.57362e-07	1.62612e-09	8.71098e-07	0.0160211	0.443919	0.606	0.377
UKB_460K.blood_RED_COUNT	selsweeps	fetal_brain_CRE_overlap	2477	1000	weibull	0.0756555	1.92031e-07	1.06494e-09	1.99122e-07	0.0369261	0.445335	0.57	0.377
UKB_460K.disease_HYPOTHYROIDISM_SELF_REP	LinARs_hg19_merged	fetal_brain_CRE_overlap	335	1000	weibull	0.484909	1.81624e-07	2.82676e-09	7.48192e-08	-0.588054	0.452091	0.063	0.847
Hip_Width.Legs	LinARs_hg19_merged	no_overlap	153	1000	weibull	0.0751872	5.79586e-07	7.29895e-09	5.95502e-07	0.0274612	0.456305	0.531	0.384
1391	selsweeps	adult_brain_chromatin_overlap	262	1000	weibull	0.517882	2.02445e-07	3.48324e-09	5.81738e-08	-0.712644	0.457118	0.025	0.854
1904	selsweeps	no_overlap	311	1000	weibull	0.515514	2.43249e-07	3.9332e-09	6.3778e-08	-0.737808	0.457486	0.027	0.891
UKB_460K.pigment_TANNING	selsweeps	no_overlap	355	1000	weibull	0.205542	1.96077e-07	2.66584e-09	1.76773e-07	-0.0984493	0.458805	0.351	0.482
PASS_bipolar1	nchaes_merged	no_overlap	61	1000	weibull	0.241888	8.20555e-07	1.23947e-08	6.92451e-07	-0.156118	0.459109	0.352	0.532
1108	nchaes_merged	no_overlap	57	1000	weibull	0.299014	8.61143e-07	1.44175e-08	6.3753e-07	-0.259671	0.460548	0.275	0.579
UKB_460K.disease_RESPIRATORY_ENT	ALLEUR_NMATCH	fetal_brain_CRE_overlap	249	1000	weibull	0.0536094	3.66192e-06	3.05116e-08	3.77892e-06	0.0319508	0.461042	0.567	0.414
PASS_LDL	LinARs_hg19_merged	no_overlap	162	1000	weibull	0.460972	5.86888e-07	9.92567e-09	2.47007e-07	-0.579125	0.464028	0.075	0.818
1545	ALLEUR_NMATCH	fetal_brain_CRE_overlap	83	1000	weibull	0.0481662	3.7146e-06	5.16842e-08	3.75096e-06	0.00978717	0.46583	0.541	0.423
UKB_460K.blood_RED_COUNT	nchaes_merged	adult_brain_chromatin_overlap	2477	1000	weibull	0.0726609	1.45392e-07	9.65703e-10	1.49342e-07	0.0271627	0.47062	0.535	0.404
UKB_460K.bmd_HEEL_TSCOREz	ALLEUR_NMATCH	no_overlap	2521	1000	weibull	0.0548814	4.71044e-05	9.25042e-08	4.76731e-05	0.0120729	0.47066	0.575	0.425
Legs.Calculated_Height	nchaes_merged	no_overlap	104	1000	weibull	0.0768086	8.58095e-07	1.08888e-08	8.65713e-07	0.00887813	0.472809	0.502	0.396
PASS_bipolar1	LinARs_hg19_merged	no_overlap	61	1000	weibull	0.388051	5.71371e-07	1.06466e-08	2.96765e-07	-0.480609	0.476668	0.15	0.731
1904	selsweeps	adult_brain_chromatin_overlap	311	1000	weibull	0.500964	2.31514e-07	3.64058e-09	6.3778e-08	-0.724518	0.477036	0.022	0.887
2121	ALLEUR_NMATCH	fetal_brain_CRE_overlap	106	1000	weibull	0.0579805	3.69527e-06	4.49234e-08	3.67465e-06	-0.00558157	0.490863	0.529	0.445
UKB_460K.blood_EOSINOPHIL_COUNT	LinARs_hg19_merged	fetal_brain_CRE_overlap	1886	1000	weibull	0.0929018	1.83746e-07	1.29744e-09	1.85888e-07	0.011656	0.494902	0.503	0.402
UKB_460K.bp_SYSTOLICadjMEDz	selsweeps	no_overlap	1665	1000	weibull	0.0795501	1.80282e-07	1.02445e-09	1.8246e-07	0.0120775	0.496522	0.491	0.425
Hip_Width.Calculated_Height	LinARs_hg19_merged	no_overlap	83	1000	weibull	0.240181	5.69279e-07	9.22568e-09	4.33242e-07	-0.238965	0.498618	0.295	0.561
PASS_HDL	ALLEUR_NMATCH	adult_brain_chromatin_overlap	183	1000	weibull	0.052271	2.88306e-06	2.82802e-08	2.86018e-06	-0.00793651	0.502333	0.497	0.46
UKB_460K.bp_SYSTOLICadjMEDz	ALLEUR_NMATCH	no_overlap	1665	1000	weibull	0.0667203	4.71291e-05	1.16563e-07	4.74152e-05	0.00607049	0.50501	0.548	0.451
Arms.Calculated_Height	ALLEUR_NMATCH	adult_brain_chromatin_overlap	107	1000	weibull	0.0446032	2.94563e-06	3.25749e-08	2.90398e-06	-0.0141387	0.505665	0.502	0.471
PASS_Ulcerative_Colitis	ALLEUR_NMATCH	adult_brain_chromatin_overlap	95	1000	weibull	0.120587	2.86225e-06	4.40249e-08	2.46976e-06	-0.137125	0.515974	0.415	0.525
UKB_460K.blood_WHITE_COUNT	selsweeps	fetal_brain_CRE_overlap	2024	1000	weibull	0.0816797	1.88093e-07	1.11962e-09	1.8834e-07	0.00131206	0.517615	0.479	0.454
UKB_460K.blood_RBC_DISTRIB_WIDTH	LinARs_hg19_merged	fetal_brain_CRE_overlap	2183	1000	weibull	0.0828488	1.84754e-07	1.26958e-09	1.83919e-07	-0.00452113	0.521546	0.474	0.452
UKB_460K.disease_RESPIRATORY_ENT	selsweeps	no_overlap	249	1000	weibull	0.472457	1.94663e-07	3.09829e-09	4.84477e-08	-0.75112	0.521829	0.017	0.912
PASS_LDL	nchaes_merged	no_overlap	162	1000	weibull	0.268628	8.3303e-07	1.12152e-08	6.17517e-07	-0.25871	0.523914	0.232	0.626
UKB_460K.bp_SYSTOLICadjMEDz	zooHARs_hg19	fetal_brain_CRE_overlap	1665	1000	weibull	0.22828	3.79638e-08	5.08143e-10	3.041e-08	-0.198975	0.527537	0.267	0.575
UKB_460K.blood_RED_COUNT	selsweeps	no_overlap	2477	1000	weibull	0.0737111	2.05018e-07	1.04724e-09	2.04653e-07	-0.00178061	0.528813	0.478	0.463
UKB_460K.pigment_TANNING	ALLEUR_NMATCH	no_overlap	355	1000	weibull	0.048682	4.71567e-05	2.55849e-07	4.69863e-05	-0.00361293	0.531393	0.487	0.512
UKB_460K.pigment_HAIR	ALLEUR_NMATCH	no_overlap	1023	1000	weibull	0.0637283	4.72788e-05	1.5456e-07	4.71727e-05	-0.00224322	0.532569	0.504	0.496
1437	ALLEUR_NMATCH	adult_brain_chromatin_overlap	100	1000	weibull	0.0586265	2.95732e-06	4.18465e-08	2.74574e-06	-0.0715456	0.532966	0.474	0.478
UKB_460K.body_WHRadjBMIz	nchaes_merged	no_overlap	1161	1000	weibull	0.0825182	8.6158e-07	3.44149e-09	8.58303e-07	-0.00380269	0.535997	0.509	0.463
UKB_460K.blood_EOSINOPHIL_COUNT	ALLEUR_NMATCH	no_overlap	1886	1000	weibull	0.0675015	4.7166e-05	1.09354e-07	4.71186e-05	-0.00100397	0.542127	0.512	0.487
UKB_460K.disease_HYPOTHYROIDISM_SELF_REP	selsweeps	fetal_brain_CRE_overlap	335	1000	weibull	0.409054	1.79753e-07	2.55912e-09	7.48192e-08	-0.583767	0.545946	0.045	0.86
UKB_460K.disease_RESPIRATORY_ENT	selsweeps	adult_brain_chromatin_overlap	249	1000	weibull	0.448479	1.87541e-07	2.91733e-09	4.84477e-08	-0.741669	0.561348	0.013	0.907
UKB_460K.repro_MENOPAUSE_AGE	LinARs_hg19_merged	no_overlap	293	1000	weibull	0.079215	5.80891e-07	7.109e-09	5.31195e-07	-0.0855517	0.565699	0.392	0.49
UKB_460K.blood_RED_COUNT	selsweeps	adult_brain_chromatin_overlap	2477	1000	weibull	0.0718366	1.91876e-07	9.95769e-10	1.8806e-07	-0.0198905	0.568862	0.431	0.512
1545	ALLEUR_NMATCH	adult_brain_chromatin_overlap	83	1000	weibull	0.0541199	2.94551e-06	4.24607e-08	2.59682e-06	-0.118382	0.569538	0.409	0.536
2121	ALLEUR_NMATCH	adult_brain_chromatin_overlap	106	1000	weibull	0.0587169	3.00788e-06	3.64483e-08	2.72635e-06	-0.0935961	0.573501	0.426	0.53
UKB_460K.blood_WHITE_COUNT	selsweeps	adult_brain_chromatin_overlap	2024	1000	weibull	0.0695361	1.87197e-07	1.11024e-09	1.81846e-07	-0.0285873	0.574891	0.406	0.521
Arms.Legs	ALLEUR_NMATCH	adult_brain_chromatin_overlap	91	1000	weibull	0.0425308	2.97225e-06	3.20011e-08	2.7365e-06	-0.0793169	0.582111	0.41	0.568
UKB_460K.other_MORNINGPERSON	ALLEUR_NMATCH	adult_brain_chromatin_overlap	336	1000	weibull	0.0642502	2.91922e-06	1.738e-08	2.79395e-06	-0.0429125	0.593895	0.423	0.566
UKB_460K.repro_MENARCHE_AGE	zooHARs_hg19	no_overlap	724	1000	weibull	0.174903	1.06863e-07	1.11983e-09	8.77845e-08	-0.178532	0.594007	0.258	0.641
UKB_460K.disease_HYPOTHYROIDISM_SELF_REP	ALLEUR_NMATCH	no_overlap	335	1000	weibull	0.043728	4.72406e-05	2.59804e-07	4.54901e-05	-0.0370567	0.595902	0.415	0.584
PASS_LDL	ALLEUR_NMATCH	fetal_brain_CRE_overlap	162	1000	weibull	0.0435114	3.68361e-06	3.92571e-08	3.33459e-06	-0.0947495	0.598308	0.395	0.567
UKB_460K.blood_EOSINOPHIL_COUNT	nchaes_merged	adult_brain_chromatin_overlap	1886	1000	weibull	0.0648141	1.46545e-07	1.16318e-09	1.37396e-07	-0.0624311	0.601814	0.374	0.537
UKB_460K.disease_DERMATOLOGY	ALLEUR_NMATCH	no_overlap	47	1000	weibull	0.0333099	4.85167e-05	7.56668e-07	3.98606e-05	-0.178414	0.603412	0.4	0.592
UKB_460K.disease_RESPIRATORY_ENT	ALLEUR_NMATCH	adult_brain_chromatin_overlap	249	1000	weibull	0.0646376	2.97566e-06	2.50336e-08	2.71307e-06	-0.0882449	0.615267	0.391	0.587
UKB_460K.pigment_HAIR	LinARs_hg19_merged	no_overlap	1023	1000	weibull	0.0857572	5.81314e-07	3.4242e-09	5.49335e-07	-0.0550105	0.619948	0.389	0.564
UKB_460K.pigment_HAIR	nchaes_merged	no_overlap	1023	1000	weibull	0.0713068	8.53211e-07	3.7551e-09	8.18159e-07	-0.0410828	0.62158	0.371	0.587
UKB_460K.disease_HYPOTHYROIDISM_SELF_REP	selsweeps	adult_brain_chromatin_overlap	335	1000	weibull	0.367866	1.85177e-07	2.59945e-09	7.48192e-08	-0.59596	0.623227	0.036	0.882
1443	LinARs_hg19_merged	no_overlap	301	1000	weibull	0.258767	5.80523e-07	8.03994e-09	3.35175e-07	-0.422633	0.627233	0.114	0.807
UKB_460K.blood_WHITE_COUNT	nchaes_merged	fetal_brain_CRE_overlap	2024	1000	weibull	0.0853364	2.93245e-07	1.46819e-09	2.79263e-07	-0.0476823	0.627275	0.372	0.582
UKB_460K.blood_RBC_DISTRIB_WIDTH	zooHARs_hg19	fetal_brain_CRE_overlap	2183	1000	weibull	0.357422	3.90674e-08	5.80092e-10	1.53266e-08	-0.607689	0.627924	0.042	0.878
Arms.Calculated_Height	ALLEUR_NMATCH	no_overlap	107	1000	weibull	0.0498878	4.70694e-05	4.38698e-07	4.19307e-05	-0.109173	0.633231	0.38	0.618
1768	LinARs_hg19_merged	no_overlap	267	1000	weibull	0.290065	5.76386e-07	9.25439e-09	2.72437e-07	-0.527336	0.638935	0.071	0.822
UKB_460K.body_WHRadjBMIz	nchaes_merged	adult_brain_chromatin_overlap	1161	1000	weibull	0.0785525	1.4329e-07	1.18232e-09	1.29207e-07	-0.0982867	0.643853	0.318	0.59
Legs.Calculated_Height	LinARs_hg19_merged	no_overlap	104	1000	weibull	0.359059	5.62714e-07	9.21703e-09	1.73143e-07	-0.692308	0.644301	0.032	0.914
UKB_460K.blood_WHITE_COUNT	selsweeps	no_overlap	2024	1000	weibull	0.0759061	2.02219e-07	1.16333e-09	1.8834e-07	-0.0686322	0.64736	0.319	0.621
UKB_460K.bmd_HEEL_TSCOREz	selsweeps	fetal_brain_CRE_overlap	2521	1000	weibull	0.0717208	1.75955e-07	8.84209e-10	1.65485e-07	-0.0595054	0.647691	0.339	0.598
UKB_460K.disease_RESPIRATORY_ENT	LinARs_hg19_merged	no_overlap	249	1000	weibull	0.073047	5.71683e-07	6.27632e-09	4.84477e-07	-0.152542	0.653751	0.305	0.596
1391	ALLEUR_NMATCH	adult_brain_chromatin_overlap	262	1000	weibull	0.0760036	2.98536e-06	2.66412e-08	2.61782e-06	-0.123115	0.65577	0.343	0.636
UKB_460K.cov_SMOKING_STATUS	ALLEUR_NMATCH	fetal_brain_CRE_overlap	339	1000	weibull	0.0609336	3.67274e-06	2.12654e-08	3.39607e-06	-0.0753313	0.657241	0.366	0.62
UKB_460K.blood_WHITE_COUNT	LinARs_hg19_merged	no_overlap	2024	1000	weibull	0.0702005	5.77054e-07	2.39044e-09	5.45537e-07	-0.0546183	0.661623	0.318	0.646
1545	ALLEUR_NMATCH	no_overlap	83	1000	weibull	0.0478023	4.71534e-05	5.08226e-07	3.96736e-05	-0.158628	0.661702	0.362	0.637
UKB_460K.blood_PLATELET_COUNT	nchaes_merged	fetal_brain_CRE_overlap	3371	1000	weibull	0.0618516	2.93383e-07	1.21927e-09	2.78222e-07	-0.0516763	0.663174	0.341	0.618
1995	nchaes_merged	no_overlap	82	1000	weibull	0.405568	8.72112e-07	1.37914e-08	1.57194e-07	-0.819755	0.663296	0.01	0.956
UKB_460K.pigment_SUNBURN	LinARs_hg19_merged	no_overlap	235	1000	weibull	0.0777209	5.81244e-07	6.62823e-09	4.79673e-07	-0.174747	0.663527	0.299	0.622
UKB_460K.disease_HYPOTHYROIDISM_SELF_REP	selsweeps	no_overlap	335	1000	weibull	0.338233	1.92547e-07	2.62836e-09	7.48192e-08	-0.611424	0.669242	0.031	0.89
UKB_460K.blood_RBC_DISTRIB_WIDTH	LinARs_hg19_merged	adult_brain_chromatin_overlap	2183	1000	weibull	0.084174	1.14788e-07	1.02322e-09	9.96226e-08	-0.132118	0.671811	0.283	0.626
UKB_460K.cov_EDU_YEARS	selsweeps	fetal_brain_CRE_overlap	615	1000	weibull	0.0908072	1.40178e-07	1.23563e-09	1.21313e-07	-0.134574	0.676857	0.277	0.626
0343	ALLEUR_NMATCH	adult_brain_chromatin_overlap	178	1000	weibull	0.0519332	2.98265e-06	2.82042e-08	2.52898e-06	-0.152104	0.679401	0.315	0.66
UKB_460K.bmd_HEEL_TSCOREz	selsweeps	adult_brain_chromatin_overlap	2521	1000	weibull	0.0696818	1.7426e-07	8.90841e-10	1.61012e-07	-0.0760228	0.681189	0.312	0.632
0805	ALLEUR_NMATCH	no_overlap	93	1000	weibull	0.0446272	4.73668e-05	4.05035e-07	4.02237e-05	-0.150805	0.696927	0.305	0.694
2121	ALLEUR_NMATCH	no_overlap	106	1000	weibull	0.0479209	4.75899e-05	4.3999e-07	3.95913e-05	-0.168072	0.701528	0.301	0.694
UKB_460K.blood_EOSINOPHIL_COUNT	LinARs_hg19_merged	adult_brain_chromatin_overlap	1886	1000	weibull	0.0750766	1.15469e-07	1.03883e-09	9.69851e-08	-0.160076	0.702668	0.254	0.656
UKB_460K.blood_RED_COUNT	ALLEUR_NMATCH	no_overlap	2477	1000	weibull	0.0715581	4.72726e-05	9.67602e-08	4.54773e-05	-0.0379783	0.707221	0.283	0.717
UKB_460K.blood_RED_COUNT	LinARs_hg19_merged	no_overlap	2477	1000	weibull	0.0579401	5.8017e-07	2.27858e-09	5.36523e-07	-0.0752305	0.716733	0.271	0.702
UKB_460K.pigment_SKIN	LinARs_hg19_merged	no_overlap	490	1000	weibull	0.0735805	5.87979e-07	4.85173e-09	4.91191e-07	-0.164611	0.717241	0.249	0.692
Hip_Width.Calculated_Height	ALLEUR_NMATCH	adult_brain_chromatin_overlap	83	1000	weibull	0.0554891	2.90878e-06	3.63745e-08	2.16621e-06	-0.255287	0.71812	0.248	0.721
UKB_460K.pigment_TANNING	LinARs_hg19_merged	no_overlap	355	1000	weibull	0.0719407	5.72887e-07	5.64235e-09	4.5961e-07	-0.197729	0.718156	0.234	0.694
UKB_460K.bmd_HEEL_TSCOREz	selsweeps	no_overlap	2521	1000	weibull	0.0773241	1.87508e-07	9.40925e-10	1.69957e-07	-0.0935979	0.7183	0.269	0.68
1904	ALLEUR_NMATCH	adult_brain_chromatin_overlap	311	1000	weibull	0.0562603	2.96829e-06	2.70969e-08	2.42356e-06	-0.183516	0.719358	0.261	0.717
UKB_460K.bmd_HEEL_TSCOREz	LinARs_hg19_merged	no_overlap	2521	1000	weibull	0.0709728	5.782e-07	2.05376e-09	5.36708e-07	-0.0717606	0.726205	0.256	0.716
1443	nchaes_merged	no_overlap	301	1000	weibull	0.084716	8.52349e-07	8.66398e-09	6.70349e-07	-0.213527	0.727783	0.21	0.71
UKB_460K.pigment_HAIR	ALLEUR_NMATCH	adult_brain_chromatin_overlap	1023	1000	weibull	0.0680966	2.93586e-06	1.18432e-08	2.68824e-06	-0.0843439	0.728785	0.25	0.735
1904	ALLEUR_NMATCH	fetal_brain_CRE_overlap	311	1000	weibull	0.0660849	3.64963e-06	3.08357e-08	2.99757e-06	-0.178666	0.73206	0.26	0.722
1474	ALLEUR_NMATCH	adult_brain_chromatin_overlap	215	1000	weibull	0.0585836	2.91718e-06	3.33441e-08	2.18166e-06	-0.252133	0.735901	0.234	0.716
UKB_460K.cov_EDU_YEARS	selsweeps	adult_brain_chromatin_overlap	615	1000	weibull	0.0853794	1.36569e-07	1.19693e-09	1.11204e-07	-0.185728	0.736688	0.223	0.698
1474	ALLEUR_NMATCH	fetal_brain_CRE_overlap	215	1000	weibull	0.0578007	3.64496e-06	3.86785e-08	2.77666e-06	-0.23822	0.741428	0.236	0.728
UKB_460K.disease_RESPIRATORY_ENT	ALLEUR_NMATCH	no_overlap	249	1000	weibull	0.0457463	4.69852e-05	3.09333e-07	4.01631e-05	-0.145195	0.743717	0.251	0.745
UKB_460K.pigment_HAIR	nchaes_merged	fetal_brain_CRE_overlap	1023	1000	weibull	0.0749146	2.90715e-07	1.98309e-09	2.45448e-07	-0.155711	0.750265	0.209	0.739
PASS_Ulcerative_Colitis	ALLEUR_NMATCH	no_overlap	95	1000	weibull	0.0488303	4.67236e-05	5.40446e-07	3.35476e-05	-0.281998	0.75783	0.228	0.768
1995	ALLEUR_NMATCH	no_overlap	82	1000	weibull	0.0438223	4.69221e-05	5.2298e-07	3.37967e-05	-0.279727	0.768185	0.216	0.782
1474	ALLEUR_NMATCH	no_overlap	215	1000	weibull	0.0533317	4.78071e-05	4.10533e-07	3.73857e-05	-0.217988	0.771725	0.216	0.78
1474	LinARs_hg19_merged	no_overlap	215	1000	weibull	0.347887	5.7933e-07	9.01558e-09	9.91663e-08	-0.828826	0.786399	0.006	0.971
UKB_460K.disease_T2D	LinARs_hg19_merged	no_overlap	149	1000	weibull	0.072456	5.76032e-07	7.55077e-09	3.71354e-07	-0.355324	0.786889	0.155	0.751
UKB_460K.disease_HYPOTHYROIDISM_SELF_REP	nchaes_merged	fetal_brain_CRE_overlap	335	1000	weibull	0.0808004	2.89064e-07	3.69356e-09	1.87048e-07	-0.352918	0.793247	0.135	0.741
UKB_460K.cov_SMOKING_STATUS	ALLEUR_NMATCH	no_overlap	339	1000	weibull	0.0641613	4.73123e-05	2.2803e-07	4.05845e-05	-0.1422	0.795401	0.175	0.825
UKB_460K.blood_EOSINOPHIL_COUNT	nchaes_merged	fetal_brain_CRE_overlap	1886	1000	weibull	0.0698173	2.91263e-07	1.65382e-09	2.42463e-07	-0.167545	0.799117	0.155	0.805
1904	ALLEUR_NMATCH	no_overlap	311	1000	weibull	0.0539914	4.74411e-05	3.25725e-07	3.7629e-05	-0.206827	0.802352	0.171	0.829
PASS_Crohns_Disease	nchaes_merged	no_overlap	177	1000	weibull	0.138782	8.57331e-07	1.03466e-08	4.59793e-07	-0.463692	0.804013	0.062	0.862
UKB_460K.blood_RED_COUNT	nchaes_merged	no_overlap	2477	1000	weibull	0.0709357	8.6003e-07	2.54332e-09	7.79895e-07	-0.0931776	0.80639	0.149	0.827
UKB_460K.blood_RBC_DISTRIB_WIDTH	ALLEUR_NMATCH	no_overlap	2183	1000	weibull	0.0672477	4.72165e-05	1.03774e-07	4.39182e-05	-0.0698546	0.807396	0.159	0.841
PASS_LDL	ALLEUR_NMATCH	adult_brain_chromatin_overlap	162	1000	weibull	0.0598662	2.91949e-06	3.19804e-08	1.97605e-06	-0.323152	0.809034	0.159	0.799
short_axis_cm_root	nchaes_merged	no_overlap	84	1000	weibull	0.192427	8.66656e-07	1.19829e-08	3.37965e-07	-0.610035	0.81211	0.035	0.913
UKB_460K.disease_HI_CHOL_SELF_REP	LinARs_hg19_merged	no_overlap	287	1000	weibull	0.0779805	5.81453e-07	7.21632e-09	3.66231e-07	-0.370145	0.812553	0.135	0.792
3919	ALLEUR_NMATCH	no_overlap	57	1000	weibull	0.0302644	4.65295e-05	5.39005e-07	2.98746e-05	-0.357943	0.82169	0.173	0.824
1768	ALLEUR_NMATCH	adult_brain_chromatin_overlap	267	1000	weibull	0.071516	2.95549e-06	2.99153e-08	1.99787e-06	-0.324013	0.822313	0.133	0.837
3919	ALLEUR_NMATCH	fetal_brain_CRE_overlap	57	1000	weibull	0.0435406	3.8153e-06	5.22987e-08	2.19157e-06	-0.425583	0.825393	0.145	0.836
1768	ALLEUR_NMATCH	fetal_brain_CRE_overlap	267	1000	weibull	0.0654373	3.69843e-06	3.67337e-08	2.45194e-06	-0.337033	0.833087	0.122	0.86
UKB_460K.body_WHRadjBMIz	LinARs_hg19_merged	no_overlap	1161	1000	weibull	0.0732272	5.73522e-07	2.94661e-09	4.70682e-07	-0.179312	0.834343	0.114	0.867
1437	ALLEUR_NMATCH	no_overlap	100	1000	weibull	0.0400101	4.73554e-05	4.93649e-07	3.10107e-05	-0.34515	0.838345	0.146	0.849
UKB_460K.blood_EOSINOPHIL_COUNT	LinARs_hg19_merged	no_overlap	1886	1000	weibull	0.0754689	5.77013e-07	2.68668e-09	4.76844e-07	-0.1736	0.84331	0.106	0.872
1995	ALLEUR_NMATCH	fetal_brain_CRE_overlap	82	1000	weibull	0.036705	3.74389e-06	5.16672e-08	2.04352e-06	-0.454171	0.843926	0.135	0.827
0343	ALLEUR_NMATCH	no_overlap	178	1000	weibull	0.0653974	4.70907e-05	3.37848e-07	3.49122e-05	-0.258618	0.844485	0.117	0.88
3919	ALLEUR_NMATCH	adult_brain_chromatin_overlap	57	1000	weibull	0.0452201	3.0171e-06	4.23552e-08	1.61484e-06	-0.46477	0.844497	0.121	0.858
PASS_HDL	ALLEUR_NMATCH	no_overlap	183	1000	weibull	0.0556477	4.72848e-05	3.75276e-07	3.38021e-05	-0.285138	0.846745	0.101	0.899
1768	ALLEUR_NMATCH	no_overlap	267	1000	weibull	0.0573735	4.71565e-05	3.47148e-07	3.42363e-05	-0.273986	0.851693	0.106	0.891
UKB_460K.body_HEIGHTz	LinARs_hg19_merged	no_overlap	5553	1000	weibull	0.0588238	5.78557e-07	1.46423e-09	5.20885e-07	-0.0996824	0.856219	0.102	0.89
UKB_460K.cov_SMOKING_STATUS	ALLEUR_NMATCH	adult_brain_chromatin_overlap	339	1000	weibull	0.0513414	2.89936e-06	1.6328e-08	2.27934e-06	-0.213845	0.857715	0.116	0.879
2121	nchaes_merged	no_overlap	106	1000	weibull	0.141378	8.56548e-07	1.17995e-08	3.55611e-07	-0.584833	0.858156	0.035	0.896
short_axis_cm_pa	ALLEUR_NMATCH	fetal_brain_CRE_overlap	84	1000	weibull	0.0576181	3.70995e-06	4.3797e-08	2.14448e-06	-0.421965	0.86043	0.103	0.878
UKB_460K.blood_WHITE_COUNT	ALLEUR_NMATCH	no_overlap	2024	1000	weibull	0.0809411	4.72347e-05	1.03906e-07	4.27402e-05	-0.0951518	0.862942	0.069	0.931
UKB_460K.blood_WHITE_COUNT	nchaes_merged	no_overlap	2024	1000	weibull	0.0641252	8.53641e-07	2.80997e-09	7.33877e-07	-0.140299	0.870912	0.08	0.906
UKB_460K.blood_PLATELET_COUNT	LinARs_hg19_merged	no_overlap	3371	1000	weibull	0.0590142	5.81531e-07	1.94871e-09	4.96519e-07	-0.146186	0.88345	0.081	0.912
1391	LinARs_hg19_merged	no_overlap	262	1000	weibull	0.145943	5.78015e-07	6.90825e-09	2.32695e-07	-0.597424	0.890589	0.028	0.94
PASS_Crohns_Disease	LinARs_hg19_merged	no_overlap	177	1000	weibull	0.140738	5.74742e-07	8.96444e-09	1.83917e-07	-0.68	0.890677	0.024	0.921
UKB_460K.body_WHRadjBMIz	LinARs_hg19_merged	adult_brain_chromatin_overlap	1161	1000	weibull	0.0836446	1.15696e-07	1.18259e-09	6.46035e-08	-0.441608	0.904168	0.053	0.909
UKB_460K.disease_HI_CHOL_SELF_REP	nchaes_merged	no_overlap	287	1000	weibull	0.0793868	8.54112e-07	8.29662e-09	4.88308e-07	-0.428286	0.906669	0.05	0.914
1768	nchaes_merged	no_overlap	267	1000	weibull	0.0946901	8.82515e-07	9.93657e-09	4.54062e-07	-0.485491	0.907731	0.059	0.904
UKB_460K.blood_RBC_DISTRIB_WIDTH	LinARs_hg19_merged	no_overlap	2183	1000	weibull	0.064923	5.8434e-07	2.60802e-09	4.4447e-07	-0.239364	0.91777	0.036	0.96
UKB_460K.pigment_HAIR	nchaes_merged	adult_brain_chromatin_overlap	1023	1000	weibull	0.0861248	1.46369e-07	1.37309e-09	8.18159e-08	-0.441029	0.920674	0.047	0.915
1995	ALLEUR_NMATCH	adult_brain_chromatin_overlap	82	1000	weibull	0.051399	2.95006e-06	4.28361e-08	1.10036e-06	-0.627005	0.924572	0.046	0.934
PASS_LDL	ALLEUR_NMATCH	no_overlap	162	1000	weibull	0.041756	4.72232e-05	3.75837e-07	2.70472e-05	-0.427247	0.936024	0.028	0.97
short_axis_cm_pa	ALLEUR_NMATCH	adult_brain_chromatin_overlap	84	1000	weibull	0.0459665	2.99867e-06	3.8835e-08	1.16972e-06	-0.609921	0.937363	0.033	0.951
short_axis_cm_pa	ALLEUR_NMATCH	no_overlap	84	1000	weibull	0.0479586	4.73589e-05	4.67344e-07	2.30044e-05	-0.514253	0.942111	0.038	0.96
UKB_460K.blood_EOSINOPHIL_COUNT	nchaes_merged	no_overlap	1886	1000	weibull	0.0832716	8.55409e-07	3.07682e-09	6.5465e-07	-0.234694	0.944991	0.01	0.987
PASS_Crohns_Disease	ALLEUR_NMATCH	adult_brain_chromatin_overlap	177	1000	weibull	0.0580668	2.96741e-06	3.19929e-08	1.19546e-06	-0.597137	0.956749	0.014	0.981
UKB_460K.disease_HYPOTHYROIDISM_SELF_REP	nchaes_merged	no_overlap	335	1000	weibull	0.0657232	8.5769e-07	6.69493e-09	4.48915e-07	-0.4766	0.95891	0.009	0.981
1904	LinARs_hg19_merged	no_overlap	311	1000	weibull	0.0712514	5.87778e-07	7.51423e-09	1.91334e-07	-0.674479	0.962437	0.012	0.961
PASS_Crohns_Disease	ALLEUR_NMATCH	fetal_brain_CRE_overlap	177	1000	weibull	0.0502079	3.73389e-06	3.8803e-08	1.47134e-06	-0.60595	0.966897	0.01	0.984
UKB_460K.disease_HYPOTHYROIDISM_SELF_REP	LinARs_hg19_merged	no_overlap	335	1000	weibull	0.0686315	5.74761e-07	5.77046e-09	2.24458e-07	-0.609477	0.969605	0.009	0.986
UKB_460K.blood_PLATELET_COUNT	nchaes_merged	no_overlap	3371	1000	weibull	0.0727668	8.60031e-07	2.30655e-09	6.54891e-07	-0.238526	0.9775	0.002	0.997
1391	nchaes_merged	no_overlap	262	1000	weibull	0.0782416	8.57075e-07	8.20098e-09	2.90869e-07	-0.660626	0.985705	0.007	0.988
PASS_Crohns_Disease	ALLEUR_NMATCH	no_overlap	177	1000	weibull	0.0419995	4.69907e-05	3.65296e-07	1.81159e-05	-0.61448	0.989434	0.001	0.999
1904	nchaes_merged	no_overlap	311	1000	weibull	0.0824679	8.7548e-07	8.64959e-09	2.55112e-07	-0.708603	0.990003	0.003	0.995
1474	nchaes_merged	no_overlap	215	1000	weibull	0.143102	8.46484e-07	1.05742e-08	9.91663e-08	-0.882849	0.9909	0.001	0.997
UKB_460K.blood_RBC_DISTRIB_WIDTH	nchaes_merged	no_overlap	2183	1000	weibull	0.0618433	8.56931e-07	2.95393e-09	5.44093e-07	-0.365068	0.992017	0	1
UKB_460K.repro_MENOPAUSE_AGE	nchaes_merged	no_overlap	293	1000	weibull	0.0774378	8.55696e-07	8.07297e-09	2.36087e-07	-0.7241	0.993128	0	0.999
UKB_460K.blood_RBC_DISTRIB_WIDTH	nchaes_merged	fetal_brain_CRE_overlap	2183	1000	weibull	0.090671	2.91136e-07	1.5845e-09	1.30276e-07	-0.552526	0.995088	0	1
UKB_460K.blood_RBC_DISTRIB_WIDTH	nchaes_merged	adult_brain_chromatin_overlap	2183	1000	weibull	0.0776581	1.42529e-07	1.04465e-09	4.59797e-08	-0.677402	0.996459	0	0.998
0805	zooHARs_hg19	adult_brain_chromatin_overlap	93	1000	weibull	0.438655	2.2085e-08	1.25301e-09	0	-1	1	0	1
1108	nchaes_merged	adult_brain_chromatin_overlap	57	1000	weibull	0.376269	1.42807e-07	5.10574e-09	0	-1	1	0	1
1108	nchaes_merged	fetal_brain_CRE_overlap	57	1000	weibull	0.508483	3.07768e-07	7.90302e-09	0	-1	1	0	1
1108	zooHARs_hg19	adult_brain_chromatin_overlap	57	1000	weibull	0.483527	2.39074e-08	1.93666e-09	0	-1	1	0	1
1108	zooHARs_hg19	fetal_brain_CRE_overlap	57	1000	weibull	0.465256	3.84112e-08	2.68219e-09	0	-1	1	0	1
1357	nchaes_merged	adult_brain_chromatin_overlap	55	1000	weibull	0.36919	1.39057e-07	5.58574e-09	0	-1	1	0	1
1357	nchaes_merged	fetal_brain_CRE_overlap	55	1000	weibull	0.458368	2.97404e-07	8.75107e-09	0	-1	1	0	1
1357	selsweeps	fetal_brain_CRE_overlap	55	1000	weibull	0.369256	1.62586e-07	5.65396e-09	0	-1	1	0	1
1357	selsweeps	adult_brain_chromatin_overlap	55	1000	weibull	0.382191	1.78273e-07	5.99006e-09	0	-1	1	0	1
1357	zooHARs_hg19	adult_brain_chromatin_overlap	55	1000	weibull	0.49341	2.33175e-08	2.28322e-09	0	-1	1	0	1
1357	zooHARs_hg19	fetal_brain_CRE_overlap	55	1000	weibull	0.481494	3.64601e-08	2.91115e-09	0	-1	1	0	1
1391	nchaes_merged	fetal_brain_CRE_overlap	262	1000	weibull	0.393009	2.96803e-07	4.37708e-09	0	-1	1	0	1
1391	zooHARs_hg19	adult_brain_chromatin_overlap	262	1000	weibull	0.419551	2.19897e-08	1.10909e-09	0	-1	1	0	1
1391	zooHARs_hg19	fetal_brain_CRE_overlap	262	1000	weibull	0.357213	3.96745e-08	1.58423e-09	0	-1	1	0	1
1437	nchaes_merged	adult_brain_chromatin_overlap	100	1000	weibull	0.387615	1.48108e-07	5.15108e-09	0	-1	1	0	1
1437	nchaes_merged	fetal_brain_CRE_overlap	100	1000	weibull	0.50681	2.90887e-07	7.72856e-09	0	-1	1	0	1
1437	LinARs_hg19_merged	adult_brain_chromatin_overlap	100	1000	weibull	0.365085	1.15967e-07	4.81128e-09	0	-1	1	0	1
1437	selsweeps	adult_brain_chromatin_overlap	100	1000	weibull	0.468306	2.09484e-07	5.90825e-09	0	-1	1	0	1
1437	selsweeps	fetal_brain_CRE_overlap	100	1000	weibull	0.461125	2.05123e-07	5.72488e-09	0	-1	1	0	1
1437	zooHARs_hg19	fetal_brain_CRE_overlap	100	1000	weibull	0.463263	3.94094e-08	2.66736e-09	0	-1	1	0	1
1443	zooHARs_hg19	adult_brain_chromatin_overlap	301	1000	weibull	0.437191	2.07808e-08	1.13799e-09	0	-1	1	0	1
1474	nchaes_merged	adult_brain_chromatin_overlap	215	1000	weibull	0.488716	1.48749e-07	3.96864e-09	0	-1	1	0	1
1474	nchaes_merged	fetal_brain_CRE_overlap	215	1000	weibull	0.560363	2.81533e-07	5.58708e-09	0	-1	1	0	1
1474	selsweeps	adult_brain_chromatin_overlap	215	1000	weibull	0.554192	2.38991e-07	4.93483e-09	0	-1	1	0	1
1474	selsweeps	fetal_brain_CRE_overlap	215	1000	weibull	0.558863	2.51585e-07	5.08488e-09	0	-1	1	0	1
1474	zooHARs_hg19	adult_brain_chromatin_overlap	215	1000	weibull	0.467183	2.14199e-08	1.44918e-09	0	-1	1	0	1
1474	zooHARs_hg19	fetal_brain_CRE_overlap	215	1000	weibull	0.419457	3.90715e-08	2.01573e-09	0	-1	1	0	1
1545	nchaes_merged	fetal_brain_CRE_overlap	83	1000	weibull	0.534359	2.82909e-07	6.77241e-09	0	-1	1	0	1
1545	nchaes_merged	adult_brain_chromatin_overlap	83	1000	weibull	0.397764	1.41527e-07	5.02219e-09	0	-1	1	0	1
1545	LinARs_hg19_merged	fetal_brain_CRE_overlap	83	1000	weibull	0.460822	1.89568e-07	5.64478e-09	0	-1	1	0	1
1545	LinARs_hg19_merged	adult_brain_chromatin_overlap	83	1000	weibull	0.348102	1.18588e-07	4.56058e-09	0	-1	1	0	1
1545	zooHARs_hg19	fetal_brain_CRE_overlap	83	1000	weibull	0.459535	3.86637e-08	2.56656e-09	0	-1	1	0	1
1545	zooHARs_hg19	adult_brain_chromatin_overlap	83	1000	weibull	0.484815	2.03417e-08	1.64014e-09	0	-1	1	0	1
1768	zooHARs_hg19	adult_brain_chromatin_overlap	267	1000	weibull	0.460425	2.13409e-08	1.37725e-09	0	-1	1	0	1
1768	zooHARs_hg19	fetal_brain_CRE_overlap	267	1000	weibull	0.408564	4.08656e-08	2.0102e-09	0	-1	1	0	1
1904	nchaes_merged	fetal_brain_CRE_overlap	311	1000	weibull	0.45113	2.92231e-07	4.58157e-09	0	-1	1	0	1
1904	zooHARs_hg19	fetal_brain_CRE_overlap	311	1000	weibull	0.379021	3.85219e-08	1.62582e-09	0	-1	1	0	1
1904	zooHARs_hg19	adult_brain_chromatin_overlap	311	1000	weibull	0.428254	2.21947e-08	1.16424e-09	0	-1	1	0	1
1995	nchaes_merged	adult_brain_chromatin_overlap	82	1000	weibull	0.373024	1.41946e-07	5.29986e-09	0	-1	1	0	1
1995	nchaes_merged	fetal_brain_CRE_overlap	82	1000	weibull	0.508696	2.88923e-07	7.39977e-09	0	-1	1	0	1
1995	LinARs_hg19_merged	fetal_brain_CRE_overlap	82	1000	weibull	0.433405	1.89576e-07	5.93809e-09	0	-1	1	0	1
1995	LinARs_hg19_merged	adult_brain_chromatin_overlap	82	1000	weibull	0.351213	1.15223e-07	4.60062e-09	0	-1	1	0	1
1995	zooHARs_hg19	fetal_brain_CRE_overlap	82	1000	weibull	0.464893	3.70978e-08	2.52766e-09	0	-1	1	0	1
1995	zooHARs_hg19	adult_brain_chromatin_overlap	82	1000	weibull	0.491774	1.82345e-08	1.71235e-09	0	-1	1	0	1
2121	selsweeps	adult_brain_chromatin_overlap	106	1000	weibull	0.491018	1.72708e-07	4.48813e-09	0	-1	1	0	1
2121	selsweeps	fetal_brain_CRE_overlap	106	1000	weibull	0.510346	1.8717e-07	4.58672e-09	0	-1	1	0	1
2121	zooHARs_hg19	fetal_brain_CRE_overlap	106	1000	weibull	0.438133	3.89987e-08	2.24632e-09	0	-1	1	0	1
2121	zooHARs_hg19	adult_brain_chromatin_overlap	106	1000	weibull	0.474034	2.12181e-08	1.49525e-09	0	-1	1	0	1
2136	nchaes_merged	adult_brain_chromatin_overlap	5	1000	weibull	0.487382	1.30987e-07	1.12876e-08	0	-1	1	0	1
2136	nchaes_merged	fetal_brain_CRE_overlap	5	1000	weibull	0.444662	3.15271e-07	1.99903e-08	0	-1	1	0	1
2136	LinARs_hg19_merged	adult_brain_chromatin_overlap	5	1000	weibull	0.491623	1.20146e-07	1.20349e-08	0	-1	1	0	1
2136	LinARs_hg19_merged	fetal_brain_CRE_overlap	5	1000	weibull	0.473902	1.93318e-07	1.49662e-08	0	-1	1	0	1
2136	selsweeps	fetal_brain_CRE_overlap	5	1000	weibull	0.489627	1.20146e-07	1.07439e-08	0	-1	1	0	1
2136	selsweeps	adult_brain_chromatin_overlap	5	1000	weibull	0.4881	1.16533e-07	9.83279e-09	0	-1	1	0	1
2136	zooHARs_hg19	adult_brain_chromatin_overlap	5	1000	weibull	0.488975	2.16805e-08	4.5572e-09	0	-1	1	0	1
2136	zooHARs_hg19	fetal_brain_CRE_overlap	5	1000	weibull	0.494148	3.70376e-08	6.34721e-09	0	-1	1	0	1
2155	nchaes_merged	adult_brain_chromatin_overlap	8	1000	weibull	0.478901	1.52277e-07	1.29271e-08	0	-1	1	0	1
2155	nchaes_merged	fetal_brain_CRE_overlap	8	1000	weibull	0.43573	2.97341e-07	1.75195e-08	0	-1	1	0	1
2155	zooHARs_hg19	adult_brain_chromatin_overlap	8	1000	weibull	0.490559	1.84335e-08	3.96665e-09	0	-1	1	0	1
2155	zooHARs_hg19	fetal_brain_CRE_overlap	8	1000	weibull	0.497199	4.00729e-08	6.48961e-09	0	-1	1	0	1
3919	LinARs_hg19_merged	adult_brain_chromatin_overlap	57	1000	weibull	0.383015	1.08656e-07	3.92141e-09	0	-1	1	0	1
3919	zooHARs_hg19	fetal_brain_CRE_overlap	57	1000	weibull	0.438856	3.80641e-08	2.18689e-09	0	-1	1	0	1
3919	zooHARs_hg19	adult_brain_chromatin_overlap	57	1000	weibull	0.469011	2.38766e-08	1.6489e-09	0	-1	1	0	1
3921	nchaes_merged	adult_brain_chromatin_overlap	64	1000	weibull	0.411119	1.43396e-07	4.70493e-09	0	-1	1	0	1
3921	selsweeps	fetal_brain_CRE_overlap	64	1000	weibull	0.442078	1.54759e-07	4.57236e-09	0	-1	1	0	1
3921	selsweeps	adult_brain_chromatin_overlap	64	1000	weibull	0.443105	1.48401e-07	4.36394e-09	0	-1	1	0	1
3921	zooHARs_hg19	fetal_brain_CRE_overlap	64	1000	weibull	0.455766	3.59842e-08	2.26981e-09	0	-1	1	0	1
3921	zooHARs_hg19	adult_brain_chromatin_overlap	64	1000	weibull	0.484527	2.04271e-08	1.65875e-09	0	-1	1	0	1
Arms.Legs	zooHARs_hg19	fetal_brain_CRE_overlap	91	1000	weibull	0.37874	3.95425e-08	1.74226e-09	0	-1	1	0	1
Arms.Calculated_Height	selsweeps	adult_brain_chromatin_overlap	107	1000	weibull	0.551861	1.52353e-07	3.30732e-09	0	-1	1	0	1
Arms.Calculated_Height	selsweeps	fetal_brain_CRE_overlap	107	1000	weibull	0.549458	1.50299e-07	3.14937e-09	0	-1	1	0	1
Tibia.Femur	selsweeps	fetal_brain_CRE_overlap	103	1000	weibull	0.533751	1.68032e-07	3.80042e-09	0	-1	1	0	1
Tibia.Femur	selsweeps	adult_brain_chromatin_overlap	103	1000	weibull	0.514797	1.57834e-07	3.8697e-09	0	-1	1	0	1
Hip_Width.Legs	selsweeps	fetal_brain_CRE_overlap	153	1000	weibull	0.558497	1.57646e-07	2.94296e-09	0	-1	1	0	1
Hip_Width.Legs	selsweeps	adult_brain_chromatin_overlap	153	1000	weibull	0.557247	1.55047e-07	2.86069e-09	0	-1	1	0	1
Hip_Width.Calculated_Height	selsweeps	adult_brain_chromatin_overlap	83	1000	weibull	0.517682	1.46176e-07	3.56284e-09	0	-1	1	0	1
Hip_Width.Calculated_Height	selsweeps	fetal_brain_CRE_overlap	83	1000	weibull	0.518933	1.46436e-07	3.46322e-09	0	-1	1	0	1
rafac	nchaes_merged	adult_brain_chromatin_overlap	21	1000	weibull	0.480977	1.35164e-07	1.11791e-08	0	-1	1	0	1
rafac	LinARs_hg19_merged	adult_brain_chromatin_overlap	21	1000	weibull	0.491029	9.51431e-08	8.87889e-09	0	-1	1	0	1
rafac	LinARs_hg19_merged	fetal_brain_CRE_overlap	21	1000	weibull	0.461993	1.86511e-07	1.25052e-08	0	-1	1	0	1
rafac	selsweeps	adult_brain_chromatin_overlap	21	1000	weibull	0.446842	2.12184e-07	1.24606e-08	0	-1	1	0	1
rafac	selsweeps	fetal_brain_CRE_overlap	21	1000	weibull	0.457067	1.89531e-07	1.20877e-08	0	-1	1	0	1
rafac	zooHARs_hg19	adult_brain_chromatin_overlap	21	1000	weibull	0.491893	2.11429e-08	3.94127e-09	0	-1	1	0	1
rafac	zooHARs_hg19	fetal_brain_CRE_overlap	21	1000	weibull	0.496379	3.70001e-08	5.47914e-09	0	-1	1	0	1
ramax_area	nchaes_merged	adult_brain_chromatin_overlap	53	1000	weibull	0.380571	1.4619e-07	6.51478e-09	0	-1	1	0	1
ramax_area	LinARs_hg19_merged	adult_brain_chromatin_overlap	53	1000	weibull	0.415447	1.13196e-07	5.97185e-09	0	-1	1	0	1
ramax_area	LinARs_hg19_merged	fetal_brain_CRE_overlap	53	1000	weibull	0.346634	1.90606e-07	7.7313e-09	0	-1	1	0	1
ramax_area	zooHARs_hg19	fetal_brain_CRE_overlap	53	1000	weibull	0.492675	3.55323e-08	3.15527e-09	0	-1	1	0	1
ramax_area	zooHARs_hg19	adult_brain_chromatin_overlap	53	1000	weibull	0.496027	2.15732e-08	2.35176e-09	0	-1	1	0	1
RVEDV	zooHARs_hg19	fetal_brain_CRE_overlap	93	1000	weibull	0.443385	3.66268e-08	2.15636e-09	0	-1	1	0	1
RVEF	nchaes_merged	adult_brain_chromatin_overlap	60	1000	weibull	0.352072	1.54654e-07	6.0844e-09	0	-1	1	0	1
RVEF	LinARs_hg19_merged	adult_brain_chromatin_overlap	60	1000	weibull	0.390579	1.13456e-07	5.21211e-09	0	-1	1	0	1
RVEF	zooHARs_hg19	fetal_brain_CRE_overlap	60	1000	weibull	0.475601	4.07665e-08	3.01569e-09	0	-1	1	0	1
RVEF	zooHARs_hg19	adult_brain_chromatin_overlap	60	1000	weibull	0.495202	2.15696e-08	2.22183e-09	0	-1	1	0	1
short_axis_cm_pa	zooHARs_hg19	fetal_brain_CRE_overlap	84	1000	weibull	0.421343	3.88931e-08	2.01714e-09	0	-1	1	0	1
short_axis_cm_root	nchaes_merged	adult_brain_chromatin_overlap	84	1000	weibull	0.443133	1.41608e-07	4.3754e-09	0	-1	1	0	1
PASS_AgeFirstBirth	LinARs_hg19_merged	adult_brain_chromatin_overlap	41	1000	weibull	0.355806	1.16187e-07	4.67066e-09	0	-1	1	0	1
PASS_AgeFirstBirth	zooHARs_hg19	fetal_brain_CRE_overlap	41	1000	weibull	0.463811	3.75632e-08	2.57311e-09	0	-1	1	0	1
PASS_AgeFirstBirth	zooHARs_hg19	adult_brain_chromatin_overlap	41	1000	weibull	0.489899	1.99222e-08	1.82482e-09	0	-1	1	0	1
PASS_bipolar1	zooHARs_hg19	fetal_brain_CRE_overlap	61	1000	weibull	0.417159	4.37233e-08	2.31397e-09	0	-1	1	0	1
PASS_bipolar1	zooHARs_hg19	adult_brain_chromatin_overlap	61	1000	weibull	0.467825	2.16638e-08	1.51085e-09	0	-1	1	0	1
PASS_Coronary_Artery_Disease	zooHARs_hg19	adult_brain_chromatin_overlap	26	1000	weibull	0.497249	2.04592e-08	2.75636e-09	0	-1	1	0	1
PASS_Coronary_Artery_Disease	zooHARs_hg19	fetal_brain_CRE_overlap	26	1000	weibull	0.494329	3.94569e-08	4.04291e-09	0	-1	1	0	1
PASS_Crohns_Disease	LinARs_hg19_merged	adult_brain_chromatin_overlap	177	1000	weibull	0.440751	1.14948e-07	3.51971e-09	0	-1	1	0	1
PASS_Crohns_Disease	LinARs_hg19_merged	fetal_brain_CRE_overlap	177	1000	weibull	0.539875	1.91734e-07	4.3034e-09	0	-1	1	0	1
PASS_Crohns_Disease	selsweeps	adult_brain_chromatin_overlap	177	1000	weibull	0.554446	2.13252e-07	4.59769e-09	0	-1	1	0	1
PASS_Crohns_Disease	selsweeps	fetal_brain_CRE_overlap	177	1000	weibull	0.558324	2.20425e-07	4.55343e-09	0	-1	1	0	1
PASS_Crohns_Disease	zooHARs_hg19	adult_brain_chromatin_overlap	177	1000	weibull	0.467293	2.02309e-08	1.38191e-09	0	-1	1	0	1
PASS_Crohns_Disease	zooHARs_hg19	fetal_brain_CRE_overlap	177	1000	weibull	0.423944	3.60478e-08	1.92185e-09	0	-1	1	0	1
PASS_DS	LinARs_hg19_merged	fetal_brain_CRE_overlap	7	1000	weibull	0.365881	1.99969e-07	8.8477e-09	0	-1	1	0	1
PASS_DS	LinARs_hg19_merged	adult_brain_chromatin_overlap	7	1000	weibull	0.429422	1.11773e-07	6.43686e-09	0	-1	1	0	1
PASS_DS	selsweeps	fetal_brain_CRE_overlap	7	1000	weibull	0.412665	1.17594e-07	5.74218e-09	0	-1	1	0	1
PASS_DS	selsweeps	adult_brain_chromatin_overlap	7	1000	weibull	0.425953	1.08571e-07	5.7502e-09	0	-1	1	0	1
PASS_DS	zooHARs_hg19	adult_brain_chromatin_overlap	7	1000	weibull	0.496499	2.47414e-08	2.69713e-09	0	-1	1	0	1
PASS_DS	zooHARs_hg19	fetal_brain_CRE_overlap	7	1000	weibull	0.491767	3.60933e-08	3.47791e-09	0	-1	1	0	1
PASS_HDL	LinARs_hg19_merged	adult_brain_chromatin_overlap	183	1000	weibull	0.461509	1.18221e-07	3.41784e-09	0	-1	1	0	1
PASS_HDL	zooHARs_hg19	adult_brain_chromatin_overlap	183	1000	weibull	0.461166	2.12346e-08	1.39548e-09	0	-1	1	0	1
PASS_HDL	zooHARs_hg19	fetal_brain_CRE_overlap	183	1000	weibull	0.413561	3.64889e-08	1.84718e-09	0	-1	1	0	1
PASS_LDL	LinARs_hg19_merged	adult_brain_chromatin_overlap	162	1000	weibull	0.379342	1.16093e-07	4.11381e-09	0	-1	1	0	1
PASS_LDL	LinARs_hg19_merged	fetal_brain_CRE_overlap	162	1000	weibull	0.482122	1.82785e-07	4.98199e-09	0	-1	1	0	1
PASS_LDL	zooHARs_hg19	adult_brain_chromatin_overlap	162	1000	weibull	0.484746	1.8402e-08	1.51738e-09	0	-1	1	0	1
PASS_LDL	zooHARs_hg19	fetal_brain_CRE_overlap	162	1000	weibull	0.449394	3.61865e-08	2.23496e-09	0	-1	1	0	1
PASS_NumberChildrenEverBorn	ALLEUR_NMATCH	fetal_brain_CRE_overlap	5	1000	weibull	0.447518	3.36235e-06	2.51919e-07	0	-1	1	0	1
PASS_NumberChildrenEverBorn	ALLEUR_NMATCH	adult_brain_chromatin_overlap	5	1000	weibull	0.46307	2.72658e-06	2.28759e-07	0	-1	1	0	1
PASS_NumberChildrenEverBorn	nchaes_merged	fetal_brain_CRE_overlap	5	1000	weibull	0.496086	3.14606e-07	4.80522e-08	0	-1	1	0	1
PASS_NumberChildrenEverBorn	nchaes_merged	adult_brain_chromatin_overlap	5	1000	weibull	0.490531	1.44194e-07	3.04175e-08	0	-1	1	0	1
PASS_NumberChildrenEverBorn	LinARs_hg19_merged	fetal_brain_CRE_overlap	5	1000	weibull	0.49065	1.57303e-07	3.55708e-08	0	-1	1	0	1
PASS_NumberChildrenEverBorn	selsweeps	adult_brain_chromatin_overlap	5	1000	weibull	0.49609	2.7528e-07	4.26171e-08	0	-1	1	0	1
PASS_NumberChildrenEverBorn	selsweeps	fetal_brain_CRE_overlap	5	1000	weibull	0.497838	3.99811e-07	5.13332e-08	0	-1	1	0	1
PASS_Rheumatoid_Arthritis	nchaes_merged	adult_brain_chromatin_overlap	46	1000	weibull	0.354432	1.47944e-07	5.94555e-09	0	-1	1	0	1
PASS_Rheumatoid_Arthritis	LinARs_hg19_merged	adult_brain_chromatin_overlap	46	1000	weibull	0.393935	1.19673e-07	5.62682e-09	0	-1	1	0	1
PASS_Rheumatoid_Arthritis	zooHARs_hg19	adult_brain_chromatin_overlap	46	1000	weibull	0.493795	2.25317e-08	2.19744e-09	0	-1	1	0	1
PASS_Rheumatoid_Arthritis	zooHARs_hg19	fetal_brain_CRE_overlap	46	1000	weibull	0.483009	3.401e-08	2.77613e-09	0	-1	1	0	1
PASS_Schizophrenia	zooHARs_hg19	adult_brain_chromatin_overlap	227	1000	weibull	0.362092	2.21971e-08	9.04328e-10	0	-1	1	0	1
PASS_Ulcerative_Colitis	nchaes_merged	adult_brain_chromatin_overlap	95	1000	weibull	0.346617	1.48803e-07	5.91905e-09	0	-1	1	0	1
PASS_Ulcerative_Colitis	nchaes_merged	fetal_brain_CRE_overlap	95	1000	weibull	0.464713	2.84434e-07	8.08619e-09	0	-1	1	0	1
PASS_Ulcerative_Colitis	LinARs_hg19_merged	adult_brain_chromatin_overlap	95	1000	weibull	0.384245	1.18137e-07	5.39534e-09	0	-1	1	0	1
PASS_Ulcerative_Colitis	LinARs_hg19_merged	fetal_brain_CRE_overlap	95	1000	weibull	0.372561	1.79881e-07	6.641e-09	0	-1	1	0	1
PASS_Ulcerative_Colitis	selsweeps	fetal_brain_CRE_overlap	95	1000	weibull	0.444275	2.28453e-07	6.77931e-09	0	-1	1	0	1
PASS_Ulcerative_Colitis	selsweeps	adult_brain_chromatin_overlap	95	1000	weibull	0.443418	2.37097e-07	7.18319e-09	0	-1	1	0	1
PASS_Ulcerative_Colitis	zooHARs_hg19	fetal_brain_CRE_overlap	95	1000	weibull	0.481013	3.80755e-08	3.01775e-09	0	-1	1	0	1
PASS_Ulcerative_Colitis	zooHARs_hg19	adult_brain_chromatin_overlap	95	1000	weibull	0.495114	1.93465e-08	1.98754e-09	0	-1	1	0	1
UKB_460K.disease_AID_SURE	ALLEUR_NMATCH	adult_brain_chromatin_overlap	20	1000	weibull	0.51891	2.74341e-06	8.66839e-08	0	-1	1	0	1
UKB_460K.disease_AID_SURE	nchaes_merged	adult_brain_chromatin_overlap	20	1000	weibull	0.470312	1.43184e-07	9.92505e-09	0	-1	1	0	1
UKB_460K.disease_AID_SURE	nchaes_merged	fetal_brain_CRE_overlap	20	1000	weibull	0.410936	3.17153e-07	1.60605e-08	0	-1	1	0	1
UKB_460K.disease_AID_SURE	LinARs_hg19_merged	adult_brain_chromatin_overlap	20	1000	weibull	0.487314	1.15979e-07	1.04232e-08	0	-1	1	0	1
UKB_460K.disease_AID_SURE	LinARs_hg19_merged	fetal_brain_CRE_overlap	20	1000	weibull	0.454421	1.97594e-07	1.26078e-08	0	-1	1	0	1
UKB_460K.disease_AID_SURE	selsweeps	fetal_brain_CRE_overlap	20	1000	weibull	0.452593	1.93299e-07	1.175e-08	0	-1	1	0	1
UKB_460K.disease_AID_SURE	selsweeps	adult_brain_chromatin_overlap	20	1000	weibull	0.440371	2.23367e-07	1.28662e-08	0	-1	1	0	1
UKB_460K.disease_AID_SURE	zooHARs_hg19	fetal_brain_CRE_overlap	20	1000	weibull	0.496433	3.5796e-08	5.33616e-09	0	-1	1	0	1
UKB_460K.disease_AID_SURE	zooHARs_hg19	adult_brain_chromatin_overlap	20	1000	weibull	0.490597	1.57503e-08	3.32248e-09	0	-1	1	0	1
UKB_460K.disease_ALLERGY_ECZEMA_DIAGNOSED	zooHARs_hg19	adult_brain_chromatin_overlap	479	1000	weibull	0.346473	1.98577e-08	7.22846e-10	0	-1	1	0	1
UKB_460K.disease_DERMATOLOGY	nchaes_merged	fetal_brain_CRE_overlap	47	1000	weibull	0.34787	2.93627e-07	1.15961e-08	0	-1	1	0	1
UKB_460K.disease_DERMATOLOGY	LinARs_hg19_merged	fetal_brain_CRE_overlap	47	1000	weibull	0.3975	1.94172e-07	9.12398e-09	0	-1	1	0	1
UKB_460K.disease_DERMATOLOGY	LinARs_hg19_merged	adult_brain_chromatin_overlap	47	1000	weibull	0.448498	1.22739e-07	7.72023e-09	0	-1	1	0	1
UKB_460K.disease_DERMATOLOGY	selsweeps	adult_brain_chromatin_overlap	47	1000	weibull	0.378821	2.15089e-07	9.03847e-09	0	-1	1	0	1
UKB_460K.disease_DERMATOLOGY	selsweeps	fetal_brain_CRE_overlap	47	1000	weibull	0.369544	2.32454e-07	9.46075e-09	0	-1	1	0	1
UKB_460K.disease_DERMATOLOGY	zooHARs_hg19	fetal_brain_CRE_overlap	47	1000	weibull	0.495816	3.86766e-08	4.11099e-09	0	-1	1	0	1
UKB_460K.disease_HI_CHOL_SELF_REP	zooHARs_hg19	adult_brain_chromatin_overlap	287	1000	weibull	0.426249	2.17297e-08	1.13474e-09	0	-1	1	0	1
UKB_460K.disease_HI_CHOL_SELF_REP	zooHARs_hg19	fetal_brain_CRE_overlap	287	1000	weibull	0.363397	4.08958e-08	1.67144e-09	0	-1	1	0	1
1545	LinARs_hg19_merged	no_overlap	83	1000	weibull	0.516825	5.75051e-07	1.05198e-08	0	-1	1	0	1
1995	LinARs_hg19_merged	no_overlap	82	1000	weibull	0.544517	5.81303e-07	1.18225e-08	0	-1	1	0	1
1437	nchaes_merged	no_overlap	100	1000	weibull	0.426553	8.63615e-07	1.33983e-08	0	-1	1	0	1
1357	selsweeps	no_overlap	55	1000	weibull	0.397237	1.96503e-07	6.54946e-09	0	-1	1	0	1
1437	selsweeps	no_overlap	100	1000	weibull	0.490206	2.32096e-07	5.95501e-09	0	-1	1	0	1
1474	selsweeps	no_overlap	215	1000	weibull	0.559063	2.57733e-07	4.91114e-09	0	-1	1	0	1
2121	selsweeps	no_overlap	106	1000	weibull	0.495187	1.88355e-07	4.8669e-09	0	-1	1	0	1
Arms.Calculated_Height	selsweeps	no_overlap	107	1000	weibull	0.553443	1.61631e-07	3.27549e-09	0	-1	1	0	1
Hip_Width.Calculated_Height	selsweeps	no_overlap	83	1000	weibull	0.537743	1.61946e-07	3.60771e-09	0	-1	1	0	1
Hip_Width.Legs	selsweeps	no_overlap	153	1000	weibull	0.556732	1.65008e-07	3.0243e-09	0	-1	1	0	1
PASS_Crohns_Disease	selsweeps	no_overlap	177	1000	weibull	0.554427	2.34862e-07	4.70133e-09	0	-1	1	0	1
PASS_Ulcerative_Colitis	selsweeps	no_overlap	95	1000	weibull	0.463731	2.53562e-07	7.16925e-09	0	-1	1	0	1
Tibia.Femur	selsweeps	no_overlap	103	1000	weibull	0.52778	1.70277e-07	3.98193e-09	0	-1	1	0	1
UKB_460K.disease_DERMATOLOGY	selsweeps	no_overlap	47	1000	weibull	0.363139	2.44689e-07	9.86036e-09	0	-1	1	0	1
1357	zooHARs_hg19	no_overlap	55	1000	weibull	0.406765	9.79334e-08	4.94002e-09	0	-1	1	0	1
1391	zooHARs_hg19	no_overlap	262	1000	weibull	0.522099	1.08611e-07	2.67437e-09	0	-1	1	0	1
1474	zooHARs_hg19	no_overlap	215	1000	weibull	0.422884	1.0581e-07	3.4262e-09	0	-1	1	0	1
1545	zooHARs_hg19	no_overlap	83	1000	weibull	0.353624	1.01853e-07	3.98327e-09	0	-1	1	0	1
1768	zooHARs_hg19	no_overlap	267	1000	weibull	0.430422	1.05978e-07	3.27228e-09	0	-1	1	0	1
1995	zooHARs_hg19	no_overlap	82	1000	weibull	0.353784	1.15066e-07	4.61797e-09	0	-1	1	0	1
2121	zooHARs_hg19	no_overlap	106	1000	weibull	0.376141	1.07157e-07	3.8187e-09	0	-1	1	0	1
PASS_AgeFirstBirth	zooHARs_hg19	no_overlap	41	1000	weibull	0.361009	1.06606e-07	4.46617e-09	0	-1	1	0	1
PASS_bipolar1	zooHARs_hg19	no_overlap	61	1000	weibull	0.398883	1.05154e-07	3.6432e-09	0	-1	1	0	1
PASS_Rheumatoid_Arthritis	zooHARs_hg19	no_overlap	46	1000	weibull	0.394038	1.10108e-07	5.11148e-09	0	-1	1	0	1
PASS_Ulcerative_Colitis	zooHARs_hg19	no_overlap	95	1000	weibull	0.389342	1.09699e-07	5.0309e-09	0	-1	1	0	1
RVEF	zooHARs_hg19	no_overlap	60	1000	weibull	0.400953	1.02024e-07	4.88913e-09	0	-1	1	0	1
UKB_460K.disease_HYPOTHYROIDISM_SELF_REP	zooHARs_hg19	adult_brain_chromatin_overlap	335	1000	weibull	0.373919	2.09494e-08	8.70077e-10	0	-1	1	0	1
UKB_460K.disease_RESPIRATORY_ENT	zooHARs_hg19	fetal_brain_CRE_overlap	249	1000	weibull	0.35559	4.03569e-08	1.51672e-09	0	-1	1	0	1
UKB_460K.pigment_SUNBURN	zooHARs_hg19	adult_brain_chromatin_overlap	235	1000	weibull	0.387483	2.13454e-08	8.93231e-10	0	-1	1	0	1
UKB_460K.pigment_SKIN	zooHARs_hg19	adult_brain_chromatin_overlap	490	1000	weibull	0.399835	2.14955e-08	7.0998e-10	0	-1	1	0	1
UKB_460K.repro_MENOPAUSE_AGE	nchaes_merged	fetal_brain_CRE_overlap	293	1000	weibull	0.372538	2.93397e-07	4.39611e-09	0	-1	1	0	1
UKB_460K.disease_HYPOTHYROIDISM_SELF_REP	LinARs_hg19_merged	adult_brain_chromatin_overlap	335	1000	weibull	0.555408	1.17878e-07	2.20802e-09	0	-1	1	0	1
UKB_460K.repro_MENOPAUSE_AGE	zooHARs_hg19	adult_brain_chromatin_overlap	293	1000	weibull	0.415859	2.29594e-08	1.1323e-09	0	-1	1	0	1
UKB_460K.pigment_TANNING	zooHARs_hg19	adult_brain_chromatin_overlap	355	1000	weibull	0.358744	2.18492e-08	8.70818e-10	0	-1	1	0	1
UKB_460K.disease_T2D	zooHARs_hg19	fetal_brain_CRE_overlap	149	1000	weibull	0.36328	4.04776e-08	1.6939e-09	0	-1	1	0	1
UKB_460K.disease_HYPOTHYROIDISM_SELF_REP	zooHARs_hg19	fetal_brain_CRE_overlap	335	1000	weibull	0.430495	4.06268e-08	1.22351e-09	0	-1	1	0	1
